# Supplementary material for: Isoform-resolved transcriptome of the human preimplantation embryo
Source: Nat Commun. 2023 Oct 30;14:6902. doi: 10.1038/s41467-023-42558-y (PMC10616205; doi:10.1038/s41467-023-42558-y)
Supplement: Supplementary file 4 — Supplementary Data 1 [file 41467_2023_42558_MOESM4_ESM.xlsx]

## Sheet: SupplementaryData1
Embryonic stage	Developmental day	Embryo quality
1 cell (Zygote)*	Early Day 1	13-high
2 cell**	Late Day 1 & Early Day 2	7-high
		2-good
		4-fair
4 cell	Day 2	11-high
		2-good
		3-fair
8 cells	Day 3	9-high
		4-good
		1-fair
		1-poor
Morula	Day 4-5	3-poor
Blastocyst	Day 5-6	5–high
		3–good
		5–fair
* The one cell embryo is also called 2PN (2 pronuclei, one maternal and one paternal).
** Frozen at the 2PN stage and after thawing were in vitro cultured until after first cleavage when lysed for RNA extraction.
