# Supplementary material for: Isoform-resolved transcriptome of the human preimplantation embryo
Source: Nat Commun. 2023 Oct 30;14:6902. doi: 10.1038/s41467-023-42558-y (PMC10616205; doi:10.1038/s41467-023-42558-y)
Supplement: Supplementary file 5 — Supplementary Data 2 [file 41467_2023_42558_MOESM5_ESM.xlsx]

## Sheet: SupplementaryData2
Gene ID	Gene name	Transcript ID	Transcript length (bp)	Number of exons	PacBio full-length counts	Gene class	Isoform class	Coding probability (CPAT)	Protein-coding	Predicted domains (Pfam)	Predicted repeats (RepeatMasker)	Average evolutionary conservation score (PhastCons100way)
ENSG00000000003	TSPAN6	ENST00000373020	3768	8	35	Known	Known	0.979781	TRUE	Tetraspanin	L1PA8, AluSq, Charlie16a	0.686
ENSG00000000003	TSPAN6	ENST00000496771	1025	6	0	Known	Known	0.350791	FALSE	Tetraspanin	no_repeats	0.697
ENSG00000000003	TSPAN6	ENST00000612152	3796	7	0	Known	Known	0.439396	TRUE	Tetraspanin	L1PA8, AluSq, Charlie16a	0.641
ENSG00000000003	TSPAN6	TALONT000541951	1324	8	2	Known	NIC	0.65831	TRUE	Tetraspanin	no_repeats	0.684
ENSG00000000003	TSPAN6	TALONT000541959	1284	7	2	Known	NIC	0.48643	TRUE	Tetraspanin	no_repeats	0.74
ENSG00000000003	TSPAN6	TALONT000541968	851	7	1	Known	NIC	0.410993	TRUE	Tetraspanin	no_repeats	0.71
ENSG00000000003	TSPAN6	TALONT000541975	1471	8	1	Known	NIC	0.656495	TRUE	Tetraspanin	no_repeats	0.666
ENSG00000000005	TNMD	ENST00000485971	542	3	0	Known	Known	0.588184	TRUE	BRICHOS	no_repeats	0.858
ENSG00000000419	DPM1	ENST00000371582	1161	10	81	Known	Known	0.991687	TRUE	Glycos_transf_2	AluSz6, SVA_E	0.785
ENSG00000000419	DPM1	ENST00000371584	1073	10	15	Known	Known	0.638663	TRUE	Glycos_transf_2	AluSz6	0.787
ENSG00000000419	DPM1	ENST00000371588	1054	9	296	Known	Known	0.98088	TRUE	Glycos_transf_2	no_repeats	0.866
ENSG00000000419	DPM1	ENST00000413082	672	8	0	Known	Known	0.932331	TRUE	Glycos_transf_2	AluSx, SVA_E	0.795
ENSG00000000419	DPM1	ENST00000466152	1097	9	7	Known	Known	0.833597	TRUE	Glycos_transf_2	no_repeats	0.855
ENSG00000000419	DPM1	ENST00000494752	789	7	0	Known	Known	0.0220575	FALSE	no_domains	AluSz6, SVA_E	0.759
ENSG00000000419	DPM1	TALONT000289356	1196	11	2	Known	NNC	0.908391	TRUE	Glycos_transf_2	AluSz6, SVA_E	0.814
ENSG00000000419	DPM1	TALONT000289363	1102	10	1	Known	NNC	0.985821	TRUE	Glycos_transf_2	AluSz6, SVA_E	0.785
ENSG00000000419	DPM1	TALONT000289364	1071	9	11	Known	NNC	0.0472383	FALSE	Glycos_transf_2	no_repeats	0.85
ENSG00000000419	DPM1	TALONT000289373	1020	8	37	Known	NIC	0.263598	FALSE	no_domains	no_repeats	0.845
ENSG00000000419	DPM1	TALONT000289374	958	8	21	Known	NIC	0.9587	TRUE	Glycos_transf_2	no_repeats	0.853
ENSG00000000419	DPM1	TALONT000289375	1122	9	1	Known	NIC	0.445752	TRUE	no_domains	AluSz6	0.757
ENSG00000000419	DPM1	TALONT000289385	1059	9	6	Known	NNC	0.211144	FALSE	no_domains	no_repeats	0.85
ENSG00000000419	DPM1	TALONT000289397	1044	8	11	Known	NNC	0.794521	TRUE	Glycos_transf_2	no_repeats	0.834
ENSG00000000419	DPM1	TALONT000289398	945	8	1	Known	NNC	0.248849	FALSE	Glycos_transf_2	no_repeats	0.852
ENSG00000000419	DPM1	TALONT000289400	985	8	12	Known	NIC	0.972228	TRUE	Glycos_transf_2	no_repeats	0.855
ENSG00000000419	DPM1	TALONT000289482	741	4	3	Known	NIC	0.11826	FALSE	no_domains	no_repeats	0.74
ENSG00000000419	DPM1	TALONT000289498	1051	8	1	Known	NNC	0.975057	TRUE	Glycos_transf_2	no_repeats	0.833
ENSG00000000419	DPM1	TALONT000289523	1039	8	9	Known	NIC	0.0217638	FALSE	no_domains	no_repeats	0.835
ENSG00000000419	DPM1	TALONT000289556	1015	9	2	Known	NNC	0.419598	TRUE	Glycos_transf_2	AluSc	0.807
ENSG00000000419	DPM1	TALONT000289561	1063	8	2	Known	NIC	0.696941	TRUE	Glycos_transf_2	no_repeats	0.825
ENSG00000000419	DPM1	TALONT000289562	1851	6	1	Known	NIC	0.0208358	FALSE	no_domains	AluSx, AluJb	0.758
ENSG00000000419	DPM1	TALONT000289578	1108	10	1	Known	NNC	0.418357	TRUE	Glycos_transf_2	MER44A	0.784
ENSG00000000419	DPM1	TALONT000289580	873	7	1	Known	NIC	0.120791	FALSE	no_domains	no_repeats	0.839
ENSG00000000419	DPM1	TALONT000289588	967	8	1	Known	NNC	0.021848	FALSE	no_domains	no_repeats	0.839
ENSG00000000419	DPM1	TALONT000289595	796	6	1	Known	NIC	0.0220493	FALSE	no_domains	no_repeats	0.822
ENSG00000000419	DPM1	TALONT000289597	949	8	1	Known	NNC	0.0313101	FALSE	no_domains	no_repeats	0.852
ENSG00000000419	DPM1	TALONT000289616	1130	10	1	Known	NNC	0.0576777	FALSE	Glycos_transf_2	MER44A	0.775
ENSG00000000419	DPM1	TALONT000289617	980	9	2	Known	NNC	0.420066	TRUE	Glycos_transf_2	no_repeats	0.869
ENSG00000000419	DPM1	TALONT000289621	803	7	1	Known	NIC	0.105354	FALSE	Glycos_transf_2	no_repeats	0.843
ENSG00000000457	SCYL3	ENST00000367770	2916	13	0	Known	Known	1	TRUE	no_domains	no_repeats	0.751
ENSG00000000457	SCYL3	ENST00000367771	6308	13	119	Known	Known	1	TRUE	no_domains	MARNA, FRAM, AluSg, MIR1_Amn	0.71
ENSG00000000457	SCYL3	ENST00000367772	3090	14	2	Known	Known	1	TRUE	no_domains	no_repeats	0.715
ENSG00000000457	SCYL3	ENST00000423670	2077	12	5	Known	Known	1	TRUE	no_domains	no_repeats	0.746
ENSG00000000457	SCYL3	ENST00000470238	1538	11	0	Known	Known	0.966098	TRUE	Pkinase	no_repeats	0.791
ENSG00000000457	SCYL3	TALONT000549333	3017	13	34	Known	NIC	1	TRUE	no_domains	no_repeats	0.738
ENSG00000000457	SCYL3	TALONT000549401	2940	13	1	Known	NNC	1	TRUE	no_domains	no_repeats	0.741
ENSG00000000457	SCYL3	TALONT000549403	3179	14	1	Known	NIC	1	TRUE	no_domains	no_repeats	0.71
ENSG00000000457	SCYL3	TALONT000549409	3106	13	1	Known	NIC	0.999684	TRUE	no_domains	no_repeats	0.733
ENSG00000000457	SCYL3	TALONT000549420	3029	13	1	Known	NNC	1	TRUE	no_domains	no_repeats	0.736
ENSG00000000457	SCYL3	TALONT000549454	3054	13	1	Known	NNC	1	TRUE	no_domains	no_repeats	0.738
ENSG00000000457	SCYL3	TALONT000549456	3247	14	1	Known	NNC	1	TRUE	no_domains	MER44B	0.682
ENSG00000000457	SCYL3	TALONT000549462	3177	13	1	Known	NNC	1	TRUE	no_domains	no_repeats	0.728
ENSG00000000457	SCYL3	TALONT000549469	1937	11	1	Known	NIC	0.992704	TRUE	PK_Tyr_Ser-Thr	no_repeats	0.728
ENSG00000000460	C1orf112	ENST00000286031	4355	24	0	Known	Known	1	TRUE	DUF4487	FRAM	0.692
ENSG00000000460	C1orf112	ENST00000359326	4011	25	2	Known	Known	1	TRUE	DUF4487	no_repeats	0.674
ENSG00000000460	C1orf112	ENST00000413811	2661	23	0	Known	Known	0.999998	TRUE	DUF4487	no_repeats	0.686
ENSG00000000460	C1orf112	ENST00000459772	3727	23	1	Known	Known	1	TRUE	DUF4487	no_repeats	0.715
ENSG00000000460	C1orf112	ENST00000466580	815	8	0	Known	Known	0.364894	TRUE	DUF4487	no_repeats	0.809
ENSG00000000460	C1orf112	ENST00000472795	925	6	0	Known	Known	0.552373	TRUE	no_domains	no_repeats	0.598
ENSG00000000460	C1orf112	ENST00000481744	755	7	0	Known	Known	0.699246	TRUE	DUF4487	no_repeats	0.808
ENSG00000000460	C1orf112	ENST00000496973	782	6	1	Known	Known	0.587698	TRUE	no_domains	no_repeats	0.723
ENSG00000000460	C1orf112	TALONT000549232	2897	24	34	Known	NIC	1	TRUE	DUF4487	no_repeats	0.723
ENSG00000000460	C1orf112	TALONT000549236	3328	25	4	Known	NNC	1	TRUE	DUF4487	no_repeats	0.713
ENSG00000000460	C1orf112	TALONT000549243	2813	24	1	Known	NIC	1	TRUE	DUF4487	no_repeats	0.7
ENSG00000000460	C1orf112	TALONT000549271	2824	24	1	Known	NIC	1	TRUE	DUF4487	no_repeats	0.7
ENSG00000000460	C1orf112	TALONT000549274	2812	24	3	Known	NIC	1	TRUE	DUF4487	no_repeats	0.721
ENSG00000000460	C1orf112	TALONT000549277	771	6	1	Known	NNC	0.55446	TRUE	no_domains	no_repeats	0.628
ENSG00000000460	C1orf112	TALONT000549288	2846	24	2	Known	NNC	1	TRUE	DUF4487	no_repeats	0.697
ENSG00000001036	FUCA2	ENST00000002165	2385	7	4	Known	Known	0.999982	TRUE	Fucosidase_C, Alpha_L_fucos	Tigger3	0.628
ENSG00000001036	FUCA2	ENST00000367585	646	3	0	Known	Known	0.703021	TRUE	Alpha_L_fucos	no_repeats	0.725
ENSG00000001036	FUCA2	ENST00000451668	737	2	0	Known	Known	0.105042	FALSE	Alpha_L_fucos, Fucosidase_C	AluJr	0.504
ENSG00000001036	FUCA2	TALONT000496592	1834	5	1	Known	NIC	0.689243	TRUE	Alpha_L_fucos	Tigger3	0.568
ENSG00000001084	GCLC	ENST00000504353	597	5	0	Known	Known	0.884887	TRUE	GCS	no_repeats	0.832
ENSG00000001084	GCLC	ENST00000509541	3774	10	1	Known	Known	0.999811	TRUE	GCS	AluY	0.792
ENSG00000001084	GCLC	ENST00000510837	776	5	3	Known	Known	0.915453	TRUE	GCS	no_repeats	0.797
ENSG00000001084	GCLC	ENST00000513939	1800	15	0	Known	Known	1	TRUE	GCS	no_repeats	0.933
ENSG00000001084	GCLC	ENST00000514004	2356	6	0	Known	Known	0.990103	TRUE	no_domains	MIR3	0.698
ENSG00000001084	GCLC	ENST00000514373	332	2	0	Known	Known	0.0599068	FALSE	GCS	no_repeats	0.695
ENSG00000001084	GCLC	ENST00000515580	2132	2	8	Known	Known	0.070767	FALSE	GCS	MIRc, AluSx3	0.374
ENSG00000001084	GCLC	ENST00000650454	3785	16	3	Known	Known	1	TRUE	GCS	no_repeats	0.864
ENSG00000001167	NFYA	ENST00000341376	3811	10	0	Known	Known	0.999892	TRUE	CBFB_NFYA	GA-rich	0.858
ENSG00000001167	NFYA	ENST00000353205	1660	9	129	Known	Known	0.999726	TRUE	CBFB_NFYA	no_repeats	0.865
ENSG00000001167	NFYA	TALONT000357043	1566	8	7	Known	NIC	0.998289	TRUE	CBFB_NFYA	no_repeats	0.856
ENSG00000001167	NFYA	TALONT000357046	3706	9	4	Known	NNC	0.999644	TRUE	CBFB_NFYA	GA-rich	0.842
ENSG00000001167	NFYA	TALONT000357047	1873	10	3	Known	NNC	0.999723	TRUE	CBFB_NFYA	AluJb	0.778
ENSG00000001167	NFYA	TALONT000357058	1855	10	2	Known	NNC	0.999679	TRUE	CBFB_NFYA	AluJb	0.778
ENSG00000001167	NFYA	TALONT000357066	559	4	11	Known	NNC	0.257649	FALSE	no_domains	no_repeats	0.671
ENSG00000001167	NFYA	TALONT000357072	506	4	1	Known	NNC	0.302725	FALSE	no_domains	no_repeats	0.663
ENSG00000001167	NFYA	TALONT000357074	1486	8	1	Known	NIC	0.998445	TRUE	CBFB_NFYA	no_repeats	0.856
ENSG00000001167	NFYA	TALONT000357076	696	5	1	Known	NIC	0.965922	TRUE	CBFB_NFYA	no_repeats	0.953
ENSG00000001167	NFYA	TALONT000357083	1466	10	5	Known	NNC	0.999685	TRUE	CBFB_NFYA	no_repeats	0.84
ENSG00000001167	NFYA	TALONT000357108	1491	8	2	Known	NNC	0.999047	TRUE	CBFB_NFYA	no_repeats	0.898
ENSG00000001167	NFYA	TALONT000357127	1471	2	3	Known	NNC	0.016569	FALSE	no_domains	GA-rich	0.513
ENSG00000001460	STPG1	ENST00000003583	2544	8	18	Known	Known	0.992083	TRUE	no_domains	MER5B, MER96B	0.448
ENSG00000001460	STPG1	ENST00000337248	2726	9	113	Known	Known	0.998205	TRUE	no_domains	MER5B, MER96B	0.473
ENSG00000001460	STPG1	ENST00000374409	2804	9	0	Known	Known	0.998198	TRUE	no_domains	L2b, MER5B, MER96B	0.457
ENSG00000001460	STPG1	ENST00000435187	772	3	0	Known	Known	0.0499409	FALSE	no_domains	MIRc	0.571
ENSG00000001460	STPG1	ENST00000438866	811	4	0	Known	Known	0.218779	FALSE	SHIPPO-rpt	MIRb	0.445
ENSG00000001460	STPG1	ENST00000468303	6016	10	1	Known	Known	0.952341	TRUE	SHIPPO-rpt	L2d, L2b, AluSx1, MER5B, MER96B	0.422
ENSG00000001460	STPG1	ENST00000475760	455	2	0	Known	Known	0.0675105	FALSE	no_domains	no_repeats	0.044
ENSG00000001460	STPG1	ENST00000483261	625	2	0	Known	Known	0.0256702	FALSE	no_domains	no_repeats	0.118
ENSG00000001460	STPG1	ENST00000498488	711	3	0	Known	Known	0.211561	FALSE	no_domains	no_repeats	0.216
ENSG00000001460	STPG1	TALONT000285859	2442	7	16	Known	NIC	0.977765	TRUE	no_domains	MER5B, MER96B	0.396
ENSG00000001460	STPG1	TALONT000285897	2782	10	1	Known	NNC	0.998244	TRUE	no_domains	AluSg, MER5B, MER96B	0.428
ENSG00000001460	STPG1	TALONT000285899	2778	10	4	Known	NIC	0.9982	TRUE	no_domains	MER5B, MER96B	0.435
ENSG00000001460	STPG1	TALONT000285903	2413	8	3	Known	NIC	0.993796	TRUE	no_domains	MER5B	0.434
ENSG00000001460	STPG1	TALONT000285905	2324	8	3	Known	NIC	0.999512	TRUE	no_domains	MER5B	0.461
ENSG00000001460	STPG1	TALONT000286023	1517	9	1	Known	NIC	0.994092	TRUE	no_domains	no_repeats	0.403
ENSG00000001460	STPG1	TALONT000286064	1762	9	1	Known	NIC	0.520007	TRUE	SHIPPO-rpt	MIRb, AluSz	0.406
ENSG00000001460	STPG1	TALONT000286071	999	6	1	Known	NNC	0.735874	TRUE	SHIPPO-rpt	MIRb	0.363
ENSG00000001460	STPG1	TALONT000286152	1530	7	1	Known	NIC	0.111218	FALSE	SHIPPO-rpt	L2b, MIRb	0.344
ENSG00000001460	STPG1	TALONT000286172	1747	9	2	Known	NIC	0.372263	TRUE	SHIPPO-rpt	L2b, MIRb	0.366
ENSG00000001461	NIPAL3	ENST00000003912	5481	13	0	Known	Known	0.999908	TRUE	Mg_trans_NIPA	MIR, MER5A, L2c, AluJb	0.687
ENSG00000001461	NIPAL3	ENST00000339255	1676	12	242	Known	Known	0.999983	TRUE	Mg_trans_NIPA	MER90	0.718
ENSG00000001461	NIPAL3	ENST00000358028	1757	8	2	Known	Known	0.99801	TRUE	Mg_trans_NIPA	AluSc8, MIRb, L1MB7	0.648
ENSG00000001461	NIPAL3	ENST00000374399	5372	12	27	Known	Known	0.999995	TRUE	Mg_trans_NIPA	MER5A, L2c, AluJb	0.727
ENSG00000001461	NIPAL3	ENST00000432012	2714	5	0	Known	Known	0.671174	TRUE	Mg_trans_NIPA	Tigger15a, MER102c, MIRb, MER90	0.542
ENSG00000001461	NIPAL3	ENST00000475663	694	3	112	Known	Known	0.149194	FALSE	no_domains	MIR	0.187
ENSG00000001461	NIPAL3	TALONT000286283	1371	11	1	Known	NNC	0.999993	TRUE	Mg_trans_NIPA	no_repeats	0.789
ENSG00000001461	NIPAL3	TALONT000286309	1720	13	36	Known	NNC	0.999971	TRUE	Mg_trans_NIPA	MER90	0.741
ENSG00000001461	NIPAL3	TALONT000286322	1338	11	25	Known	NIC	0.999976	TRUE	Mg_trans_NIPA	MER90	0.759
ENSG00000001461	NIPAL3	TALONT000286364	1373	11	3	Known	NIC	0.999995	TRUE	Mg_trans_NIPA	no_repeats	0.809
ENSG00000001461	NIPAL3	TALONT000286366	1729	12	2	Known	NNC	0.999976	TRUE	Mg_trans_NIPA	MER90	0.716
ENSG00000001461	NIPAL3	TALONT000286370	1438	12	8	Known	NNC	0.99996	TRUE	Mg_trans_NIPA	MER90	0.779
ENSG00000001461	NIPAL3	TALONT000286379	938	4	3	Known	NNC	0.147504	FALSE	no_domains	MIR	0.194
ENSG00000001461	NIPAL3	TALONT000286389	1755	13	3	Known	NNC	0.999971	TRUE	Mg_trans_NIPA	no_repeats	0.784
ENSG00000001461	NIPAL3	TALONT000286395	1830	14	3	Known	NNC	0.999403	TRUE	Mg_trans_NIPA	MIR, MER90	0.702
ENSG00000001461	NIPAL3	TALONT000286470	1772	8	1	Known	NNC	0.999018	TRUE	Mg_trans_NIPA	AluSc8, MIRb, L1MB7	0.648
ENSG00000001461	NIPAL3	TALONT000286520	1013	7	1	Known	NNC	0.992188	TRUE	Mg_trans_NIPA	no_repeats	0.622
ENSG00000001461	NIPAL3	TALONT000286530	1274	9	5	Known	NNC	0.999675	TRUE	Mg_trans_NIPA	MIR	0.675
ENSG00000001461	NIPAL3	TALONT000286535	3701	3	1	Known	NNC	0.159359	FALSE	no_domains	MIR, MIR3, MER5B, L1ME3A, MER74B, AluYc, MIRb, MLT1O	0.225
ENSG00000001461	NIPAL3	TALONT000286543	556	2	1	Known	NNC	0.0713692	FALSE	no_domains	no_repeats	0.28
ENSG00000001461	NIPAL3	TALONT000286574	1519	11	1	Known	NNC	0.999885	TRUE	Mg_trans_NIPA	MER90	0.706
ENSG00000001461	NIPAL3	TALONT000286623	653	7	1	Known	NNC	0.932548	TRUE	Mg_trans_NIPA	no_repeats	0.823
ENSG00000001497	LAS1L	ENST00000374804	2261	12	0	Known	Known	1	TRUE	Las1	GA-rich	0.777
ENSG00000001497	LAS1L	ENST00000374807	2386	13	24	Known	Known	1	TRUE	Las1	GA-rich	0.793
ENSG00000001497	LAS1L	ENST00000374811	2470	14	2	Known	Known	1	TRUE	Las1	MIR3, GA-rich	0.805
ENSG00000001497	LAS1L	ENST00000469091	447	2	0	Known	Known	0.0312628	FALSE	no_domains	MIR3	0.697
ENSG00000001497	LAS1L	ENST00000676986	2301	11	1	Known	Known	0.999997	TRUE	Las1	MIR3	0.794
ENSG00000001497	LAS1L	ENST00000677834	2386	13	0	Known	Known	1	TRUE	Las1	GA-rich	0.793
ENSG00000001497	LAS1L	ENST00000677969	1957	12	0	Known	Known	1	TRUE	Las1	GA-rich	0.822
ENSG00000001497	LAS1L	ENST00000678602	1326	8	1	Known	Known	0.999929	TRUE	Las1	no_repeats	0.753
ENSG00000001497	LAS1L	ENST00000678823	2324	12	0	Known	Known	0.999998	TRUE	Las1	MIR3	0.811
ENSG00000001497	LAS1L	ENST00000679056	6355	15	0	Known	Known	0.999998	TRUE	Las1	MIR3, L2d2, MIRb, L2, MIR, GA-rich	0.787
ENSG00000001497	LAS1L	TALONT000533717	2275	12	1	Known	NIC	0.999993	TRUE	no_domains	GA-rich	0.787
ENSG00000001497	LAS1L	TALONT000533726	917	6	3	Known	NNC	0.997636	TRUE	Las1	no_repeats	0.695
ENSG00000001497	LAS1L	TALONT000533735	2382	13	4	Known	NIC	1	TRUE	Las1	GA-rich	0.793
ENSG00000001561	ENPP4	ENST00000321037	4644	4	3	Known	Known	0.999958	TRUE	Phosphodiest	no_repeats	0.43
ENSG00000001617	SEMA3F	ENST00000470737	566	2	0	Known	Known	0.953096	TRUE	Sema	L2	0.586
ENSG00000001626	CFTR	ENST00000429014	423	2	0	Known	Known	0.0543804	FALSE	no_domains	L2	0.142
ENSG00000001626	CFTR	ENST00000468795	682	3	0	Known	Known	0.731113	TRUE	no_domains	no_repeats	0.794
ENSG00000001626	CFTR	ENST00000608965	896	3	0	Known	Known	0.173153	FALSE	no_domains	no_repeats	0.099
ENSG00000001626	CFTR	ENST00000621535	657	2	0	Known	Known	0.175037	FALSE	no_domains	no_repeats	0.17
ENSG00000001626	CFTR	TALONT000610052	575	4	1	Known	NNC	0.00219902	FALSE	no_domains	MSTD, MER5B, L2a	0.006
ENSG00000001626	CFTR	TALONT000610067	1292	3	1	Known	NNC	0.116623	FALSE	no_domains	MER5B, Tigger7, MER44B	0.1
ENSG00000001626	CFTR	TALONT000610069	917	3	16	Known	NNC	0.027974	FALSE	no_domains	L2a, MSTD	0.016
ENSG00000001626	CFTR	TALONT000610092	1278	4	11	Known	NNC	0.0627141	FALSE	no_domains	L2a, Tigger7, MER44B	0.076
ENSG00000001626	CFTR	TALONT000610095	1378	5	2	Known	NNC	0.116138	FALSE	no_domains	L2a, MSTD, Tigger7, MER44B	0.062
ENSG00000001626	CFTR	TALONT000610105	1485	6	2	Known	NNC	0.115537	FALSE	no_domains	L2a, MSTD, AluYh7, Tigger7, MER44B	0.052
ENSG00000001626	CFTR	TALONT000610127	1369	5	1	Known	NNC	0.116188	FALSE	no_domains	L2a, Tigger7, MER44B	0.156
ENSG00000001626	CFTR	TALONT000610132	1003	5	1	Known	NNC	0.00385441	FALSE	no_domains	L2a, MSTD, AluJb	0.009
ENSG00000001626	CFTR	TALONT000610136	1139	6	1	Known	NNC	0.0141021	FALSE	no_domains	L2a, MSTD, LTR91A, AluJb	0.008
ENSG00000001626	CFTR	TALONT000610155	195	3	2	Known	NNC	0.00224522	FALSE	no_domains	L2a	0.05
ENSG00000001626	CFTR	TALONT000610169	976	4	1	Known	NIC	0.0278861	FALSE	no_domains	L2a, MSTD	0.013
ENSG00000001626	CFTR	TALONT000610293	927	4	1	Known	NNC	0.152378	FALSE	no_domains	L2, L2d2	0.072
ENSG00000001629	ANKIB1	ENST00000265742	6340	20	0	Known	Known	1	TRUE	Ank, IBR	G-rich, A-rich	0.922
ENSG00000001629	ANKIB1	ENST00000413588	642	6	0	Known	Known	0.0916613	FALSE	IBR	L4_A_Mam	0.841
ENSG00000001629	ANKIB1	ENST00000422095	2036	9	0	Known	Known	0.999849	TRUE	no_domains	A-rich	0.94
ENSG00000001629	ANKIB1	ENST00000465883	723	2	0	Known	Known	0.216749	FALSE	no_domains	FLAM_C	0.666
ENSG00000001629	ANKIB1	ENST00000486698	438	2	1	Known	Known	0.165734	FALSE	no_domains	AluJr	0.524
ENSG00000001630	CYP51A1	ENST00000003100	3155	10	20	Known	Known	0.999997	TRUE	p450	AluSx3	0.791
ENSG00000001630	CYP51A1	ENST00000422867	747	6	0	Known	Known	0.59406	TRUE	p450	no_repeats	0.869
ENSG00000001630	CYP51A1	ENST00000450723	1729	10	4	Known	Known	0.999857	TRUE	p450	no_repeats	0.785
ENSG00000001630	CYP51A1	ENST00000482924	555	2	1	Known	Known	0.0524028	FALSE	no_domains	MER47C	0.681
ENSG00000001630	CYP51A1	TALONT000588074	1695	8	1	Known	NNC	0.984572	TRUE	p450	MIR3	0.714
ENSG00000001630	CYP51A1	TALONT000588105	1631	8	3	Known	NIC	0.999902	TRUE	p450	no_repeats	0.799
ENSG00000001630	CYP51A1	TALONT000588114	668	4	1	Known	NNC	0.648152	TRUE	p450	L1M4	0.638
ENSG00000001631	KRIT1	ENST00000340022	4553	19	0	Known	Known	1	TRUE	Ank_5, NUDIX_5, FERM_M	MER20B, AluSx1, MER5A	0.804
ENSG00000001631	KRIT1	ENST00000394503	2827	17	0	Known	Known	1	TRUE	FERM_M, NUDIX_5, Ank_5	MER20B, AluSx1	0.827
ENSG00000001631	KRIT1	ENST00000394507	4762	20	0	Known	Known	1	TRUE	Ank_5, NUDIX_5, FERM_M	MER20B, AluSx1, MER5A, L2	0.78
ENSG00000001631	KRIT1	ENST00000412043	3378	19	0	Known	Known	1	TRUE	Ank_5, FERM_M, NUDIX_5	MER20B, AluSx1	0.802
ENSG00000001631	KRIT1	ENST00000413688	551	4	0	Known	Known	0.13831	FALSE	NUDIX_5	MER20B	0.52
ENSG00000001631	KRIT1	ENST00000422347	483	4	0	Known	Known	0.00669033	FALSE	no_domains	MER20B	0.427
ENSG00000001631	KRIT1	ENST00000425073	546	4	0	Known	Known	0.00568574	FALSE	no_domains	MER20B	0.296
ENSG00000001631	KRIT1	ENST00000425919	572	5	0	Known	Known	0.0805173	FALSE	no_domains	MER20B	0.486
ENSG00000001631	KRIT1	ENST00000430102	702	4	0	Known	Known	0.252698	FALSE	NUDIX_5	no_repeats	0.758
ENSG00000001631	KRIT1	ENST00000433016	855	7	0	Known	Known	0.816275	TRUE	NUDIX_5	no_repeats	0.742
ENSG00000001631	KRIT1	ENST00000444960	783	4	0	Known	Known	0.213037	FALSE	no_domains	MER20B	0.341
ENSG00000001631	KRIT1	ENST00000445516	561	5	0	Known	Known	0.788324	TRUE	Ank_5	no_repeats	0.986
ENSG00000001631	KRIT1	ENST00000452773	665	3	0	Known	Known	0.109634	FALSE	NUDIX_5	no_repeats	0.714
ENSG00000001631	KRIT1	ENST00000454017	978	7	0	Known	Known	0.668253	TRUE	NUDIX_5	MER20B	0.587
ENSG00000001631	KRIT1	ENST00000458177	4762	20	0	Known	Known	1	TRUE	NUDIX_5, Ank_5, FERM_M	MER20B, AluSx1, MER5A, L2	0.78
ENSG00000001631	KRIT1	ENST00000458493	507	4	0	Known	Known	0.153862	FALSE	NUDIX_5	MER20B	0.582
ENSG00000001631	KRIT1	ENST00000466166	545	4	0	Known	Known	0	FALSE	no_domains	MER20B	0.157
ENSG00000001631	KRIT1	ENST00000470309	580	3	0	Known	Known	0.164895	FALSE	NUDIX_5	no_repeats	0.502
ENSG00000001631	KRIT1	ENST00000475770	2411	12	1	Known	Known	0.999997	TRUE	FERM_M, Ank_5	AluSx1	0.913
ENSG00000001631	KRIT1	ENST00000486261	4057	13	0	Known	Known	0.99999	TRUE	Ank_5, FERM_M	AluSx1, MER5A	0.879
ENSG00000001631	KRIT1	ENST00000489087	512	2	0	Known	Known	0	FALSE	no_domains	no_repeats	0.092
ENSG00000001631	KRIT1	TALONT000588137	3766	18	3	Known	NIC	1	TRUE	NUDIX_5, Ank_5, FERM_M	AluSx1, MER5A	0.847
ENSG00000001631	KRIT1	TALONT000588144	3234	19	1	Known	NIC	1	TRUE	NUDIX_5, FERM_M, Ank_5	MER20B, AluSx1	0.799
ENSG00000001631	KRIT1	TALONT000588151	3022	18	3	Known	NIC	1	TRUE	NUDIX_5, Ank_5, FERM_M	AluSx1	0.853
ENSG00000001631	KRIT1	TALONT000588158	2626	17	2	Known	NIC	1	TRUE	NUDIX_5, Ank_5, FERM_M	AluSx1	0.887
ENSG00000001631	KRIT1	TALONT000588161	2689	18	1	Known	NIC	1	TRUE	NUDIX_5, Ank_5, FERM_M	AluSx1	0.883
ENSG00000001631	KRIT1	TALONT000588163	2735	18	37	Known	NIC	1	TRUE	Ank_5, FERM_M, NUDIX_5	AluSx1	0.858
ENSG00000001631	KRIT1	TALONT000588170	2322	16	3	Known	NIC	1	TRUE	NUDIX_5, Ank_5, FERM_M	MER20B	0.893
ENSG00000001631	KRIT1	TALONT000588176	1656	12	1	Known	NIC	0.999903	TRUE	NUDIX_5, Ank_5	MER20B	0.782
ENSG00000001631	KRIT1	TALONT000588199	887	7	1	Known	NNC	0.816012	TRUE	NUDIX_5	no_repeats	0.725
ENSG00000002016	RAD52	ENST00000358495	3023	12	0	Known	Known	0.999986	TRUE	Rad52_Rad22	AluJb, Tigger4b, AluSx	0.555
ENSG00000002016	RAD52	ENST00000397230	530	5	0	Known	Known	0.793468	TRUE	Rad52_Rad22	no_repeats	0.545
ENSG00000002016	RAD52	ENST00000535376	808	4	0	Known	Known	0.356439	FALSE	no_domains	no_repeats	0.229
ENSG00000002016	RAD52	ENST00000542297	399	2	0	Known	Known	0.517246	TRUE	no_domains	no_repeats	0.322
ENSG00000002016	RAD52	ENST00000542785	633	6	0	Known	Known	0.881147	TRUE	Rad52_Rad22	no_repeats	0.671
ENSG00000002016	RAD52	ENST00000544742	463	4	0	Known	Known	0.535764	TRUE	Rad52_Rad22	no_repeats	0.518
ENSG00000002079	MYH16	ENST00000429079	416	2	0	Known	Known	0.987638	TRUE	Myosin_tail_1	no_repeats	0.652
ENSG00000002079	MYH16	ENST00000452010	1599	8	0	Known	Known	0.999995	TRUE	Myosin_tail_1	no_repeats	0.639
ENSG00000002330	BAD	ENST00000309032	929	4	72	Known	Known	0.947664	TRUE	Bcl-2_BAD	no_repeats	0.481
ENSG00000002330	BAD	ENST00000394531	631	5	12	Known	Known	0.679069	TRUE	Bcl-2_BAD	no_repeats	0.535
ENSG00000002330	BAD	ENST00000394532	1157	3	4	Known	Known	0.947041	TRUE	Bcl-2_BAD	no_repeats	0.381
ENSG00000002330	BAD	ENST00000492141	359	3	0	Known	Known	0.225738	FALSE	Bcl-2_BAD	no_repeats	0.528
ENSG00000002330	BAD	ENST00000493798	325	2	5	Known	Known	0.362497	FALSE	Bcl-2_BAD	no_repeats	0.608
ENSG00000002330	BAD	ENST00000544271	552	3	0	Known	Known	0.568296	TRUE	Bcl-2_BAD	no_repeats	0.324
ENSG00000002330	BAD	ENST00000544785	525	2	0	Known	Known	0.897182	TRUE	Bcl-2_BAD	no_repeats	0.363
ENSG00000002330	BAD	TALONT000427119	1769	2	2	Known	NNC	0.26579	FALSE	no_domains	AluJo, SVA_A	0.26
ENSG00000002330	BAD	TALONT000427129	914	4	1	Known	NNC	0.944441	TRUE	Bcl-2_BAD	no_repeats	0.556
ENSG00000002549	LAP3	ENST00000226299	2213	13	192	Known	Known	1	TRUE	Peptidase_M17, Peptidase_M17_N	no_repeats	0.758
ENSG00000002549	LAP3	ENST00000503467	1709	8	0	Known	Known	0.999137	TRUE	Peptidase_M17	L1M3	0.696
ENSG00000002549	LAP3	ENST00000504614	813	7	0	Known	Known	0.998059	TRUE	Peptidase_M17	no_repeats	0.711
ENSG00000002549	LAP3	ENST00000507960	435	3	0	Known	Known	0.609687	TRUE	Peptidase_M17_N	no_repeats	0.545
ENSG00000002549	LAP3	ENST00000508014	494	3	0	Known	Known	0.347226	FALSE	no_domains	no_repeats	0.455
ENSG00000002549	LAP3	ENST00000508497	651	3	0	Known	Known	0.270259	FALSE	no_domains	L2c	0.493
ENSG00000002549	LAP3	ENST00000509583	887	5	0	Known	Known	0.408828	TRUE	no_domains	MIR3, L1MB7	0.625
ENSG00000002549	LAP3	ENST00000512397	689	4	35	Known	Known	0.699468	TRUE	Peptidase_M17_N	no_repeats	0.62
ENSG00000002549	LAP3	ENST00000513105	626	6	0	Known	Known	0.984548	TRUE	Peptidase_M17	no_repeats	0.802
ENSG00000002549	LAP3	ENST00000606142	1876	13	0	Known	Known	0.999999	TRUE	Peptidase_M17, Peptidase_M17_N	no_repeats	0.767
ENSG00000002549	LAP3	ENST00000618908	2100	13	0	Known	Known	1	TRUE	Peptidase_M17_N, Peptidase_M17	no_repeats	0.765
ENSG00000002549	LAP3	TALONT000245340	1877	13	1	Known	NNC	0.992468	TRUE	Peptidase_M17, Peptidase_M17_N	no_repeats	0.724
ENSG00000002549	LAP3	TALONT000245406	2022	14	1	Known	NNC	0.999898	TRUE	Peptidase_M17	MER34	0.715
ENSG00000002586	CD99	ENST00000381177	756	3	0	Known	Known	0.0238761	FALSE	no_domains	no_repeats	0.299
ENSG00000002586	CD99	ENST00000381187	892	9	49	Known	Known	0.982137	TRUE	CD99L2	A-rich	0.115
ENSG00000002586	CD99	ENST00000381192	1129	10	640	Known	Known	0.989739	TRUE	CD99L2	A-rich	0.105
ENSG00000002586	CD99	ENST00000449611	604	8	0	Known	Known	0.94235	TRUE	CD99L2	A-rich	0.129
ENSG00000002586	CD99	ENST00000482293	466	7	0	Known	Known	0.58155	TRUE	CD99L2	A-rich	0.137
ENSG00000002586	CD99	ENST00000482405	842	9	2	Known	Known	0.974366	TRUE	CD99L2	A-rich	0.115
ENSG00000002586	CD99	ENST00000497752	815	5	0	Known	Known	0.657893	TRUE	no_domains	A-rich	0.093
ENSG00000002586	CD99	ENST00000611428	1243	11	0	Known	Known	0.973811	TRUE	CD99L2	A-rich	0.112
ENSG00000002586	CD99	ENST00000623253	573	11	0	Known	Known	0.974732	TRUE	CD99L2	A-rich	0.147
ENSG00000002586	CD99	ENST00000624481	1089	10	50	Known	Known	0.989425	TRUE	CD99L2	A-rich	0.105
ENSG00000002586	CD99	ENST00000645950	497	7	1	Known	Known	0.871919	TRUE	no_domains	A-rich	0.047
ENSG00000002586	CD99	ENST00000646103	1278	2	1	Known	Known	0.118316	FALSE	no_domains	Tigger1a_Art, MLT1C2	0.022
ENSG00000002586	CD99	ENST00000647297	583	3	2	Known	Known	0.550738	TRUE	no_domains	AluSq	0.026
ENSG00000002586	CD99	TALONT000514890	1123	9	4	Known	NIC	0.967848	TRUE	no_domains	A-rich	0.039
ENSG00000002586	CD99	TALONT000514897	1167	9	3	Known	NIC	0.983969	TRUE	CD99L2	A-rich	0.116
ENSG00000002586	CD99	TALONT000514900	1047	8	6	Known	NIC	0.899292	TRUE	no_domains	A-rich	0.043
ENSG00000002586	CD99	TALONT000514917	1167	9	2	Known	NIC	0.98128	TRUE	CD99L2	A-rich	0.113
ENSG00000002586	CD99	TALONT000514922	1101	9	8	Known	NIC	0.967299	TRUE	no_domains	A-rich	0.039
ENSG00000002586	CD99	TALONT000514980	1363	10	1	Known	NIC	0.97721	TRUE	CD99L2	A-rich	0.105
ENSG00000002586	CD99	TALONT000514981	1173	10	74	Known	NIC	0.979266	TRUE	CD99L2	A-rich	0.106
ENSG00000002587	HS3ST1	ENST00000002596	7160	2	0	Known	Known	0.999957	TRUE	Sulfotransfer_1	MIRb, MIRc, AluSg, L2b, LTR16A1	0.177
ENSG00000002587	HS3ST1	TALONT000240015	474	2	3	Known	NNC	0.317449	FALSE	no_domains	no_repeats	0.105
ENSG00000002745	WNT16	ENST00000222462	3150	4	0	Known	Known	0.999859	TRUE	wnt	no_repeats	0.457
ENSG00000002746	HECW1	ENST00000493057	750	2	0	Known	Known	0	FALSE	no_domains	no_repeats	0.137
ENSG00000002746	HECW1	TALONT000559916	2813	6	1	Known	NNC	0.0361309	FALSE	no_domains	LTR12F, MER61-int, L1M5, FLAM_C, L1MC3	0.04
ENSG00000002746	HECW1	TALONT000559918	982	3	4	Known	NNC	0.0319565	FALSE	no_domains	LTR12F, MER61-int	0.03
ENSG00000002746	HECW1	TALONT000559924	1018	4	3	Known	NNC	0.0541575	FALSE	no_domains	LTR12F, MER61-int	0.044
ENSG00000002746	HECW1	TALONT000559929	1604	4	1	Known	NNC	0.0320717	FALSE	no_domains	LTR12F, MER61-int, FLAM_C, L1MC3	0.028
ENSG00000002746	HECW1	TALONT000559944	1183	4	1	Known	NNC	0.00240937	FALSE	no_domains	MER61A, MIRb, L1M5	0.048
ENSG00000002746	HECW1	TALONT000559945	2152	4	1	Known	NIC	0.0173042	FALSE	no_domains	MER61A, MER4D, FLAM_C, L1MC3	0.038
ENSG00000002746	HECW1	TALONT000559947	922	5	4	Known	NNC	0.000937404	FALSE	no_domains	MER61A, MER4D, MIR3, MER5A1	0.057
ENSG00000002746	HECW1	TALONT000559952	2042	3	3	Known	NIC	0.0174071	FALSE	no_domains	MER61A, MER4D, FLAM_C, L1MC3	0.049
ENSG00000002822	MAD1L1	ENST00000265854	2718	17	0	Known	Known	1	TRUE	MAD	no_repeats	0.735
ENSG00000002822	MAD1L1	ENST00000399654	2762	19	0	Known	Known	1	TRUE	MAD	Ricksha_c	0.697
ENSG00000002822	MAD1L1	ENST00000406869	2991	19	0	Known	Known	1	TRUE	MAD	Ricksha_c	0.686
ENSG00000002822	MAD1L1	ENST00000429625	750	6	0	Known	Known	0.999602	TRUE	MAD	no_repeats	0.786
ENSG00000002822	MAD1L1	ENST00000455998	557	4	0	Known	Known	0.993792	TRUE	MAD	Ricksha_c	0.56
ENSG00000002822	MAD1L1	ENST00000459731	371	3	0	Known	Known	0.321686	FALSE	MAD	MLT1L	0.571
ENSG00000002822	MAD1L1	TALONT000526022	1309	4	9	Known	NNC	0.998821	TRUE	MAD	no_repeats	0.48
ENSG00000002822	MAD1L1	TALONT000526024	1069	2	3	Known	NNC	0.86879	TRUE	MAD	SVA_A, AluJb	0.207
ENSG00000002822	MAD1L1	TALONT000526026	585	2	1	Known	NNC	0.871786	TRUE	MAD	no_repeats	0.162
ENSG00000002822	MAD1L1	TALONT000526027	2695	19	4	Known	NIC	1	TRUE	MAD	Ricksha_c	0.696
ENSG00000002822	MAD1L1	TALONT000526030	872	2	3	Known	NNC	0.870016	TRUE	MAD	no_repeats	0.163
ENSG00000002822	MAD1L1	TALONT000526031	858	2	4	Known	NNC	0.870103	TRUE	MAD	no_repeats	0.404
ENSG00000002822	MAD1L1	TALONT000526034	1189	4	1	Known	NNC	0.999289	TRUE	MAD	no_repeats	0.48
ENSG00000002822	MAD1L1	TALONT000526047	866	2	1	Known	NNC	0.0187695	FALSE	no_domains	MER113	0.461
ENSG00000002822	MAD1L1	TALONT000526048	1216	4	2	Known	NNC	0.995521	TRUE	MAD	MER113	0.401
ENSG00000002822	MAD1L1	TALONT000526050	2936	19	3	Known	NNC	1	TRUE	MAD	Ricksha_c, MER113	0.679
ENSG00000002822	MAD1L1	TALONT000526052	536	3	1	Known	NNC	0.995072	TRUE	MAD	no_repeats	0.533
ENSG00000002822	MAD1L1	TALONT000526054	2072	17	3	Known	NNC	1	TRUE	MAD	Ricksha_c, L1MEf	0.652
ENSG00000002822	MAD1L1	TALONT000526065	1969	12	2	Known	NNC	0.999998	TRUE	MAD	Ricksha_c, MSTB	0.618
ENSG00000002822	MAD1L1	TALONT000526071	1597	12	13	Known	NIC	0.999996	TRUE	MAD	Ricksha_c, MLT1L	0.629
ENSG00000002822	MAD1L1	TALONT000526073	1826	12	1	Known	NNC	0.999999	TRUE	MAD	Ricksha_c, MLT1L	0.587
ENSG00000002822	MAD1L1	TALONT000526075	1456	11	6	Known	NIC	0.999979	TRUE	MAD	Ricksha_c, MLT1L	0.603
ENSG00000002822	MAD1L1	TALONT000526079	1653	12	2	Known	NIC	0.999995	TRUE	MAD	Ricksha_c, MLT1L	0.606
ENSG00000002822	MAD1L1	TALONT000526080	1594	12	1	Known	NIC	0.999996	TRUE	MAD	Ricksha_c, MLT1L	0.629
ENSG00000002822	MAD1L1	TALONT000526081	1493	11	1	Known	NIC	0.999979	TRUE	MAD	Ricksha_c, MLT1L	0.603
ENSG00000002822	MAD1L1	TALONT000526083	1789	12	2	Known	NNC	0.999999	TRUE	MAD	Ricksha_c, MLT1L	0.587
ENSG00000002822	MAD1L1	TALONT000526084	1572	12	1	Known	NNC	0.999962	TRUE	MAD	Ricksha_c, MLT1L	0.629
ENSG00000002822	MAD1L1	TALONT000526087	1453	11	1	Known	NIC	0.999979	TRUE	MAD	Ricksha_c, MLT1L	0.603
ENSG00000002822	MAD1L1	TALONT000526095	925	3	1	Known	NNC	0.80116	TRUE	MAD	L1ME2	0.594
ENSG00000002834	LASP1	ENST00000318008	3910	7	15	Known	Known	0.999885	TRUE	LIM, Nebulin, SH3_9	LTR19C	0.716
ENSG00000002834	LASP1	ENST00000579123	1874	2	0	Known	Known	0.372718	TRUE	no_domains	L2b, L2a, AluSg, AluSp	0.353
ENSG00000002834	LASP1	ENST00000581485	617	4	0	Known	Known	0.987532	TRUE	Nebulin	no_repeats	0.679
ENSG00000002834	LASP1	ENST00000584106	1167	4	0	Known	Known	0.991545	TRUE	Nebulin, LIM	no_repeats	0.662
ENSG00000002834	LASP1	TALONT000333042	682	4	5	Known	NNC	0.943773	TRUE	LIM	MIRb	0.619
ENSG00000002919	SNX11	ENST00000359238	2992	7	15	Known	Known	0.988931	TRUE	PX	no_repeats	0.744
ENSG00000002919	SNX11	ENST00000393405	2733	8	3	Known	Known	0.989085	TRUE	PX	no_repeats	0.751
ENSG00000002919	SNX11	ENST00000577310	358	2	0	Known	Known	0.00532081	FALSE	no_domains	no_repeats	0.643
ENSG00000002919	SNX11	ENST00000580219	1200	7	0	Known	Known	0.991442	TRUE	PX	no_repeats	0.651
ENSG00000002919	SNX11	ENST00000580875	704	2	0	Known	Known	0.0139217	FALSE	no_domains	L2a	0.218
ENSG00000002919	SNX11	ENST00000582104	1282	7	0	Known	Known	0.991404	TRUE	PX	no_repeats	0.683
ENSG00000002919	SNX11	ENST00000582481	627	5	0	Known	Known	0.970722	TRUE	PX	no_repeats	0.805
ENSG00000002919	SNX11	ENST00000584335	922	8	1	Known	Known	0.983788	TRUE	PX	no_repeats	0.745
ENSG00000002933	TMEM176A	ENST00000462826	2065	2	0	Known	Known	0.182995	FALSE	CD20	no_repeats	0.069
ENSG00000002933	TMEM176A	ENST00000474166	534	2	0	Known	Known	0.515858	TRUE	no_domains	no_repeats	0.091
ENSG00000002933	TMEM176A	ENST00000481305	652	3	4	Known	Known	0.590889	TRUE	CD20	no_repeats	0.111
ENSG00000002933	TMEM176A	TALONT000637938	980	4	1	Known	NNC	0.965492	TRUE	CD20	no_repeats	0.111
ENSG00000003056	M6PR	ENST00000000412	2450	7	157	Known	Known	0.998074	TRUE	Man-6-P_recep	no_repeats	0.668
ENSG00000003056	M6PR	ENST00000536844	2305	5	0	Known	Known	0.958432	TRUE	Man-6-P_recep	no_repeats	0.597
ENSG00000003056	M6PR	ENST00000537621	581	3	0	Known	Known	0.441065	TRUE	Man-6-P_recep	MER81	0.707
ENSG00000003056	M6PR	ENST00000539143	650	3	0	Known	Known	0.0288462	FALSE	no_domains	no_repeats	0.822
ENSG00000003056	M6PR	ENST00000540837	648	3	3	Known	Known	0.543134	TRUE	Man-6-P_recep	no_repeats	0.398
ENSG00000003056	M6PR	ENST00000543159	720	2	0	Known	Known	0.334931	FALSE	Man-6-P_recep	no_repeats	0.445
ENSG00000003056	M6PR	ENST00000543258	561	5	0	Known	Known	0.440937	TRUE	Man-6-P_recep	no_repeats	0.772
ENSG00000003056	M6PR	ENST00000543834	412	3	0	Known	Known	0.382915	TRUE	Man-6-P_recep	no_repeats	0.74
ENSG00000003056	M6PR	ENST00000543845	596	4	0	Known	Known	0.499421	TRUE	Man-6-P_recep	no_repeats	0.406
ENSG00000003056	M6PR	ENST00000544193	255	2	0	Known	Known	0.250468	FALSE	Man-6-P_recep	no_repeats	0.665
ENSG00000003056	M6PR	ENST00000544245	660	4	0	Known	Known	0.0149883	FALSE	no_domains	no_repeats	0.658
ENSG00000003056	M6PR	TALONT000584692	2439	7	27	Known	NNC	0.998075	TRUE	Man-6-P_recep	AluSz	0.637
ENSG00000003056	M6PR	TALONT000584702	2429	7	4	Known	NIC	0.939666	TRUE	Man-6-P_recep	no_repeats	0.669
ENSG00000003137	CYP26B1	ENST00000461519	567	2	0	Known	Known	0.994726	TRUE	p450	no_repeats	0.729
ENSG00000003137	CYP26B1	TALONT000600142	1130	3	8	Known	NNC	0.00992607	FALSE	no_domains	MIRb, MER124	0.166
ENSG00000003147	ICA1	ENST00000265577	2309	14	24	Known	Known	0.999996	TRUE	ICA69, Arfaptin	no_repeats	0.792
ENSG00000003147	ICA1	ENST00000396675	2133	14	1	Known	Known	0.999996	TRUE	ICA69, Arfaptin	no_repeats	0.769
ENSG00000003147	ICA1	ENST00000402384	2344	14	97	Known	Known	0.999996	TRUE	Arfaptin, ICA69	no_repeats	0.791
ENSG00000003147	ICA1	ENST00000406470	2440	14	16	Known	Known	0.999996	TRUE	ICA69, Arfaptin	no_repeats	0.786
ENSG00000003147	ICA1	ENST00000407906	1615	8	0	Known	Known	0.998031	TRUE	Arfaptin	no_repeats	0.79
ENSG00000003147	ICA1	ENST00000422063	1539	14	0	Known	Known	0.999998	TRUE	ICA69, Arfaptin	no_repeats	0.802
ENSG00000003147	ICA1	ENST00000430867	551	6	0	Known	Known	0.524973	TRUE	Arfaptin	no_repeats	0.82
ENSG00000003147	ICA1	ENST00000446305	539	4	0	Known	Known	0.312077	FALSE	Arfaptin	no_repeats	0.795
ENSG00000003147	ICA1	ENST00000447326	604	6	0	Known	Known	0.784885	TRUE	Arfaptin	no_repeats	0.842
ENSG00000003147	ICA1	ENST00000455539	1956	15	3	Known	Known	0.99994	TRUE	ICA69, Arfaptin	AluJr	0.766
ENSG00000003147	ICA1	ENST00000470696	800	3	0	Known	Known	0.199332	FALSE	ICA69	AluSc8, L2d2	0.604
ENSG00000003147	ICA1	ENST00000490041	477	2	0	Known	Known	0.188733	FALSE	Arfaptin	no_repeats	0.671
ENSG00000003147	ICA1	TALONT000531915	1691	14	18	Known	NIC	0.999996	TRUE	ICA69, Arfaptin	no_repeats	0.818
ENSG00000003147	ICA1	TALONT000531916	1828	14	4	Known	NIC	0.999996	TRUE	Arfaptin, ICA69	G-rich	0.807
ENSG00000003147	ICA1	TALONT000531917	1674	14	6	Known	NIC	0.999996	TRUE	Arfaptin, ICA69	no_repeats	0.811
ENSG00000003147	ICA1	TALONT000531924	1843	15	4	Known	NIC	0.999998	TRUE	Arfaptin, ICA69	no_repeats	0.762
ENSG00000003147	ICA1	TALONT000531941	1630	12	1	Known	NIC	0.99995	TRUE	Arfaptin, ICA69	no_repeats	0.792
ENSG00000003147	ICA1	TALONT000531942	1876	14	1	Known	NNC	0.999996	TRUE	Arfaptin, ICA69	no_repeats	0.795
ENSG00000003147	ICA1	TALONT000531948	1507	12	2	Known	NIC	0.999949	TRUE	ICA69, Arfaptin	no_repeats	0.784
ENSG00000003147	ICA1	TALONT000531950	1757	15	1	Known	NIC	0.999998	TRUE	ICA69, Arfaptin	no_repeats	0.758
ENSG00000003147	ICA1	TALONT000531951	1625	9	1	Known	NNC	0.997474	TRUE	Arfaptin, ICA69	no_repeats	0.719
ENSG00000003147	ICA1	TALONT000531953	1531	9	1	Known	NNC	0.99801	TRUE	Arfaptin, ICA69	L2, L2b, MIRb	0.62
ENSG00000003147	ICA1	TALONT000531954	2153	14	1	Known	NNC	0.999996	TRUE	Arfaptin, ICA69	L2b, MIRb	0.764
ENSG00000003147	ICA1	TALONT000531955	2084	14	5	Known	NNC	0.999988	TRUE	ICA69, Arfaptin	AluYa5	0.766
ENSG00000003147	ICA1	TALONT000531957	1510	13	1	Known	NIC	0.999984	TRUE	ICA69, Arfaptin	no_repeats	0.808
ENSG00000003147	ICA1	TALONT000531977	1017	9	2	Known	NIC	0.997281	TRUE	Arfaptin, ICA69	no_repeats	0.852
ENSG00000003147	ICA1	TALONT000531983	1426	9	3	Known	NNC	0.990231	TRUE	Arfaptin	no_repeats	0.798
ENSG00000003147	ICA1	TALONT000531995	745	3	2	Known	NNC	0.0374713	FALSE	no_domains	MIR3	0.194
ENSG00000003249	DBNDD1	ENST00000002501	2056	4	1	Known	Known	0.99352	TRUE	Dysbindin	no_repeats	0.362
ENSG00000003249	DBNDD1	ENST00000392973	2691	3	0	Known	Known	0.992003	TRUE	Dysbindin	AluSg	0.353
ENSG00000003249	DBNDD1	ENST00000568662	1843	2	0	Known	Known	0.9179	TRUE	Dysbindin	no_repeats	0.347
ENSG00000003249	DBNDD1	ENST00000568838	2073	4	0	Known	Known	0.916945	TRUE	Dysbindin	no_repeats	0.35
ENSG00000003393	ALS2	ENST00000264276	6675	34	0	Known	Known	1	TRUE	VPS9, MORN, RCC1, RhoGEF	no_repeats	0.856
ENSG00000003393	ALS2	ENST00000409632	571	5	0	Known	Known	0.578458	TRUE	RCC1_2	no_repeats	0.472
ENSG00000003393	ALS2	ENST00000410052	559	5	27	Known	Known	0.313992	FALSE	no_domains	no_repeats	0.498
ENSG00000003393	ALS2	ENST00000462747	491	4	9	Known	Known	0.0525779	FALSE	no_domains	no_repeats	0.449
ENSG00000003393	ALS2	ENST00000467448	2677	4	47	Known	Known	0.999862	TRUE	RCC1	AluJb	0.51
ENSG00000003393	ALS2	ENST00000482789	2981	11	27	Known	Known	1	TRUE	RCC1	no_repeats	0.759
ENSG00000003393	ALS2	ENST00000482891	4895	23	1	Known	Known	1	TRUE	RhoGEF, MORN, RCC1	L1MB7	0.831
ENSG00000003393	ALS2	TALONT000653144	2494	12	2	Known	NIC	1	TRUE	RCC1	no_repeats	0.804
ENSG00000003393	ALS2	TALONT000653162	1792	6	1	Known	NNC	0.999998	TRUE	RCC1	Tigger15a	0.564
ENSG00000003393	ALS2	TALONT000653170	641	5	1	Known	NIC	0.0521697	FALSE	no_domains	no_repeats	0.394
ENSG00000003393	ALS2	TALONT000653172	548	2	16	Known	NNC	0	FALSE	no_domains	no_repeats	0.075
ENSG00000003400	CASP10	ENST00000374650	1126	6	0	Known	Known	0.996537	TRUE	DED	no_repeats	0.224
ENSG00000003400	CASP10	ENST00000471191	430	3	0	Known	Known	0.444077	TRUE	DED	MER63A	0.269
ENSG00000003400	CASP10	ENST00000484926	703	2	0	Known	Known	0.845843	TRUE	DED	no_repeats	0.168
ENSG00000003400	CASP10	ENST00000485408	474	2	0	Known	Known	0.102295	FALSE	DED	AluSg4	0.208
ENSG00000003402	CFLAR	ENST00000341222	1283	6	1	Known	Known	0.99171	TRUE	DED	L1ME4b	0.44
ENSG00000003402	CFLAR	ENST00000341582	2056	8	0	Known	Known	0.999997	TRUE	DED, Peptidase_C14	AluSg	0.488
ENSG00000003402	CFLAR	ENST00000342795	1613	9	0	Known	Known	0.999247	TRUE	DED	AluSg, MIR, L2a	0.481
ENSG00000003402	CFLAR	ENST00000395148	4415	5	0	Known	Known	0.993493	TRUE	DED	LTR88a, G-rich, LTR5_Hs	0.526
ENSG00000003402	CFLAR	ENST00000417748	684	3	0	Known	Known	0.897241	TRUE	DED	no_repeats	0.46
ENSG00000003402	CFLAR	ENST00000423241	2128	10	0	Known	Known	0.999999	TRUE	DED, Peptidase_C14	AluSz6	0.502
ENSG00000003402	CFLAR	ENST00000425030	596	2	0	Known	Known	0.479013	TRUE	no_domains	no_repeats	0.238
ENSG00000003402	CFLAR	ENST00000440180	1198	5	0	Known	Known	0.991748	TRUE	DED	L1ME4b	0.494
ENSG00000003402	CFLAR	ENST00000443227	1679	9	0	Known	Known	0.99996	TRUE	DED, Peptidase_C14	AluSq	0.5
ENSG00000003402	CFLAR	ENST00000457277	1868	9	0	Known	Known	0.999997	TRUE	DED, Peptidase_C14	L1M5, Tigger16b	0.537
ENSG00000003402	CFLAR	ENST00000460961	548	2	0	Known	Known	0.624065	TRUE	DED	no_repeats	0.515
ENSG00000003402	CFLAR	ENST00000461422	717	4	0	Known	Known	0.886864	TRUE	DED	L1M5	0.632
ENSG00000003402	CFLAR	ENST00000461820	830	4	1	Known	Known	0.991926	TRUE	DED	no_repeats	0.532
ENSG00000003402	CFLAR	ENST00000462763	588	6	0	Known	Known	0.93595	TRUE	DED	no_repeats	0.593
ENSG00000003402	CFLAR	ENST00000470178	516	4	0	Known	Known	0.761042	TRUE	DED	no_repeats	0.419
ENSG00000003402	CFLAR	ENST00000470664	704	2	0	Known	Known	0.0908464	FALSE	no_domains	AluJb, AluSx4	0.245
ENSG00000003402	CFLAR	ENST00000474842	1091	6	0	Known	Known	0.991363	TRUE	Peptidase_C14	no_repeats	0.489
ENSG00000003402	CFLAR	ENST00000479953	1230	8	0	Known	Known	0.999885	TRUE	Peptidase_C14, DED	L1M5	0.508
ENSG00000003402	CFLAR	TALONT000652926	1115	5	3	Known	NIC	0.995952	TRUE	DED	no_repeats	0.441
ENSG00000003402	CFLAR	TALONT000652927	1206	6	1	Known	NIC	0.991744	TRUE	DED	L1ME4b	0.435
ENSG00000003402	CFLAR	TALONT000652929	2299	10	2	Known	NNC	0.999999	TRUE	DED, Peptidase_C14	L2, AluSg	0.49
ENSG00000003402	CFLAR	TALONT000652931	2248	6	1	Known	NNC	0.991263	TRUE	DED	LTR6B, LTR67B, Alu, L1ME4b	0.441
ENSG00000003402	CFLAR	TALONT000652932	1415	5	1	Known	NNC	0.995885	TRUE	DED	LTR6B, LTR67B	0.454
ENSG00000003402	CFLAR	TALONT000652937	930	5	1	Known	NNC	0.664176	TRUE	DED	no_repeats	0.451
ENSG00000003402	CFLAR	TALONT000652940	256	3	79	Known	NNC	0	FALSE	no_domains	LTR5	0.347
ENSG00000003402	CFLAR	TALONT000652941	373	3	1	Known	NNC	0	FALSE	no_domains	LTR5, L1ME4b	0.262
ENSG00000003402	CFLAR	TALONT000652942	352	3	4	Known	NNC	0	FALSE	no_domains	L1ME4b	0.143
ENSG00000003402	CFLAR	TALONT000652943	357	3	3	Known	NNC	0	FALSE	no_domains	L1ME4b	0.143
ENSG00000003436	TFPI	ENST00000233156	3859	8	0	Known	Known	0.982736	TRUE	Kunitz_BPTI	L2, AluJb, MER124	0.313
ENSG00000003436	TFPI	ENST00000339091	1088	7	0	Known	Known	0.966153	TRUE	Kunitz_BPTI	no_repeats	0.317
ENSG00000003436	TFPI	ENST00000417013	554	4	0	Known	Known	0.147579	FALSE	no_domains	no_repeats	0.221
ENSG00000003436	TFPI	ENST00000453013	733	4	0	Known	Known	0.203434	FALSE	Kunitz_BPTI	MLT1A	0.245
ENSG00000003436	TFPI	ENST00000481132	7690	7	0	Known	Known	0.632123	TRUE	Kunitz_BPTI	L1PA10, LTR10B1, LTR2, HERVE_a-int, Harlequin-int	0.305
ENSG00000003436	TFPI	ENST00000481389	599	4	0	Known	Known	0.193555	FALSE	Kunitz_BPTI	no_repeats	0.345
ENSG00000003436	TFPI	TALONT000648942	1207	8	1	Known	NIC	0.965939	TRUE	Kunitz_BPTI	MLT1A	0.278
ENSG00000003436	TFPI	TALONT000648943	979	8	2	Known	NNC	0.931275	TRUE	Kunitz_BPTI	MER94	0.233
ENSG00000003436	TFPI	TALONT000648948	760	2	2	Known	NNC	0.00693927	FALSE	no_domains	HERVH-int, LTR7	0
ENSG00000003509	NDUFAF7	ENST00000002125	2184	10	98	Known	Known	0.999979	TRUE	Methyltransf_28	AluSp, L1ME3G	0.671
ENSG00000003509	NDUFAF7	ENST00000336237	1869	8	0	Known	Known	0.999504	TRUE	Methyltransf_28	AluSp, L1ME3G	0.633
ENSG00000003509	NDUFAF7	ENST00000431821	783	7	0	Known	Known	0.982925	TRUE	Methyltransf_28	no_repeats	0.72
ENSG00000003509	NDUFAF7	ENST00000439218	934	8	0	Known	Known	0.995116	TRUE	Methyltransf_28	no_repeats	0.707
ENSG00000003509	NDUFAF7	ENST00000441905	661	3	0	Known	Known	0.0417391	FALSE	no_domains	no_repeats	0.566
ENSG00000003509	NDUFAF7	ENST00000455230	946	9	0	Known	Known	0.533108	TRUE	no_domains	no_repeats	0.748
ENSG00000003509	NDUFAF7	ENST00000469831	845	5	0	Known	Known	0.859355	TRUE	Methyltransf_28	no_repeats	0.555
ENSG00000003509	NDUFAF7	ENST00000474154	2974	9	0	Known	Known	0.937493	TRUE	Methyltransf_28	AluSp, L1ME3G	0.585
ENSG00000003509	NDUFAF7	ENST00000474257	1470	5	0	Known	Known	0.0867277	FALSE	no_domains	no_repeats	0.61
ENSG00000003509	NDUFAF7	TALONT000566262	1258	9	9	Known	NIC	0.99979	TRUE	Methyltransf_28	no_repeats	0.696
ENSG00000003509	NDUFAF7	TALONT000566270	1966	10	2	Known	NNC	0.880484	TRUE	Methyltransf_28	AluSp, L1ME3G	0.694
ENSG00000003509	NDUFAF7	TALONT000566278	2120	10	2	Known	NNC	0.998934	TRUE	Methyltransf_28	AluSp, L1ME3G	0.673
ENSG00000003509	NDUFAF7	TALONT000566279	1300	10	3	Known	NIC	0.99993	TRUE	Methyltransf_28	no_repeats	0.68
ENSG00000003509	NDUFAF7	TALONT000566280	296	3	1	Known	NNC	0.291574	FALSE	no_domains	no_repeats	0.324
ENSG00000003509	NDUFAF7	TALONT000566281	1017	8	8	Known	NIC	0.130875	FALSE	Methyltransf_28	no_repeats	0.708
ENSG00000003509	NDUFAF7	TALONT000566283	943	7	1	Known	NIC	0.456297	TRUE	no_domains	no_repeats	0.662
ENSG00000003509	NDUFAF7	TALONT000566287	1112	7	3	Known	NIC	0.971451	TRUE	Methyltransf_28	no_repeats	0.642
ENSG00000003509	NDUFAF7	TALONT000566288	1177	8	11	Known	NIC	0.999335	TRUE	Methyltransf_28	no_repeats	0.681
ENSG00000003509	NDUFAF7	TALONT000566291	1168	9	3	Known	NIC	0.530077	TRUE	no_domains	no_repeats	0.697
ENSG00000003509	NDUFAF7	TALONT000566292	2452	9	1	Known	NNC	0.774854	TRUE	Methyltransf_28	MIRc, MER112	0.601
ENSG00000003509	NDUFAF7	TALONT000566293	1193	8	14	Known	NIC	0.971328	TRUE	Methyltransf_28	no_repeats	0.676
ENSG00000003509	NDUFAF7	TALONT000566294	2094	9	5	Known	NIC	0.96992	TRUE	Methyltransf_28	AluSp, L1ME3G	0.641
ENSG00000003509	NDUFAF7	TALONT000566296	1407	10	2	Known	NIC	0.526812	TRUE	no_domains	no_repeats	0.71
ENSG00000003509	NDUFAF7	TALONT000566298	1046	8	1	Known	NNC	0.974986	TRUE	Methyltransf_28	no_repeats	0.688
ENSG00000003509	NDUFAF7	TALONT000566300	1332	9	10	Known	NIC	0.999951	TRUE	Methyltransf_28	no_repeats	0.678
ENSG00000003509	NDUFAF7	TALONT000566303	1322	9	3	Known	NIC	0.97113	TRUE	Methyltransf_28	no_repeats	0.673
ENSG00000003509	NDUFAF7	TALONT000566306	1865	9	3	Known	NNC	0.520548	TRUE	no_domains	AluSp, L1ME3G	0.665
ENSG00000003509	NDUFAF7	TALONT000566307	1227	10	1	Known	NIC	0.529271	TRUE	no_domains	no_repeats	0.723
ENSG00000003509	NDUFAF7	TALONT000566309	1089	8	4	Known	NIC	0.999193	TRUE	Methyltransf_28	no_repeats	0.671
ENSG00000003509	NDUFAF7	TALONT000566312	1338	8	1	Known	NIC	0.183021	FALSE	Methyltransf_28	no_repeats	0.735
ENSG00000003509	NDUFAF7	TALONT000566313	1704	7	1	Known	NNC	0.970537	TRUE	Methyltransf_28	AluY	0.648
ENSG00000003756	RBM5	ENST00000347869	3177	25	64	Known	Known	1	TRUE	zf-RanBP, RRM_1, G-patch, OCRE	no_repeats	0.903
ENSG00000003756	RBM5	ENST00000395174	938	10	0	Known	Known	0.980486	TRUE	RRM_1, zf-RanBP	no_repeats	0.967
ENSG00000003756	RBM5	ENST00000404526	580	7	0	Known	Known	0.907954	TRUE	no_domains	no_repeats	0.822
ENSG00000003756	RBM5	ENST00000417905	427	4	0	Known	Known	0.95627	TRUE	no_domains	no_repeats	0.85
ENSG00000003756	RBM5	ENST00000433556	567	5	0	Known	Known	0.857821	TRUE	no_domains	no_repeats	0.715
ENSG00000003756	RBM5	ENST00000441305	569	5	0	Known	Known	0.955657	TRUE	no_domains	no_repeats	0.722
ENSG00000003756	RBM5	ENST00000462025	573	3	0	Known	Known	0.020889	FALSE	no_domains	no_repeats	0.965
ENSG00000003756	RBM5	ENST00000464988	877	4	0	Known	Known	0.830801	TRUE	no_domains	no_repeats	0.792
ENSG00000003756	RBM5	ENST00000469838	2716	5	0	Known	Known	0.949506	TRUE	no_domains	no_repeats	0.675
ENSG00000003756	RBM5	ENST00000471995	762	3	0	Known	Known	0.156674	FALSE	RRM_1	AluSg, MamRep434	0.691
ENSG00000003756	RBM5	ENST00000474818	832	8	0	Known	Known	0.977269	TRUE	RRM_1	no_repeats	0.878
ENSG00000003756	RBM5	ENST00000475128	1371	5	0	Known	Known	0.926814	TRUE	no_domains	AluSg	0.784
ENSG00000003756	RBM5	ENST00000475590	704	5	0	Known	Known	0.83213	TRUE	no_domains	no_repeats	0.913
ENSG00000003756	RBM5	ENST00000479275	1683	2	0	Known	Known	0.618941	TRUE	no_domains	AluSq2, AluSx3	0.229
ENSG00000003756	RBM5	ENST00000489437	625	6	0	Known	Known	0.258368	FALSE	no_domains	no_repeats	0.879
ENSG00000003756	RBM5	ENST00000492430	580	4	0	Known	Known	0.633099	TRUE	no_domains	no_repeats	0.769
ENSG00000003756	RBM5	ENST00000492472	902	4	0	Known	Known	0.946659	TRUE	no_domains	Tigger4b, AluYc	0.468
ENSG00000003756	RBM5	ENST00000493993	476	2	0	Known	Known	0.101468	FALSE	no_domains	no_repeats	0.746
ENSG00000003756	RBM5	ENST00000494360	585	5	0	Known	Known	0.210807	FALSE	no_domains	no_repeats	0.845
ENSG00000003756	RBM5	ENST00000496179	1406	8	0	Known	Known	0.971936	TRUE	zf-RanBP, RRM_1	no_repeats	0.957
ENSG00000003756	RBM5	TALONT000335875	1486	16	1	Known	NNC	0.913722	TRUE	no_domains	no_repeats	0.885
ENSG00000003756	RBM5	TALONT000335876	3049	24	1	Known	NNC	1	TRUE	G-patch, OCRE	no_repeats	0.901
ENSG00000003756	RBM5	TALONT000335896	1724	18	1	Known	NNC	0.999999	TRUE	RRM_1, zf-RanBP, OCRE	no_repeats	0.894
ENSG00000003756	RBM5	TALONT000335920	3111	25	1	Known	NNC	1	TRUE	OCRE, zf-RanBP, RRM_1, G-patch	no_repeats	0.904
ENSG00000003756	RBM5	TALONT000335927	1570	16	2	Known	NIC	0.997942	TRUE	zf-RanBP, RRM_1	no_repeats	0.883
ENSG00000003756	RBM5	TALONT000335938	1263	14	1	Known	NIC	0.999856	TRUE	zf-RanBP, OCRE, RRM_1	no_repeats	0.876
ENSG00000003756	RBM5	TALONT000335950	1406	15	1	Known	NIC	0.999991	TRUE	RRM_1, OCRE	no_repeats	0.87
ENSG00000003756	RBM5	TALONT000335979	2616	21	1	Known	NNC	1	TRUE	OCRE, zf-RanBP, G-patch	no_repeats	0.943
ENSG00000003987	MTMR7	ENST00000180173	5110	14	52	Known	Known	1	TRUE	Myotub-related	no_repeats	0.811
ENSG00000003987	MTMR7	ENST00000519122	570	4	0	Known	Known	0.656091	TRUE	Myotub-related	MIR	0.679
ENSG00000003987	MTMR7	ENST00000521177	506	2	0	Known	Known	0.022586	FALSE	no_domains	no_repeats	0.4
ENSG00000003987	MTMR7	ENST00000521857	2158	13	1	Known	Known	1	TRUE	Myotub-related	no_repeats	0.813
ENSG00000003987	MTMR7	TALONT000443350	1920	13	51	Known	NIC	1	TRUE	Myotub-related	no_repeats	0.857
ENSG00000003987	MTMR7	TALONT000443362	1494	10	4	Known	NIC	0.999995	TRUE	Myotub-related	no_repeats	0.844
ENSG00000003987	MTMR7	TALONT000443382	1121	8	4	Known	NIC	0.999283	TRUE	Myotub-related	MIR	0.723
ENSG00000003987	MTMR7	TALONT000443383	1422	8	34	Known	NNC	0.99937	TRUE	Myotub-related	MLT1E1, MIR	0.736
ENSG00000003987	MTMR7	TALONT000443384	1053	8	1	Known	NNC	0.629741	TRUE	Myotub-related	L1M4, MIR	0.616
ENSG00000003987	MTMR7	TALONT000443395	2251	8	1	Known	NNC	0.999765	TRUE	Myotub-related	MIR3	0.702
ENSG00000003987	MTMR7	TALONT000443398	1586	7	1	Known	NNC	0.994465	TRUE	Myotub-related	L1ME3G, MER47B, Tigger5b	0.7
ENSG00000003987	MTMR7	TALONT000443400	1015	7	3	Known	NNC	0.994932	TRUE	Myotub-related	L2b	0.701
ENSG00000003987	MTMR7	TALONT000443403	1414	6	4	Known	NNC	0.932023	TRUE	GRAM, Myotub-related	no_repeats	0.653
ENSG00000003987	MTMR7	TALONT000443411	2131	6	3	Known	NNC	0.878712	TRUE	GRAM, Myotub-related	L1M3, MamTip3B	0.519
ENSG00000003987	MTMR7	TALONT000443412	2088	5	3	Known	NNC	0.836728	TRUE	GRAM, Myotub-related	L1M3, MamTip3B	0.622
ENSG00000003987	MTMR7	TALONT000443422	650	3	3	Known	NNC	0.106	FALSE	no_domains	no_repeats	0.586
ENSG00000003989	SLC7A2	ENST00000494857	7615	13	0	Known	Known	1	TRUE	AA_permease_2, AA_permease_C	AluJr	0.622
ENSG00000003989	SLC7A2	ENST00000522656	2274	12	1	Known	Known	1	TRUE	AA_permease_C, AA_permease_2	no_repeats	0.694
ENSG00000003989	SLC7A2	TALONT000443427	599	3	1	Known	NNC	0.0029477	FALSE	no_domains	no_repeats	0.055
ENSG00000003989	SLC7A2	TALONT000443428	464	3	1	Known	NNC	0	FALSE	no_domains	no_repeats	0.012
ENSG00000003989	SLC7A2	TALONT000443429	2317	13	1	Known	NNC	1	TRUE	AA_permease_2, AA_permease_C	no_repeats	0.641
ENSG00000004059	ARF5	ENST00000000233	1032	6	1080	Known	Known	0.997027	TRUE	Arf	no_repeats	0.8
ENSG00000004059	ARF5	ENST00000415666	546	5	0	Known	Known	0.993228	TRUE	Arf	no_repeats	0.838
ENSG00000004059	ARF5	ENST00000459680	466	2	0	Known	Known	0	FALSE	no_domains	LTR1, L2b	0.516
ENSG00000004059	ARF5	ENST00000463733	1509	5	0	Known	Known	0.936562	TRUE	Arf	LTR1, L2c	0.658
ENSG00000004059	ARF5	ENST00000467281	567	3	0	Known	Known	0.585922	TRUE	no_domains	no_repeats	0.726
ENSG00000004059	ARF5	ENST00000489673	566	5	5	Known	Known	0.99453	TRUE	Arf	no_repeats	0.816
ENSG00000004059	ARF5	TALONT000613702	927	6	1	Known	NNC	0.938432	TRUE	Arf	no_repeats	0.745
ENSG00000004059	ARF5	TALONT000613708	947	5	3	Known	NIC	0.938368	TRUE	Arf	no_repeats	0.784
ENSG00000004059	ARF5	TALONT000613721	1246	6	1	Known	NIC	0.937413	TRUE	Arf	no_repeats	0.758
ENSG00000004059	ARF5	TALONT000613722	1391	6	6	Known	NNC	0.936945	TRUE	Arf	no_repeats	0.753
ENSG00000004059	ARF5	TALONT000613725	1032	5	1	Known	NNC	0.938098	TRUE	Arf	no_repeats	0.746
ENSG00000004142	POLDIP2	ENST00000540200	2670	11	396	Known	Known	0.999851	TRUE	YccV-like, DUF525	no_repeats	0.866
ENSG00000004142	POLDIP2	ENST00000618887	1524	11	0	Known	Known	0.999779	TRUE	YccV-like, DUF525	no_repeats	0.884
ENSG00000004142	POLDIP2	TALONT000313274	1764	11	1	Known	NNC	0.999368	TRUE	YccV-like	no_repeats	0.829
ENSG00000004142	POLDIP2	TALONT000313277	1516	10	35	Known	NIC	0.999579	TRUE	DUF525, YccV-like	no_repeats	0.879
ENSG00000004142	POLDIP2	TALONT000313310	1288	8	3	Known	NIC	0.97704	TRUE	YccV-like	no_repeats	0.86
ENSG00000004142	POLDIP2	TALONT000313338	1582	11	1	Known	NNC	0.999534	TRUE	YccV-like, DUF525	no_repeats	0.885
ENSG00000004142	POLDIP2	TALONT000313340	1746	12	3	Known	NNC	0.999971	TRUE	DUF525, YccV-like	AluJo	0.811
ENSG00000004142	POLDIP2	TALONT000313399	1379	9	2	Known	NIC	0.978443	TRUE	YccV-like	no_repeats	0.871
ENSG00000004399	PLXND1	ENST00000501038	1633	2	0	Known	Known	0.865782	TRUE	no_domains	no_repeats	0.221
ENSG00000004399	PLXND1	ENST00000503166	626	3	0	Known	Known	0.997666	TRUE	Plexin_cytopl	no_repeats	0.768
ENSG00000004399	PLXND1	ENST00000504524	1701	4	0	Known	Known	0.923476	TRUE	Plexin_cytopl	no_repeats	0.647
ENSG00000004399	PLXND1	ENST00000504689	546	3	0	Known	Known	0.434116	TRUE	Plexin_cytopl	no_repeats	0.724
ENSG00000004399	PLXND1	ENST00000504767	654	4	0	Known	Known	0.995585	TRUE	no_domains	no_repeats	0.754
ENSG00000004399	PLXND1	ENST00000504979	591	2	0	Known	Known	0.673967	TRUE	Plexin_cytopl	Alu	0.617
ENSG00000004399	PLXND1	ENST00000505505	559	4	0	Known	Known	0.98278	TRUE	no_domains	no_repeats	0.676
ENSG00000004399	PLXND1	ENST00000508630	563	4	0	Known	Known	0.961493	TRUE	Plexin_cytopl	no_repeats	0.758
ENSG00000004399	PLXND1	ENST00000511018	601	4	0	Known	Known	0.9963	TRUE	TIG	no_repeats	0.803
ENSG00000004399	PLXND1	ENST00000512807	704	2	0	Known	Known	0	FALSE	no_domains	MIR, MIRb	0.585
ENSG00000004399	PLXND1	ENST00000514990	1084	3	0	Known	Known	0	FALSE	no_domains	L1M4	0.608
ENSG00000004455	AK2	ENST00000354858	5059	5	3	Known	Known	0.99531	TRUE	ADK, ADK_lid	AluSz6, LTR1F2, MIRb	0.711
ENSG00000004455	AK2	ENST00000373449	3597	7	116	Known	Known	0.997975	TRUE	ADK_lid, ADK	LTR1F2, MIRb, MamRTE1	0.76
ENSG00000004455	AK2	ENST00000466029	223	2	0	Known	Known	0.0553724	FALSE	ADK	no_repeats	0.817
ENSG00000004455	AK2	ENST00000467905	880	8	8	Known	Known	0.998354	TRUE	ADK_lid, ADK	no_repeats	0.82
ENSG00000004455	AK2	ENST00000469238	423	3	0	Known	Known	0.196497	FALSE	ADK_lid	no_repeats	0.768
ENSG00000004455	AK2	ENST00000480134	811	5	36	Known	Known	0.787108	TRUE	ADK	no_repeats	0.789
ENSG00000004455	AK2	ENST00000482191	599	2	1	Known	Known	0	FALSE	no_domains	no_repeats	0.299
ENSG00000004455	AK2	ENST00000487289	920	5	20	Known	Known	0.938318	TRUE	ADK	L1ME4c	0.713
ENSG00000004455	AK2	ENST00000491241	596	4	0	Known	Known	0.0149662	FALSE	no_domains	no_repeats	0.54
ENSG00000004455	AK2	ENST00000548033	936	6	0	Known	Known	0.99611	TRUE	ADK_lid, ADK	no_repeats	0.794
ENSG00000004455	AK2	ENST00000550338	886	7	8	Known	Known	0.99295	TRUE	ADK, ADK_lid	MIRb	0.751
ENSG00000004455	AK2	ENST00000551979	581	2	0	Known	Known	0.507636	TRUE	ADK	MER3, AluSc8	0.399
ENSG00000004455	AK2	ENST00000629371	3576	6	0	Known	Known	0.7606	TRUE	ADK	LTR1F2, MIRb, MamRTE1	0.729
ENSG00000004455	AK2	ENST00000672308	2840	8	0	Known	Known	0.998396	TRUE	ADK, ADK_lid	AluSz6, LTR1F2	0.646
ENSG00000004455	AK2	ENST00000672715	5970	6	286	Known	Known	0.998097	TRUE	ADK_lid, ADK	AluSz6, LTR1F2, MIRb, MamRTE1	0.748
ENSG00000004455	AK2	ENST00000673291	3040	5	0	Known	Known	0.927355	TRUE	ADK	L1ME4c, L2d2, L2b, MIRc, AluYc3, tRNA-Ala-GCG, AluJb	0.686
ENSG00000004455	AK2	TALONT000320100	3217	7	1	Known	NIC	0.998363	TRUE	ADK_lid, ADK	AluSz6, LTR1F2	0.682
ENSG00000004455	AK2	TALONT000320109	1398	7	2	Known	NIC	0.781665	TRUE	ADK	LTR1F2	0.701
ENSG00000004455	AK2	TALONT000320119	679	6	1	Known	NNC	0.809188	TRUE	ADK	MIRb	0.615
ENSG00000004455	AK2	TALONT000320122	1712	8	2	Known	NNC	0.999245	TRUE	ADK, ADK_lid	LTR1F2	0.705
ENSG00000004455	AK2	TALONT000320123	1513	8	1	Known	NNC	0.998825	TRUE	ADK_lid, ADK	LTR1F2	0.731
ENSG00000004455	AK2	TALONT000320146	1562	8	10	Known	NIC	0.994321	TRUE	ADK_lid, ADK	MIRb, LTR1F2	0.692
ENSG00000004455	AK2	TALONT000320147	1653	8	1	Known	NIC	0.994139	TRUE	ADK, ADK_lid	LTR1F2	0.655
ENSG00000004455	AK2	TALONT000320175	1143	9	1	Known	NIC	0.99833	TRUE	ADK_lid, ADK	no_repeats	0.767
ENSG00000004455	AK2	TALONT000320247	915	6	2	Known	NIC	0.7309	TRUE	ADK	MIRb	0.68
ENSG00000004455	AK2	TALONT000320249	977	5	1	Known	NNC	0.928194	TRUE	ADK, ADK_lid	no_repeats	0.75
ENSG00000004455	AK2	TALONT000320265	762	5	2	Known	NIC	0.99442	TRUE	ADK_lid, ADK	no_repeats	0.825
ENSG00000004455	AK2	TALONT000320277	959	6	1	Known	NNC	0.730425	TRUE	ADK	no_repeats	0.672
ENSG00000004455	AK2	TALONT000320283	758	4	2	Known	NNC	0.92899	TRUE	ADK_lid, ADK	no_repeats	0.716
ENSG00000004455	AK2	TALONT000320286	1091	7	2	Known	NNC	0.988713	TRUE	ADK_lid, ADK	no_repeats	0.719
ENSG00000004455	AK2	TALONT000320363	1047	7	1	Known	NNC	0.729474	TRUE	ADK	MIRb	0.606
ENSG00000004455	AK2	TALONT000320367	667	4	1	Known	NIC	0.841344	TRUE	ADK_lid, ADK	no_repeats	0.787
ENSG00000004455	AK2	TALONT000320371	930	6	2	Known	NNC	0.909876	TRUE	ADK	no_repeats	0.687
ENSG00000004455	AK2	TALONT000320520	560	3	1	Known	NIC	0.734712	TRUE	ADK	no_repeats	0.702
ENSG00000004455	AK2	TALONT000320645	1390	5	3	Known	NNC	0.973743	TRUE	ADK	tRNA-Ala-GCG, AluJb	0.683
ENSG00000004455	AK2	TALONT000320648	1295	4	2	Known	NNC	0.834712	TRUE	ADK	tRNA-Ala-GCG, AluJb	0.61
ENSG00000004455	AK2	TALONT000320659	722	4	1	Known	NIC	0.771746	TRUE	ADK	L1ME4c	0.62
ENSG00000004468	CD38	ENST00000226279	5620	8	0	Known	Known	0.997105	TRUE	Rib_hydrolayse	MIRb, MADE1, L1M5, AluJb, Tigger3a, Charlie31a, AluYe5	0.287
ENSG00000004468	CD38	ENST00000506191	594	2	0	Known	Known	0.787863	TRUE	Rib_hydrolayse	no_repeats	0.137
ENSG00000004468	CD38	ENST00000510674	455	6	0	Known	Known	0.760525	TRUE	Rib_hydrolayse	no_repeats	0.346
ENSG00000004468	CD38	ENST00000511430	1672	3	0	Known	Known	0.960345	TRUE	Rib_hydrolayse	MSTB1	0.155
ENSG00000004468	CD38	TALONT000244050	1375	8	2	Known	NNC	0.945976	TRUE	Rib_hydrolayse	MIRb, MADE1	0.283
ENSG00000004468	CD38	TALONT000244055	1454	8	12	Known	NNC	0.847404	TRUE	Rib_hydrolayse	MIRb, MADE1	0.286
ENSG00000004468	CD38	TALONT000244070	2276	7	161	Known	NNC	0.622985	TRUE	Rib_hydrolayse	MIRc, MIR, L1P3, MIRb, MADE1	0.276
ENSG00000004468	CD38	TALONT000244074	2258	7	2	Known	NNC	0.559014	TRUE	Rib_hydrolayse	MIRc, MIR, L1P3, MIRb, MADE1	0.281
ENSG00000004468	CD38	TALONT000244077	2140	6	21	Known	NNC	0.0640412	FALSE	Rib_hydrolayse	MIRc, MIR, L1P3, MIRb, MADE1	0.253
ENSG00000004468	CD38	TALONT000244090	2274	7	5	Known	NNC	0.429014	TRUE	Rib_hydrolayse	MIRc, MIR, L1P3, MIRb, MADE1	0.276
ENSG00000004468	CD38	TALONT000244107	1251	7	11	Known	NNC	0.301958	FALSE	Rib_hydrolayse	L1P3, MIRb, MADE1	0.278
ENSG00000004468	CD38	TALONT000244118	581	3	1	Known	NNC	0.0241551	FALSE	Rib_hydrolayse	L1P3	0.142
ENSG00000004468	CD38	TALONT000244175	1303	8	1	Known	NNC	0.19711	FALSE	Rib_hydrolayse	L1P3, MIRb, MADE1	0.25
ENSG00000004478	FKBP4	ENST00000001008	3715	10	99	Known	Known	1	TRUE	TPR_2, FKBP_C, TPR_1	AluSx, MIRb, MIR3	0.729
ENSG00000004478	FKBP4	ENST00000538622	572	3	0	Known	Known	0.717138	TRUE	FKBP_C	MIRb	0.602
ENSG00000004478	FKBP4	ENST00000539181	370	2	0	Known	Known	0.251353	FALSE	no_domains	Alu, AluSg	0.466
ENSG00000004478	FKBP4	ENST00000543037	727	4	0	Known	Known	0.964621	TRUE	FKBP_C	MIR3	0.739
ENSG00000004478	FKBP4	ENST00000544366	287	2	0	Known	Known	0	FALSE	no_domains	MIR3	0.363
ENSG00000004478	FKBP4	TALONT000574213	1775	11	9	Known	NIC	1	TRUE	FKBP_C, TPR_1, TPR_2	MIR3	0.703
ENSG00000004487	KDM1A	ENST00000356634	3033	19	25	Known	Known	1	TRUE	SWIRM, Amino_oxidase	no_repeats	0.897
ENSG00000004487	KDM1A	ENST00000465864	3039	19	1	Known	Known	1	TRUE	SWIRM, Amino_oxidase	no_repeats	0.894
ENSG00000004487	KDM1A	ENST00000481879	525	3	0	Known	Known	0.160841	FALSE	SWIRM	no_repeats	0.727
ENSG00000004487	KDM1A	ENST00000494920	905	6	0	Known	Known	0.94959	TRUE	Amino_oxidase	no_repeats	0.886
ENSG00000004487	KDM1A	ENST00000602503	2810	1	6	Known	Known	0.0229032	FALSE	no_domains	no_repeats	0.188
ENSG00000004487	KDM1A	TALONT000280069	1555	11	8	Known	NIC	0.999998	TRUE	SWIRM, Amino_oxidase	no_repeats	0.928
ENSG00000004487	KDM1A	TALONT000280074	3076	20	47	Known	NIC	1	TRUE	Amino_oxidase, SWIRM	no_repeats	0.902
ENSG00000004487	KDM1A	TALONT000280083	1525	11	1	Known	NIC	0.999997	TRUE	SWIRM, Amino_oxidase	no_repeats	0.928
ENSG00000004487	KDM1A	TALONT000280107	3165	21	2	Known	NNC	1	TRUE	SWIRM, Amino_oxidase	AluSc	0.86
ENSG00000004487	KDM1A	TALONT000280169	2808	20	1	Known	NNC	1	TRUE	Amino_oxidase, SWIRM	no_repeats	0.891
ENSG00000004487	KDM1A	TALONT000280176	2993	19	2	Known	NNC	1	TRUE	SWIRM, Amino_oxidase	no_repeats	0.897
ENSG00000004487	KDM1A	TALONT000280232	2876	15	1	Known	NNC	0.999999	TRUE	Amino_oxidase	no_repeats	0.888
ENSG00000004487	KDM1A	TALONT000280298	1807	12	1	Known	NNC	0.999997	TRUE	Amino_oxidase	no_repeats	0.82
ENSG00000004487	KDM1A	TALONT000280367	1143	6	2	Known	NNC	0.394499	TRUE	Amino_oxidase	no_repeats	0.833
ENSG00000004534	RBM6	ENST00000266022	3630	21	1	Known	Known	1	TRUE	G-patch, OCRE	no_repeats	0.908
ENSG00000004534	RBM6	ENST00000419610	2128	16	0	Known	Known	0.999998	TRUE	OCRE, G-patch	no_repeats	0.892
ENSG00000004534	RBM6	ENST00000421682	684	5	0	Known	Known	0.63191	TRUE	G-patch	no_repeats	0.912
ENSG00000004534	RBM6	ENST00000422955	2324	19	0	Known	Known	1	TRUE	G-patch, OCRE	no_repeats	0.903
ENSG00000004534	RBM6	ENST00000425608	1886	8	0	Known	Known	0.999999	TRUE	no_domains	no_repeats	0.889
ENSG00000004534	RBM6	ENST00000433811	582	3	1	Known	Known	0.118196	FALSE	no_domains	no_repeats	0.62
ENSG00000004534	RBM6	ENST00000442092	2260	17	53	Known	Known	1	TRUE	G-patch, OCRE	no_repeats	0.888
ENSG00000004534	RBM6	ENST00000443081	4010	21	0	Known	Known	1	TRUE	OCRE, G-patch	no_repeats	0.905
ENSG00000004534	RBM6	ENST00000446471	695	5	0	Known	Known	0.631491	TRUE	no_domains	no_repeats	0.908
ENSG00000004534	RBM6	ENST00000454079	4324	20	0	Known	Known	1	TRUE	OCRE	no_repeats	0.89
ENSG00000004534	RBM6	ENST00000466247	500	2	0	Known	Known	0	FALSE	no_domains	no_repeats	0.456
ENSG00000004534	RBM6	ENST00000478026	480	3	0	Known	Known	0.0750475	FALSE	no_domains	no_repeats	0.761
ENSG00000004534	RBM6	ENST00000483350	988	5	0	Known	Known	0.91209	TRUE	no_domains	AluY	0.792
ENSG00000004534	RBM6	ENST00000491874	480	3	0	Known	Known	0	FALSE	no_domains	no_repeats	0.611
ENSG00000004534	RBM6	ENST00000493652	581	2	0	Known	Known	0.0470873	FALSE	no_domains	AluYk4	0.58
ENSG00000004534	RBM6	TALONT000335641	1181	10	1	Known	NIC	0.999441	TRUE	OCRE	no_repeats	0.913
ENSG00000004534	RBM6	TALONT000335671	2194	17	3	Known	NNC	1	TRUE	G-patch, OCRE	no_repeats	0.891
ENSG00000004534	RBM6	TALONT000335688	1553	13	1	Known	NNC	0.99943	TRUE	OCRE	no_repeats	0.833
ENSG00000004534	RBM6	TALONT000335800	1588	3	2	Known	NNC	0.999983	TRUE	no_domains	no_repeats	0.699
ENSG00000004534	RBM6	TALONT000335804	1338	11	1	Known	NNC	0.999437	TRUE	OCRE	no_repeats	0.851
ENSG00000004534	RBM6	TALONT000335840	843	3	3	Known	NIC	0.93937	TRUE	no_domains	Charlie17a	0.621
ENSG00000004700	RECQL	ENST00000314748	1054	7	0	Known	Known	0.878496	TRUE	DEAD	no_repeats	0.585
ENSG00000004700	RECQL	ENST00000396093	932	7	1	Known	Known	0.895884	TRUE	DEAD	no_repeats	0.579
ENSG00000004700	RECQL	ENST00000421138	2572	16	25	Known	Known	1	TRUE	RecQ_Zn_bind, Helicase_C, DEAD	no_repeats	0.683
ENSG00000004700	RECQL	ENST00000444129	3745	15	20	Known	Known	1	TRUE	DEAD, Helicase_C, RecQ_Zn_bind	MER30	0.726
ENSG00000004700	RECQL	ENST00000536240	565	4	0	Known	Known	0.41548	TRUE	no_domains	no_repeats	0.543
ENSG00000004700	RECQL	ENST00000536964	578	4	0	Known	Known	0.363392	FALSE	no_domains	no_repeats	0.521
ENSG00000004700	RECQL	ENST00000539672	579	5	0	Known	Known	0.275666	FALSE	no_domains	no_repeats	0.455
ENSG00000004700	RECQL	ENST00000542432	600	5	0	Known	Known	0.549412	TRUE	DEAD	no_repeats	0.418
ENSG00000004700	RECQL	TALONT000589062	3597	16	1	Known	NIC	1	TRUE	Helicase_C, DEAD, RecQ_Zn_bind	MER30	0.679
ENSG00000004700	RECQL	TALONT000589064	3456	16	9	Known	NIC	1	TRUE	RecQ_Zn_bind, DEAD, Helicase_C	MER30	0.679
ENSG00000004700	RECQL	TALONT000589066	3460	15	12	Known	NIC	1	TRUE	RecQ_Zn_bind, Helicase_C, DEAD	MER30	0.724
ENSG00000004700	RECQL	TALONT000589067	3732	17	1	Known	NNC	0.999999	TRUE	Helicase_C, RecQ_Zn_bind, DEAD	MER30	0.653
ENSG00000004700	RECQL	TALONT000589069	2616	16	4	Known	NNC	1	TRUE	DEAD, Helicase_C, RecQ_Zn_bind	no_repeats	0.683
ENSG00000004700	RECQL	TALONT000589072	2723	16	7	Known	NIC	1	TRUE	RecQ_Zn_bind, Helicase_C, DEAD	no_repeats	0.683
ENSG00000004700	RECQL	TALONT000589075	2560	15	9	Known	NIC	1	TRUE	Helicase_C, DEAD, RecQ_Zn_bind	no_repeats	0.732
ENSG00000004700	RECQL	TALONT000589078	2546	16	7	Known	NIC	1	TRUE	RecQ_Zn_bind, Helicase_C, DEAD	no_repeats	0.683
ENSG00000004700	RECQL	TALONT000589080	2507	15	4	Known	NIC	0.999996	TRUE	RecQ_Zn_bind, Helicase_C	no_repeats	0.666
ENSG00000004700	RECQL	TALONT000589081	2509	15	10	Known	NIC	0.999914	TRUE	RecQ_Zn_bind, Helicase_C, RQC	no_repeats	0.674
ENSG00000004700	RECQL	TALONT000589097	2017	11	1	Known	NIC	0.955661	TRUE	DEAD	no_repeats	0.739
ENSG00000004766	VPS50	ENST00000251739	1193	12	27	Known	Known	0.999047	TRUE	Vps54_N	no_repeats	0.897
ENSG00000004766	VPS50	ENST00000305866	5684	28	240	Known	Known	1	TRUE	Vps54_N, DUF2451	no_repeats	0.911
ENSG00000004766	VPS50	ENST00000436177	603	7	0	Known	Known	0.04959	FALSE	no_domains	no_repeats	0.9
ENSG00000004766	VPS50	ENST00000438395	538	7	0	Known	Known	0.521422	TRUE	Vps54_N	no_repeats	0.772
ENSG00000004766	VPS50	ENST00000443443	554	3	0	Known	Known	0.580728	TRUE	DUF2451	no_repeats	0.857
ENSG00000004766	VPS50	ENST00000458530	667	8	0	Known	Known	0.907235	TRUE	Vps54_N	no_repeats	0.919
ENSG00000004766	VPS50	ENST00000458707	1898	13	0	Known	Known	0.999841	TRUE	Vps54_N	AluY, HAL1ME, MER58A	0.866
ENSG00000004766	VPS50	ENST00000476413	381	5	0	Known	Known	0	FALSE	no_domains	no_repeats	0.871
ENSG00000004766	VPS50	ENST00000477935	760	6	0	Known	Known	0.749849	TRUE	Vps54_N	MER5C	0.789
ENSG00000004766	VPS50	ENST00000480943	801	4	0	Known	Known	0.71225	TRUE	DUF2451	MER3	0.784
ENSG00000004766	VPS50	ENST00000484954	594	5	0	Known	Known	0.357254	FALSE	Vps54_N	no_repeats	0.712
ENSG00000004766	VPS50	ENST00000485140	558	2	0	Known	Known	0.072759	FALSE	Vps54_N	no_repeats	0.637
ENSG00000004766	VPS50	ENST00000485994	573	6	0	Known	Known	0.766333	TRUE	Vps54_N	no_repeats	0.854
ENSG00000004766	VPS50	ENST00000495039	1115	3	0	Known	Known	0.0145198	FALSE	no_domains	Charlie4z	0.553
ENSG00000004766	VPS50	ENST00000544910	5736	29	0	Known	Known	1	TRUE	DUF2451, Vps54_N	no_repeats	0.878
ENSG00000004766	VPS50	ENST00000649152	5556	29	0	Known	Known	1	TRUE	Vps54_N, DUF2451	Helitron3Na_Mam	0.88
ENSG00000004766	VPS50	TALONT000589523	3846	28	1	Known	NNC	1	TRUE	Vps54_N, DUF2451	no_repeats	0.903
ENSG00000004766	VPS50	TALONT000589524	2666	21	65	Known	NIC	1	TRUE	Vps54_N	AluY, HAL1ME, MER58A	0.883
ENSG00000004766	VPS50	TALONT000589535	1689	18	2	Known	NIC	0.999996	TRUE	Vps54_N	no_repeats	0.932
ENSG00000004766	VPS50	TALONT000589537	3816	28	3	Known	NNC	1	TRUE	DUF2451, Vps54_N	no_repeats	0.903
ENSG00000004766	VPS50	TALONT000589544	1935	12	1	Known	NNC	0.99477	TRUE	Vps54_N	Tigger1, L2a	0.873
ENSG00000004766	VPS50	TALONT000589561	2366	19	2	Known	NIC	0.999996	TRUE	Vps54_N	AluY, HAL1ME, MER58A	0.883
ENSG00000004766	VPS50	TALONT000589596	3588	28	1	Known	NIC	1	TRUE	DUF2451, Vps54_N	no_repeats	0.919
ENSG00000004766	VPS50	TALONT000589599	3572	28	2	Known	NIC	1	TRUE	DUF2451, Vps54_N	no_repeats	0.923
ENSG00000004766	VPS50	TALONT000589609	3782	28	12	Known	NNC	1	TRUE	Vps54_N, DUF2451	no_repeats	0.905
ENSG00000004766	VPS50	TALONT000589617	3526	28	1	Known	NNC	1	TRUE	DUF2451, Vps54_N	no_repeats	0.923
ENSG00000004766	VPS50	TALONT000589618	1648	9	1	Known	NIC	0.999419	TRUE	DUF2451	no_repeats	0.867
ENSG00000004766	VPS50	TALONT000589620	3536	28	2	Known	NIC	1	TRUE	DUF2451, Vps54_N	no_repeats	0.919
ENSG00000004766	VPS50	TALONT000589649	2824	19	2	Known	NIC	1	TRUE	Vps54_N, DUF2451	no_repeats	0.9
ENSG00000004766	VPS50	TALONT000589650	3520	28	3	Known	NNC	1	TRUE	DUF2451, Vps54_N	no_repeats	0.922
ENSG00000004766	VPS50	TALONT000589671	4336	27	1	Known	NNC	1	TRUE	Vps54_N, DUF2451	MIRb	0.886
ENSG00000004776	HSPB6	ENST00000004982	1460	3	53	Known	Known	0.993479	TRUE	HSP20, Crystallin	no_repeats	0.533
ENSG00000004776	HSPB6	ENST00000587965	711	2	0	Known	Known	0.966851	TRUE	HSP20, Crystallin	G-rich	0.601
ENSG00000004777	ARHGAP33	ENST00000593034	682	4	0	Known	Known	0.984278	TRUE	no_domains	no_repeats	0.562
ENSG00000004777	ARHGAP33	TALONT000328053	883	5	1	Known	NNC	0.996327	TRUE	no_domains	no_repeats	0.542
ENSG00000004777	ARHGAP33	TALONT000328054	393	4	1	Known	NNC	0	FALSE	no_domains	no_repeats	0.667
ENSG00000004779	NDUFAB1	ENST00000007516	665	5	2523	Known	Known	0.958409	TRUE	PP-binding	no_repeats	0.682
ENSG00000004779	NDUFAB1	ENST00000484769	843	6	4	Known	Known	0.506403	TRUE	PP-binding	MER8	0.56
ENSG00000004779	NDUFAB1	ENST00000562133	503	4	41	Known	Known	0.549369	TRUE	PP-binding	no_repeats	0.643
ENSG00000004779	NDUFAB1	ENST00000567761	520	4	0	Known	Known	0.582257	TRUE	PP-binding	MIRb, Alu	0.663
ENSG00000004779	NDUFAB1	ENST00000570319	885	4	41	Known	Known	0.957926	TRUE	PP-binding	no_repeats	0.574
ENSG00000004779	NDUFAB1	TALONT000391333	454	3	6	Known	NIC	0.424796	TRUE	no_domains	no_repeats	0.578
ENSG00000004779	NDUFAB1	TALONT000391343	661	5	5	Known	NNC	0.508897	TRUE	PP-binding	no_repeats	0.674
ENSG00000004779	NDUFAB1	TALONT000391358	565	4	6	Known	NIC	0.94547	TRUE	PP-binding	no_repeats	0.622
ENSG00000004779	NDUFAB1	TALONT000391368	540	5	3	Known	NNC	0.510555	TRUE	PP-binding	no_repeats	0.596
ENSG00000004779	NDUFAB1	TALONT000391373	807	5	6	Known	NNC	0.855226	TRUE	PP-binding	no_repeats	0.499
ENSG00000004779	NDUFAB1	TALONT000391376	715	6	3	Known	NNC	0.508157	TRUE	PP-binding	no_repeats	0.578
ENSG00000004779	NDUFAB1	TALONT000391437	684	6	4	Known	NNC	0.706033	TRUE	PP-binding	no_repeats	0.553
ENSG00000004779	NDUFAB1	TALONT000391442	675	5	1	Known	NNC	0.508705	TRUE	PP-binding	no_repeats	0.686
ENSG00000004779	NDUFAB1	TALONT000391455	713	5	2	Known	NIC	0.34718	FALSE	PP-binding	MER8	0.523
ENSG00000004779	NDUFAB1	TALONT000391456	843	4	2	Known	NNC	0.803663	TRUE	PP-binding	no_repeats	0.496
ENSG00000004779	NDUFAB1	TALONT000391460	636	3	1	Known	NNC	0.00552661	FALSE	no_domains	LTR5_Hs	0.229
ENSG00000004779	NDUFAB1	TALONT000391481	417	4	2	Known	NNC	0.350867	FALSE	PP-binding	no_repeats	0.56
ENSG00000004779	NDUFAB1	TALONT000391493	697	4	1	Known	NNC	0.602225	TRUE	PP-binding	no_repeats	0.444
ENSG00000004779	NDUFAB1	TALONT000391497	537	5	1	Known	NNC	0.510596	TRUE	PP-binding	LTR18B	0.603
ENSG00000004779	NDUFAB1	TALONT000391506	1378	6	2	Known	NNC	0.698073	TRUE	PP-binding	MIRb, MER8	0.513
ENSG00000004779	NDUFAB1	TALONT000391524	979	5	1	Known	NNC	0.957717	TRUE	PP-binding	no_repeats	0.549
ENSG00000004838	ZMYND10	ENST00000475688	1773	4	0	Known	Known	0.93941	TRUE	no_domains	no_repeats	0.554
ENSG00000004848	ARX	TALONT000521556	1150	3	3	Known	NNC	0.234798	FALSE	no_domains	GA-rich	0.835
ENSG00000004864	SLC25A13	ENST00000265631	3141	18	108	Known	Known	1	TRUE	Mito_carr	no_repeats	0.859
ENSG00000004864	SLC25A13	ENST00000472162	568	5	0	Known	Known	0.187248	FALSE	no_domains	no_repeats	0.845
ENSG00000004864	SLC25A13	ENST00000484495	540	6	0	Known	Known	0.851806	TRUE	Mito_carr	no_repeats	0.884
ENSG00000004864	SLC25A13	ENST00000487710	201	2	0	Known	Known	0.0476537	FALSE	no_domains	no_repeats	0.502
ENSG00000004864	SLC25A13	ENST00000490072	578	6	0	Known	Known	0.602187	TRUE	Mito_carr	no_repeats	0.752
ENSG00000004864	SLC25A13	ENST00000492869	433	3	0	Known	Known	0.116733	FALSE	Mito_carr	no_repeats	0.826
ENSG00000004864	SLC25A13	ENST00000494085	766	2	0	Known	Known	0.0811035	FALSE	Mito_carr	no_repeats	0.626
ENSG00000004864	SLC25A13	TALONT000590981	3024	17	3	Known	NIC	1	TRUE	Mito_carr	no_repeats	0.853
ENSG00000004864	SLC25A13	TALONT000591007	2541	19	2	Known	NNC	1	TRUE	Mito_carr	THE1B	0.819
ENSG00000004864	SLC25A13	TALONT000591012	2445	15	18	Known	NNC	0.999997	TRUE	Mito_carr	MER91B, Kanga2_a	0.825
ENSG00000004864	SLC25A13	TALONT000591016	2441	15	6	Known	NNC	0.999999	TRUE	Mito_carr	MER91B, Kanga2_a	0.824
ENSG00000004864	SLC25A13	TALONT000591018	1735	16	1	Known	NNC	0.999994	TRUE	Mito_carr	THE1B	0.773
ENSG00000004864	SLC25A13	TALONT000591068	1154	2	3	Known	NNC	0.416632	TRUE	no_domains	MLT1D, L2, MLT1A1, THE1C	0.037
ENSG00000004866	ST7	ENST00000265437	2899	16	8	Known	Known	1	TRUE	ST7	L3, L2c	0.895
ENSG00000004866	ST7	ENST00000323984	2093	16	3	Known	Known	1	TRUE	ST7	L3	0.944
ENSG00000004866	ST7	ENST00000393446	2114	14	0	Known	Known	0.999998	TRUE	ST7	no_repeats	0.931
ENSG00000004866	ST7	ENST00000393449	2127	16	0	Known	Known	1	TRUE	ST7	L3	0.943
ENSG00000004866	ST7	ENST00000393451	2110	15	34	Known	Known	0.999999	TRUE	ST7	no_repeats	0.935
ENSG00000004866	ST7	ENST00000417919	577	4	0	Known	Known	0.435987	TRUE	ST7	no_repeats	0.74
ENSG00000004866	ST7	ENST00000438863	1005	7	0	Known	Known	0.655729	TRUE	ST7	no_repeats	0.928
ENSG00000004866	ST7	ENST00000443979	805	7	0	Known	Known	0.89623	TRUE	ST7	no_repeats	0.946
ENSG00000004866	ST7	ENST00000446490	1694	13	0	Known	Known	0.999998	TRUE	ST7	no_repeats	0.957
ENSG00000004866	ST7	ENST00000464020	565	3	0	Known	Known	0.330101	FALSE	ST7	L2	0.621
ENSG00000004866	ST7	ENST00000490039	1689	14	0	Known	Known	0.999998	TRUE	ST7	L3	0.956
ENSG00000004866	ST7	TALONT000609914	2810	15	49	Known	NIC	0.999999	TRUE	ST7	L2c	0.89
ENSG00000004866	ST7	TALONT000609923	2080	16	1	Known	NIC	0.999774	TRUE	ST7	no_repeats	0.953
ENSG00000004866	ST7	TALONT000609934	2571	14	2	Known	NIC	0.999844	TRUE	ST7	L2c	0.899
ENSG00000004866	ST7	TALONT000609939	705	6	1	Known	NIC	0.434262	TRUE	ST7	no_repeats	0.8
ENSG00000004866	ST7	TALONT000609948	1841	14	1	Known	NIC	0.999856	TRUE	ST7	no_repeats	0.949
ENSG00000004897	CDC27	ENST00000066544	5830	19	185	Known	Known	1	TRUE	TPR_8, TPR_1, ANAPC3	MADE1	0.974
ENSG00000004897	CDC27	ENST00000525495	1459	11	0	Known	Known	0.999731	TRUE	ANAPC3	no_repeats	0.986
ENSG00000004897	CDC27	ENST00000527547	2579	19	127	Known	Known	1	TRUE	TPR_1, TPR_8, ANAPC3	no_repeats	0.988
ENSG00000004897	CDC27	ENST00000528147	463	2	0	Known	Known	0.0367755	FALSE	no_domains	L1ME4c	0.643
ENSG00000004897	CDC27	ENST00000528748	859	7	0	Known	Known	0.0342678	FALSE	no_domains	no_repeats	0.869
ENSG00000004897	CDC27	ENST00000531206	3177	19	10	Known	Known	1	TRUE	ANAPC3, TPR_8, TPR_1	no_repeats	0.985
ENSG00000004897	CDC27	ENST00000532575	765	6	0	Known	Known	0.0344388	FALSE	no_domains	no_repeats	0.91
ENSG00000004897	CDC27	ENST00000532893	515	5	0	Known	Known	0.186628	FALSE	no_domains	no_repeats	0.991
ENSG00000004897	CDC27	ENST00000533415	2570	18	0	Known	Known	1	TRUE	TPR_8, TPR_1	no_repeats	0.987
ENSG00000004897	CDC27	ENST00000570818	656	5	0	Known	Known	0.251438	FALSE	no_domains	no_repeats	0.99
ENSG00000004897	CDC27	ENST00000571643	716	6	0	Known	Known	0.343375	FALSE	TPR_8	no_repeats	0.984
ENSG00000004897	CDC27	ENST00000573550	583	6	0	Known	Known	0.00983864	FALSE	no_domains	no_repeats	0.992
ENSG00000004897	CDC27	ENST00000574304	514	6	0	Known	Known	0.022033	FALSE	no_domains	no_repeats	0.987
ENSG00000004897	CDC27	ENST00000575483	781	7	0	Known	Known	0.949646	TRUE	ANAPC3	no_repeats	0.992
ENSG00000004897	CDC27	ENST00000575830	397	4	0	Known	Known	0.0157706	FALSE	no_domains	AluSp	0.75
ENSG00000004897	CDC27	ENST00000576484	548	4	0	Known	Known	0.0156426	FALSE	no_domains	no_repeats	0.99
ENSG00000004897	CDC27	TALONT000357713	5793	19	1	Known	NIC	1	TRUE	ANAPC3, TPR_1, TPR_8	MADE1	0.973
ENSG00000004897	CDC27	TALONT000357717	3989	7	1	Known	NIC	0.903566	TRUE	TPR_1, TPR_8	MADE1	0.953
ENSG00000004897	CDC27	TALONT000357724	3232	19	22	Known	NIC	1	TRUE	ANAPC3, TPR_1, TPR_8	no_repeats	0.986
ENSG00000004897	CDC27	TALONT000357731	3226	19	2	Known	NIC	1	TRUE	ANAPC3, TPR_1, TPR_8	no_repeats	0.985
ENSG00000004897	CDC27	TALONT000357741	2290	13	1	Known	NNC	0.999932	TRUE	TPR_1, TPR_8	no_repeats	0.985
ENSG00000004897	CDC27	TALONT000357743	3250	19	10	Known	NIC	1	TRUE	TPR_1, ANAPC3, TPR_8	no_repeats	0.986
ENSG00000004897	CDC27	TALONT000357747	3056	18	4	Known	NIC	1	TRUE	TPR_1, TPR_8	no_repeats	0.986
ENSG00000004897	CDC27	TALONT000357753	3140	19	7	Known	NIC	1	TRUE	ANAPC3, TPR_1, TPR_8	no_repeats	0.986
ENSG00000004897	CDC27	TALONT000357757	3223	19	2	Known	NIC	1	TRUE	ANAPC3, TPR_1, TPR_8	no_repeats	0.985
ENSG00000004897	CDC27	TALONT000357763	3129	18	3	Known	NIC	1	TRUE	TPR_8, TPR_1, ANAPC3	no_repeats	0.985
ENSG00000004897	CDC27	TALONT000357764	3157	19	1	Known	NNC	0.999993	TRUE	TPR_1, TPR_8	no_repeats	0.986
ENSG00000004897	CDC27	TALONT000357766	3143	19	13	Known	NIC	1	TRUE	TPR_8, TPR_1, ANAPC3	no_repeats	0.986
ENSG00000004897	CDC27	TALONT000357776	3081	19	1	Known	NIC	1	TRUE	TPR_1, TPR_8, ANAPC3	no_repeats	0.986
ENSG00000004897	CDC27	TALONT000357777	2757	16	1	Known	NIC	1	TRUE	TPR_1, ANAPC3, TPR_8	no_repeats	0.984
ENSG00000004897	CDC27	TALONT000357779	3134	19	3	Known	NIC	1	TRUE	TPR_1, TPR_8, ANAPC3	no_repeats	0.987
ENSG00000004897	CDC27	TALONT000357819	2867	19	1	Known	NNC	1	TRUE	TPR_1, TPR_8, ANAPC3	no_repeats	0.986
ENSG00000004897	CDC27	TALONT000357835	2777	18	1	Known	NIC	1	TRUE	TPR_1, TPR_8, ANAPC3	no_repeats	0.986
ENSG00000004897	CDC27	TALONT000357897	2793	18	31	Known	NIC	1	TRUE	TPR_8, TPR_1	no_repeats	0.987
ENSG00000004897	CDC27	TALONT000357911	2691	18	1	Known	NIC	0.99968	TRUE	ANAPC3	no_repeats	0.986
ENSG00000004897	CDC27	TALONT000358009	2182	15	1	Known	NIC	0.995942	TRUE	TPR_8, TPR_1	no_repeats	0.988
ENSG00000004897	CDC27	TALONT000358030	1806	13	2	Known	NIC	0.999999	TRUE	TPR_1, TPR_8	no_repeats	0.988
ENSG00000004897	CDC27	TALONT000359847	1296	10	1	Known	NNC	0.298887	FALSE	ANAPC3	no_repeats	0.99
ENSG00000004897	CDC27	TALONT000359886	982	8	1	Known	NNC	0.182772	FALSE	no_domains	no_repeats	0.99
ENSG00000004897	CDC27	TALONT000359987	1334	10	1	Known	NIC	0.0334163	FALSE	no_domains	no_repeats	0.906
ENSG00000004897	CDC27	TALONT000360033	1146	9	1	Known	NIC	0.0498795	FALSE	no_domains	no_repeats	0.99
ENSG00000004897	CDC27	TALONT000360050	1256	10	1	Known	NNC	0.901299	TRUE	ANAPC3	no_repeats	0.988
ENSG00000004897	CDC27	TALONT000360236	966	8	1	Known	NIC	0.988741	TRUE	no_domains	no_repeats	0.99
ENSG00000004897	CDC27	TALONT000360362	1143	10	3	Known	NNC	0.179233	FALSE	no_domains	no_repeats	0.895
ENSG00000004948	CALCR	TALONT000589778	2306	2	1	Known	NNC	0.0259513	FALSE	no_domains	MamGypLTR2c	0.317
ENSG00000004961	HCCS	ENST00000321143	2277	7	65	Known	Known	0.996472	TRUE	Cyto_heme_lyase	L2b	0.546
ENSG00000004961	HCCS	ENST00000380762	2312	7	555	Known	Known	0.996465	TRUE	Cyto_heme_lyase	L2b	0.54
ENSG00000004961	HCCS	ENST00000380763	1000	7	23	Known	Known	0.99671	TRUE	Cyto_heme_lyase	no_repeats	0.614
ENSG00000004961	HCCS	TALONT000515748	960	6	5	Known	NIC	0.994926	TRUE	Cyto_heme_lyase	no_repeats	0.578
ENSG00000004961	HCCS	TALONT000515749	1014	7	1	Known	NNC	0.940596	TRUE	Cyto_heme_lyase	no_repeats	0.624
ENSG00000004961	HCCS	TALONT000515750	1109	7	1	Known	NNC	0.940304	TRUE	Cyto_heme_lyase	no_repeats	0.616
ENSG00000004961	HCCS	TALONT000515751	987	7	19	Known	NNC	0.996712	TRUE	Cyto_heme_lyase	no_repeats	0.624
ENSG00000004961	HCCS	TALONT000515752	953	6	22	Known	NIC	0.895488	TRUE	Cyto_heme_lyase	no_repeats	0.625
ENSG00000004961	HCCS	TALONT000515755	885	6	4	Known	NIC	0.895836	TRUE	Cyto_heme_lyase	no_repeats	0.621
ENSG00000004961	HCCS	TALONT000515757	895	6	2	Known	NIC	0.895785	TRUE	Cyto_heme_lyase	no_repeats	0.651
ENSG00000004961	HCCS	TALONT000515758	953	6	1	Known	NIC	0.895488	TRUE	Cyto_heme_lyase	no_repeats	0.65
ENSG00000004961	HCCS	TALONT000515759	834	6	5	Known	NNC	0.915272	TRUE	Cyto_heme_lyase	no_repeats	0.564
ENSG00000004961	HCCS	TALONT000515760	1008	6	3	Known	NIC	0.994913	TRUE	Cyto_heme_lyase	no_repeats	0.569
ENSG00000004961	HCCS	TALONT000515761	1134	7	1	Known	NNC	0.970593	TRUE	Cyto_heme_lyase	no_repeats	0.58
ENSG00000004975	DVL2	ENST00000005340	2989	15	2	Known	Known	1	TRUE	PDZ, Dsh_C, DEP, Dishevelled, DIX	no_repeats	0.844
ENSG00000004975	DVL2	ENST00000571745	560	2	0	Known	Known	0.837968	TRUE	no_domains	no_repeats	0.655
ENSG00000004975	DVL2	ENST00000572285	1240	4	0	Known	Known	0.690743	TRUE	Dishevelled, DIX	no_repeats	0.759
ENSG00000004975	DVL2	ENST00000573354	392	3	0	Known	Known	0.776972	TRUE	PDZ	no_repeats	0.712
ENSG00000004975	DVL2	ENST00000574591	615	3	0	Known	Known	0.85189	TRUE	PDZ	AluSx	0.663
ENSG00000004975	DVL2	ENST00000575086	900	7	0	Known	Known	0.999412	TRUE	Dsh_C, DEP	no_repeats	0.877
ENSG00000004975	DVL2	ENST00000575756	1136	10	0	Known	Known	0.999975	TRUE	DIX, PDZ, Dishevelled	no_repeats	0.877
ENSG00000004975	DVL2	ENST00000576285	701	4	0	Known	Known	0.691602	TRUE	no_domains	L1M5	0.729
ENSG00000004975	DVL2	ENST00000576439	579	5	0	Known	Known	0.910128	TRUE	Dishevelled	no_repeats	0.809
ENSG00000004975	DVL2	ENST00000576840	941	4	0	Known	Known	0.920839	TRUE	DEP	MER91A	0.753
ENSG00000004975	DVL2	ENST00000576949	995	3	0	Known	Known	0.907051	TRUE	DIX	no_repeats	0.586
ENSG00000004975	DVL2	ENST00000577154	541	2	0	Known	Known	0.715009	TRUE	PDZ	AluSq	0.41
ENSG00000005001	PRSS22	ENST00000570950	785	2	0	Known	Known	0.0765078	FALSE	no_domains	G-rich	0.11
ENSG00000005001	PRSS22	ENST00000575164	1157	3	0	Known	Known	0.996487	TRUE	Trypsin	no_repeats	0.303
ENSG00000005001	PRSS22	ENST00000577177	405	4	0	Known	Known	0.0653834	FALSE	no_domains	no_repeats	0.156
ENSG00000005007	UPF1	ENST00000262803	5321	24	0	Known	Known	1	TRUE	AAA_11, AAA_12, ResIII, DUF5599, UPF1_Zn_bind	no_repeats	0.857
ENSG00000005007	UPF1	ENST00000594243	683	2	0	Known	Known	0.0453176	FALSE	no_domains	AluJr	0.558
ENSG00000005007	UPF1	ENST00000596842	3825	9	0	Known	Known	0.999995	TRUE	AAA_12	L1M5	0.737
ENSG00000005007	UPF1	ENST00000599848	5311	24	0	Known	Known	1	TRUE	UPF1_Zn_bind, DUF5599, ResIII, AAA_11, AAA_12	no_repeats	0.857
ENSG00000005007	UPF1	ENST00000600689	3084	5	0	Known	Known	0.975456	TRUE	no_domains	no_repeats	0.619
ENSG00000005007	UPF1	ENST00000601689	561	4	0	Known	Known	0.992591	TRUE	DUF5599	no_repeats	0.867
ENSG00000005020	SKAP2	ENST00000345317	3839	13	417	Known	Known	0.999841	TRUE	SH3_1, PH	AluSx3	0.798
ENSG00000005020	SKAP2	ENST00000487720	536	5	0	Known	Known	0.125945	FALSE	no_domains	no_repeats	0.696
ENSG00000005020	SKAP2	ENST00000490456	558	5	0	Known	Known	0.0720483	FALSE	no_domains	no_repeats	0.768
ENSG00000005020	SKAP2	TALONT000546911	3886	13	4	Known	NNC	0.999769	TRUE	SH3_1, PH	AluSx3	0.799
ENSG00000005020	SKAP2	TALONT000546924	3875	12	1	Known	NNC	0.949225	TRUE	SH3_1	AluSx3	0.813
ENSG00000005020	SKAP2	TALONT000546986	2271	13	4	Known	NNC	0.999854	TRUE	PH, SH3_1	AluSx3	0.784
ENSG00000005020	SKAP2	TALONT000547100	1683	10	2	Known	NNC	0.997134	TRUE	PH	AluSx1	0.799
ENSG00000005020	SKAP2	TALONT000547101	1969	10	16	Known	NNC	0.9972	TRUE	PH	AluSx1	0.805
ENSG00000005020	SKAP2	TALONT000547113	1533	10	5	Known	NNC	0.998348	TRUE	PH	no_repeats	0.801
ENSG00000005020	SKAP2	TALONT000547125	998	7	1	Known	NNC	0.86966	TRUE	no_domains	AluYa8, MIR	0.75
ENSG00000005022	SLC25A5	ENST00000317881	1307	4	3910	Known	Known	0.999714	TRUE	Mito_carr	no_repeats	0.75
ENSG00000005022	SLC25A5	ENST00000460013	775	4	7	Known	Known	0.451304	TRUE	Mito_carr	no_repeats	0.672
ENSG00000005022	SLC25A5	ENST00000463551	433	2	36	Known	Known	0.552932	TRUE	Mito_carr	no_repeats	0.647
ENSG00000005022	SLC25A5	TALONT000547213	1100	5	20	Known	NNC	0.998086	TRUE	Mito_carr	no_repeats	0.774
ENSG00000005022	SLC25A5	TALONT000547255	872	4	16	Known	NNC	0.98475	TRUE	Mito_carr	no_repeats	0.76
ENSG00000005022	SLC25A5	TALONT000547655	1097	5	4	Known	NNC	0.998008	TRUE	Mito_carr	no_repeats	0.775
ENSG00000005022	SLC25A5	TALONT000548180	505	3	2	Known	NIC	0.723352	TRUE	Mito_carr	no_repeats	0.748
ENSG00000005022	SLC25A5	TALONT000548191	1287	4	1	Known	NNC	0.997172	TRUE	Mito_carr	no_repeats	0.744
ENSG00000005022	SLC25A5	TALONT000548199	657	3	1	Known	NNC	0.440713	TRUE	Mito_carr	no_repeats	0.722
ENSG00000005022	SLC25A5	TALONT000548348	991	4	8	Known	NNC	0.820507	TRUE	Mito_carr	no_repeats	0.743
ENSG00000005022	SLC25A5	TALONT000548456	1385	4	12	Known	NNC	0.534515	TRUE	Mito_carr	no_repeats	0.686
ENSG00000005059	MCUB	ENST00000394650	2230	8	67	Known	Known	0.99897	TRUE	MCU	FLAM_C	0.48
ENSG00000005059	MCUB	ENST00000472310	1193	5	0	Known	Known	0.964084	TRUE	MCU	MIR	0.353
ENSG00000005059	MCUB	ENST00000494604	1130	2	1	Known	Known	0.0133141	FALSE	no_domains	no_repeats	0.286
ENSG00000005059	MCUB	ENST00000515114	453	3	2	Known	Known	0.246995	FALSE	no_domains	no_repeats	0.344
ENSG00000005059	MCUB	TALONT000341334	1339	9	173	Known	NNC	0.999621	TRUE	MCU	no_repeats	0.451
ENSG00000005059	MCUB	TALONT000341349	716	5	2	Known	NNC	0.238657	FALSE	no_domains	no_repeats	0.317
ENSG00000005059	MCUB	TALONT000341351	1159	7	1	Known	NIC	0.997471	TRUE	MCU	no_repeats	0.496
ENSG00000005059	MCUB	TALONT000341352	1400	9	11	Known	NNC	0.984594	TRUE	MCU	no_repeats	0.452
ENSG00000005059	MCUB	TALONT000341365	1357	9	2	Known	NNC	0.99968	TRUE	MCU	no_repeats	0.446
ENSG00000005059	MCUB	TALONT000341375	1242	9	5	Known	NNC	0.994808	TRUE	MCU	no_repeats	0.439
ENSG00000005059	MCUB	TALONT000341402	2188	7	3	Known	NIC	0.981407	TRUE	MCU	FLAM_C	0.501
ENSG00000005059	MCUB	TALONT000341453	1218	10	1	Known	NNC	0.99927	TRUE	MCU	no_repeats	0.459
ENSG00000005059	MCUB	TALONT000341456	1023	7	1	Known	NIC	0.995573	TRUE	MCU	no_repeats	0.474
ENSG00000005059	MCUB	TALONT000341462	1130	8	1	Known	NNC	0.98934	TRUE	MCU	no_repeats	0.494
ENSG00000005059	MCUB	TALONT000341463	1451	10	2	Known	NNC	0.999036	TRUE	MCU	no_repeats	0.406
ENSG00000005059	MCUB	TALONT000341483	1266	9	1	Known	NNC	0.804019	TRUE	MCU	no_repeats	0.44
ENSG00000005059	MCUB	TALONT000341508	1155	8	1	Known	NNC	0.904704	TRUE	MCU	no_repeats	0.416
ENSG00000005059	MCUB	TALONT000341510	1098	8	1	Known	NNC	0.997559	TRUE	MCU	no_repeats	0.415
ENSG00000005059	MCUB	TALONT000341513	1359	9	1	Known	NNC	0.984629	TRUE	MCU	no_repeats	0.453
ENSG00000005059	MCUB	TALONT000341514	1064	8	1	Known	NIC	0.998052	TRUE	MCU	no_repeats	0.541
ENSG00000005073	HOXA11	ENST00000006015	2669	2	0	Known	Known	0.999846	TRUE	Homeodomain, DUF3528	no_repeats	0.762
ENSG00000005075	POLR2J	ENST00000292614	932	4	1478	Known	Known	0.974042	TRUE	RNA_pol_L_2	no_repeats	0.613
ENSG00000005075	POLR2J	ENST00000393794	784	3	0	Known	Known	0.982139	TRUE	RNA_pol_L_2	no_repeats	0.574
ENSG00000005075	POLR2J	TALONT000602852	960	4	50	Known	NNC	0.0721381	FALSE	no_domains	no_repeats	0.595
ENSG00000005075	POLR2J	TALONT000602875	842	3	14	Known	NIC	0.96103	TRUE	RNA_pol_L_2	no_repeats	0.507
ENSG00000005075	POLR2J	TALONT000602889	653	4	8	Known	NNC	0.524607	TRUE	RNA_pol_L_2	no_repeats	0.602
ENSG00000005075	POLR2J	TALONT000602990	2289	4	1	Known	NNC	0.709823	TRUE	no_domains	AluSx, Charlie16	0.412
ENSG00000005075	POLR2J	TALONT000603052	899	4	2	Known	NNC	0.928859	TRUE	RNA_pol_L_2	no_repeats	0.616
ENSG00000005075	POLR2J	TALONT000603139	829	4	5	Known	NNC	0.981451	TRUE	RNA_pol_L_2	no_repeats	0.601
ENSG00000005075	POLR2J	TALONT000603347	1928	4	1	Known	NNC	0.927762	TRUE	RNA_pol_L_2	MIRb, AluSp, FRAM	0.502
ENSG00000005100	DHX33	ENST00000225296	5535	12	22	Known	Known	1	TRUE	OB_NTP_bind, Helicase_C, DEAD, HA2	MIRb, G-rich, U7, MIR3, Alu, AluSz6	0.788
ENSG00000005100	DHX33	ENST00000572490	2564	11	2	Known	Known	1	TRUE	Helicase_C, OB_NTP_bind, HA2	MIRb	0.811
ENSG00000005100	DHX33	ENST00000574023	2040	11	0	Known	Known	1	TRUE	Helicase_C, OB_NTP_bind, HA2	no_repeats	0.843
ENSG00000005100	DHX33	ENST00000575153	2416	9	0	Known	Known	1	TRUE	OB_NTP_bind, HA2, Helicase_C	MIRb	0.759
ENSG00000005100	DHX33	TALONT000256262	787	2	2	Known	NNC	0.663131	TRUE	no_domains	Tigger5b	0.321
ENSG00000005108	THSD7A	ENST00000408005	1684	4	0	Known	Known	0.358641	FALSE	no_domains	no_repeats	0.84
ENSG00000005108	THSD7A	TALONT000533652	1375	8	1	Known	NNC	0.997026	TRUE	TSP1_ADAMTS, TSP1_spondin, TSP_1	L2a	0.783
ENSG00000005108	THSD7A	TALONT000533670	4168	11	1	Known	NNC	1	TRUE	TSP1_spondin, TSP_1	THE1D	0.707
ENSG00000005108	THSD7A	TALONT000533673	2335	11	3	Known	NNC	0.999999	TRUE	TSP_1, TSP1_spondin	THE1D, LTR91, L1PA7	0.702
ENSG00000005108	THSD7A	TALONT000533752	2474	10	1	Known	NNC	0.999978	TRUE	TSP1_spondin, TSP_1	THE1D	0.615
ENSG00000005108	THSD7A	TALONT000533833	1357	7	2	Known	NNC	0.997022	TRUE	TSP1_spondin	THE1D	0.617
ENSG00000005108	THSD7A	TALONT000533835	1161	7	2	Known	NNC	0.998097	TRUE	TSP1_spondin	THE1D	0.619
ENSG00000005108	THSD7A	TALONT000533850	3378	4	347	Known	NNC	0.728719	TRUE	no_domains	THE1D, L1M5	0.431
ENSG00000005108	THSD7A	TALONT000533871	3475	5	18	Known	NNC	0.659816	TRUE	no_domains	THE1D, L1M5	0.356
ENSG00000005108	THSD7A	TALONT000533905	987	4	1	Known	NNC	0.340879	FALSE	no_domains	THE1D	0.492
ENSG00000005108	THSD7A	TALONT000533906	3178	4	5	Known	NNC	0.53284	TRUE	no_domains	THE1D, FLAM_C, MamRep488, L2c	0.43
ENSG00000005108	THSD7A	TALONT000533907	667	4	1	Known	NNC	0.70505	TRUE	no_domains	THE1D, FLAM_A	0.433
ENSG00000005108	THSD7A	TALONT000533908	3681	4	473	Known	NNC	0.471423	TRUE	no_domains	THE1D, MIR3, X6b_DNA, Chap1a_Mam	0.458
ENSG00000005108	THSD7A	TALONT000533918	2719	5	5	Known	NNC	0.412391	TRUE	no_domains	THE1D, MIR3, X6b_DNA	0.388
ENSG00000005108	THSD7A	TALONT000533952	286	2	2	Known	NNC	0.00723712	FALSE	no_domains	THE1D, AluSx4	0.075
ENSG00000005156	LIG3	ENST00000262327	3055	20	0	Known	Known	1	TRUE	DNA_ligase_A_C, DNA_ligase_A_M, DNA_ligase_A_N, zf-PARP	no_repeats	0.805
ENSG00000005156	LIG3	ENST00000378526	8382	20	11	Known	Known	1	TRUE	DNA_ligase_A_N, DNA_ligase_A_M, DNA_ligase_A_C, LIG3_BRCT, zf-PARP	MER3, MIR, AluSz6, AluJb, AluYk4	0.797
ENSG00000005156	LIG3	ENST00000585740	887	7	0	Known	Known	0.996213	TRUE	DNA_ligase_A_N	no_repeats	0.79
ENSG00000005156	LIG3	ENST00000585941	1699	9	0	Known	Known	1	TRUE	DNA_ligase_A_M, DNA_ligase_A_N, zf-PARP	no_repeats	0.804
ENSG00000005156	LIG3	ENST00000586058	581	5	0	Known	Known	0.974831	TRUE	DNA_ligase_A_M	no_repeats	0.878
ENSG00000005156	LIG3	ENST00000586119	565	6	0	Known	Known	0.991856	TRUE	DNA_ligase_A_C, DNA_ligase_A_M	no_repeats	0.898
ENSG00000005156	LIG3	ENST00000586435	588	3	0	Known	Known	0.56712	TRUE	DNA_ligase_A_N	no_repeats	0.73
ENSG00000005156	LIG3	ENST00000588713	467	2	0	Known	Known	0.789617	TRUE	DNA_ligase_A_M	no_repeats	0.668
ENSG00000005156	LIG3	ENST00000590181	1156	4	7	Known	Known	0.996031	TRUE	zf-PARP	MER45A	0.516
ENSG00000005156	LIG3	ENST00000590630	904	7	0	Known	Known	0.998358	TRUE	DNA_ligase_A_M	no_repeats	0.929
ENSG00000005156	LIG3	ENST00000592690	722	4	0	Known	Known	0.986085	TRUE	zf-PARP	no_repeats	0.675
ENSG00000005156	LIG3	ENST00000593099	4664	6	0	Known	Known	0.997573	TRUE	DNA_ligase_A_C	MIRb, AluSx	0.526
ENSG00000005156	LIG3	TALONT000323985	1895	15	2	Known	NIC	1	TRUE	DNA_ligase_A_N, DNA_ligase_A_C, DNA_ligase_A_M	no_repeats	0.872
ENSG00000005156	LIG3	TALONT000324005	2846	19	2	Known	NIC	1	TRUE	DNA_ligase_A_N, LIG3_BRCT, DNA_ligase_A_C, DNA_ligase_A_M	no_repeats	0.809
ENSG00000005156	LIG3	TALONT000324020	3148	20	1	Known	NIC	1	TRUE	DNA_ligase_A_N, DNA_ligase_A_M, LIG3_BRCT, DNA_ligase_A_C, zf-PARP	no_repeats	0.812
ENSG00000005175	RPAP3	ENST00000005386	4339	17	401	Known	Known	1	TRUE	TPR_1, TPR_8, TPR_7, RPAP3_C	L2d2, MLT1A0, MIRc, MIR	0.756
ENSG00000005175	RPAP3	ENST00000380650	2149	16	99	Known	Known	1	TRUE	RPAP3_C, TPR_1, TPR_8, TPR_7	no_repeats	0.767
ENSG00000005175	RPAP3	ENST00000432584	2133	16	0	Known	Known	0.999998	TRUE	TPR_7, RPAP3_C, TPR_8, TPR_1	no_repeats	0.763
ENSG00000005175	RPAP3	ENST00000547706	420	3	2	Known	Known	0.146402	FALSE	no_domains	L1M5, AluSz6	0.636
ENSG00000005175	RPAP3	ENST00000548211	555	2	0	Known	Known	0.027606	FALSE	no_domains	L2b, MIR	0.217
ENSG00000005175	RPAP3	ENST00000548296	567	2	0	Known	Known	0.00825491	FALSE	no_domains	no_repeats	0.629
ENSG00000005175	RPAP3	ENST00000551293	621	3	49	Known	Known	0.348603	FALSE	no_domains	no_repeats	0.433
ENSG00000005175	RPAP3	TALONT000595040	4312	17	1	Known	NNC	1	TRUE	TPR_1, TPR_7, TPR_8, RPAP3_C	L2d2, MLT1A0, MIRc, MIR	0.756
ENSG00000005175	RPAP3	TALONT000595066	2945	17	2	Known	NNC	1	TRUE	TPR_8, RPAP3_C, TPR_1, TPR_7	no_repeats	0.773
ENSG00000005175	RPAP3	TALONT000595067	3504	17	1	Known	NNC	1	TRUE	TPR_7, TPR_1, TPR_8, RPAP3_C	L2b, MIRb, MER113A, AluY, MER113	0.755
ENSG00000005175	RPAP3	TALONT000595086	1251	11	1	Known	NNC	0.99994	TRUE	TPR_1, TPR_8, TPR_7	no_repeats	0.798
ENSG00000005175	RPAP3	TALONT000595094	529	4	36	Known	NIC	0.340394	FALSE	no_domains	L1M5, AluSz6	0.471
ENSG00000005187	ACSM3	ENST00000289416	2533	14	0	Known	Known	1	TRUE	AMP-binding, AMP-binding_C	no_repeats	0.635
ENSG00000005187	ACSM3	ENST00000440284	1517	9	0	Known	Known	0.999855	TRUE	AMP-binding	no_repeats	0.543
ENSG00000005187	ACSM3	ENST00000563914	771	6	0	Known	Known	0.707728	TRUE	AMP-binding	AluSx	0.54
ENSG00000005187	ACSM3	ENST00000567006	520	2	0	Known	Known	0	FALSE	no_domains	no_repeats	0.409
ENSG00000005187	ACSM3	ENST00000614721	3311	2	0	Known	Known	0.200061	FALSE	no_domains	LTR15, HERV15-int	0.086
ENSG00000005187	ACSM3	TALONT000388850	950	6	3	Known	NNC	0.596589	TRUE	AMP-binding_C	Charlie15a, L1ME4b	0.614
ENSG00000005189	REXO5	ENST00000261377	2691	20	8	Known	Known	1	TRUE	RNase_T, RRM_1	no_repeats	0.653
ENSG00000005189	REXO5	ENST00000348433	2604	19	0	Known	Known	1	TRUE	RNase_T	no_repeats	0.644
ENSG00000005189	REXO5	ENST00000561474	617	6	0	Known	Known	0.465963	TRUE	no_domains	no_repeats	0.699
ENSG00000005189	REXO5	ENST00000563045	516	2	0	Known	Known	0.461987	TRUE	RNase_T	no_repeats	0.519
ENSG00000005189	REXO5	ENST00000563068	563	3	0	Known	Known	0.650564	TRUE	no_domains	no_repeats	0.595
ENSG00000005189	REXO5	ENST00000566993	2549	19	0	Known	Known	0.999999	TRUE	RRM_1, RNase_T	no_repeats	0.646
ENSG00000005189	REXO5	ENST00000568046	586	4	0	Known	Known	0.584331	TRUE	no_domains	no_repeats	0.503
ENSG00000005189	REXO5	ENST00000568334	743	3	0	Known	Known	0.318342	FALSE	RRM_1	L1MC5a	0.652
ENSG00000005189	REXO5	TALONT000388905	1353	11	1	Known	NIC	0.99982	TRUE	RNase_T	no_repeats	0.679
ENSG00000005189	REXO5	TALONT000388908	2707	20	2	Known	NIC	1	TRUE	RNase_T, RRM_1	no_repeats	0.653
ENSG00000005189	REXO5	TALONT000388916	419	5	1	Known	NNC	0.172552	FALSE	no_domains	AluJb	0.562
ENSG00000005194	CIAPIN1	ENST00000394391	2021	9	974	Known	Known	0.999775	TRUE	CIAPIN1, Methyltransf_11	no_repeats	0.635
ENSG00000005194	CIAPIN1	ENST00000563341	505	4	0	Known	Known	0.815167	TRUE	Methyltransf_11	no_repeats	0.538
ENSG00000005194	CIAPIN1	ENST00000563561	597	2	0	Known	Known	0.0297431	FALSE	no_domains	MIR3	0.535
ENSG00000005194	CIAPIN1	ENST00000564885	493	2	0	Known	Known	0.146459	FALSE	CIAPIN1	MER102c	0.506
ENSG00000005194	CIAPIN1	ENST00000565368	851	7	0	Known	Known	0.998072	TRUE	Methyltransf_11	no_repeats	0.561
ENSG00000005194	CIAPIN1	ENST00000565786	641	7	0	Known	Known	0.569203	TRUE	no_domains	no_repeats	0.745
ENSG00000005194	CIAPIN1	ENST00000566284	1165	4	0	Known	Known	0.967365	TRUE	Methyltransf_11	no_repeats	0.574
ENSG00000005194	CIAPIN1	ENST00000567518	2016	9	145	Known	Known	0.999746	TRUE	CIAPIN1	no_repeats	0.643
ENSG00000005194	CIAPIN1	ENST00000568940	1137	8	0	Known	Known	0.997723	TRUE	Methyltransf_11	no_repeats	0.625
ENSG00000005194	CIAPIN1	ENST00000569246	910	6	0	Known	Known	0.999514	TRUE	Methyltransf_11	L3	0.696
ENSG00000005194	CIAPIN1	ENST00000569370	1559	8	39	Known	Known	0.99767	TRUE	Methyltransf_11	no_repeats	0.615
ENSG00000005194	CIAPIN1	ENST00000569979	896	6	0	Known	Known	0.998074	TRUE	CIAPIN1, Methyltransf_11	no_repeats	0.713
ENSG00000005194	CIAPIN1	ENST00000570000	994	7	0	Known	Known	0.969288	TRUE	Methyltransf_11	no_repeats	0.74
ENSG00000005194	CIAPIN1	TALONT000401472	1989	9	1	Known	NIC	0.999775	TRUE	CIAPIN1, Methyltransf_11	no_repeats	0.644
ENSG00000005194	CIAPIN1	TALONT000401489	1854	8	2	Known	NNC	0.999142	TRUE	CIAPIN1	no_repeats	0.713
ENSG00000005194	CIAPIN1	TALONT000401490	1502	9	1	Known	NNC	0.998948	TRUE	CIAPIN1, Methyltransf_11	no_repeats	0.627
ENSG00000005194	CIAPIN1	TALONT000401491	1770	8	6	Known	NIC	0.739396	TRUE	CIAPIN1	no_repeats	0.644
ENSG00000005194	CIAPIN1	TALONT000401514	1648	7	1	Known	NIC	0.740683	TRUE	CIAPIN1	no_repeats	0.633
ENSG00000005194	CIAPIN1	TALONT000401534	1801	8	1	Known	NNC	0.988499	TRUE	Methyltransf_11	no_repeats	0.61
ENSG00000005194	CIAPIN1	TALONT000401536	1858	7	2	Known	NIC	0.99797	TRUE	Methyltransf_11, CIAPIN1	no_repeats	0.58
ENSG00000005194	CIAPIN1	TALONT000401539	1644	7	1	Known	NIC	0.110006	FALSE	CIAPIN1	no_repeats	0.616
ENSG00000005194	CIAPIN1	TALONT000401550	1781	8	2	Known	NIC	0.926576	TRUE	CIAPIN1	L3	0.542
ENSG00000005194	CIAPIN1	TALONT000401558	1480	8	7	Known	NIC	0.996059	TRUE	no_domains	no_repeats	0.607
ENSG00000005194	CIAPIN1	TALONT000401561	1572	8	3	Known	NIC	0.741483	TRUE	CIAPIN1	no_repeats	0.623
ENSG00000005194	CIAPIN1	TALONT000401563	1205	6	1	Known	NIC	0.26762	FALSE	CIAPIN1	no_repeats	0.578
ENSG00000005194	CIAPIN1	TALONT000401566	1481	7	3	Known	NIC	0.927687	TRUE	CIAPIN1	L3	0.666
ENSG00000005194	CIAPIN1	TALONT000401569	1938	6	3	Known	NNC	0.989231	TRUE	CIAPIN1	AluY	0.598
ENSG00000005194	CIAPIN1	TALONT000401577	1294	9	2	Known	NIC	0.999963	TRUE	CIAPIN1, Methyltransf_11	L3	0.621
ENSG00000005206	SPPL2B	ENST00000587851	586	2	0	Known	Known	0.16557	FALSE	no_domains	no_repeats	0.532
ENSG00000005206	SPPL2B	ENST00000612623	495	6	0	Known	Known	0.996831	TRUE	Peptidase_A22B	no_repeats	0.891
ENSG00000005206	SPPL2B	ENST00000613503	3691	15	1	Known	Known	1	TRUE	Peptidase_A22B, PA	MER58A	0.751
ENSG00000005206	SPPL2B	ENST00000618220	2459	8	0	Known	Known	0.999983	TRUE	PA, Peptidase_A22B	AluJb, AluSz6	0.653
ENSG00000005206	SPPL2B	ENST00000622308	749	5	0	Known	Known	0.998669	TRUE	Peptidase_A22B	no_repeats	0.759
ENSG00000005206	SPPL2B	TALONT000235392	1757	12	1	Known	NIC	1	TRUE	Peptidase_A22B	no_repeats	0.797
ENSG00000005243	COPZ2	ENST00000585182	394	2	0	Known	Known	0.0984	FALSE	no_domains	no_repeats	0.326
ENSG00000005249	PRKAR2B	ENST00000265717	3689	11	17	Known	Known	0.999989	TRUE	cNMP_binding, RIIa	G-rich	0.871
ENSG00000005249	PRKAR2B	ENST00000393613	642	5	0	Known	Known	0.205039	FALSE	no_domains	L1ME4c	0.785
ENSG00000005249	PRKAR2B	ENST00000488792	609	5	0	Known	Known	0.299091	FALSE	cNMP_binding	MamRep137	0.791
ENSG00000005249	PRKAR2B	TALONT000606328	3631	11	1	Known	NNC	0.99994	TRUE	RIIa, cNMP_binding	G-rich	0.867
ENSG00000005249	PRKAR2B	TALONT000606337	3605	10	3	Known	NIC	0.99997	TRUE	RIIa, cNMP_binding	G-rich	0.86
ENSG00000005249	PRKAR2B	TALONT000606344	1481	10	1	Known	NIC	0.999847	TRUE	RIIa, cNMP_binding	G-rich	0.924
ENSG00000005249	PRKAR2B	TALONT000606345	3188	11	1	Known	NNC	0.992545	TRUE	cNMP_binding	no_repeats	0.835
ENSG00000005249	PRKAR2B	TALONT000606347	3541	11	2	Known	NIC	0.9924	TRUE	cNMP_binding	L1ME4c	0.819
ENSG00000005302	MSL3	ENST00000312196	2286	13	169	Known	Known	0.999999	TRUE	Tudor-knot, MRG	no_repeats	0.896
ENSG00000005302	MSL3	ENST00000337339	3480	9	8	Known	Known	0.999961	TRUE	MRG, Tudor-knot	L2b, L1MB7, AluJr	0.859
ENSG00000005302	MSL3	ENST00000361672	2256	12	0	Known	Known	0.999823	TRUE	MRG	no_repeats	0.868
ENSG00000005302	MSL3	ENST00000380691	600	5	0	Known	Known	0.22528	FALSE	MRG	no_repeats	0.918
ENSG00000005302	MSL3	ENST00000380692	732	6	0	Known	Known	0.629164	TRUE	MRG	no_repeats	0.902
ENSG00000005302	MSL3	ENST00000380693	2267	12	0	Known	Known	0.999784	TRUE	MRG	no_repeats	0.858
ENSG00000005302	MSL3	ENST00000398527	2329	13	217	Known	Known	0.999999	TRUE	Tudor-knot, MRG	no_repeats	0.822
ENSG00000005302	MSL3	ENST00000467141	715	2	0	Known	Known	0.0187931	FALSE	no_domains	MER58B	0.53
ENSG00000005302	MSL3	ENST00000468149	1646	12	0	Known	Known	0.999828	TRUE	MRG	no_repeats	0.902
ENSG00000005302	MSL3	ENST00000473380	6258	7	0	Known	Known	0.56525	TRUE	MRG	MER20, L2b, L1MB7, AluJr, MER58A	0.769
ENSG00000005302	MSL3	ENST00000476743	560	6	0	Known	Known	0.115046	FALSE	no_domains	no_repeats	0.803
ENSG00000005302	MSL3	ENST00000478462	549	3	0	Known	Known	0.115108	FALSE	no_domains	no_repeats	0.694
ENSG00000005302	MSL3	ENST00000482871	2339	11	3	Known	Known	0.999785	TRUE	MRG	no_repeats	0.821
ENSG00000005302	MSL3	ENST00000647701	3251	8	0	Known	Known	0.99886	TRUE	MRG, Tudor-knot	MER20	0.867
ENSG00000005302	MSL3	ENST00000647857	1715	10	0	Known	Known	0.999983	TRUE	Tudor-knot, MRG	MER58B	0.876
ENSG00000005302	MSL3	ENST00000647869	2171	13	1	Known	Known	0.999999	TRUE	Tudor-knot, MRG	no_repeats	0.885
ENSG00000005302	MSL3	ENST00000647985	4505	7	0	Known	Known	0.607212	TRUE	MRG	MER20	0.64
ENSG00000005302	MSL3	ENST00000648207	6544	10	0	Known	Known	0.561393	TRUE	MRG	MER20, L2b, L1MB7, AluJr	0.77
ENSG00000005302	MSL3	ENST00000648614	3595	8	0	Known	Known	0.694675	TRUE	MRG	MER20, L2b, L1MB7, AluJr	0.846
ENSG00000005302	MSL3	ENST00000648889	5481	7	0	Known	Known	0.989929	TRUE	MRG	L2b, L1MB7, AluJr	0.747
ENSG00000005302	MSL3	ENST00000648918	5961	6	0	Known	Known	0.722781	TRUE	Tudor-knot	MER20, L1MB7, AluJr	0.716
ENSG00000005302	MSL3	ENST00000649078	2507	12	7	Known	Known	0.999783	TRUE	MRG	no_repeats	0.85
ENSG00000005302	MSL3	ENST00000649130	2027	12	0	Known	Known	0.999996	TRUE	Tudor-knot, MRG	no_repeats	0.887
ENSG00000005302	MSL3	ENST00000649308	3903	12	0	Known	Known	0.997392	TRUE	MRG	L2b, L1MB7, AluJr	0.796
ENSG00000005302	MSL3	ENST00000649602	2230	13	0	Known	Known	0.999786	TRUE	MRG	no_repeats	0.878
ENSG00000005302	MSL3	ENST00000649649	2085	10	0	Known	Known	0.999824	TRUE	MRG	no_repeats	0.835
ENSG00000005302	MSL3	ENST00000649684	3665	11	0	Known	Known	0.618142	TRUE	MRG	MER20	0.787
ENSG00000005302	MSL3	ENST00000649785	2296	12	0	Known	Known	0.985852	TRUE	MRG	no_repeats	0.86
ENSG00000005302	MSL3	ENST00000649797	2194	9	0	Known	Known	0.997624	TRUE	MRG	L2b, L1MB7, AluJr	0.809
ENSG00000005302	MSL3	ENST00000649851	3426	8	0	Known	Known	0.990993	TRUE	MRG	L2b, L1MB7, AluJr	0.807
ENSG00000005302	MSL3	ENST00000649988	4338	7	0	Known	Known	0.740254	TRUE	Tudor-knot	MER20, MER58A	0.651
ENSG00000005302	MSL3	ENST00000650215	2200	11	0	Known	Known	0.999823	TRUE	MRG	no_repeats	0.85
ENSG00000005302	MSL3	TALONT000515805	1723	9	2	Known	NNC	0.991789	TRUE	MRG	no_repeats	0.885
ENSG00000005302	MSL3	TALONT000515806	2214	10	1	Known	NIC	0.999988	TRUE	MRG, Tudor-knot	L2b, L1MB7, AluJr	0.864
ENSG00000005302	MSL3	TALONT000515807	2232	13	11	Known	NNC	0.999786	TRUE	MRG	no_repeats	0.899
ENSG00000005302	MSL3	TALONT000515812	2265	13	10	Known	NIC	0.999786	TRUE	MRG	no_repeats	0.823
ENSG00000005302	MSL3	TALONT000515821	2167	13	2	Known	NIC	0.999999	TRUE	Tudor-knot, MRG	no_repeats	0.817
ENSG00000005302	MSL3	TALONT000515822	1676	12	1	Known	NIC	0.999828	TRUE	MRG	no_repeats	0.82
ENSG00000005302	MSL3	TALONT000515830	2053	13	33	Known	NNC	0.999788	TRUE	MRG	no_repeats	0.819
ENSG00000005302	MSL3	TALONT000515834	2686	13	3	Known	NNC	1	TRUE	Tudor-knot, MRG	no_repeats	0.823
ENSG00000005302	MSL3	TALONT000515851	1393	5	4	Known	NNC	0.0874519	FALSE	MRG	L1MB7	0.631
ENSG00000005302	MSL3	TALONT000515852	1212	5	9	Known	NNC	0.0882472	FALSE	MRG	L1M4	0.629
ENSG00000005302	MSL3	TALONT000515853	1210	5	1	Known	NNC	0.088256	FALSE	MRG	L1M4	0.629
ENSG00000005339	CREBBP	ENST00000262367	10790	31	0	Known	Known	1	TRUE	HAT_KAT11, Bromodomain, ZZ, Creb_binding, KIX, zf-TAZ, DUF902	GA-rich	0.905
ENSG00000005339	CREBBP	ENST00000382070	7598	30	0	Known	Known	1	TRUE	zf-TAZ, Bromodomain, DUF902, HAT_KAT11, ZZ, Creb_binding, KIX	GA-rich	0.915
ENSG00000005339	CREBBP	ENST00000570939	3316	23	0	Known	Known	1	TRUE	HAT_KAT11, DUF902, Bromodomain, KIX	no_repeats	0.921
ENSG00000005339	CREBBP	ENST00000571826	627	4	0	Known	Known	0.688563	TRUE	no_domains	no_repeats	0.848
ENSG00000005339	CREBBP	ENST00000572134	846	5	0	Known	Known	0.957172	TRUE	KIX	no_repeats	0.855
ENSG00000005339	CREBBP	ENST00000572569	553	3	0	Known	Known	0.282825	FALSE	no_domains	no_repeats	0.686
ENSG00000005339	CREBBP	ENST00000573517	718	7	0	Known	Known	0.796644	TRUE	HAT_KAT11	no_repeats	0.893
ENSG00000005339	CREBBP	ENST00000573672	922	3	0	Known	Known	0.732077	TRUE	no_domains	LTR1C3	0.633
ENSG00000005339	CREBBP	ENST00000575237	403	2	0	Known	Known	0.797999	TRUE	no_domains	no_repeats	0.752
ENSG00000005339	CREBBP	ENST00000634839	339	2	0	Known	Known	0.25242	FALSE	KIX	no_repeats	0.835
ENSG00000005421	PON1	ENST00000222381	2393	9	0	Known	Known	0.999628	TRUE	Arylesterase	A-rich, AluSx4	0.607
ENSG00000005421	PON1	ENST00000462594	553	2	0	Known	Known	0.205884	FALSE	no_domains	no_repeats	0.419
ENSG00000005421	PON1	ENST00000470502	578	4	3	Known	Known	0.347986	FALSE	no_domains	no_repeats	0.623
ENSG00000005421	PON1	TALONT000590472	1531	2	1	Known	NNC	0.194245	FALSE	no_domains	A-rich, AluSx4	0.074
ENSG00000005421	PON1	TALONT000590478	1401	10	1	Known	NNC	0.99957	TRUE	Arylesterase	MER50, LTR25-int	0.565
ENSG00000005421	PON1	TALONT000590482	1237	8	14	Known	NNC	0.999063	TRUE	Arylesterase	MER50	0.619
ENSG00000005421	PON1	TALONT000590484	856	6	2	Known	NNC	0.9206	TRUE	Arylesterase	no_repeats	0.577
ENSG00000005421	PON1	TALONT000590488	1316	10	1	Known	NNC	0.999749	TRUE	Arylesterase	LTR25-int	0.564
ENSG00000005421	PON1	TALONT000590491	1152	8	1	Known	NNC	0.995102	TRUE	Arylesterase	no_repeats	0.618
ENSG00000005421	PON1	TALONT000590492	1223	9	1	Known	NNC	0.999305	TRUE	Arylesterase	no_repeats	0.613
ENSG00000005421	PON1	TALONT000590496	1809	12	1	Known	NNC	0.99964	TRUE	Arylesterase	MER50, LTR25-int	0.488
ENSG00000005421	PON1	TALONT000590499	1459	10	1	Known	NNC	0.995019	TRUE	Arylesterase	MER50, PRIMA41-int	0.519
ENSG00000005421	PON1	TALONT000590502	1080	9	1	Known	NNC	0.995121	TRUE	Arylesterase	LTR25-int	0.593
ENSG00000005421	PON1	TALONT000590513	2888	7	1	Known	NNC	0.863919	TRUE	no_domains	MER50, LTR25-int, MIR1_Amn, MIR, MIRb	0.332
ENSG00000005421	PON1	TALONT000590515	2490	5	1	Known	NNC	0.256461	FALSE	no_domains	MER50, MIR1_Amn, MIR, MIRb	0.424
ENSG00000005436	GCFC2	ENST00000321027	4367	17	6	Known	Known	1	TRUE	GCFC	L1M5, AluJb, L1ME3G	0.667
ENSG00000005436	GCFC2	ENST00000409857	2516	17	0	Known	Known	1	TRUE	GCFC	no_repeats	0.679
ENSG00000005436	GCFC2	ENST00000427862	632	6	0	Known	Known	0.801857	TRUE	no_domains	no_repeats	0.765
ENSG00000005436	GCFC2	ENST00000442309	642	4	0	Known	Known	0.965524	TRUE	no_domains	no_repeats	0.481
ENSG00000005436	GCFC2	ENST00000470197	3648	13	0	Known	Known	0.998177	TRUE	GCFC	L1M5, AluJb, L1ME3G	0.681
ENSG00000005436	GCFC2	ENST00000470503	1066	3	2	Known	Known	0.986585	TRUE	no_domains	no_repeats	0.34
ENSG00000005436	GCFC2	ENST00000472230	2265	17	0	Known	Known	1	TRUE	GCFC	no_repeats	0.69
ENSG00000005436	GCFC2	ENST00000486016	595	3	0	Known	Known	0.0949676	FALSE	no_domains	no_repeats	0.626
ENSG00000005436	GCFC2	ENST00000492826	443	2	0	Known	Known	0.0474226	FALSE	no_domains	no_repeats	0.455
ENSG00000005436	GCFC2	TALONT000602966	4388	17	1	Known	NNC	1	TRUE	GCFC	L1M5, AluJb, L1ME3G	0.666
ENSG00000005436	GCFC2	TALONT000602967	1982	6	1	Known	NNC	0.789833	TRUE	no_domains	A-rich, L2, L1PA7	0.592
ENSG00000005436	GCFC2	TALONT000602969	1570	7	3	Known	NNC	0.949419	TRUE	GCFC	A-rich, L2	0.616
ENSG00000005436	GCFC2	TALONT000602970	939	7	6	Known	NNC	0.799169	TRUE	no_domains	AluJb	0.614
ENSG00000005436	GCFC2	TALONT000602972	1707	7	3	Known	NNC	0.792325	TRUE	no_domains	L2, L1PA7	0.552
ENSG00000005436	GCFC2	TALONT000602975	600	4	2	Known	NNC	0.0723261	FALSE	no_domains	AluJb	0.503
ENSG00000005436	GCFC2	TALONT000602977	993	7	3	Known	NNC	0.798693	TRUE	no_domains	no_repeats	0.652
ENSG00000005436	GCFC2	TALONT000602978	1115	8	6	Known	NNC	0.975959	TRUE	GCFC	no_repeats	0.666
ENSG00000005436	GCFC2	TALONT000602979	726	5	1	Known	NNC	0.245767	FALSE	no_domains	L2, L1PA7	0.632
ENSG00000005436	GCFC2	TALONT000602980	591	6	2	Known	NNC	0.802214	TRUE	no_domains	AluJb	0.653
ENSG00000005436	GCFC2	TALONT000602981	785	8	1	Known	NNC	0.80052	TRUE	no_domains	AluJb	0.599
ENSG00000005436	GCFC2	TALONT000602994	824	3	1	Known	NNC	0.0975977	FALSE	no_domains	no_repeats	0.336
ENSG00000005448	WDR54	ENST00000348227	1147	10	12	Known	Known	0.999827	TRUE	no_domains	no_repeats	0.776
ENSG00000005448	WDR54	ENST00000468778	2356	6	0	Known	Known	0.935053	TRUE	no_domains	AluSx3	0.609
ENSG00000005448	WDR54	ENST00000469321	864	8	0	Known	Known	0.987715	TRUE	no_domains	no_repeats	0.819
ENSG00000005448	WDR54	ENST00000469932	552	3	0	Known	Known	0.625021	TRUE	no_domains	no_repeats	0.542
ENSG00000005448	WDR54	ENST00000475328	545	2	0	Known	Known	0.640681	TRUE	no_domains	AluSz6	0.48
ENSG00000005448	WDR54	ENST00000480089	1046	10	0	Known	Known	0.999694	TRUE	no_domains	no_repeats	0.763
ENSG00000005448	WDR54	ENST00000482605	626	3	0	Known	Known	0.0863872	FALSE	no_domains	no_repeats	0.689
ENSG00000005448	WDR54	ENST00000482880	1026	6	0	Known	Known	0.990208	TRUE	no_domains	no_repeats	0.754
ENSG00000005448	WDR54	ENST00000493982	563	4	0	Known	Known	0.90178	TRUE	no_domains	no_repeats	0.681
ENSG00000005448	WDR54	TALONT000601695	923	9	1	Known	NIC	0.998895	TRUE	no_domains	no_repeats	0.769
ENSG00000005448	WDR54	TALONT000601700	1062	10	4	Known	NIC	0.999404	TRUE	no_domains	no_repeats	0.763
ENSG00000005469	CROT	ENST00000412227	1213	4	32	Known	Known	0.118136	FALSE	Carn_acyltransf	MER5A1	0.271
ENSG00000005469	CROT	ENST00000469785	553	2	0	Known	Known	0.00204915	FALSE	no_domains	no_repeats	0.545
ENSG00000005469	CROT	ENST00000479014	523	4	0	Known	Known	0.539063	TRUE	Carn_acyltransf	no_repeats	0.68
ENSG00000005469	CROT	ENST00000488850	575	3	0	Known	Known	0.0152297	FALSE	Carn_acyltransf	no_repeats	0.671
ENSG00000005469	CROT	TALONT000584684	1361	5	1	Known	NNC	0.0664312	FALSE	no_domains	AluSz6, MER5A1	0.218
ENSG00000005469	CROT	TALONT000584719	735	4	2	Known	NNC	0.147293	FALSE	no_domains	MSTB	0.241
ENSG00000005471	ABCB4	ENST00000440025	523	3	0	Known	Known	0.0505782	FALSE	no_domains	no_repeats	0.536
ENSG00000005471	ABCB4	ENST00000467079	794	2	0	Known	Known	0.0561204	FALSE	no_domains	MIRb, MER102b, L1MD1	0.467
ENSG00000005471	ABCB4	ENST00000467983	414	2	1	Known	Known	0.108649	FALSE	no_domains	no_repeats	0.655
ENSG00000005471	ABCB4	TALONT000584721	3544	7	148	Known	NIC	0.999889	TRUE	ABC_tran, ABC_membrane	MER5B, MER5A, Tigger4a, MLT1H	0.647
ENSG00000005471	ABCB4	TALONT000584728	3422	6	101	Known	NIC	0.999631	TRUE	ABC_tran	MER5B, MER5A, Tigger4a, MLT1H	0.626
ENSG00000005471	ABCB4	TALONT000584741	1769	8	3	Known	NNC	0.999813	TRUE	ABC_tran, ABC_membrane	no_repeats	0.702
ENSG00000005471	ABCB4	TALONT000584752	1453	8	11	Known	NNC	0.99974	TRUE	ABC_tran, ABC_membrane	no_repeats	0.743
ENSG00000005471	ABCB4	TALONT000584758	1869	9	3	Known	NNC	0.999971	TRUE	ABC_membrane, ABC_tran	MLT1K	0.672
ENSG00000005471	ABCB4	TALONT000584760	1188	6	38	Known	NIC	0.999739	TRUE	ABC_tran	no_repeats	0.717
ENSG00000005471	ABCB4	TALONT000584762	1451	9	21	Known	NIC	0.999993	TRUE	ABC_membrane, ABC_tran	no_repeats	0.773
ENSG00000005471	ABCB4	TALONT000584767	1379	8	4	Known	NNC	0.999963	TRUE	ABC_membrane, ABC_tran	no_repeats	0.761
ENSG00000005471	ABCB4	TALONT000584769	1291	7	28	Known	NNC	0.998859	TRUE	ABC_tran, ABC_membrane	no_repeats	0.723
ENSG00000005471	ABCB4	TALONT000584770	1312	7	9	Known	NNC	0.999053	TRUE	ABC_tran, ABC_membrane	no_repeats	0.721
ENSG00000005471	ABCB4	TALONT000584774	1534	9	2	Known	NNC	0.999978	TRUE	ABC_tran, ABC_membrane	no_repeats	0.669
ENSG00000005471	ABCB4	TALONT000584776	1615	10	5	Known	NNC	0.999983	TRUE	ABC_tran, ABC_membrane	no_repeats	0.781
ENSG00000005471	ABCB4	TALONT000584808	1373	8	1	Known	NNC	0.997673	TRUE	ABC_tran	no_repeats	0.765
ENSG00000005471	ABCB4	TALONT000584813	1099	7	1	Known	NNC	0.999717	TRUE	ABC_tran	no_repeats	0.735
ENSG00000005471	ABCB4	TALONT000584829	1728	8	3	Known	NNC	0.999862	TRUE	ABC_tran, ABC_membrane	MLT1K	0.644
ENSG00000005471	ABCB4	TALONT000584862	1422	8	10	Known	NNC	0.99968	TRUE	ABC_membrane, ABC_tran	no_repeats	0.747
ENSG00000005471	ABCB4	TALONT000584868	1245	7	7	Known	NNC	0.999067	TRUE	ABC_tran, ABC_membrane	no_repeats	0.731
ENSG00000005471	ABCB4	TALONT000584872	1513	8	1	Known	NNC	0.999727	TRUE	ABC_membrane, ABC_tran	no_repeats	0.64
ENSG00000005471	ABCB4	TALONT000584874	1609	10	1	Known	NNC	0.999995	TRUE	ABC_tran, ABC_membrane	no_repeats	0.698
ENSG00000005471	ABCB4	TALONT000584887	1180	6	2	Known	NNC	0.996429	TRUE	ABC_tran	no_repeats	0.715
ENSG00000005471	ABCB4	TALONT000584888	1733	11	1	Known	NNC	0.999999	TRUE	ABC_tran, ABC_membrane	LTR45B	0.724
ENSG00000005471	ABCB4	TALONT000584893	1872	10	4	Known	NNC	0.999978	TRUE	ABC_tran, ABC_membrane	LTR45B	0.717
ENSG00000005471	ABCB4	TALONT000584902	1204	7	1	Known	NNC	0.999754	TRUE	ABC_tran, ABC_membrane	no_repeats	0.739
ENSG00000005471	ABCB4	TALONT000584914	1672	10	1	Known	NNC	0.999999	TRUE	ABC_membrane, ABC_tran	no_repeats	0.697
ENSG00000005471	ABCB4	TALONT000584922	1880	12	1	Known	NNC	0.999999	TRUE	ABC_membrane, ABC_tran	LTR45B	0.665
ENSG00000005471	ABCB4	TALONT000584924	1165	6	1	Known	NNC	0.997851	TRUE	ABC_tran	no_repeats	0.719
ENSG00000005471	ABCB4	TALONT000584925	1424	9	7	Known	NNC	0.999864	TRUE	ABC_membrane, ABC_tran	no_repeats	0.777
ENSG00000005471	ABCB4	TALONT000584926	1389	8	1	Known	NNC	0.999791	TRUE	ABC_membrane, ABC_tran	no_repeats	0.752
ENSG00000005471	ABCB4	TALONT000584945	1561	8	1	Known	NIC	0.999953	TRUE	ABC_tran, ABC_membrane	LTR45B	0.677
ENSG00000005471	ABCB4	TALONT000584947	1652	9	2	Known	NNC	0.999995	TRUE	ABC_membrane, ABC_tran	no_repeats	0.673
ENSG00000005471	ABCB4	TALONT000584968	1552	9	1	Known	NIC	0.999989	TRUE	ABC_tran, ABC_membrane	LTR45B	0.729
ENSG00000005471	ABCB4	TALONT000584984	1410	8	1	Known	NNC	0.999825	TRUE	ABC_tran, ABC_membrane	no_repeats	0.75
ENSG00000005471	ABCB4	TALONT000584986	1602	9	1	Known	NNC	0.999919	TRUE	ABC_membrane, ABC_tran	LTR45B	0.707
ENSG00000005471	ABCB4	TALONT000585011	1503	9	2	Known	NNC	0.999972	TRUE	ABC_membrane, ABC_tran	no_repeats	0.673
ENSG00000005471	ABCB4	TALONT000585054	1386	8	2	Known	NNC	0.99978	TRUE	ABC_membrane, ABC_tran	no_repeats	0.752
ENSG00000005471	ABCB4	TALONT000585405	999	6	2	Known	NNC	0.998247	TRUE	ABC_membrane, ABC_tran	no_repeats	0.775
ENSG00000005483	KMT2E	ENST00000257745	6714	26	0	Known	Known	1	TRUE	SET, PHD	A-rich	0.944
ENSG00000005483	KMT2E	ENST00000311117	7782	27	0	Known	Known	1	TRUE	PHD, SET	A-rich	0.938
ENSG00000005483	KMT2E	ENST00000468607	558	2	0	Known	Known	0.0504396	FALSE	no_domains	no_repeats	0.788
ENSG00000005483	KMT2E	ENST00000474203	617	6	0	Known	Known	0.157387	FALSE	no_domains	AluSc5	0.812
ENSG00000005483	KMT2E	ENST00000476671	2523	15	4	Known	Known	1	TRUE	SET, PHD	A-rich	0.946
ENSG00000005483	KMT2E	ENST00000478990	1500	10	0	Known	Known	0.999421	TRUE	SET	no_repeats	0.967
ENSG00000005483	KMT2E	ENST00000479838	883	2	0	Known	Known	0.108743	FALSE	no_domains	A-rich	0.655
ENSG00000005483	KMT2E	ENST00000482560	1759	14	0	Known	Known	0.99913	TRUE	SET	no_repeats	0.99
ENSG00000005483	KMT2E	ENST00000485619	397	2	0	Known	Known	0.064189	FALSE	no_domains	no_repeats	0.748
ENSG00000005483	KMT2E	ENST00000496191	584	2	0	Known	Known	0.0583517	FALSE	no_domains	no_repeats	0.602
ENSG00000005483	KMT2E	ENST00000667857	1745	14	0	Known	Known	0.996813	TRUE	SET	AluSc8	0.911
ENSG00000005483	KMT2E	TALONT000604989	2477	14	7	Known	NIC	1	TRUE	PHD, SET	A-rich	0.943
ENSG00000005483	KMT2E	TALONT000605006	1533	10	1	Known	NIC	0.882767	TRUE	no_domains	no_repeats	0.969
ENSG00000005483	KMT2E	TALONT000605014	1176	4	1	Known	NNC	0.0605234	FALSE	no_domains	AluSp	0.715
ENSG00000005483	KMT2E	TALONT000605032	1466	10	1	Known	NNC	0.99881	TRUE	PHD	AluSq, MIR	0.898
ENSG00000005483	KMT2E	TALONT000605033	2330	16	1	Known	NNC	1	TRUE	SET, PHD	AluSq, MIR, AluSc5, A-rich	0.87
ENSG00000005486	RHBDD2	ENST00000006777	1721	4	15	Known	Known	0.999981	TRUE	Rhomboid	MIRb	0.589
ENSG00000005486	RHBDD2	ENST00000318622	1878	5	3	Known	Known	0.995876	TRUE	no_domains	MIRb	0.651
ENSG00000005486	RHBDD2	ENST00000428119	1274	3	0	Known	Known	0.99601	TRUE	no_domains	MIRb	0.571
ENSG00000005486	RHBDD2	ENST00000454791	1831	5	0	Known	Known	0.995886	TRUE	no_domains	MIRb	0.648
ENSG00000005486	RHBDD2	ENST00000467406	636	2	0	Known	Known	0.797734	TRUE	no_domains	AluYi6	0.386
ENSG00000005486	RHBDD2	ENST00000468304	803	3	0	Known	Known	0.407689	TRUE	no_domains	MIRb	0.698
ENSG00000005486	RHBDD2	TALONT000571299	1053	2	3	Known	NNC	0.540371	TRUE	no_domains	MIRc, AluJo, AluJr4	0.333
ENSG00000005486	RHBDD2	TALONT000571304	1123	3	1	Known	NNC	0.532759	TRUE	no_domains	MIRc, AluJo, AluJr4	0.295
ENSG00000005700	IBTK	ENST00000306270	6040	29	0	Known	Known	1	TRUE	RCC1, BTB, Ank_2	no_repeats	0.867
ENSG00000005700	IBTK	ENST00000369751	4437	24	0	Known	Known	1	TRUE	BTB, Ank_2, RCC1	no_repeats	0.882
ENSG00000005700	IBTK	ENST00000445419	3663	13	0	Known	Known	0.995058	TRUE	no_domains	AluSx	0.758
ENSG00000005700	IBTK	ENST00000503400	5239	29	0	Known	Known	1	TRUE	BTB	no_repeats	0.869
ENSG00000005700	IBTK	ENST00000503631	3560	27	0	Known	Known	1	TRUE	RCC1, Ank_2, BTB	no_repeats	0.903
ENSG00000005700	IBTK	ENST00000505222	5547	26	0	Known	Known	1	TRUE	RCC1, Ank_2, BTB	no_repeats	0.863
ENSG00000005700	IBTK	ENST00000508381	2520	2	0	Known	Known	0.251306	FALSE	no_domains	AluSx	0.246
ENSG00000005700	IBTK	ENST00000510291	4109	28	0	Known	Known	1	TRUE	RCC1, Ank_2, BTB	no_repeats	0.904
ENSG00000005700	IBTK	ENST00000610980	5195	28	0	Known	Known	1	TRUE	Ank_2, RCC1, BTB	no_repeats	0.867
ENSG00000005700	IBTK	TALONT000422613	4546	24	1	Known	NNC	1	TRUE	BTB	AluSp	0.838
ENSG00000005801	ZNF195	ENST00000005082	2021	5	32	Known	Known	1	TRUE	zf-C2H2, KRAB	FLAM_C, Tigger2b_Pri	0.181
ENSG00000005801	ZNF195	ENST00000330692	486	5	0	Known	Known	0.4685	TRUE	KRAB	L1M4	0.139
ENSG00000005801	ZNF195	ENST00000343338	3145	5	0	Known	Known	0.999999	TRUE	zf-C2H2, zf-C2H2_6, KRAB	LTR21B	0.174
ENSG00000005801	ZNF195	ENST00000354599	2970	4	186	Known	Known	0.999999	TRUE	zf-C2H2, zf-C2H2_6, KRAB	LTR21B	0.214
ENSG00000005801	ZNF195	ENST00000399602	3187	6	6	Known	Known	1	TRUE	zf-C2H2, KRAB	FLAM_C, LTR21B	0.145
ENSG00000005801	ZNF195	ENST00000427810	560	5	0	Known	Known	0.633863	TRUE	KRAB	no_repeats	0.186
ENSG00000005801	ZNF195	ENST00000429541	2389	6	5	Known	Known	0.999999	TRUE	zf-C2H2, zf-C2H2_6, KRAB	Tigger2b_Pri	0.186
ENSG00000005801	ZNF195	ENST00000438262	1018	6	0	Known	Known	0.726996	TRUE	zf-C2H2	L1M4c	0.14
ENSG00000005801	ZNF195	ENST00000524857	542	6	0	Known	Known	0.539485	TRUE	KRAB	L1M4c, AluJb	0.119
ENSG00000005801	ZNF195	ENST00000526540	585	4	0	Known	Known	0.211824	FALSE	no_domains	L1M4c, AluJb	0.007
ENSG00000005801	ZNF195	ENST00000526598	583	3	0	Known	Known	0.141907	FALSE	no_domains	L1M4c, FLAM_C	0.009
ENSG00000005801	ZNF195	ENST00000526601	2008	6	8	Known	Known	1	TRUE	zf-C2H2, KRAB	FLAM_C	0.155
ENSG00000005801	ZNF195	ENST00000527386	581	5	0	Known	Known	0.57593	TRUE	KRAB	no_repeats	0.141
ENSG00000005801	ZNF195	ENST00000528218	891	7	2	Known	Known	0.534727	TRUE	KRAB	L1M4c, FLAM_C	0.105
ENSG00000005801	ZNF195	ENST00000528410	1001	6	4	Known	Known	0.961309	TRUE	KRAB, zf-C2H2	no_repeats	0.136
ENSG00000005801	ZNF195	ENST00000528796	881	4	0	Known	Known	0.447416	TRUE	no_domains	no_repeats	0.181
ENSG00000005801	ZNF195	ENST00000529085	582	4	0	Known	Known	0.564611	TRUE	KRAB	L1M2	0.175
ENSG00000005801	ZNF195	ENST00000529678	579	5	0	Known	Known	0.494249	TRUE	KRAB	no_repeats	0.141
ENSG00000005801	ZNF195	ENST00000529789	570	3	0	Known	Known	0.606276	TRUE	no_domains	FLAM_C, SVA_E	0.02
ENSG00000005801	ZNF195	ENST00000530643	575	6	0	Known	Known	0.564706	TRUE	KRAB	L1M4c, AluYg6	0.117
ENSG00000005801	ZNF195	ENST00000532539	519	5	0	Known	Known	0.438392	TRUE	KRAB	no_repeats	0.14
ENSG00000005801	ZNF195	ENST00000533036	764	6	0	Known	Known	0.910969	TRUE	KRAB	AluSz6, FLAM_C, SVA_E	0.118
ENSG00000005801	ZNF195	ENST00000534569	682	6	0	Known	Known	0.554698	TRUE	KRAB	FLAM_C	0.156
ENSG00000005801	ZNF195	ENST00000618467	440	5	0	Known	Known	0.540874	TRUE	KRAB	L1M4c	0.142
ENSG00000005801	ZNF195	ENST00000620374	3342	7	0	Known	Known	1	TRUE	KRAB, zf-C2H2	FLAM_C, LTR21B	0.125
ENSG00000005801	ZNF195	ENST00000649622	9943	5	0	Known	Known	0.999998	TRUE	zf-C2H2, zf-C2H2_6	L1M3a, AluJr, AluSp, L1M4c, AluSz6, AluY, L1M3d, AluJb, LTR21B	0.177
ENSG00000005801	ZNF195	TALONT000231202	3075	5	3	Known	NIC	1	TRUE	zf-C2H2, KRAB	LTR21B	0.171
ENSG00000005801	ZNF195	TALONT000231203	3162	6	1	Known	NIC	0.999999	TRUE	zf-C2H2, zf-C2H2_6	L1M4c, FLAM_C, LTR21B	0.146
ENSG00000005801	ZNF195	TALONT000231208	2910	5	93	Known	NIC	0.999999	TRUE	zf-C2H2, KRAB, zf-C2H2_6	LTR21B	0.171
ENSG00000005801	ZNF195	TALONT000231220	2845	5	2	Known	NIC	0.999995	TRUE	zf-C2H2, zf-C2H2_6	L1M4c, LTR21B	0.172
ENSG00000005801	ZNF195	TALONT000231222	730	4	3	Known	NNC	0.0912938	FALSE	no_domains	LTR21B	0.206
ENSG00000005801	ZNF195	TALONT000231232	2896	5	4	Known	NNC	1	TRUE	zf-C2H2, KRAB	AluJb, LTR21B	0.172
ENSG00000005801	ZNF195	TALONT000231240	2234	6	27	Known	NIC	1	TRUE	KRAB, zf-C2H2	FLAM_C, Tigger2b_Pri	0.154
ENSG00000005801	ZNF195	TALONT000231467	953	6	1	Known	NIC	0.899695	TRUE	KRAB	FLAM_C	0.156
ENSG00000005810	MYCBP2	ENST00000429715	3660	22	0	Known	Known	1	TRUE	ANAPC10, zf-RING_2	no_repeats	0.962
ENSG00000005810	MYCBP2	ENST00000462987	463	3	0	Known	Known	0.0551771	FALSE	no_domains	no_repeats	0.967
ENSG00000005810	MYCBP2	ENST00000466564	364	2	0	Known	Known	0.131335	FALSE	no_domains	no_repeats	0.742
ENSG00000005810	MYCBP2	ENST00000474882	393	4	0	Known	Known	0.0140157	FALSE	no_domains	no_repeats	0.743
ENSG00000005810	MYCBP2	ENST00000486679	545	3	0	Known	Known	0.221748	FALSE	no_domains	no_repeats	0.747
ENSG00000005810	MYCBP2	ENST00000491491	649	2	0	Known	Known	0.860731	TRUE	no_domains	A-rich	0.908
ENSG00000005810	MYCBP2	ENST00000498073	1041	8	0	Known	Known	0.999254	TRUE	SH3_3	no_repeats	0.978
ENSG00000005812	FBXL3	ENST00000355619	3506	5	115	Known	Known	0.999862	TRUE	F-box-like	no_repeats	0.737
ENSG00000005812	FBXL3	ENST00000417323	1093	5	1	Known	Known	0.960124	TRUE	F-box	no_repeats	0.824
ENSG00000005812	FBXL3	ENST00000470210	561	2	0	Known	Known	0.0465293	FALSE	no_domains	no_repeats	0.682
ENSG00000005812	FBXL3	ENST00000477982	3172	3	0	Known	Known	0.0955979	FALSE	no_domains	7SK, AluJr, MER124	0.713
ENSG00000005812	FBXL3	ENST00000485797	527	2	3	Known	Known	0.0442577	FALSE	no_domains	MER81	0.5
ENSG00000005812	FBXL3	TALONT000273363	1146	5	1	Known	NNC	0.95589	TRUE	F-box-like	MER81	0.585
ENSG00000005812	FBXL3	TALONT000273364	1187	5	1	Known	NIC	0.822801	TRUE	F-box	MER81	0.63
ENSG00000005812	FBXL3	TALONT000273365	982	4	13	Known	NIC	0.0759954	FALSE	no_domains	MER81	0.598
ENSG00000005812	FBXL3	TALONT000273367	1331	5	15	Known	NIC	0.955461	TRUE	F-box-like	MER81	0.648
ENSG00000005812	FBXL3	TALONT000273380	2569	5	12	Known	NIC	0.926057	TRUE	F-box-like	7SK	0.704
ENSG00000005812	FBXL3	TALONT000273386	2479	5	2	Known	NNC	0.974513	TRUE	F-box-like	7SK	0.707
ENSG00000005812	FBXL3	TALONT000273388	1183	4	4	Known	NNC	0.145032	FALSE	no_domains	7SK	0.632
ENSG00000005812	FBXL3	TALONT000273395	719	4	1	Known	NIC	0.107876	FALSE	no_domains	no_repeats	0.596
ENSG00000005812	FBXL3	TALONT000273396	570	4	9	Known	NNC	0.108665	FALSE	no_domains	no_repeats	0.541
ENSG00000005812	FBXL3	TALONT000273404	3157	4	3	Known	NIC	0.983383	TRUE	no_domains	no_repeats	0.709
ENSG00000005812	FBXL3	TALONT000273413	3321	5	8	Known	NNC	0.999864	TRUE	F-box-like	no_repeats	0.674
ENSG00000005812	FBXL3	TALONT000273473	1112	3	2	Known	NNC	0.273307	FALSE	F-box-like	AluJr	0.436
ENSG00000005882	PDK2	ENST00000503076	560	3	0	Known	Known	0.716211	TRUE	no_domains	ORSL-2b	0.509
ENSG00000005882	PDK2	ENST00000503176	3364	11	24	Known	Known	0.999999	TRUE	HATPase_c, BCDHK_Adom3	no_repeats	0.704
ENSG00000005882	PDK2	ENST00000505897	865	4	0	Known	Known	0.998963	TRUE	BCDHK_Adom3	ORSL-2b	0.633
ENSG00000005882	PDK2	ENST00000506242	517	4	0	Known	Known	0.997931	TRUE	BCDHK_Adom3	no_repeats	0.722
ENSG00000005882	PDK2	ENST00000506647	660	4	1	Known	Known	0.920363	TRUE	HATPase_c	no_repeats	0.69
ENSG00000005882	PDK2	ENST00000508960	553	2	1	Known	Known	0.91595	TRUE	BCDHK_Adom3	no_repeats	0.481
ENSG00000005882	PDK2	ENST00000512204	806	5	0	Known	Known	0.993703	TRUE	HATPase_c	no_repeats	0.619
ENSG00000005882	PDK2	ENST00000515040	567	6	0	Known	Known	0.998666	TRUE	BCDHK_Adom3	no_repeats	0.775
ENSG00000005884	ITGA3	ENST00000505552	600	3	0	Known	Known	0.822014	TRUE	FG-GAP	no_repeats	0.52
ENSG00000005884	ITGA3	ENST00000507771	399	4	0	Known	Known	0.880395	TRUE	Integrin_alpha2	no_repeats	0.695
ENSG00000005884	ITGA3	ENST00000508100	549	3	0	Known	Known	0.976355	TRUE	no_domains	no_repeats	0.567
ENSG00000005884	ITGA3	ENST00000512553	351	4	0	Known	Known	0.857002	TRUE	no_domains	no_repeats	0.718
ENSG00000005884	ITGA3	ENST00000514834	860	2	0	Known	Known	0.753105	TRUE	no_domains	no_repeats	0.587
ENSG00000005889	ZFX	ENST00000304543	7612	10	2	Known	Known	1	TRUE	zf-C2H2, Zfx_Zfy_act, zf-H2C2_5	BC200, AluSg7, MER5A	0.739
ENSG00000005889	ZFX	ENST00000379177	7558	11	0	Known	Known	1	TRUE	zf-C2H2, zf-H2C2_5, Zfx_Zfy_act	BC200, AluSx, AluSg7, MER5A	0.669
ENSG00000005889	ZFX	ENST00000379188	7513	9	0	Known	Known	1	TRUE	zf-H2C2_5, zf-C2H2, Zfx_Zfy_act	AluSx1, SVA_A, AluSg7, MER5A	0.804
ENSG00000005889	ZFX	ENST00000419690	300	4	0	Known	Known	0.188946	FALSE	no_domains	no_repeats	0.732
ENSG00000005889	ZFX	ENST00000428571	600	3	0	Known	Known	0.888015	TRUE	Zfx_Zfy_act	no_repeats	0.97
ENSG00000005889	ZFX	ENST00000474385	651	4	0	Known	Known	0.831915	TRUE	Zfx_Zfy_act	MIRc	0.796
ENSG00000005889	ZFX	ENST00000480195	367	3	0	Known	Known	0	FALSE	no_domains	no_repeats	0.374
ENSG00000005889	ZFX	TALONT000521066	1177	8	1	Known	NNC	0.827843	TRUE	Zfx_Zfy_act	BC200, AluSx, MIRc	0.535
ENSG00000005889	ZFX	TALONT000521068	1134	5	1	Known	NIC	0.999741	TRUE	Zfx_Zfy_act	no_repeats	0.964
ENSG00000005889	ZFX	TALONT000521070	3127	8	6	Known	NIC	1	TRUE	Zfx_Zfy_act, zf-C2H2, zf-H2C2_5	no_repeats	0.933
ENSG00000005889	ZFX	TALONT000521088	2953	3	2	Known	NNC	0.985896	TRUE	Zfx_Zfy_act	AluSx4, AluSx1, AluSx, L2a	0.407
ENSG00000005893	LAMP2	ENST00000200639	6535	9	448	Known	Known	0.999943	TRUE	Lamp	MIRb, L1MC4	0.534
ENSG00000005893	LAMP2	ENST00000371335	4030	9	380	Known	Known	0.99996	TRUE	Lamp	AluSx	0.543
ENSG00000005893	LAMP2	ENST00000434600	2089	9	6	Known	Known	0.999967	TRUE	Lamp	no_repeats	0.562
ENSG00000005893	LAMP2	ENST00000486593	1069	7	0	Known	Known	0.867401	TRUE	Lamp	no_repeats	0.702
ENSG00000005893	LAMP2	TALONT000549670	1639	9	8	Known	NNC	0.999841	TRUE	Lamp	no_repeats	0.59
ENSG00000005893	LAMP2	TALONT000549718	1441	9	1	Known	NNC	0.990977	TRUE	no_domains	no_repeats	0.582
ENSG00000005893	LAMP2	TALONT000549724	1432	9	1	Known	NNC	0.999955	TRUE	Lamp	no_repeats	0.581
ENSG00000005893	LAMP2	TALONT000549725	1653	10	5	Known	NIC	0.999965	TRUE	Lamp	no_repeats	0.613
ENSG00000005893	LAMP2	TALONT000549733	1102	7	11	Known	NIC	0.998546	TRUE	Lamp	no_repeats	0.591
ENSG00000005893	LAMP2	TALONT000549739	3981	9	1	Known	NNC	0.999938	TRUE	Lamp	AluSx	0.545
ENSG00000005893	LAMP2	TALONT000549746	1918	9	4	Known	NNC	0.999835	TRUE	Lamp	no_repeats	0.55
ENSG00000005893	LAMP2	TALONT000549750	4224	9	11	Known	NNC	0.999805	TRUE	Lamp	AluSx	0.551
ENSG00000005893	LAMP2	TALONT000549779	1531	10	1	Known	NNC	0.999985	TRUE	Lamp	AluJb	0.54
ENSG00000005893	LAMP2	TALONT000549802	1315	8	1	Known	NIC	0.999834	TRUE	Lamp	no_repeats	0.589
ENSG00000005893	LAMP2	TALONT000549807	1317	9	1	Known	NNC	0.999833	TRUE	Lamp	no_repeats	0.574
ENSG00000005893	LAMP2	TALONT000549808	1734	5	1	Known	NNC	0.852551	TRUE	Lamp	AluY, AluSx	0.649
ENSG00000005981	ASB4	TALONT000590938	468	3	2	Known	NNC	0.0434309	FALSE	no_domains	MLT1D, MLT1J2	0.021
ENSG00000006007	GDE1	ENST00000353258	2907	6	20	Known	Known	0.999646	TRUE	GDPD	MIR3, AluJr, MIRc, MIRb	0.729
ENSG00000006007	GDE1	ENST00000563645	769	2	2	Known	Known	0.163152	FALSE	no_domains	no_repeats	0.556
ENSG00000006007	GDE1	ENST00000564172	2238	6	35	Known	Known	0.942005	TRUE	GDPD	MIR3, AluJr	0.739
ENSG00000006007	GDE1	ENST00000569899	1618	4	0	Known	Known	0.325084	FALSE	GDPD	L2b	0.658
ENSG00000006015	REX1BD	ENST00000358607	767	5	8	Known	Known	0.998302	TRUE	DNA_repr_REX1B	no_repeats	0.464
ENSG00000006015	REX1BD	ENST00000450195	702	5	7	Known	Known	0.997704	TRUE	DNA_repr_REX1B	no_repeats	0.497
ENSG00000006015	REX1BD	ENST00000595077	2465	1	1	Known	Known	0.329723	FALSE	no_domains	AluSz6, AluSc8, AluSx1	0.113
ENSG00000006015	REX1BD	ENST00000595490	410	3	0	Known	Known	0.385533	TRUE	no_domains	no_repeats	0.622
ENSG00000006015	REX1BD	ENST00000597371	1081	4	0	Known	Known	0.996376	TRUE	DNA_repr_REX1B	no_repeats	0.377
ENSG00000006015	REX1BD	ENST00000600997	2275	3	1	Known	Known	0.989023	TRUE	DNA_repr_REX1B	AluSc8, AluSx1	0.186
ENSG00000006015	REX1BD	ENST00000601736	491	4	9	Known	Known	0.711487	TRUE	no_domains	no_repeats	0.434
ENSG00000006015	REX1BD	TALONT000310264	832	5	2	Known	NIC	0.996637	TRUE	DNA_repr_REX1B	no_repeats	0.508
ENSG00000006015	REX1BD	TALONT000310266	889	5	1	Known	NIC	0.99754	TRUE	DNA_repr_REX1B	no_repeats	0.479
ENSG00000006015	REX1BD	TALONT000310268	720	5	1	Known	NNC	0.997988	TRUE	DNA_repr_REX1B	no_repeats	0.487
ENSG00000006015	REX1BD	TALONT000310276	683	5	1	Known	NNC	0.571007	TRUE	no_domains	no_repeats	0.499
ENSG00000006015	REX1BD	TALONT000310278	496	2	3	Known	NIC	0.354007	FALSE	no_domains	G-rich	0.356
ENSG00000006015	REX1BD	TALONT000310281	402	3	2	Known	NIC	0.355186	FALSE	no_domains	no_repeats	0.366
ENSG00000006015	REX1BD	TALONT000310291	595	3	2	Known	NIC	0.383132	TRUE	no_domains	G-rich	0.462
ENSG00000006016	CRLF1	ENST00000596360	413	2	0	Known	Known	0	FALSE	no_domains	no_repeats	0.505
ENSG00000006042	TMEM98	ENST00000395149	808	5	0	Known	Known	0.986118	TRUE	no_domains	G-rich	0.738
ENSG00000006042	TMEM98	ENST00000579849	4218	8	6	Known	Known	0.998601	TRUE	GCIP	MER102a, AluJb, MamTip2, MIRb	0.611
ENSG00000006042	TMEM98	ENST00000583120	504	5	0	Known	Known	0.985553	TRUE	no_domains	no_repeats	0.685
ENSG00000006042	TMEM98	ENST00000583437	776	3	0	Known	Known	0.939933	TRUE	no_domains	AluSx3	0.708
ENSG00000006047	YBX2	ENST00000007699	1654	9	12	Known	Known	0.99992	TRUE	CSD	no_repeats	0.866
ENSG00000006047	YBX2	ENST00000570720	606	3	0	Known	Known	0.870639	TRUE	no_domains	no_repeats	0.858
ENSG00000006047	YBX2	ENST00000571127	791	2	0	Known	Known	0.945364	TRUE	CSD	no_repeats	0.532
ENSG00000006047	YBX2	ENST00000571464	640	5	0	Known	Known	0.608512	TRUE	no_domains	no_repeats	0.883
ENSG00000006047	YBX2	ENST00000571485	4553	6	2	Known	Known	0.909704	TRUE	no_domains	MER5A	0.786
ENSG00000006047	YBX2	ENST00000571834	2195	8	0	Known	Known	0.919777	TRUE	no_domains	MER5A	0.719
ENSG00000006047	YBX2	TALONT000260579	1316	9	4	Known	NIC	0.923262	TRUE	no_domains	no_repeats	0.829
ENSG00000006047	YBX2	TALONT000260591	1262	8	4	Known	NIC	0.923471	TRUE	no_domains	no_repeats	0.806
ENSG00000006047	YBX2	TALONT000260597	1352	9	3	Known	NIC	0.923122	TRUE	no_domains	no_repeats	0.824
ENSG00000006125	AP2B1	ENST00000587805	690	3	1	Known	Known	0.21627	FALSE	no_domains	no_repeats	0.669
ENSG00000006125	AP2B1	ENST00000588093	334	4	1	Known	Known	0.116317	FALSE	no_domains	no_repeats	0.609
ENSG00000006125	AP2B1	ENST00000590538	568	6	0	Known	Known	0.684772	TRUE	Adaptin_N	no_repeats	0.768
ENSG00000006125	AP2B1	ENST00000610402	5700	22	13	Known	Known	1	TRUE	B2-adapt-app_C, Alpha_adaptinC2, Adaptin_N	MIR3	0.913
ENSG00000006125	AP2B1	ENST00000612035	2161	15	0	Known	Known	1	TRUE	Adaptin_N	no_repeats	0.936
ENSG00000006125	AP2B1	ENST00000612116	3483	22	0	Known	Known	1	TRUE	Adaptin_N, Alpha_adaptinC2, B2-adapt-app_C	no_repeats	0.915
ENSG00000006125	AP2B1	ENST00000614600	2285	15	0	Known	Known	1	TRUE	Adaptin_N	no_repeats	0.912
ENSG00000006125	AP2B1	ENST00000616681	3267	22	0	Known	Known	1	TRUE	B2-adapt-app_C, Alpha_adaptinC2, Adaptin_N	no_repeats	0.941
ENSG00000006125	AP2B1	ENST00000616784	2542	14	12	Known	Known	1	TRUE	Adaptin_N	no_repeats	0.894
ENSG00000006125	AP2B1	ENST00000618940	3415	22	0	Known	Known	1	TRUE	B2-adapt-app_C, Alpha_adaptinC2, Adaptin_N	no_repeats	0.917
ENSG00000006125	AP2B1	ENST00000619183	1595	11	0	Known	Known	0.999991	TRUE	Adaptin_N	no_repeats	0.869
ENSG00000006125	AP2B1	ENST00000621668	2055	15	0	Known	Known	1	TRUE	Adaptin_N	no_repeats	0.938
ENSG00000006125	AP2B1	ENST00000621914	5702	21	79	Known	Known	1	TRUE	Alpha_adaptinC2, Adaptin_N, B2-adapt-app_C	MIR3	0.911
ENSG00000006125	AP2B1	TALONT000325250	2524	15	155	Known	NIC	1	TRUE	Adaptin_N	no_repeats	0.882
ENSG00000006125	AP2B1	TALONT000325280	2232	14	1	Known	NNC	0.999998	TRUE	Adaptin_N	no_repeats	0.875
ENSG00000006125	AP2B1	TALONT000325320	3435	22	4	Known	NNC	1	TRUE	Alpha_adaptinC2, B2-adapt-app_C, Adaptin_N	no_repeats	0.909
ENSG00000006125	AP2B1	TALONT000325440	2133	13	1	Known	NNC	1	TRUE	Adaptin_N	no_repeats	0.867
ENSG00000006125	AP2B1	TALONT000325450	3517	23	1	Known	NNC	1	TRUE	Alpha_adaptinC2, B2-adapt-app_C, Adaptin_N	no_repeats	0.914
ENSG00000006125	AP2B1	TALONT000325518	2536	16	3	Known	NIC	1	TRUE	Adaptin_N	no_repeats	0.911
ENSG00000006125	AP2B1	TALONT000325528	2539	15	11	Known	NIC	1	TRUE	Adaptin_N	no_repeats	0.848
ENSG00000006125	AP2B1	TALONT000325535	3370	21	7	Known	NIC	1	TRUE	Alpha_adaptinC2, Adaptin_N, B2-adapt-app_C	no_repeats	0.915
ENSG00000006125	AP2B1	TALONT000325540	2581	15	8	Known	NIC	1	TRUE	Adaptin_N	no_repeats	0.842
ENSG00000006125	AP2B1	TALONT000325544	3412	22	5	Known	NIC	1	TRUE	B2-adapt-app_C, Alpha_adaptinC2, Adaptin_N	no_repeats	0.918
ENSG00000006125	AP2B1	TALONT000325549	3513	23	1	Known	NNC	1	TRUE	B2-adapt-app_C, Alpha_adaptinC2, Adaptin_N	no_repeats	0.892
ENSG00000006125	AP2B1	TALONT000325574	3322	21	1	Known	NIC	1	TRUE	Adaptin_N, Alpha_adaptinC2, B2-adapt-app_C	no_repeats	0.913
ENSG00000006125	AP2B1	TALONT000325579	2653	15	2	Known	NNC	1	TRUE	Adaptin_N	no_repeats	0.827
ENSG00000006125	AP2B1	TALONT000325582	3365	15	4	Known	NIC	1	TRUE	Adaptin_N	FLAM_C	0.836
ENSG00000006125	AP2B1	TALONT000325584	4262	22	62	Known	NIC	1	TRUE	Adaptin_N, Alpha_adaptinC2, B2-adapt-app_C	FLAM_C	0.911
ENSG00000006125	AP2B1	TALONT000325749	2175	13	4	Known	NNC	0.999999	TRUE	Adaptin_N, Alpha_adaptinC2, B2-adapt-app_C	AluSq	0.883
ENSG00000006125	AP2B1	TALONT000325760	1320	7	1	Known	NNC	0.998073	TRUE	Adaptin_N	AluSq	0.712
ENSG00000006128	TAC1	ENST00000319273	1061	7	7	Known	Known	0.730028	TRUE	Tachykinin	no_repeats	0.805
ENSG00000006128	TAC1	ENST00000346867	1011	6	2	Known	Known	0.64275	TRUE	Tachykinin	no_repeats	0.773
ENSG00000006128	TAC1	ENST00000350485	975	6	0	Known	Known	0.743349	TRUE	no_domains	no_repeats	0.77
ENSG00000006128	TAC1	ENST00000491437	607	4	0	Known	Known	0.024749	FALSE	no_domains	no_repeats	0.761
ENSG00000006128	TAC1	ENST00000495916	522	2	0	Known	Known	0.288402	FALSE	no_domains	no_repeats	0.133
ENSG00000006128	TAC1	TALONT000592200	1224	8	1	Known	NNC	0.389702	TRUE	no_domains	no_repeats	0.704
ENSG00000006194	ZNF263	ENST00000219069	3282	6	0	Known	Known	1	TRUE	zf-C2H2, SCAN, KRAB	no_repeats	0.532
ENSG00000006194	ZNF263	ENST00000572748	759	2	0	Known	Known	0.981817	TRUE	SCAN	no_repeats	0.556
ENSG00000006194	ZNF263	ENST00000574253	1139	2	0	Known	Known	0.995366	TRUE	SCAN	no_repeats	0.253
ENSG00000006194	ZNF263	ENST00000574674	691	3	0	Known	Known	0.0280583	FALSE	no_domains	no_repeats	0.492
ENSG00000006194	ZNF263	ENST00000575332	2637	2	0	Known	Known	0.236746	FALSE	zf-C2H2	Tigger10	0.42
ENSG00000006194	ZNF263	ENST00000575823	851	3	0	Known	Known	0.766403	TRUE	SCAN	no_repeats	0.357
ENSG00000006194	ZNF263	TALONT000377908	1437	2	2	Known	NNC	0.968091	TRUE	SCAN	L1ME2z	0.139
ENSG00000006327	TNFRSF12A	ENST00000326577	977	4	55	Known	Known	0.846112	TRUE	stn_TNFRSF12A	no_repeats	0.443
ENSG00000006327	TNFRSF12A	ENST00000341627	881	3	154	Known	Known	0.699554	TRUE	stn_TNFRSF12A	no_repeats	0.398
ENSG00000006327	TNFRSF12A	ENST00000571351	1678	3	2	Known	Known	0.793944	TRUE	no_domains	G-rich	0.406
ENSG00000006327	TNFRSF12A	ENST00000573001	648	4	0	Known	Known	0.32214	FALSE	stn_TNFRSF12A	MIR1_Amn	0.359
ENSG00000006327	TNFRSF12A	ENST00000574699	583	4	13	Known	Known	0.322918	FALSE	stn_TNFRSF12A	no_repeats	0.434
ENSG00000006327	TNFRSF12A	TALONT000377508	374	2	5	Known	NNC	0	FALSE	no_domains	MIRb, AluSg	0.031
ENSG00000006327	TNFRSF12A	TALONT000377509	705	2	2	Known	NIC	0.00966924	FALSE	no_domains	MIR1_Amn	0.185
ENSG00000006327	TNFRSF12A	TALONT000377518	737	2	2	Known	NIC	0.544224	TRUE	stn_TNFRSF12A	no_repeats	0.332
ENSG00000006327	TNFRSF12A	TALONT000377521	952	4	1	Known	NNC	0.31851	FALSE	stn_TNFRSF12A	no_repeats	0.445
ENSG00000006377	DLX6	ENST00000493273	1612	3	5	Known	Known	0.120066	FALSE	no_domains	no_repeats	0.642
ENSG00000006377	DLX6	ENST00000518156	2300	3	53	Known	Known	0.99957	TRUE	Homeodomain	GA-rich	0.851
ENSG00000006377	DLX6	ENST00000555308	666	2	1	Known	Known	0.896285	TRUE	Homeodomain	no_repeats	0.733
ENSG00000006377	DLX6	TALONT000591485	1661	3	15	Known	NNC	0.119782	FALSE	no_domains	GA-rich	0.609
ENSG00000006451	RALA	ENST00000005257	2787	5	724	Known	Known	0.979784	TRUE	Ras	no_repeats	0.722
ENSG00000006451	RALA	ENST00000434466	768	5	0	Known	Known	0.951387	TRUE	Ras	no_repeats	0.756
ENSG00000006451	RALA	ENST00000436179	882	3	0	Known	Known	0.873739	TRUE	Ras	no_repeats	0.657
ENSG00000006451	RALA	ENST00000468201	705	3	5	Known	Known	0.0107558	FALSE	no_domains	no_repeats	0.736
ENSG00000006451	RALA	TALONT000556755	825	4	1	Known	NIC	0.318048	FALSE	Ras	no_repeats	0.783
ENSG00000006451	RALA	TALONT000556761	1047	6	1	Known	NNC	0.981589	TRUE	Ras	Tigger2a	0.814
ENSG00000006451	RALA	TALONT000556770	731	2	6	Known	NNC	0.0155338	FALSE	no_domains	MSTB, L1M5	0.17
ENSG00000006451	RALA	TALONT000556792	795	5	1	Known	NNC	0.981838	TRUE	Ras	MSTD	0.741
ENSG00000006453	BAIAP2L1	ENST00000005260	3645	14	510	Known	Known	0.999999	TRUE	SH3_9, IMD	AluSq	0.69
ENSG00000006453	BAIAP2L1	ENST00000473569	639	4	0	Known	Known	0.801173	TRUE	IMD	no_repeats	0.74
ENSG00000006453	BAIAP2L1	ENST00000479789	521	3	0	Known	Known	0.487805	TRUE	IMD	no_repeats	0.65
ENSG00000006453	BAIAP2L1	ENST00000480580	689	2	0	Known	Known	0.29889	FALSE	no_domains	AluJo	0.247
ENSG00000006453	BAIAP2L1	TALONT000592801	3455	13	1	Known	NIC	0.999996	TRUE	SH3_9, IMD	AluSq	0.688
ENSG00000006453	BAIAP2L1	TALONT000592802	2329	14	60	Known	NNC	0.999999	TRUE	IMD, SH3_9	no_repeats	0.703
ENSG00000006453	BAIAP2L1	TALONT000592833	2415	14	3	Known	NNC	1	TRUE	IMD, SH3_9	AluSz	0.68
ENSG00000006453	BAIAP2L1	TALONT000592834	2400	14	13	Known	NIC	0.999999	TRUE	IMD, SH3_9	no_repeats	0.683
ENSG00000006453	BAIAP2L1	TALONT000592837	2321	14	3	Known	NIC	0.999993	TRUE	SH3_9, IMD	no_repeats	0.702
ENSG00000006453	BAIAP2L1	TALONT000592845	2072	14	3	Known	NNC	0.999999	TRUE	SH3_9, IMD	no_repeats	0.678
ENSG00000006453	BAIAP2L1	TALONT000592865	2271	14	3	Known	NNC	0.999999	TRUE	IMD, SH3_9	no_repeats	0.709
ENSG00000006453	BAIAP2L1	TALONT000592881	1452	7	1	Known	NNC	0.99864	TRUE	SH3_9	no_repeats	0.578
ENSG00000006453	BAIAP2L1	TALONT000592895	2307	14	2	Known	NNC	0.999999	TRUE	IMD, SH3_9	no_repeats	0.703
ENSG00000006453	BAIAP2L1	TALONT000592901	2172	13	2	Known	NIC	0.999999	TRUE	IMD, SH3_9	no_repeats	0.689
ENSG00000006453	BAIAP2L1	TALONT000592924	2223	13	1	Known	NIC	0.999998	TRUE	SH3_9, IMD	no_repeats	0.689
ENSG00000006453	BAIAP2L1	TALONT000592938	1620	8	1	Known	NNC	0.998711	TRUE	SH3_9	no_repeats	0.61
ENSG00000006453	BAIAP2L1	TALONT000592975	2577	14	1	Known	NNC	0.999999	TRUE	IMD, SH3_9	AluSq, AluSx	0.678
ENSG00000006453	BAIAP2L1	TALONT000592983	2234	13	2	Known	NIC	0.999997	TRUE	SH3_9, IMD	no_repeats	0.684
ENSG00000006459	KDM7A	ENST00000397560	9220	20	10	Known	Known	1	TRUE	JmjC, PHD, JHD	X10b_DNA, A-rich, L2d, MIRc	0.865
ENSG00000006459	KDM7A	ENST00000472616	7943	13	0	Known	Known	0.999214	TRUE	no_domains	FLAM_C, X10b_DNA, A-rich, L2d, MIRc	0.79
ENSG00000006459	KDM7A	ENST00000478996	624	2	12	Known	Known	0.311435	FALSE	no_domains	no_repeats	0.714
ENSG00000006459	KDM7A	TALONT000621083	3091	20	1	Known	NNC	1	TRUE	JHD, JmjC, PHD	no_repeats	0.88
ENSG00000006459	KDM7A	TALONT000621085	3427	18	3	Known	NNC	1	TRUE	JHD, JmjC	MER112	0.868
ENSG00000006459	KDM7A	TALONT000621109	2182	13	3	Known	NIC	0.997824	TRUE	JHD	no_repeats	0.829
ENSG00000006459	KDM7A	TALONT000621125	1769	12	1	Known	NIC	1	TRUE	JHD, PHD	no_repeats	0.88
ENSG00000006459	KDM7A	TALONT000621126	1878	13	2	Known	NIC	0.999995	TRUE	JmjC, JHD	no_repeats	0.892
ENSG00000006459	KDM7A	TALONT000621147	1338	4	52	Known	NNC	0.0374457	FALSE	no_domains	LTR12E, AluJo, CR1_Mam, L1MC5a, MLT1C2	0.125
ENSG00000006459	KDM7A	TALONT000621148	1131	2	14	Known	NIC	0.00953671	FALSE	no_domains	LTR12E, L1MC5a, MLT1C2	0.051
ENSG00000006459	KDM7A	TALONT000621149	1220	3	4	Known	NIC	0.00949073	FALSE	no_domains	LTR12E, CR1_Mam, L1MC5a, MLT1C2	0.123
ENSG00000006459	KDM7A	TALONT000621150	1249	3	5	Known	NIC	0.241977	FALSE	no_domains	LTR12E, AluJo, L1MC5a, MLT1C2	0.078
ENSG00000006459	KDM7A	TALONT000621154	1265	4	1	Known	NNC	0.00946756	FALSE	no_domains	LTR12E, CR1_Mam, Alu, L1MC5a, MLT1C2	0.093
ENSG00000006459	KDM7A	TALONT000621158	715	4	11	Known	NIC	0.0386966	FALSE	no_domains	LTR12E, AluJo, CR1_Mam	0.109
ENSG00000006459	KDM7A	TALONT000621159	827	2	5	Known	NNC	0.0116285	FALSE	no_domains	LTR12E, AluSq4, AluJb	0.043
ENSG00000006468	ETV1	ENST00000405218	3391	13	0	Known	Known	0.999995	TRUE	Ets, ETS_PEA3_N	no_repeats	0.953
ENSG00000006468	ETV1	ENST00000421381	554	7	0	Known	Known	0.564969	TRUE	ETS_PEA3_N	no_repeats	0.935
ENSG00000006468	ETV1	ENST00000430479	6459	14	6	Known	Known	0.999994	TRUE	ETS_PEA3_N, Ets	A-rich, MLT1D, Tigger23a	0.943
ENSG00000006468	ETV1	ENST00000433547	546	3	0	Known	Known	0.0233547	FALSE	no_domains	no_repeats	0.978
ENSG00000006468	ETV1	ENST00000460438	570	5	0	Known	Known	0.635145	TRUE	ETS_PEA3_N	L2d, MIR	0.801
ENSG00000006468	ETV1	ENST00000476355	846	5	0	Known	Known	0.064215	FALSE	no_domains	no_repeats	0.88
ENSG00000006468	ETV1	ENST00000483075	622	6	0	Known	Known	0.58056	TRUE	ETS_PEA3_N	MER3, L2	0.831
ENSG00000006468	ETV1	ENST00000493831	536	2	0	Known	Known	0.0883016	FALSE	Ets	no_repeats	0.682
ENSG00000006530	AGK	ENST00000465241	988	7	0	Known	Known	0.898724	TRUE	DAGK_cat	no_repeats	0.817
ENSG00000006530	AGK	ENST00000473247	1550	17	0	Known	Known	0.999956	TRUE	DAGK_cat	no_repeats	0.775
ENSG00000006530	AGK	ENST00000473884	568	8	0	Known	Known	0.702805	TRUE	DAGK_cat	no_repeats	0.798
ENSG00000006530	AGK	ENST00000492693	1046	3	0	Known	Known	0.0326921	FALSE	no_domains	no_repeats	0.635
ENSG00000006530	AGK	ENST00000494053	567	3	4	Known	Known	0.188287	FALSE	no_domains	no_repeats	0.446
ENSG00000006530	AGK	ENST00000496784	921	3	0	Known	Known	0.0698913	FALSE	no_domains	MARNA, L2d	0.664
ENSG00000006530	AGK	ENST00000648068	2256	16	0	Known	Known	0.999979	TRUE	DAGK_cat	MER5A, Charlie2a	0.774
ENSG00000006530	AGK	ENST00000648395	2384	15	0	Known	Known	0.999602	TRUE	DAGK_cat	MER5A, Charlie2a	0.772
ENSG00000006530	AGK	ENST00000648690	614	10	0	Known	Known	0.861447	TRUE	DAGK_cat	no_repeats	0.845
ENSG00000006530	AGK	ENST00000649014	3707	14	0	Known	Known	0.969201	TRUE	DAGK_cat	L2b, CR1_Mam, MER5A, Charlie2a	0.779
ENSG00000006530	AGK	ENST00000649286	3628	16	1234	Known	Known	0.999977	TRUE	DAGK_cat	MER5A, Charlie2a	0.766
ENSG00000006530	AGK	ENST00000649538	553	8	0	Known	Known	0.90179	TRUE	DAGK_cat	no_repeats	0.83
ENSG00000006530	AGK	ENST00000650006	1201	14	0	Known	Known	0.99972	TRUE	DAGK_cat	no_repeats	0.813
ENSG00000006530	AGK	TALONT000622016	1344	15	12	Known	NIC	0.999718	TRUE	DAGK_cat	no_repeats	0.78
ENSG00000006530	AGK	TALONT000622021	2333	15	12	Known	NIC	0.999603	TRUE	DAGK_cat	MER5A, Charlie2a	0.768
ENSG00000006530	AGK	TALONT000622045	970	10	2	Known	NIC	0.98706	TRUE	DAGK_cat	AluJo	0.763
ENSG00000006530	AGK	TALONT000622053	1737	16	10	Known	NIC	0.999979	TRUE	DAGK_cat	no_repeats	0.791
ENSG00000006530	AGK	TALONT000622106	1203	4	5	Known	NIC	0.0324209	FALSE	no_domains	no_repeats	0.532
ENSG00000006530	AGK	TALONT000622133	2223	16	7	Known	NNC	0.999924	TRUE	DAGK_cat	MER5A, Charlie2a	0.788
ENSG00000006530	AGK	TALONT000622175	778	9	6	Known	NIC	0.942974	TRUE	DAGK_cat	no_repeats	0.758
ENSG00000006530	AGK	TALONT000622180	1069	4	1	Known	NNC	0.0144083	FALSE	no_domains	MER5A, Charlie2a	0.568
ENSG00000006530	AGK	TALONT000622194	1120	4	4	Known	NNC	0.0114413	FALSE	no_domains	no_repeats	0.565
ENSG00000006530	AGK	TALONT000622212	2163	15	1	Known	NIC	0.999927	TRUE	DAGK_cat	MER5A, Charlie2a	0.783
ENSG00000006530	AGK	TALONT000622213	2252	16	1	Known	NNC	0.999927	TRUE	DAGK_cat	MER5A, Charlie2a	0.789
ENSG00000006530	AGK	TALONT000622218	2137	15	1	Known	NNC	0.999126	TRUE	DAGK_cat	MER5A, Charlie2a	0.786
ENSG00000006530	AGK	TALONT000622224	1102	4	1	Known	NNC	0.0114524	FALSE	no_domains	no_repeats	0.566
ENSG00000006530	AGK	TALONT000622227	2416	15	2	Known	NIC	0.971246	TRUE	DAGK_cat	MER5A, Charlie2a	0.78
ENSG00000006530	AGK	TALONT000622258	2235	16	1	Known	NNC	0.999122	TRUE	DAGK_cat	MER5A, Charlie2a	0.769
ENSG00000006530	AGK	TALONT000622283	3426	16	2	Known	NNC	0.999977	TRUE	DAGK_cat	MIR1_Amn, L2b, L2, MER5A, MER34, Charlie2a	0.769
ENSG00000006530	AGK	TALONT000622313	1834	7	1	Known	NNC	0.769586	TRUE	no_domains	MER5A, Charlie2a	0.708
ENSG00000006555	TTC22	ENST00000474654	628	2	0	Known	Known	0.44902	TRUE	no_domains	L2b	0.404
ENSG00000006576	PHTF2	ENST00000275575	4541	17	4	Known	Known	1	TRUE	Phtf-FEM1B_bdg	no_repeats	0.907
ENSG00000006576	PHTF2	ENST00000307305	4793	18	249	Known	Known	1	TRUE	Phtf-FEM1B_bdg	no_repeats	0.909
ENSG00000006576	PHTF2	ENST00000415251	1738	9	1	Known	Known	0.998686	TRUE	Phtf-FEM1B_bdg	no_repeats	0.817
ENSG00000006576	PHTF2	ENST00000424760	1977	12	68	Known	Known	0.999999	TRUE	Phtf-FEM1B_bdg	no_repeats	0.885
ENSG00000006576	PHTF2	ENST00000468351	305	2	0	Known	Known	0.0758103	FALSE	no_domains	no_repeats	0.574
ENSG00000006576	PHTF2	ENST00000470215	606	6	0	Known	Known	0.536666	TRUE	no_domains	no_repeats	0.907
ENSG00000006576	PHTF2	ENST00000479515	2467	5	0	Known	Known	0.485467	TRUE	no_domains	AluJr, MER129	0.725
ENSG00000006576	PHTF2	TALONT000579800	2232	15	2	Known	NIC	0.999999	TRUE	no_domains	no_repeats	0.913
ENSG00000006576	PHTF2	TALONT000579806	856	8	1	Known	NNC	0.112544	FALSE	Phtf-FEM1B_bdg	MLT1K	0.678
ENSG00000006576	PHTF2	TALONT000579816	2565	19	1	Known	NNC	1	TRUE	no_domains	MLT1K	0.865
ENSG00000006576	PHTF2	TALONT000579819	2526	19	1	Known	NNC	1	TRUE	Phtf-FEM1B_bdg	no_repeats	0.869
ENSG00000006576	PHTF2	TALONT000579820	3294	17	5	Known	NIC	1	TRUE	Phtf-FEM1B_bdg	no_repeats	0.908
ENSG00000006576	PHTF2	TALONT000579822	3389	17	1	Known	NNC	0.999869	TRUE	no_domains	no_repeats	0.907
ENSG00000006576	PHTF2	TALONT000579823	2226	15	1	Known	NNC	0.999996	TRUE	no_domains	MLT1K	0.849
ENSG00000006576	PHTF2	TALONT000579833	2410	17	1	Known	NNC	0.999999	TRUE	no_domains	MLT1K	0.858
ENSG00000006576	PHTF2	TALONT000579834	1804	11	13	Known	NNC	0.998859	TRUE	Phtf-FEM1B_bdg	no_repeats	0.88
ENSG00000006576	PHTF2	TALONT000579836	2420	18	1	Known	NNC	1	TRUE	no_domains	no_repeats	0.912
ENSG00000006576	PHTF2	TALONT000579837	1492	11	1	Known	NNC	0.999932	TRUE	Phtf-FEM1B_bdg	L1M1	0.843
ENSG00000006576	PHTF2	TALONT000579838	1341	10	16	Known	NNC	0.94152	TRUE	no_domains	L1M1	0.795
ENSG00000006576	PHTF2	TALONT000579839	2325	17	5	Known	NIC	1	TRUE	Phtf-FEM1B_bdg	no_repeats	0.911
ENSG00000006576	PHTF2	TALONT000579840	2554	19	1	Known	NNC	1	TRUE	Phtf-FEM1B_bdg	AluSp	0.865
ENSG00000006576	PHTF2	TALONT000579843	1993	12	1	Known	NNC	0.99989	TRUE	no_domains	no_repeats	0.876
ENSG00000006576	PHTF2	TALONT000579846	461	5	1	Known	NNC	0.0068186	FALSE	Phtf-FEM1B_bdg	L1M1	0.746
ENSG00000006576	PHTF2	TALONT000579852	2246	9	1	Known	NIC	0.938728	TRUE	no_domains	MLT1K	0.775
ENSG00000006576	PHTF2	TALONT000579854	3446	18	1	Known	NNC	1	TRUE	no_domains	no_repeats	0.905
ENSG00000006576	PHTF2	TALONT000579855	2004	13	2	Known	NIC	0.999999	TRUE	Phtf-FEM1B_bdg	L1M1	0.823
ENSG00000006576	PHTF2	TALONT000579857	4678	18	1	Known	NNC	0.999999	TRUE	no_domains	MLT1K	0.854
ENSG00000006576	PHTF2	TALONT000579860	3464	19	1	Known	NNC	1	TRUE	no_domains	L1M1	0.876
ENSG00000006576	PHTF2	TALONT000579862	3350	17	2	Known	NIC	1	TRUE	no_domains	no_repeats	0.907
ENSG00000006576	PHTF2	TALONT000579864	1840	12	19	Known	NNC	0.999982	TRUE	Phtf-FEM1B_bdg	no_repeats	0.887
ENSG00000006576	PHTF2	TALONT000579876	1179	9	1	Known	NNC	0.942008	TRUE	no_domains	no_repeats	0.859
ENSG00000006576	PHTF2	TALONT000579877	1077	8	1	Known	NNC	0.698124	TRUE	no_domains	MLT1K	0.719
ENSG00000006576	PHTF2	TALONT000579880	2063	14	1	Known	NNC	1	TRUE	Phtf-FEM1B_bdg	no_repeats	0.902
ENSG00000006576	PHTF2	TALONT000579881	2478	18	2	Known	NNC	1	TRUE	Phtf-FEM1B_bdg	no_repeats	0.904
ENSG00000006576	PHTF2	TALONT000579883	1902	12	1	Known	NNC	0.999999	TRUE	Phtf-FEM1B_bdg	no_repeats	0.852
ENSG00000006576	PHTF2	TALONT000579887	1366	10	2	Known	NNC	0.941445	TRUE	no_domains	L1M1, MLT1K	0.737
ENSG00000006576	PHTF2	TALONT000579903	1081	6	4	Known	NNC	0.754442	TRUE	no_domains	no_repeats	0.854
ENSG00000006576	PHTF2	TALONT000579918	2491	13	3	Known	NNC	0.989238	TRUE	no_domains	no_repeats	0.923
ENSG00000006606	CCL26	ENST00000005180	475	3	5	Known	Known	0.13473	FALSE	IL8	no_repeats	0.123
ENSG00000006606	CCL26	ENST00000394905	703	4	0	Known	Known	0.133279	FALSE	IL8	no_repeats	0.109
ENSG00000006606	CCL26	TALONT000571268	1054	4	1	Known	NNC	0.131072	FALSE	IL8	AluY, HERVH-int	0.159
ENSG00000006607	FARP2	ENST00000413432	6065	4	2	Known	Known	0.999963	TRUE	no_domains	L1MC5a, AluJb, FRAM	0.574
ENSG00000006607	FARP2	ENST00000422951	578	3	0	Known	Known	0.778825	TRUE	RhoGEF	no_repeats	0.498
ENSG00000006607	FARP2	ENST00000445489	538	2	0	Known	Known	0.660023	TRUE	FERM_N	L1MD2	0.491
ENSG00000006607	FARP2	ENST00000464142	442	3	0	Known	Known	0.387639	TRUE	no_domains	no_repeats	0.435
ENSG00000006607	FARP2	ENST00000471447	580	5	0	Known	Known	0.260123	FALSE	FERM_C	no_repeats	0.564
ENSG00000006607	FARP2	ENST00000473082	397	4	0	Known	Known	0.312386	FALSE	FERM_N	AluSg	0.596
ENSG00000006607	FARP2	ENST00000473510	272	2	0	Known	Known	0.606223	TRUE	no_domains	no_repeats	0.739
ENSG00000006607	FARP2	ENST00000476799	702	3	0	Known	Known	0.951652	TRUE	RhoGEF	no_repeats	0.645
ENSG00000006607	FARP2	ENST00000479427	839	3	14	Known	Known	0.27973	FALSE	no_domains	no_repeats	0.212
ENSG00000006607	FARP2	ENST00000485051	575	5	0	Known	Known	0.223501	FALSE	FERM_C	no_repeats	0.742
ENSG00000006607	FARP2	ENST00000627550	2122	18	2	Known	Known	1	TRUE	RhoGEF, FERM_N, FERM_M, FA, FERM_C	no_repeats	0.652
ENSG00000006607	FARP2	TALONT000678356	1007	4	19	Known	NIC	0.380311	TRUE	no_domains	no_repeats	0.166
ENSG00000006607	FARP2	TALONT000678360	1456	12	1	Known	NIC	0.953957	TRUE	FERM_C, FA	no_repeats	0.661
ENSG00000006607	FARP2	TALONT000678376	810	3	1	Known	NNC	0.28005	FALSE	no_domains	no_repeats	0.212
ENSG00000006607	FARP2	TALONT000678383	598	3	1	Known	NNC	0.32775	FALSE	no_domains	no_repeats	0.204
ENSG00000006607	FARP2	TALONT000678384	422	3	3	Known	NNC	0.573119	TRUE	no_domains	no_repeats	0.203
ENSG00000006607	FARP2	TALONT000678386	799	3	11	Known	NNC	0.356213	FALSE	no_domains	AluYj4	0.223
ENSG00000006607	FARP2	TALONT000678398	1225	2	1	Known	NNC	0.00780967	FALSE	no_domains	L1MD2, MLT1E2	0.005
ENSG00000006607	FARP2	TALONT000678411	177	2	1	Known	NIC	0	FALSE	no_domains	no_repeats	0.771
ENSG00000006611	USH1C	ENST00000527551	371	2	0	Known	Known	0.306391	FALSE	no_domains	no_repeats	0.288
ENSG00000006625	GGCT	ENST00000005374	1032	3	6	Known	Known	0.346867	FALSE	no_domains	no_repeats	0.515
ENSG00000006625	GGCT	ENST00000275428	1158	4	309	Known	Known	0.907784	TRUE	AIG2_2	no_repeats	0.593
ENSG00000006625	GGCT	ENST00000409144	836	2	1	Known	Known	0.745341	TRUE	no_domains	no_repeats	0.306
ENSG00000006625	GGCT	ENST00000409390	767	4	3	Known	Known	0.713356	TRUE	no_domains	no_repeats	0.475
ENSG00000006625	GGCT	ENST00000409436	954	4	2	Known	Known	0.73052	TRUE	AIG2_2	Charlie16a	0.554
ENSG00000006625	GGCT	ENST00000426081	889	4	0	Known	Known	0.11887	FALSE	no_domains	no_repeats	0.522
ENSG00000006625	GGCT	ENST00000440082	1012	3	11	Known	Known	0.452844	TRUE	no_domains	no_repeats	0.46
ENSG00000006625	GGCT	ENST00000447901	784	4	0	Known	Known	0.455943	TRUE	no_domains	no_repeats	0.42
ENSG00000006625	GGCT	TALONT000553746	1284	5	5	Known	NIC	0.726943	TRUE	AIG2_2	no_repeats	0.487
ENSG00000006625	GGCT	TALONT000553761	2562	3	1	Known	NIC	0.332484	FALSE	no_domains	AluSp, AluSq2	0.289
ENSG00000006634	DBF4	ENST00000265728	3655	12	256	Known	Known	1	TRUE	zf-DBF	AluSc8	0.775
ENSG00000006634	DBF4	ENST00000413643	2694	12	1	Known	Known	0.999933	TRUE	zf-DBF	G-rich	0.788
ENSG00000006634	DBF4	ENST00000431138	2342	12	4	Known	Known	0.999978	TRUE	zf-DBF	no_repeats	0.79
ENSG00000006634	DBF4	ENST00000486925	574	3	3	Known	Known	0.485524	TRUE	no_domains	no_repeats	0.715
ENSG00000006634	DBF4	ENST00000495067	797	2	6	Known	Known	0.0364656	FALSE	no_domains	no_repeats	0.341
ENSG00000006634	DBF4	ENST00000498144	576	7	0	Known	Known	0.525727	TRUE	zf-DBF	no_repeats	0.836
ENSG00000006634	DBF4	ENST00000498726	552	4	0	Known	Known	0.0657512	FALSE	no_domains	no_repeats	0.632
ENSG00000006634	DBF4	TALONT000585698	1369	11	62	Known	NIC	0.99539	TRUE	no_domains	no_repeats	0.784
ENSG00000006634	DBF4	TALONT000585726	2478	12	17	Known	NIC	1	TRUE	zf-DBF	no_repeats	0.793
ENSG00000006634	DBF4	TALONT000585731	1212	9	1	Known	NIC	0.783716	TRUE	BRCT	no_repeats	0.842
ENSG00000006634	DBF4	TALONT000585774	1068	7	2	Known	NNC	0.802198	TRUE	BRCT	L1MEf	0.72
ENSG00000006634	DBF4	TALONT000585808	1227	11	1	Known	NIC	0.0722428	FALSE	zf-DBF	no_repeats	0.779
ENSG00000006634	DBF4	TALONT000585834	1370	11	4	Known	NIC	0.971588	TRUE	zf-DBF	no_repeats	0.788
ENSG00000006634	DBF4	TALONT000585911	1953	8	2	Known	NIC	0.966699	TRUE	no_domains	no_repeats	0.726
ENSG00000006634	DBF4	TALONT000585916	2195	11	1	Known	NIC	0.999978	TRUE	zf-DBF	no_repeats	0.79
ENSG00000006634	DBF4	TALONT000585930	1679	11	2	Known	NNC	0.0705992	FALSE	zf-DBF	no_repeats	0.769
ENSG00000006652	IFRD1	ENST00000005558	1834	13	1	Known	Known	0.999985	TRUE	IFRD, IFRD_C	MIRb	0.868
ENSG00000006652	IFRD1	ENST00000403825	3269	12	164	Known	Known	0.999984	TRUE	IFRD_C, IFRD	AluJo	0.871
ENSG00000006652	IFRD1	ENST00000417662	429	2	0	Known	Known	0.0352607	FALSE	no_domains	no_repeats	0.52
ENSG00000006652	IFRD1	ENST00000421296	1034	5	0	Known	Known	0.284021	FALSE	IFRD	MIR3	0.759
ENSG00000006652	IFRD1	ENST00000429071	1938	4	9	Known	Known	0.822341	TRUE	IFRD	AluSz6, Charlie18a, AluSc8	0.734
ENSG00000006652	IFRD1	ENST00000432734	574	3	0	Known	Known	0.113687	FALSE	no_domains	MIRb	0.476
ENSG00000006652	IFRD1	ENST00000445335	570	3	0	Known	Known	0.336259	FALSE	no_domains	no_repeats	0.653
ENSG00000006652	IFRD1	ENST00000466459	555	5	0	Known	Known	0.532432	TRUE	IFRD	no_repeats	0.923
ENSG00000006652	IFRD1	ENST00000470441	664	3	0	Known	Known	0.75222	TRUE	IFRD_C, IFRD	L2c	0.732
ENSG00000006652	IFRD1	ENST00000489994	1721	4	17	Known	Known	0.808688	TRUE	IFRD_C, IFRD	L2d2	0.613
ENSG00000006652	IFRD1	ENST00000621379	3232	12	2	Known	Known	0.999908	TRUE	IFRD_C, IFRD	MIRb, AluJo	0.808
ENSG00000006652	IFRD1	ENST00000674887	2415	13	0	Known	Known	0.998201	TRUE	IFRD	MIR	0.82
ENSG00000006652	IFRD1	ENST00000674915	2364	13	0	Known	Known	0.999605	TRUE	IFRD	MER2	0.818
ENSG00000006652	IFRD1	ENST00000675041	2439	13	3	Known	Known	0.997899	TRUE	IFRD	MIR	0.82
ENSG00000006652	IFRD1	ENST00000675578	3650	13	0	Known	Known	0.999984	TRUE	IFRD, IFRD_C	MIRb, AluJo	0.823
ENSG00000006652	IFRD1	ENST00000675717	2294	13	0	Known	Known	0.72611	TRUE	IFRD	MER2	0.821
ENSG00000006652	IFRD1	TALONT000609027	2054	13	1	Known	NIC	0.999913	TRUE	IFRD, IFRD_C	MIRb	0.776
ENSG00000006652	IFRD1	TALONT000609031	2476	13	1	Known	NIC	0.999985	TRUE	IFRD_C, IFRD	no_repeats	0.828
ENSG00000006652	IFRD1	TALONT000609050	1542	11	14	Known	NIC	0.999981	TRUE	IFRD, IFRD_C	no_repeats	0.927
ENSG00000006652	IFRD1	TALONT000609053	1341	8	2	Known	NNC	0.996696	TRUE	IFRD	no_repeats	0.811
ENSG00000006652	IFRD1	TALONT000609055	1183	7	1	Known	NNC	0.766993	TRUE	IFRD	no_repeats	0.799
ENSG00000006652	IFRD1	TALONT000609060	1446	11	1	Known	NNC	0.999947	TRUE	IFRD, IFRD_C	no_repeats	0.926
ENSG00000006652	IFRD1	TALONT000609062	1435	11	2	Known	NIC	0.872791	TRUE	IFRD, IFRD_C	no_repeats	0.936
ENSG00000006652	IFRD1	TALONT000609065	1096	8	1	Known	NIC	0.728321	TRUE	IFRD	no_repeats	0.939
ENSG00000006652	IFRD1	TALONT000609073	1326	10	4	Known	NIC	0.71347	TRUE	IFRD_C, IFRD	no_repeats	0.933
ENSG00000006652	IFRD1	TALONT000609076	2043	10	2	Known	NIC	0.869044	TRUE	IFRD_C, IFRD	no_repeats	0.875
ENSG00000006652	IFRD1	TALONT000609080	1484	11	2	Known	NIC	0.994488	TRUE	IFRD	no_repeats	0.93
ENSG00000006695	COX10	ENST00000261643	2898	7	242	Known	Known	0.999978	TRUE	UbiA	no_repeats	0.634
ENSG00000006695	COX10	ENST00000429152	875	3	123	Known	Known	0.616609	TRUE	no_domains	no_repeats	0.463
ENSG00000006695	COX10	ENST00000458492	1537	3	0	Known	Known	0.045701	FALSE	no_domains	AluSg4, MARNA	0.032
ENSG00000006695	COX10	ENST00000580561	1384	6	0	Known	Known	0.995941	TRUE	UbiA	no_repeats	0.688
ENSG00000006695	COX10	ENST00000581931	1509	6	4	Known	Known	0.997737	TRUE	UbiA	no_repeats	0.657
ENSG00000006695	COX10	TALONT000274646	1035	6	35	Known	NNC	0.932964	TRUE	UbiA	FLAM_A	0.569
ENSG00000006695	COX10	TALONT000274701	673	4	14	Known	NNC	0.680662	TRUE	no_domains	L2d2	0.444
ENSG00000006695	COX10	TALONT000274729	785	5	2	Known	NNC	0.918972	TRUE	no_domains	no_repeats	0.615
ENSG00000006695	COX10	TALONT000274794	1599	8	1	Known	NNC	0.99998	TRUE	UbiA	no_repeats	0.649
ENSG00000006695	COX10	TALONT000274890	1415	3	1	Known	NNC	0.0243303	FALSE	no_domains	no_repeats	0.345
ENSG00000006695	COX10	TALONT000274904	2665	6	6	Known	NIC	0.964773	TRUE	UbiA	no_repeats	0.6
ENSG00000006695	COX10	TALONT000274988	864	5	1	Known	NNC	0.913402	TRUE	no_domains	no_repeats	0.494
ENSG00000006695	COX10	TALONT000274995	868	4	1	Known	NNC	0.380891	TRUE	no_domains	no_repeats	0.359
ENSG00000006695	COX10	TALONT000275044	2678	6	2	Known	NNC	0.995644	TRUE	UbiA	no_repeats	0.646
ENSG00000006704	GTF2IRD1	ENST00000486086	440	2	0	Known	Known	0	FALSE	no_domains	no_repeats	0.786
ENSG00000006712	PAF1	ENST00000221265	2200	14	33	Known	Known	1	TRUE	Paf1	GA-rich	0.872
ENSG00000006712	PAF1	ENST00000595379	281	2	0	Known	Known	0.754396	TRUE	no_domains	GA-rich	0.753
ENSG00000006712	PAF1	ENST00000595564	1810	13	0	Known	Known	1	TRUE	Paf1	GA-rich	0.866
ENSG00000006712	PAF1	ENST00000595797	760	5	0	Known	Known	0.956304	TRUE	Paf1	no_repeats	0.762
ENSG00000006712	PAF1	ENST00000597365	606	3	0	Known	Known	0.654747	TRUE	Paf1	L2b	0.543
ENSG00000006712	PAF1	ENST00000598127	558	2	0	Known	Known	0.256486	FALSE	no_domains	no_repeats	0.468
ENSG00000006712	PAF1	ENST00000598594	280	2	0	Known	Known	0.00566311	FALSE	no_domains	no_repeats	0.766
ENSG00000006712	PAF1	TALONT000338487	1830	13	3	Known	NIC	1	TRUE	Paf1	GA-rich	0.868
ENSG00000006712	PAF1	TALONT000338490	1922	13	2	Known	NIC	1	TRUE	Paf1	GA-rich	0.867
ENSG00000006715	VPS41	ENST00000265745	769	10	1	Known	Known	0.979142	TRUE	no_domains	no_repeats	0.866
ENSG00000006715	VPS41	ENST00000310301	5854	29	78	Known	Known	1	TRUE	Clathrin	L2b, MIRb, AluSp, AluSx3, Tigger2a	0.896
ENSG00000006715	VPS41	ENST00000395969	3181	28	3	Known	Known	1	TRUE	Clathrin	L2b	0.904
ENSG00000006715	VPS41	ENST00000414632	548	7	0	Known	Known	0.938099	TRUE	no_domains	no_repeats	0.913
ENSG00000006715	VPS41	ENST00000439468	354	4	0	Known	Known	0.510956	TRUE	Clathrin	no_repeats	0.707
ENSG00000006715	VPS41	ENST00000448833	711	8	0	Known	Known	0.822803	TRUE	Clathrin	no_repeats	0.775
ENSG00000006715	VPS41	ENST00000462429	347	3	0	Known	Known	0.0825063	FALSE	no_domains	no_repeats	0.791
ENSG00000006715	VPS41	ENST00000482217	951	7	0	Known	Known	0.96079	TRUE	Clathrin	L2a	0.739
ENSG00000006715	VPS41	ENST00000490924	496	2	0	Known	Known	0.0662891	FALSE	no_domains	no_repeats	0.298
ENSG00000006715	VPS41	TALONT000556585	3087	27	3	Known	NIC	1	TRUE	Clathrin	L2b	0.893
ENSG00000006715	VPS41	TALONT000556589	3369	30	7	Known	NNC	1	TRUE	Clathrin	L2b	0.869
ENSG00000006715	VPS41	TALONT000556597	3217	28	5	Known	NIC	1	TRUE	Clathrin	L2b	0.908
ENSG00000006715	VPS41	TALONT000556604	2573	27	2	Known	NIC	1	TRUE	Clathrin	no_repeats	0.911
ENSG00000006715	VPS41	TALONT000556608	2460	23	1	Known	NNC	1	TRUE	no_domains	L2c	0.899
ENSG00000006715	VPS41	TALONT000556662	2122	8	4	Known	NNC	0.927462	TRUE	no_domains	L1MB7, MER47A	0.795
ENSG00000006715	VPS41	TALONT000556663	2218	9	2	Known	NNC	0.966396	TRUE	no_domains	L1MB7, MER47A	0.708
ENSG00000006715	VPS41	TALONT000556665	1056	7	1	Known	NNC	0.885956	TRUE	no_domains	L1MB7	0.82
ENSG00000006715	VPS41	TALONT000556668	759	8	2	Known	NNC	0.969338	TRUE	no_domains	AluSx1	0.816
ENSG00000006740	ARHGAP44	ENST00000340825	4211	20	0	Known	Known	1	TRUE	RhoGAP, BAR	no_repeats	0.841
ENSG00000006740	ARHGAP44	ENST00000538915	666	5	0	Known	Known	0.987148	TRUE	RhoGAP	no_repeats	0.82
ENSG00000006740	ARHGAP44	ENST00000581437	629	2	0	Known	Known	0.499461	TRUE	no_domains	no_repeats	0.636
ENSG00000006740	ARHGAP44	ENST00000584974	4428	1	4	Known	Known	0.447578	TRUE	no_domains	Alu, AluSc, MIR, AluSq	0.122
ENSG00000006744	ELAC2	ENST00000338034	3767	24	54	Known	Known	1	TRUE	Lactamase_B_2, Lactamase_B_4	no_repeats	0.715
ENSG00000006744	ELAC2	ENST00000395962	2924	24	0	Known	Known	1	TRUE	Lactamase_B_2, Lactamase_B_4	no_repeats	0.715
ENSG00000006744	ELAC2	ENST00000426905	2671	23	0	Known	Known	1	TRUE	Lactamase_B_4, Lactamase_B_2	no_repeats	0.747
ENSG00000006744	ELAC2	ENST00000465825	2793	9	0	Known	Known	0.998666	TRUE	no_domains	MER5B, MER5A1, MER20	0.568
ENSG00000006744	ELAC2	ENST00000480891	2737	16	0	Known	Known	1	TRUE	Lactamase_B_2	AluSp	0.671
ENSG00000006744	ELAC2	ENST00000484122	3738	22	0	Known	Known	0.999999	TRUE	no_domains	no_repeats	0.659
ENSG00000006744	ELAC2	ENST00000487229	2452	13	0	Known	Known	0.999999	TRUE	Lactamase_B_2	L1M5, LTR16B1	0.654
ENSG00000006744	ELAC2	ENST00000491478	758	6	0	Known	Known	0.997394	TRUE	Lactamase_B_2	no_repeats	0.744
ENSG00000006744	ELAC2	ENST00000492559	615	6	0	Known	Known	0.994692	TRUE	Lactamase_B_2	no_repeats	0.694
ENSG00000006744	ELAC2	ENST00000578104	664	3	0	Known	Known	0.943843	TRUE	no_domains	LTR16B1	0.475
ENSG00000006744	ELAC2	ENST00000578991	550	4	0	Known	Known	0.94201	TRUE	no_domains	no_repeats	0.569
ENSG00000006744	ELAC2	ENST00000609101	866	12	0	Known	Known	0.987562	TRUE	no_domains	no_repeats	0.676
ENSG00000006744	ELAC2	ENST00000609757	588	7	0	Known	Known	0.407429	TRUE	no_domains	no_repeats	0.666
ENSG00000006744	ELAC2	TALONT000274436	2078	20	1	Known	NNC	1	TRUE	Lactamase_B_2, Lactamase_B_4	no_repeats	0.698
ENSG00000006744	ELAC2	TALONT000274464	2070	23	1	Known	NIC	1	TRUE	Lactamase_B_2	no_repeats	0.719
ENSG00000006744	ELAC2	TALONT000274471	1679	19	1	Known	NNC	1	TRUE	Lactamase_B_2	no_repeats	0.7
ENSG00000006744	ELAC2	TALONT000274485	1204	15	2	Known	NNC	0.999884	TRUE	no_domains	no_repeats	0.692
ENSG00000006747	SCIN	ENST00000297029	9682	16	0	Known	Known	1	TRUE	Gelsolin	AluSx3, MLT1J, L2b, MER2, L1ME3G, MamTip3, L1M5, AluSg, LTR7B	0.728
ENSG00000006747	SCIN	ENST00000476649	969	3	0	Known	Known	0.259519	FALSE	Gelsolin	no_repeats	0.55
ENSG00000006747	SCIN	TALONT000534032	2679	12	1	Known	NNC	0.999999	TRUE	Gelsolin	LTR12C	0.735
ENSG00000006747	SCIN	TALONT000534034	3457	16	38	Known	NNC	1	TRUE	Gelsolin	LTR12C, AluSx3	0.718
ENSG00000006747	SCIN	TALONT000534035	3675	17	53	Known	NNC	1	TRUE	Gelsolin	LTR12C, AluJr, AluSx3	0.676
ENSG00000006747	SCIN	TALONT000534038	2701	3	3	Known	NNC	0.649594	TRUE	no_domains	LTR12C, MIRb, LTR48B, L1ME4b	0.063
ENSG00000006747	SCIN	TALONT000534046	2725	10	1	Known	NNC	0.999974	TRUE	Gelsolin	LTR12C, MIRb	0.604
ENSG00000006747	SCIN	TALONT000534054	2706	3	1	Known	NNC	0.649532	TRUE	no_domains	LTR12C, MIRb, LTR48B, L1ME4b	0.064
ENSG00000006747	SCIN	TALONT000534057	4042	17	1	Known	NNC	1	TRUE	Gelsolin	LTR12C, MIRb, AluSx3	0.672
ENSG00000006747	SCIN	TALONT000534061	4563	18	1	Known	NNC	1	TRUE	Gelsolin	LTR12C, MIRb, AluSx3	0.648
ENSG00000006747	SCIN	TALONT000534062	2989	5	2	Known	NNC	0.645992	TRUE	no_domains	LTR12C, AluJr, MER50B, L2	0.352
ENSG00000006747	SCIN	TALONT000534067	2771	4	1	Known	NNC	0.64872	TRUE	no_domains	LTR12C, MER50B, L2	0.439
ENSG00000006747	SCIN	TALONT000534159	999	3	1	Known	NNC	0.0417147	FALSE	no_domains	LTR7B, HERVH-int	0.1
ENSG00000006747	SCIN	TALONT000534163	231	2	1	Known	NNC	0.0195561	FALSE	no_domains	LTR7, HERVH-int, LTR7Y	0.128
ENSG00000006747	SCIN	TALONT000534165	527	2	1	Known	NNC	0.0199969	FALSE	no_domains	HERVH-int, LTR7B	0.075
ENSG00000006756	ARSD	ENST00000481340	352	2	0	Known	Known	0.0469462	FALSE	no_domains	Alu	0.24
ENSG00000006757	PNPLA4	ENST00000381042	3342	7	530	Known	Known	0.994238	TRUE	Patatin	THE1B, L1PA13	0.593
ENSG00000006757	PNPLA4	ENST00000442940	652	6	0	Known	Known	0.961144	TRUE	Patatin	no_repeats	0.722
ENSG00000006757	PNPLA4	ENST00000444736	2752	7	11	Known	Known	0.99442	TRUE	Patatin	THE1B	0.617
ENSG00000006757	PNPLA4	ENST00000537427	2559	6	0	Known	Known	0.954421	TRUE	no_domains	THE1B	0.581
ENSG00000006757	PNPLA4	TALONT000515293	2767	7	31	Known	NIC	0.994416	TRUE	Patatin	THE1B	0.612
ENSG00000006757	PNPLA4	TALONT000515303	852	7	17	Known	NNC	0.99497	TRUE	Patatin	no_repeats	0.64
ENSG00000006757	PNPLA4	TALONT000515308	964	7	2	Known	NNC	0.994656	TRUE	Patatin	no_repeats	0.648
ENSG00000006757	PNPLA4	TALONT000515309	1023	8	2	Known	NNC	0.988391	TRUE	Patatin	AluJb	0.571
ENSG00000006757	PNPLA4	TALONT000515322	715	6	1	Known	NIC	0.958622	TRUE	no_domains	no_repeats	0.638
ENSG00000006757	PNPLA4	TALONT000515325	1058	8	1	Known	NNC	0.994913	TRUE	Patatin	no_repeats	0.573
ENSG00000006757	PNPLA4	TALONT000515327	774	6	1	Known	NIC	0.958494	TRUE	no_domains	no_repeats	0.618
ENSG00000006757	PNPLA4	TALONT000515330	964	7	1	Known	NNC	0.994999	TRUE	Patatin	no_repeats	0.649
ENSG00000006757	PNPLA4	TALONT000515335	1144	8	1	Known	NNC	0.725975	TRUE	Patatin	no_repeats	0.568
ENSG00000006757	PNPLA4	TALONT000515337	959	7	1	Known	NNC	0.99494	TRUE	Patatin	no_repeats	0.649
ENSG00000006757	PNPLA4	TALONT000515342	1686	5	3	Known	NNC	0.71842	TRUE	Patatin	MIRc, AluSg	0.504
ENSG00000006788	MYH13	TALONT000272065	575	3	1	Known	NNC	0.968071	TRUE	no_domains	no_repeats	0.529
ENSG00000006831	ADIPOR2	ENST00000357103	3971	8	11	Known	Known	0.999662	TRUE	HlyIII	no_repeats	0.761
ENSG00000006831	ADIPOR2	ENST00000535774	488	3	0	Known	Known	0.064274	FALSE	HlyIII	no_repeats	0.799
ENSG00000006831	ADIPOR2	ENST00000537190	569	2	0	Known	Known	0.0128477	FALSE	HlyIII	no_repeats	0.706
ENSG00000006831	ADIPOR2	ENST00000544470	793	2	0	Known	Known	0.023173	FALSE	no_domains	L1M4	0.641
ENSG00000006831	ADIPOR2	TALONT000573998	1584	8	59	Known	NIC	0.999704	TRUE	HlyIII	no_repeats	0.792
ENSG00000006831	ADIPOR2	TALONT000574000	1131	6	6	Known	NNC	0.967355	TRUE	HlyIII	no_repeats	0.725
ENSG00000006831	ADIPOR2	TALONT000574002	581	4	2	Known	NIC	0.332323	FALSE	no_domains	LTR49	0.477
ENSG00000006831	ADIPOR2	TALONT000574008	1256	3	1	Known	NNC	0.0987128	FALSE	no_domains	AluSq2, AluJb	0.374
ENSG00000006831	ADIPOR2	TALONT000574010	1689	9	1	Known	NNC	0.999877	TRUE	HlyIII	SVA_E, AluSp	0.704
ENSG00000006831	ADIPOR2	TALONT000574012	1662	9	6	Known	NNC	0.999498	TRUE	HlyIII	no_repeats	0.809
ENSG00000006831	ADIPOR2	TALONT000574014	843	4	3	Known	NIC	0.804762	TRUE	no_domains	no_repeats	0.644
ENSG00000006831	ADIPOR2	TALONT000574030	924	5	5	Known	NNC	0.934176	TRUE	HlyIII	no_repeats	0.868
ENSG00000006831	ADIPOR2	TALONT000574046	1902	2	1	Known	NNC	0.00903157	FALSE	no_domains	no_repeats	0.519
ENSG00000006837	CDKL3	ENST00000520592	652	3	0	Known	Known	0.749516	TRUE	no_domains	no_repeats	0.707
ENSG00000006837	CDKL3	ENST00000521755	586	3	0	Known	Known	0.0366806	FALSE	no_domains	no_repeats	0.468
ENSG00000006837	CDKL3	ENST00000523832	1501	8	0	Known	Known	0.999979	TRUE	Pkinase	no_repeats	0.855
ENSG00000006837	CDKL3	TALONT000552590	329	2	1	Known	NNC	0.0187906	FALSE	no_domains	no_repeats	0.12
ENSG00000007038	PRSS21	ENST00000005995	1091	6	2	Known	Known	0.999544	TRUE	Trypsin	no_repeats	0.112
ENSG00000007038	PRSS21	ENST00000450020	1106	6	1	Known	Known	0.999359	TRUE	Trypsin	no_repeats	0.103
ENSG00000007038	PRSS21	ENST00000570594	809	5	0	Known	Known	0.821703	TRUE	Trypsin	MIRb	0.095
ENSG00000007038	PRSS21	ENST00000571141	484	2	0	Known	Known	0.202987	FALSE	no_domains	no_repeats	0.025
ENSG00000007038	PRSS21	ENST00000574265	860	4	0	Known	Known	0.98667	TRUE	Trypsin	no_repeats	0.175
ENSG00000007038	PRSS21	ENST00000574813	873	6	0	Known	Known	0.687187	TRUE	Trypsin	no_repeats	0.124
ENSG00000007038	PRSS21	ENST00000575199	679	3	0	Known	Known	0.926468	TRUE	Trypsin	no_repeats	0.124
ENSG00000007038	PRSS21	ENST00000577043	814	3	0	Known	Known	0.946421	TRUE	Trypsin	no_repeats	0.133
ENSG00000007038	PRSS21	TALONT000377318	810	4	1	Known	NIC	0.898262	TRUE	Trypsin	MIRb	0.087
ENSG00000007047	MARK4	ENST00000262891	5151	17	0	Known	Known	1	TRUE	KA1, UBA, Pkinase	GA-rich, MIR3, L2b, MLT1K	0.788
ENSG00000007047	MARK4	ENST00000588533	625	6	0	Known	Known	0.993852	TRUE	Pkinase	FLAM_C	0.783
ENSG00000007047	MARK4	ENST00000588621	2024	9	0	Known	Known	0.999997	TRUE	Pkinase, UBA	L2b, LTR67B, AluJb, AluSx1	0.778
ENSG00000007047	MARK4	ENST00000590897	717	3	0	Known	Known	0.97895	TRUE	UBA	SVA_A, AluJb	0.662
ENSG00000007047	MARK4	ENST00000590909	594	6	0	Known	Known	0.913142	TRUE	Pkinase	no_repeats	0.841
ENSG00000007062	PROM1	ENST00000447510	4021	28	0	Known	Known	1	TRUE	Prominin	no_repeats	0.503
ENSG00000007062	PROM1	ENST00000502943	760	6	0	Known	Known	0.985672	TRUE	Prominin	no_repeats	0.4
ENSG00000007062	PROM1	ENST00000505450	4349	27	1	Known	Known	1	TRUE	Prominin	no_repeats	0.484
ENSG00000007062	PROM1	ENST00000508167	4014	27	0	Known	Known	1	TRUE	Prominin	G-rich	0.483
ENSG00000007062	PROM1	ENST00000510224	4006	28	0	Known	Known	1	TRUE	Prominin	no_repeats	0.497
ENSG00000007062	PROM1	ENST00000511270	291	3	0	Known	Known	0.00648423	FALSE	no_domains	no_repeats	0.313
ENSG00000007062	PROM1	ENST00000513448	2042	2	1	Known	Known	0.321982	FALSE	no_domains	no_repeats	0.071
ENSG00000007062	PROM1	ENST00000513946	3927	27	0	Known	Known	1	TRUE	Prominin	no_repeats	0.472
ENSG00000007062	PROM1	ENST00000540805	2803	25	0	Known	Known	1	TRUE	Prominin	no_repeats	0.484
ENSG00000007062	PROM1	ENST00000675377	2529	25	0	Known	Known	1	TRUE	Prominin	no_repeats	0.515
ENSG00000007062	PROM1	ENST00000675613	2478	23	0	Known	Known	1	TRUE	Prominin	no_repeats	0.479
ENSG00000007062	PROM1	TALONT000244284	2777	20	1	Known	NNC	0.99889	TRUE	Prominin	no_repeats	0.507
ENSG00000007062	PROM1	TALONT000244302	4505	26	1	Known	NIC	1	TRUE	Prominin	no_repeats	0.451
ENSG00000007080	CCDC124	ENST00000445755	987	5	167	Known	Known	0.999801	TRUE	Ccdc124	no_repeats	0.75
ENSG00000007080	CCDC124	ENST00000596123	580	3	0	Known	Known	0.997473	TRUE	no_domains	MIR3	0.68
ENSG00000007080	CCDC124	ENST00000597436	1055	5	0	Known	Known	0.999801	TRUE	Ccdc124	AluJr	0.61
ENSG00000007080	CCDC124	ENST00000602080	609	2	0	Known	Known	0.680836	TRUE	no_domains	AluSg	0.642
ENSG00000007080	CCDC124	TALONT000308463	1082	6	19	Known	NNC	0.9998	TRUE	Ccdc124	AluJr	0.646
ENSG00000007080	CCDC124	TALONT000308464	817	4	10	Known	NIC	0.869293	TRUE	Ccdc124	no_repeats	0.7
ENSG00000007168	PAFAH1B1	ENST00000397195	5589	11	76	Known	Known	0.999916	TRUE	WD40, LisH	no_repeats	0.94
ENSG00000007168	PAFAH1B1	ENST00000570400	661	5	0	Known	Known	0.157006	FALSE	no_domains	AluSc8	0.767
ENSG00000007168	PAFAH1B1	ENST00000571289	589	2	0	Known	Known	0	FALSE	no_domains	AluSq2	0.712
ENSG00000007168	PAFAH1B1	ENST00000571495	6122	4	33	Known	Known	0.807331	TRUE	WD40	AluSg, AluYh3	0.766
ENSG00000007168	PAFAH1B1	ENST00000574468	1021	5	0	Known	Known	0.909482	TRUE	WD40	no_repeats	0.986
ENSG00000007168	PAFAH1B1	ENST00000576586	557	5	0	Known	Known	0.364249	TRUE	LisH	no_repeats	0.763
ENSG00000007168	PAFAH1B1	ENST00000609078	570	4	0	Known	Known	0.450332	TRUE	WD40	no_repeats	0.942
ENSG00000007168	PAFAH1B1	ENST00000610190	4589	2	6	Known	Known	0.019377	FALSE	no_domains	L1MC4	0.554
ENSG00000007168	PAFAH1B1	ENST00000674608	5337	12	0	Known	Known	0.999956	TRUE	LisH, WD40	no_repeats	0.911
ENSG00000007168	PAFAH1B1	ENST00000674717	5127	9	7	Known	Known	0.998738	TRUE	WD40	no_repeats	0.955
ENSG00000007168	PAFAH1B1	ENST00000675084	762	2	0	Known	Known	0.136375	FALSE	WD40	Alu	0.502
ENSG00000007168	PAFAH1B1	ENST00000675202	5491	12	0	Known	Known	0.999916	TRUE	LisH, WD40	no_repeats	0.939
ENSG00000007168	PAFAH1B1	ENST00000675390	5370	11	0	Known	Known	0.999917	TRUE	LisH, WD40	AluSz, SVA_B	0.87
ENSG00000007168	PAFAH1B1	ENST00000675430	957	7	0	Known	Known	0.970181	TRUE	LisH, WD40	AluSg	0.829
ENSG00000007168	PAFAH1B1	ENST00000676098	5356	12	0	Known	Known	0.999917	TRUE	WD40, LisH	MIR	0.881
ENSG00000007168	PAFAH1B1	ENST00000676353	5204	10	15	Known	Known	0.998732	TRUE	WD40	no_repeats	0.957
ENSG00000007168	PAFAH1B1	ENST00000676456	1900	4	0	Known	Known	0.432353	TRUE	WD40	MIRb, AluSg	0.752
ENSG00000007168	PAFAH1B1	TALONT000233066	611	3	3	Known	NNC	0.128387	FALSE	no_domains	L1MC4a	0.623
ENSG00000007168	PAFAH1B1	TALONT000233068	1584	11	3	Known	NNC	0.999932	TRUE	WD40, LisH	no_repeats	0.967
ENSG00000007168	PAFAH1B1	TALONT000233069	739	4	1	Known	NNC	0.127604	FALSE	no_domains	AluSc8, L1MC4a	0.474
ENSG00000007168	PAFAH1B1	TALONT000233071	1039	4	1	Known	NNC	0.125784	FALSE	no_domains	AluSc8, L1MC4a	0.426
ENSG00000007168	PAFAH1B1	TALONT000233077	911	3	17	Known	NNC	0.126558	FALSE	no_domains	L1MC4a	0.559
ENSG00000007168	PAFAH1B1	TALONT000233085	1585	10	1	Known	NNC	0.998105	TRUE	WD40	no_repeats	0.942
ENSG00000007168	PAFAH1B1	TALONT000233091	1172	7	3	Known	NIC	0.982487	TRUE	WD40	no_repeats	0.963
ENSG00000007168	PAFAH1B1	TALONT000233126	1704	12	1	Known	NIC	0.999932	TRUE	LisH, WD40	AluSc8	0.892
ENSG00000007168	PAFAH1B1	TALONT000233128	1317	9	2	Known	NIC	0.998445	TRUE	WD40, LisH	no_repeats	0.967
ENSG00000007168	PAFAH1B1	TALONT000233130	1354	10	1	Known	NIC	0.998973	TRUE	WD40	no_repeats	0.981
ENSG00000007168	PAFAH1B1	TALONT000233144	800	4	1	Known	NNC	0.267318	FALSE	no_domains	L1MC4a	0.652
ENSG00000007171	NOS2	ENST00000646938	3995	26	0	Known	Known	1	TRUE	NO_synthase, NAD_binding_1, Flavodoxin_1, FAD_binding_1	X12_DNA	0.747
ENSG00000007174	DNAH9	ENST00000579602	429	3	0	Known	Known	0.115039	FALSE	no_domains	no_repeats	0.595
ENSG00000007174	DNAH9	ENST00000579813	313	2	0	Known	Known	0.00760756	FALSE	no_domains	no_repeats	0.453
ENSG00000007174	DNAH9	ENST00000579828	1986	4	25	Known	Known	0.99986	TRUE	DHC_N1	MIRc	0.514
ENSG00000007174	DNAH9	ENST00000583192	712	2	0	Known	Known	0.936965	TRUE	no_domains	no_repeats	0.595
ENSG00000007174	DNAH9	ENST00000585197	610	2	0	Known	Known	0.0334263	FALSE	no_domains	no_repeats	0.549
ENSG00000007174	DNAH9	TALONT000272601	1195	5	1	Known	NIC	0.999867	TRUE	DHC_N1	no_repeats	0.582
ENSG00000007174	DNAH9	TALONT000272622	1163	5	1	Known	NIC	0.999862	TRUE	DHC_N1	no_repeats	0.584
ENSG00000007174	DNAH9	TALONT000272627	1156	6	11	Known	NNC	0.999008	TRUE	DHC_N1	AluSq, MER5B	0.613
ENSG00000007174	DNAH9	TALONT000272631	943	6	1	Known	NNC	0.997951	TRUE	DHC_N1	AluSq	0.614
ENSG00000007174	DNAH9	TALONT000272633	1348	5	1	Known	NNC	0.367442	TRUE	DHC_N1	AluSq, MamRep4096	0.476
ENSG00000007174	DNAH9	TALONT000272634	1056	5	1	Known	NNC	0.45071	TRUE	DHC_N1	AluSq, MER5B	0.532
ENSG00000007174	DNAH9	TALONT000272639	1778	5	2	Known	NNC	0.740431	TRUE	DHC_N1	AluSq, MER5B, L2d, MER20, MamRTE1	0.431
ENSG00000007174	DNAH9	TALONT000272649	712	4	1	Known	NNC	0.973875	TRUE	DHC_N1	AluSp, MER5B	0.541
ENSG00000007174	DNAH9	TALONT000272652	2004	10	2	Known	NNC	1	TRUE	DHC_N1	AluSp, MER5B	0.647
ENSG00000007174	DNAH9	TALONT000272665	2030	9	1	Known	NNC	1	TRUE	DHC_N1	no_repeats	0.671
ENSG00000007174	DNAH9	TALONT000272674	1888	9	29	Known	NNC	1	TRUE	DHC_N1	MIR3	0.604
ENSG00000007174	DNAH9	TALONT000272691	2469	11	53	Known	NNC	1	TRUE	DHC_N1	no_repeats	0.625
ENSG00000007174	DNAH9	TALONT000272695	1681	6	2	Known	NNC	0.998929	TRUE	DHC_N1	L2d	0.566
ENSG00000007174	DNAH9	TALONT000272788	1370	7	1	Known	NIC	0.999864	TRUE	DHC_N1	no_repeats	0.728
ENSG00000007174	DNAH9	TALONT000272805	590	3	3	Known	NNC	0.319252	FALSE	DHC_N1	L2c	0.471
ENSG00000007174	DNAH9	TALONT000272885	1145	3	2	Known	NNC	0.370032	TRUE	DHC_N1	MamRep4096	0.539
ENSG00000007174	DNAH9	TALONT000272897	2107	11	1	Known	NNC	1	TRUE	DHC_N1	no_repeats	0.712
ENSG00000007174	DNAH9	TALONT000272914	1087	3	1	Known	NNC	0.370774	TRUE	DHC_N1	MamRep4096	0.546
ENSG00000007174	DNAH9	TALONT000272917	1834	5	3	Known	NNC	0.998402	TRUE	DHC_N1	L2d	0.616
ENSG00000007174	DNAH9	TALONT000272947	593	4	1	Known	NNC	0.377115	TRUE	DHC_N1	no_repeats	0.716
ENSG00000007174	DNAH9	TALONT000272965	823	4	1	Known	NIC	0.507934	TRUE	DHC_N1	no_repeats	0.632
ENSG00000007174	DNAH9	TALONT000272967	640	3	1	Known	NNC	0.37651	TRUE	DHC_N1	no_repeats	0.633
ENSG00000007174	DNAH9	TALONT000273063	2014	9	1	Known	NNC	1	TRUE	DHC_N1	no_repeats	0.713
ENSG00000007202	KIAA0100	ENST00000528896	7428	39	0	Known	Known	1	TRUE	Fmp27, Apt1, Fmp27_GFWDK	A-rich, L1MEh	0.927
ENSG00000007202	KIAA0100	ENST00000577417	1839	9	0	Known	Known	0.988484	TRUE	Fmp27	G-rich	0.798
ENSG00000007202	KIAA0100	ENST00000577580	581	4	0	Known	Known	0.542042	TRUE	no_domains	AluSc8	0.745
ENSG00000007202	KIAA0100	ENST00000579253	446	2	0	Known	Known	0	FALSE	no_domains	no_repeats	0.61
ENSG00000007202	KIAA0100	ENST00000579924	477	4	0	Known	Known	0.890953	TRUE	Apt1	no_repeats	0.971
ENSG00000007202	KIAA0100	ENST00000580395	577	3	0	Known	Known	0.95464	TRUE	Apt1	no_repeats	0.816
ENSG00000007202	KIAA0100	ENST00000580882	1582	11	84	Known	Known	0.999984	TRUE	Fmp27	L2b	0.862
ENSG00000007202	KIAA0100	ENST00000581064	555	2	0	Known	Known	0.385555	TRUE	Fmp27_GFWDK	no_repeats	0.76
ENSG00000007202	KIAA0100	ENST00000581267	449	5	0	Known	Known	0.937603	TRUE	Fmp27	no_repeats	0.843
ENSG00000007202	KIAA0100	ENST00000582417	574	3	0	Known	Known	0.939489	TRUE	no_domains	no_repeats	0.855
ENSG00000007202	KIAA0100	ENST00000582901	509	3	0	Known	Known	0.0655463	FALSE	no_domains	no_repeats	0.673
ENSG00000007202	KIAA0100	ENST00000583860	432	3	0	Known	Known	0.547799	TRUE	no_domains	no_repeats	0.815
ENSG00000007202	KIAA0100	TALONT000313815	5331	28	1	Known	NNC	1	TRUE	Fmp27, Fmp27_GFWDK	no_repeats	0.924
ENSG00000007202	KIAA0100	TALONT000313881	1179	10	1	Known	NIC	0.998929	TRUE	Fmp27	no_repeats	0.92
ENSG00000007237	GAS7	ENST00000432992	8269	14	0	Known	Known	1	TRUE	FCH, WW_FCH_linker, SH3_9, WW	AluSc8, L1ME1, MIR3	0.86
ENSG00000007237	GAS7	ENST00000578456	831	5	0	Known	Known	0.998456	TRUE	no_domains	no_repeats	0.771
ENSG00000007237	GAS7	ENST00000579158	1528	13	0	Known	Known	0.999999	TRUE	WW_FCH_linker, FCH, WW	no_repeats	0.868
ENSG00000007237	GAS7	ENST00000580865	2417	10	0	Known	Known	0.999985	TRUE	FCH, WW_FCH_linker	no_repeats	0.816
ENSG00000007237	GAS7	TALONT000271825	3302	14	4	Known	NNC	0.999998	TRUE	WW, WW_FCH_linker, FCH	no_repeats	0.816
ENSG00000007237	GAS7	TALONT000271829	2606	14	1	Known	NNC	0.999998	TRUE	WW, WW_FCH_linker, FCH	L2b, MER3	0.833
ENSG00000007237	GAS7	TALONT000271830	1948	15	1	Known	NNC	0.999998	TRUE	WW, WW_FCH_linker, FCH	MIR3	0.794
ENSG00000007237	GAS7	TALONT000271832	1532	14	20	Known	NNC	0.999998	TRUE	WW_FCH_linker, FCH, WW	MER3	0.85
ENSG00000007237	GAS7	TALONT000271848	1290	11	1	Known	NNC	0.999889	TRUE	WW_FCH_linker, FCH, WW	no_repeats	0.851
ENSG00000007237	GAS7	TALONT000271854	803	10	1	Known	NNC	0.999172	TRUE	FCH, WW_FCH_linker, WW	no_repeats	0.842
ENSG00000007237	GAS7	TALONT000271857	2845	9	1	Known	NNC	0.986346	TRUE	FCH, WW_FCH_linker	MIR3, MER112	0.727
ENSG00000007237	GAS7	TALONT000271859	3197	10	1	Known	NNC	0.996671	TRUE	WW_FCH_linker, WW, FCH	MIR3, MER112	0.754
ENSG00000007237	GAS7	TALONT000271864	2864	10	2	Known	NNC	0.996731	TRUE	WW_FCH_linker, FCH, WW	MIR3, MER112	0.753
ENSG00000007237	GAS7	TALONT000271868	3018	10	1	Known	NNC	0.996703	TRUE	FCH, WW_FCH_linker, WW	MER3, MIR3, MER112	0.752
ENSG00000007237	GAS7	TALONT000271870	1441	10	8	Known	NNC	0.994862	TRUE	FCH, WW_FCH_linker, WW	MamTip2b, AluSc	0.754
ENSG00000007237	GAS7	TALONT000271872	1519	10	2	Known	NNC	0.99484	TRUE	FCH, WW_FCH_linker, WW	MamTip2b, AluSc	0.757
ENSG00000007237	GAS7	TALONT000271876	1509	9	1	Known	NNC	0.991948	TRUE	FCH, WW_FCH_linker	MER3, MamTip2b, AluSc	0.727
ENSG00000007237	GAS7	TALONT000271877	1774	10	1	Known	NNC	0.994767	TRUE	FCH, WW_FCH_linker, WW	MamTip2b, AluSc	0.754
ENSG00000007237	GAS7	TALONT000271885	752	9	1	Known	NNC	0.982472	TRUE	WW, WW_FCH_linker, FCH	MIR3	0.756
ENSG00000007237	GAS7	TALONT000271911	922	6	1	Known	NNC	0.968067	TRUE	SH3_9, WW, WW_FCH_linker	MER102b	0.75
ENSG00000007237	GAS7	TALONT000271912	553	6	9	Known	NNC	0.521448	TRUE	WW, WW_FCH_linker	no_repeats	0.643
ENSG00000007237	GAS7	TALONT000271950	727	5	2	Known	NNC	0.684189	TRUE	WW, WW_FCH_linker	no_repeats	0.666
ENSG00000007237	GAS7	TALONT000271955	960	4	26	Known	NNC	0.187317	FALSE	WW	Tigger16b, MER103C	0.476
ENSG00000007237	GAS7	TALONT000271958	1420	5	1	Known	NNC	0.183508	FALSE	WW	MIR3, Tigger16b, MER103C	0.42
ENSG00000007237	GAS7	TALONT000271964	1027	4	2	Known	NNC	0.186759	FALSE	WW	Tigger16b, MER103C	0.471
ENSG00000007237	GAS7	TALONT000271972	1038	4	1	Known	NNC	0.186667	FALSE	WW	Tigger16b, MER103C	0.483
ENSG00000007237	GAS7	TALONT000271975	1177	5	1	Known	NNC	0.185513	FALSE	WW	MER91A, Tigger16b, MER103C	0.397
ENSG00000007237	GAS7	TALONT000271983	1165	5	1	Known	NNC	0.185612	FALSE	WW	MIR3, Tigger16b, MER103C	0.426
ENSG00000007237	GAS7	TALONT000271985	1944	4	1	Known	NNC	0.242229	FALSE	no_domains	MER103C, MER20, MER104, AluJb, Kanga1a, MIR3, AluSx4	0.477
ENSG00000007237	GAS7	TALONT000271988	424	4	2	Known	NNC	0.257854	FALSE	no_domains	MER103C	0.482
ENSG00000007237	GAS7	TALONT000271994	1044	3	8	Known	NNC	0.00843941	FALSE	no_domains	L1M6	0.024
ENSG00000007237	GAS7	TALONT000272007	1174	3	1	Known	NIC	0.0568388	FALSE	no_domains	MER3, L2b, MIR3, L1M6	0.083
ENSG00000007237	GAS7	TALONT000272013	1122	3	3	Known	NIC	0.00840369	FALSE	no_domains	L1M6	0.035
ENSG00000007255	TRAPPC6A	ENST00000006275	805	6	12	Known	Known	0.994536	TRUE	TRAPP	no_repeats	0.426
ENSG00000007255	TRAPPC6A	ENST00000585934	758	6	24	Known	Known	0.992353	TRUE	TRAPP	no_repeats	0.443
ENSG00000007255	TRAPPC6A	ENST00000587818	433	3	0	Known	Known	0.920349	TRUE	TRAPP	no_repeats	0.473
ENSG00000007255	TRAPPC6A	ENST00000588062	695	5	5	Known	Known	0.925332	TRUE	TRAPP	no_repeats	0.439
ENSG00000007255	TRAPPC6A	ENST00000592647	514	5	0	Known	Known	0.926015	TRUE	TRAPP	no_repeats	0.477
ENSG00000007255	TRAPPC6A	TALONT000353790	674	5	1	Known	NIC	0.980298	TRUE	TRAPP	no_repeats	0.472
ENSG00000007264	MATK	ENST00000310132	2098	14	1	Known	Known	1	TRUE	SH2, PK_Tyr_Ser-Thr, SH3_1	no_repeats	0.674
ENSG00000007264	MATK	ENST00000395040	1907	13	0	Known	Known	1	TRUE	SH3_1, PK_Tyr_Ser-Thr, SH2	no_repeats	0.721
ENSG00000007264	MATK	ENST00000587180	741	6	0	Known	Known	0.989922	TRUE	SH2	no_repeats	0.783
ENSG00000007264	MATK	ENST00000591059	594	2	0	Known	Known	0.0431473	FALSE	no_domains	no_repeats	0.035
ENSG00000007312	CD79B	ENST00000559358	1159	4	0	Known	Known	0.998977	TRUE	V-set	no_repeats	0.496
ENSG00000007341	ST7L	ENST00000343210	1866	14	1	Known	Known	0.999999	TRUE	ST7	no_repeats	0.934
ENSG00000007341	ST7L	ENST00000358039	4255	15	1	Known	Known	0.999999	TRUE	ST7	MIRc	0.902
ENSG00000007341	ST7L	ENST00000360743	4206	14	0	Known	Known	0.999998	TRUE	ST7	MIRc	0.902
ENSG00000007341	ST7L	ENST00000361846	4348	16	0	Known	Known	0.999999	TRUE	ST7	MIRc	0.852
ENSG00000007341	ST7L	ENST00000369666	1815	14	0	Known	Known	0.999998	TRUE	ST7	no_repeats	0.937
ENSG00000007341	ST7L	ENST00000467335	990	4	0	Known	Known	0.404555	TRUE	ST7	MLT1J, MLT1A0	0.542
ENSG00000007341	ST7L	ENST00000470519	834	5	0	Known	Known	0.0301121	FALSE	ST7	no_repeats	0.769
ENSG00000007341	ST7L	ENST00000470683	752	2	0	Known	Known	0.0514917	FALSE	no_domains	MLT1J, MLT1A0	0.517
ENSG00000007341	ST7L	ENST00000473206	821	4	1	Known	Known	0.958016	TRUE	ST7	AluSq2	0.658
ENSG00000007341	ST7L	ENST00000477332	848	3	0	Known	Known	0.180262	FALSE	no_domains	AluSq2, L2, Charlie1b	0.569
ENSG00000007341	ST7L	ENST00000477682	300	2	0	Known	Known	0	FALSE	no_domains	MIRc	0.048
ENSG00000007341	ST7L	ENST00000479436	572	6	3	Known	Known	0.172487	FALSE	ST7	no_repeats	0.938
ENSG00000007341	ST7L	ENST00000485753	1023	2	0	Known	Known	0.0507708	FALSE	no_domains	MLT1J, MLT1A0	0.31
ENSG00000007341	ST7L	ENST00000490067	1780	15	0	Known	Known	0.999999	TRUE	ST7	MIRc	0.894
ENSG00000007341	ST7L	ENST00000492274	582	3	0	Known	Known	0.0261367	FALSE	no_domains	MLT1J, MLT1A0	0.573
ENSG00000007341	ST7L	ENST00000495109	591	2	0	Known	Known	0	FALSE	no_domains	MIRc	0.556
ENSG00000007341	ST7L	ENST00000497457	1582	12	0	Known	Known	0.722576	TRUE	ST7	no_repeats	0.925
ENSG00000007341	ST7L	TALONT000438145	2129	12	1	Known	NNC	0.999952	TRUE	ST7	AluSc8, L1ME3B, AluY	0.87
ENSG00000007341	ST7L	TALONT000438152	907	4	1	Known	NIC	0.898631	TRUE	ST7	AluSq2, L2, Charlie1b	0.671
ENSG00000007350	TKTL1	ENST00000369912	2566	12	0	Known	Known	1	TRUE	Transket_pyr, Transketolase_C, Transketolase_N	no_repeats	0.659
ENSG00000007350	TKTL1	ENST00000369915	2518	13	11	Known	Known	1	TRUE	Transket_pyr, Transketolase_C, Transketolase_N	no_repeats	0.672
ENSG00000007350	TKTL1	ENST00000439635	560	5	0	Known	Known	0.525016	TRUE	Transketolase_N	no_repeats	0.716
ENSG00000007350	TKTL1	ENST00000482044	565	2	0	Known	Known	0.0378664	FALSE	no_domains	no_repeats	0.447
ENSG00000007350	TKTL1	TALONT000563849	2390	12	4	Known	NIC	0.999979	TRUE	Transket_pyr, Transketolase_C	no_repeats	0.659
ENSG00000007350	TKTL1	TALONT000563851	2302	13	2	Known	NNC	1	TRUE	Transketolase_N, Transket_pyr, Transketolase_C	MIR	0.659
ENSG00000007350	TKTL1	TALONT000563853	1858	13	1	Known	NNC	1	TRUE	Transketolase_C, Transket_pyr, Transketolase_N	no_repeats	0.708
ENSG00000007350	TKTL1	TALONT000563871	1831	9	10	Known	NNC	0.99998	TRUE	Transket_pyr, Transketolase_C	FAM	0.571
ENSG00000007350	TKTL1	TALONT000563876	1934	9	59	Known	NNC	0.99998	TRUE	Transket_pyr, Transketolase_C	AluJo, L2a	0.57
ENSG00000007350	TKTL1	TALONT000563880	958	4	1	Known	NNC	0.84244	TRUE	Transket_pyr	AluJo, L2a, AluSc8, Charlie2a, FLAM_C	0.37
ENSG00000007350	TKTL1	TALONT000563885	1936	9	1	Known	NNC	0.999959	TRUE	Transketolase_C, Transket_pyr	AluJo, L2a	0.571
ENSG00000007372	PAX6	ENST00000470027	3587	8	0	Known	Known	0.993506	TRUE	Homeodomain	no_repeats	0.84
ENSG00000007372	PAX6	ENST00000527769	487	3	0	Known	Known	0.0685784	FALSE	no_domains	no_repeats	0.827
ENSG00000007372	PAX6	ENST00000532916	627	3	0	Known	Known	0.140419	FALSE	no_domains	no_repeats	0.787
ENSG00000007372	PAX6	ENST00000638250	1483	11	0	Known	Known	0.993829	TRUE	Homeodomain	no_repeats	0.959
ENSG00000007372	PAX6	ENST00000638278	417	1	2	Known	Known	0	FALSE	no_domains	no_repeats	0.244
ENSG00000007372	PAX6	ENST00000639079	2608	7	0	Known	Known	0.978804	TRUE	Homeodomain	no_repeats	0.819
ENSG00000007372	PAX6	ENST00000640038	781	5	0	Known	Known	0.880421	TRUE	Homeodomain	no_repeats	0.843
ENSG00000007372	PAX6	ENST00000640617	412	2	0	Known	Known	0.187019	FALSE	no_domains	no_repeats	0.487
ENSG00000007372	PAX6	ENST00000640735	2060	6	0	Known	Known	0.903094	TRUE	PAX	no_repeats	0.894
ENSG00000007372	PAX6	ENST00000640872	2367	9	0	Known	Known	0.993283	TRUE	Homeodomain	no_repeats	0.892
ENSG00000007372	PAX6	TALONT000282521	1752	9	4	Known	NIC	0.749864	TRUE	Homeodomain	no_repeats	0.906
ENSG00000007372	PAX6	TALONT000282531	1308	3	1	Known	NIC	0.392211	TRUE	no_domains	no_repeats	0.695
ENSG00000007376	RPUSD1	ENST00000007264	2048	6	1	Known	Known	0.999955	TRUE	PseudoU_synth_2	no_repeats	0.552
ENSG00000007376	RPUSD1	ENST00000561734	2159	5	0	Known	Known	0.999954	TRUE	PseudoU_synth_2	no_repeats	0.573
ENSG00000007376	RPUSD1	ENST00000562070	954	3	0	Known	Known	0.86699	TRUE	no_domains	no_repeats	0.61
ENSG00000007376	RPUSD1	ENST00000563560	587	5	0	Known	Known	0.995092	TRUE	PseudoU_synth_2	no_repeats	0.617
ENSG00000007376	RPUSD1	ENST00000565377	940	6	0	Known	Known	0.992428	TRUE	PseudoU_synth_2	no_repeats	0.619
ENSG00000007376	RPUSD1	ENST00000565503	561	5	0	Known	Known	0.930074	TRUE	no_domains	no_repeats	0.628
ENSG00000007376	RPUSD1	ENST00000565809	1918	5	0	Known	Known	0.975192	TRUE	PseudoU_synth_2	no_repeats	0.523
ENSG00000007376	RPUSD1	ENST00000567114	1835	5	1	Known	Known	0.993906	TRUE	PseudoU_synth_2	no_repeats	0.5
ENSG00000007376	RPUSD1	ENST00000567283	835	6	0	Known	Known	0.972968	TRUE	PseudoU_synth_2	no_repeats	0.642
ENSG00000007376	RPUSD1	ENST00000569601	917	6	0	Known	Known	0.994657	TRUE	PseudoU_synth_2	no_repeats	0.613
ENSG00000007384	RHBDF1	ENST00000262316	2992	18	0	Known	Known	1	TRUE	Rhomboid, Rhomboid_SP	G-rich	0.825
ENSG00000007384	RHBDF1	ENST00000482904	556	3	0	Known	Known	0.997134	TRUE	no_domains	no_repeats	0.784
ENSG00000007384	RHBDF1	ENST00000486045	914	3	0	Known	Known	0.832833	TRUE	no_domains	no_repeats	0.608
ENSG00000007384	RHBDF1	ENST00000487201	1708	3	0	Known	Known	0.861175	TRUE	no_domains	no_repeats	0.445
ENSG00000007392	LUC7L	ENST00000293872	1434	10	24	Known	Known	0.999838	TRUE	LUC7	no_repeats	0.866
ENSG00000007392	LUC7L	ENST00000337351	2097	9	3	Known	Known	0.999363	TRUE	LUC7	L1ME4c	0.817
ENSG00000007392	LUC7L	ENST00000397780	1335	8	0	Known	Known	0.995757	TRUE	LUC7	no_repeats	0.879
ENSG00000007392	LUC7L	ENST00000397783	1504	10	20	Known	Known	0.999383	TRUE	LUC7	no_repeats	0.854
ENSG00000007392	LUC7L	ENST00000418978	989	11	0	Known	Known	0.965607	TRUE	LUC7	no_repeats	0.891
ENSG00000007392	LUC7L	ENST00000419516	1211	10	0	Known	Known	0.995785	TRUE	LUC7	no_repeats	0.875
ENSG00000007392	LUC7L	ENST00000426094	2737	10	0	Known	Known	0.999647	TRUE	LUC7	no_repeats	0.88
ENSG00000007392	LUC7L	ENST00000429378	721	5	0	Known	Known	0.927076	TRUE	no_domains	no_repeats	0.896
ENSG00000007392	LUC7L	ENST00000442701	423	3	0	Known	Known	0	FALSE	no_domains	no_repeats	0.873
ENSG00000007392	LUC7L	ENST00000443357	833	5	0	Known	Known	0.770066	TRUE	LUC7	no_repeats	0.836
ENSG00000007392	LUC7L	ENST00000464711	2134	8	0	Known	Known	0.996153	TRUE	LUC7	AluSx4, AluSg	0.796
ENSG00000007392	LUC7L	ENST00000467552	569	2	1	Known	Known	0	FALSE	no_domains	no_repeats	0.61
ENSG00000007392	LUC7L	ENST00000468732	573	3	0	Known	Known	0	FALSE	no_domains	no_repeats	0.765
ENSG00000007392	LUC7L	ENST00000469109	950	2	0	Known	Known	0.0314686	FALSE	no_domains	L1ME3F	0.458
ENSG00000007392	LUC7L	ENST00000495349	1006	6	0	Known	Known	0.986045	TRUE	LUC7	no_repeats	0.814
ENSG00000007392	LUC7L	ENST00000629543	1520	11	0	Known	Known	0.998915	TRUE	LUC7	no_repeats	0.875
ENSG00000007392	LUC7L	TALONT000373833	1886	8	1	Known	NNC	0.998853	TRUE	LUC7	no_repeats	0.747
ENSG00000007392	LUC7L	TALONT000373848	1377	9	1	Known	NIC	0.999861	TRUE	LUC7	no_repeats	0.859
ENSG00000007392	LUC7L	TALONT000373856	1246	8	4	Known	NIC	0.997638	TRUE	LUC7	no_repeats	0.852
ENSG00000007392	LUC7L	TALONT000373864	1050	8	3	Known	NIC	0.995722	TRUE	LUC7	no_repeats	0.84
ENSG00000007392	LUC7L	TALONT000373868	1183	9	2	Known	NIC	0.999669	TRUE	LUC7	no_repeats	0.855
ENSG00000007392	LUC7L	TALONT000373888	873	7	1	Known	NIC	0.769678	TRUE	LUC7	no_repeats	0.82
ENSG00000007402	CACNA2D2	ENST00000483620	2526	4	0	Known	Known	0.990599	TRUE	VGCC_alpha2	no_repeats	0.644
ENSG00000007402	CACNA2D2	TALONT000336624	674	5	1	Known	NIC	0.823992	TRUE	VGCC_alpha2	no_repeats	0.863
ENSG00000007402	CACNA2D2	TALONT000336659	770	3	4	Known	NNC	0.847745	TRUE	no_domains	no_repeats	0.638
ENSG00000007516	BAIAP3	ENST00000561602	622	3	0	Known	Known	0	FALSE	no_domains	no_repeats	0.376
ENSG00000007516	BAIAP3	ENST00000565665	564	4	2	Known	Known	0.924486	TRUE	no_domains	no_repeats	0.107
ENSG00000007516	BAIAP3	ENST00000566389	841	6	0	Known	Known	0.999492	TRUE	C2, Membr_traf_MHD	no_repeats	0.617
ENSG00000007516	BAIAP3	ENST00000567203	539	2	0	Known	Known	0.960713	TRUE	no_domains	G-rich	0.518
ENSG00000007520	TSR3	ENST00000007390	1210	6	54	Known	Known	0.999929	TRUE	Ribo_biogen_C, RLI	no_repeats	0.473
ENSG00000007520	TSR3	ENST00000566296	649	4	0	Known	Known	0.982499	TRUE	Ribo_biogen_C	no_repeats	0.589
ENSG00000007520	TSR3	TALONT000374899	1201	6	25	Known	NNC	0.999925	TRUE	Ribo_biogen_C, RLI	no_repeats	0.472
ENSG00000007520	TSR3	TALONT000374903	1146	5	4	Known	NIC	0.999834	TRUE	Ribo_biogen_C, RLI	no_repeats	0.458
ENSG00000007520	TSR3	TALONT000374908	969	4	1	Known	NIC	0.997711	TRUE	Ribo_biogen_C, RLI	no_repeats	0.407
ENSG00000007541	PIGQ	ENST00000422307	2052	4	0	Known	Known	0.999996	TRUE	no_domains	no_repeats	0.359
ENSG00000007541	PIGQ	ENST00000470411	2112	3	0	Known	Known	0.999908	TRUE	no_domains	no_repeats	0.268
ENSG00000007541	PIGQ	ENST00000476438	1775	2	0	Known	Known	0.997579	TRUE	no_domains	AluSg	0.108
ENSG00000007541	PIGQ	ENST00000480424	2202	5	0	Known	Known	0.669227	TRUE	no_domains	no_repeats	0.591
ENSG00000007541	PIGQ	ENST00000537901	464	2	0	Known	Known	0.658088	TRUE	Gpi1	no_repeats	0.635
ENSG00000007545	CRAMP1	ENST00000415022	550	5	0	Known	Known	0.963287	TRUE	no_domains	no_repeats	0.764
ENSG00000007545	CRAMP1	ENST00000466562	534	5	0	Known	Known	0.963567	TRUE	no_domains	no_repeats	0.622
ENSG00000007545	CRAMP1	ENST00000467286	664	3	0	Known	Known	0.953759	TRUE	no_domains	no_repeats	0.372
ENSG00000007545	CRAMP1	ENST00000468839	451	2	0	Known	Known	0.593208	TRUE	no_domains	no_repeats	0.622
ENSG00000007545	CRAMP1	ENST00000498594	559	5	0	Known	Known	0.853395	TRUE	no_domains	no_repeats	0.831
ENSG00000007545	CRAMP1	ENST00000674071	246	2	0	Known	Known	0.914925	TRUE	no_domains	no_repeats	0.597
ENSG00000007545	CRAMP1	TALONT000375088	1956	10	2	Known	NIC	1	TRUE	no_domains	no_repeats	0.78
ENSG00000007545	CRAMP1	TALONT000375090	727	3	6	Known	NNC	0.900259	TRUE	no_domains	no_repeats	0.354
ENSG00000007545	CRAMP1	TALONT000375094	1120	9	1	Known	NIC	0.999909	TRUE	no_domains	no_repeats	0.769
ENSG00000007866	TEAD3	TALONT000353315	1470	6	1	Known	NNC	0.999143	TRUE	YBD	AluJo	0.702
ENSG00000007923	DNAJC11	ENST00000294401	2210	15	8	Known	Known	1	TRUE	DUF3395, DnaJ	no_repeats	0.849
ENSG00000007923	DNAJC11	ENST00000377577	3201	16	85	Known	Known	1	TRUE	DnaJ, DUF3395	GA-rich	0.86
ENSG00000007923	DNAJC11	ENST00000451196	1357	8	0	Known	Known	0.998605	TRUE	DnaJ	no_repeats	0.806
ENSG00000007923	DNAJC11	ENST00000460594	581	5	6	Known	Known	0.897968	TRUE	DnaJ	no_repeats	0.761
ENSG00000007923	DNAJC11	ENST00000465508	3014	7	0	Known	Known	0.972407	TRUE	DUF3395	GA-rich, MER102a	0.66
ENSG00000007923	DNAJC11	ENST00000465911	745	4	7	Known	Known	0.646944	TRUE	DnaJ	no_repeats	0.718
ENSG00000007923	DNAJC11	ENST00000472414	725	6	0	Known	Known	0.538556	TRUE	no_domains	GA-rich	0.781
ENSG00000007923	DNAJC11	ENST00000473993	755	7	0	Known	Known	0.907548	TRUE	no_domains	no_repeats	0.914
ENSG00000007923	DNAJC11	ENST00000485073	613	5	3	Known	Known	0.987286	TRUE	DnaJ	no_repeats	0.874
ENSG00000007923	DNAJC11	TALONT000237017	3078	15	13	Known	NIC	1	TRUE	DUF3395, DnaJ	GA-rich	0.86
ENSG00000007923	DNAJC11	TALONT000237066	1025	6	1	Known	NNC	0.985212	TRUE	DnaJ	no_repeats	0.798
ENSG00000007923	DNAJC11	TALONT000237068	447	4	7	Known	NNC	0.630054	TRUE	DnaJ	no_repeats	0.714
ENSG00000007923	DNAJC11	TALONT000237073	2031	4	3	Known	NNC	0.648237	TRUE	DnaJ	L1MD3, MIR3, AluJo, AluSx	0.714
ENSG00000007944	MYLIP	ENST00000349606	2796	6	0	Known	Known	0.997464	TRUE	zf-C3HC4_3, FERM_C	A-rich	0.754
ENSG00000007944	MYLIP	ENST00000356840	3072	7	116	Known	Known	0.999997	TRUE	zf-C3HC4_3, FERM_N, FERM_C, FERM_M	G-rich, A-rich	0.776
ENSG00000007968	E2F2	ENST00000487237	550	2	0	Known	Known	0.0080844	FALSE	no_domains	no_repeats	0.429
ENSG00000008018	PSMB1	ENST00000262193	891	6	936	Known	Known	0.987244	TRUE	Proteasome	no_repeats	0.803
ENSG00000008018	PSMB1	ENST00000462957	1939	5	1	Known	Known	0.934849	TRUE	Proteasome	MIRb, MIR	0.747
ENSG00000008018	PSMB1	TALONT000517479	783	5	14	Known	NIC	0.970731	TRUE	Proteasome	no_repeats	0.771
ENSG00000008018	PSMB1	TALONT000517482	679	4	2	Known	NIC	0.665122	TRUE	no_domains	no_repeats	0.744
ENSG00000008018	PSMB1	TALONT000517512	893	6	4	Known	NNC	0.934472	TRUE	Proteasome	no_repeats	0.733
ENSG00000008018	PSMB1	TALONT000517563	571	3	1	Known	NIC	0.66644	TRUE	no_domains	no_repeats	0.671
ENSG00000008018	PSMB1	TALONT000517588	761	5	5	Known	NIC	0.66412	TRUE	no_domains	no_repeats	0.785
ENSG00000008018	PSMB1	TALONT000517596	932	6	1	Known	NNC	0.978963	TRUE	Proteasome	no_repeats	0.766
ENSG00000008018	PSMB1	TALONT000517603	1100	6	11	Known	NNC	0.980746	TRUE	Proteasome	no_repeats	0.765
ENSG00000008018	PSMB1	TALONT000517640	963	7	2	Known	NNC	0.993439	TRUE	Proteasome	no_repeats	0.688
ENSG00000008018	PSMB1	TALONT000517651	886	6	1	Known	NNC	0.780773	TRUE	Proteasome	no_repeats	0.803
ENSG00000008018	PSMB1	TALONT000517705	907	6	2	Known	NNC	0.84232	TRUE	Proteasome	no_repeats	0.8
ENSG00000008018	PSMB1	TALONT000517920	910	6	3	Known	NNC	0.838337	TRUE	Proteasome	no_repeats	0.785
ENSG00000008018	PSMB1	TALONT000518003	882	6	1	Known	NNC	0.984558	TRUE	Proteasome	no_repeats	0.802
ENSG00000008018	PSMB1	TALONT000518080	1194	6	1	Known	NNC	0.974952	TRUE	Proteasome	no_repeats	0.758
ENSG00000008018	PSMB1	TALONT000518104	1091	4	1	Known	NNC	0.177724	FALSE	no_domains	MIRb, MIR	0.702
ENSG00000008018	PSMB1	TALONT000518107	521	3	1	Known	NNC	0.0510664	FALSE	Proteasome	MSTD	0.475
ENSG00000008018	PSMB1	TALONT000518112	828	2	2	Known	NNC	0.0236726	FALSE	no_domains	no_repeats	0.202
ENSG00000008056	SYN1	ENST00000638337	585	3	0	Known	Known	0.874387	TRUE	Synapsin, Synapsin_C	no_repeats	0.702
ENSG00000008083	JARID2	ENST00000341776	6003	18	0	Known	Known	1	TRUE	JmjN, ARID, JmjC, zf-C5HC2	GA-rich	0.943
ENSG00000008083	JARID2	ENST00000397311	5595	18	0	Known	Known	1	TRUE	zf-C5HC2, JmjN, JmjC, ARID	G-rich, GA-rich	0.894
ENSG00000008083	JARID2	TALONT000339043	685	5	2	Known	NNC	0.900054	TRUE	no_domains	no_repeats	0.981
ENSG00000008083	JARID2	TALONT000339045	1562	7	1	Known	NNC	0.989366	TRUE	no_domains	GA-rich, Tigger10	0.842
ENSG00000008083	JARID2	TALONT000339051	1235	5	1	Known	NIC	0.918958	TRUE	no_domains	GA-rich	0.937
ENSG00000008083	JARID2	TALONT000339060	821	2	2	Known	NNC	0.0550965	FALSE	no_domains	G-rich, MIRc	0.132
ENSG00000008083	JARID2	TALONT000339063	958	6	1	Known	NNC	0.999223	TRUE	no_domains	GA-rich	0.901
ENSG00000008083	JARID2	TALONT000339072	1617	7	1	Known	NNC	0.999265	TRUE	no_domains	GA-rich	0.812
ENSG00000008083	JARID2	TALONT000339075	1440	7	2	Known	NNC	0.999394	TRUE	no_domains	Kanga1c, GA-rich	0.801
ENSG00000008083	JARID2	TALONT000339078	1277	7	280	Known	NNC	0.923194	TRUE	no_domains	MLT1D, GA-rich	0.8
ENSG00000008083	JARID2	TALONT000339082	920	5	1	Known	NNC	0.950852	TRUE	no_domains	MLT1D, GA-rich	0.739
ENSG00000008083	JARID2	TALONT000339083	1979	12	1	Known	NNC	0.999647	TRUE	zf-C5HC2, JmjC	MLT1D, GA-rich	0.789
ENSG00000008083	JARID2	TALONT000339085	1554	6	121	Known	NNC	0.24397	FALSE	no_domains	MLT1D, GA-rich, Tigger10	0.65
ENSG00000008083	JARID2	TALONT000339087	712	4	11	Known	NNC	0.478832	TRUE	no_domains	MLT1D, GA-rich	0.722
ENSG00000008083	JARID2	TALONT000339091	1367	6	4	Known	NNC	0.993706	TRUE	no_domains	MLT1D, GA-rich	0.775
ENSG00000008083	JARID2	TALONT000339095	1242	4	9	Known	NNC	0.247139	FALSE	no_domains	MLT1D, GA-rich, Tigger10	0.479
ENSG00000008083	JARID2	TALONT000339096	1412	5	51	Known	NNC	0.245409	FALSE	no_domains	MLT1D, GA-rich, Tigger10	0.582
ENSG00000008083	JARID2	TALONT000339097	1276	4	11	Known	NNC	0.246792	FALSE	no_domains	MLT1D, GA-rich, Tigger10	0.494
ENSG00000008083	JARID2	TALONT000339101	828	5	2	Known	NNC	0.924922	TRUE	no_domains	MLT1D, GA-rich	0.736
ENSG00000008083	JARID2	TALONT000339104	964	6	16	Known	NNC	0.924402	TRUE	no_domains	MLT1D, GA-rich	0.769
ENSG00000008083	JARID2	TALONT000339107	2581	8	9	Known	NNC	1	TRUE	JmjN, ARID	MLT1D, GA-rich	0.823
ENSG00000008083	JARID2	TALONT000339108	3201	8	9	Known	NNC	0.99841	TRUE	no_domains	MLT1D, GA-rich	0.823
ENSG00000008083	JARID2	TALONT000339110	1882	6	6	Known	NNC	0.0496812	FALSE	no_domains	MLT1D	0.8
ENSG00000008083	JARID2	TALONT000339112	3450	15	17	Known	NNC	1	TRUE	JmjN, ARID, JmjC	MLT1D, GA-rich	0.884
ENSG00000008083	JARID2	TALONT000339114	2439	7	4	Known	NNC	1	TRUE	ARID, JmjN	MLT1D, GA-rich	0.799
ENSG00000008083	JARID2	TALONT000339117	1659	8	4	Known	NNC	0.998747	TRUE	no_domains	MLT1D, AluSx3, GA-rich	0.709
ENSG00000008083	JARID2	TALONT000339121	2920	6	12	Known	NNC	0.977406	TRUE	no_domains	MLT1D, GA-rich	0.767
ENSG00000008083	JARID2	TALONT000339124	1035	3	2	Known	NNC	0.00749118	FALSE	no_domains	MLT1D, AluSx3, SVA_A	0.095
ENSG00000008083	JARID2	TALONT000339125	1716	8	1	Known	NNC	0.998743	TRUE	no_domains	MLT1D, GA-rich	0.709
ENSG00000008083	JARID2	TALONT000339132	1672	7	7	Known	NNC	0.242779	FALSE	no_domains	MLT1D, AluSx3, GA-rich, Tigger10	0.557
ENSG00000008083	JARID2	TALONT000339134	718	4	5	Known	NNC	0.47875	TRUE	no_domains	MLT1D, GA-rich	0.736
ENSG00000008083	JARID2	TALONT000339135	1888	3	3	Known	NNC	0.0524365	FALSE	no_domains	MLT1D, L1ME3G, ORSL-2b, AluJb, L2b	0.316
ENSG00000008083	JARID2	TALONT000339137	1652	7	4	Known	NNC	0.281789	FALSE	no_domains	MLT1D, GA-rich, Tigger10	0.557
ENSG00000008083	JARID2	TALONT000339142	970	6	2	Known	NNC	0.924379	TRUE	no_domains	MLT1D, GA-rich	0.778
ENSG00000008083	JARID2	TALONT000339147	1418	5	1	Known	NNC	0.245348	FALSE	no_domains	MLT1D, GA-rich, Tigger10	0.593
ENSG00000008083	JARID2	TALONT000339148	1321	6	1	Known	NNC	0.99937	TRUE	no_domains	MLT1D, GA-rich	0.781
ENSG00000008083	JARID2	TALONT000339150	1457	5	1	Known	NNC	0.244952	FALSE	no_domains	MLT1D, GA-rich, Tigger10	0.551
ENSG00000008083	JARID2	TALONT000339158	794	5	1	Known	NNC	0.925051	TRUE	no_domains	MLT1D, GA-rich	0.724
ENSG00000008083	JARID2	TALONT000339159	1467	7	1	Known	NNC	0.998485	TRUE	no_domains	MLT1D, AluSx3, GA-rich	0.67
ENSG00000008083	JARID2	TALONT000339167	1645	8	8	Known	NNC	0.99361	TRUE	no_domains	MLT1D, GA-rich	0.821
ENSG00000008083	JARID2	TALONT000339168	2005	6	3	Known	NNC	0.329314	FALSE	no_domains	MLT1D, GA-rich	0.647
ENSG00000008083	JARID2	TALONT000339172	2303	6	1	Known	NNC	1	TRUE	ARID, JmjN	MLT1D, GA-rich	0.777
ENSG00000008083	JARID2	TALONT000339180	1863	8	1	Known	NNC	0.240858	FALSE	no_domains	MLT1D, GA-rich, Tigger10	0.523
ENSG00000008083	JARID2	TALONT000339189	1174	6	3	Known	NNC	0.563917	TRUE	no_domains	MLT1D	0.786
ENSG00000008083	JARID2	TALONT000339201	2934	7	1	Known	NNC	0.786162	TRUE	no_domains	MLT1D, GA-rich	0.815
ENSG00000008083	JARID2	TALONT000339204	1145	3	1	Known	NNC	0.0073979	FALSE	no_domains	MLT1D	0.007
ENSG00000008083	JARID2	TALONT000339206	1098	4	1	Known	NIC	0.00746554	FALSE	no_domains	MLT1D, AluSc	0.073
ENSG00000008083	JARID2	TALONT000339218	1242	5	2	Known	NNC	0.247139	FALSE	no_domains	GA-rich, Tigger10	0.793
ENSG00000008086	CDKL5	ENST00000623535	14572	18	5	Known	Known	1	TRUE	Pkinase	G-rich, MER20, MER58A, LTR106_Mam, MIR, AluSx, AluSg, L1MB8	0.909
ENSG00000008086	CDKL5	ENST00000637881	1782	12	0	Known	Known	0.999995	TRUE	Pkinase	no_repeats	0.945
ENSG00000008086	CDKL5	ENST00000673617	378	3	0	Known	Known	0.106307	FALSE	no_domains	no_repeats	0.035
ENSG00000008086	CDKL5	TALONT000518798	2245	13	2	Known	NNC	1	TRUE	Pkinase	no_repeats	0.927
ENSG00000008086	CDKL5	TALONT000518824	1642	4	6	Known	NNC	0.465105	TRUE	no_domains	MLT1J	0.064
ENSG00000008086	CDKL5	TALONT000518825	1982	6	1	Known	NNC	0.46047	TRUE	no_domains	MLT1J, LTR1, MLT1A0	0.06
ENSG00000008086	CDKL5	TALONT000518826	2374	6	2	Known	NNC	0.455135	TRUE	no_domains	MLT1J, MADE1	0.089
ENSG00000008086	CDKL5	TALONT000518840	635	3	9	Known	NNC	0.104975	FALSE	no_domains	MLT1J	0.045
ENSG00000008086	CDKL5	TALONT000518843	874	4	1	Known	NNC	0.775923	TRUE	no_domains	MLT1J, LTR1A2, MLT1A0	0.054
ENSG00000008086	CDKL5	TALONT000518844	987	4	1	Known	NNC	0.282213	FALSE	no_domains	MLT1J, MADE1	0.096
ENSG00000008086	CDKL5	TALONT000518845	456	3	1	Known	NNC	0.105901	FALSE	no_domains	MLT1J	0.063
ENSG00000008086	CDKL5	TALONT000518846	881	3	1	Known	NNC	0.845194	TRUE	no_domains	no_repeats	0.035
ENSG00000008128	CDK11A	ENST00000401096	450	2	0	Known	Known	0.221653	FALSE	no_domains	no_repeats	0.504
ENSG00000008128	CDK11A	ENST00000463652	1028	5	0	Known	Known	0.97412	TRUE	no_domains	no_repeats	0.718
ENSG00000008128	CDK11A	ENST00000464748	381	3	0	Known	Known	0.978638	TRUE	Pkinase	no_repeats	0.748
ENSG00000008128	CDK11A	ENST00000468397	836	4	0	Known	Known	0.987106	TRUE	Pkinase	no_repeats	0.688
ENSG00000008128	CDK11A	ENST00000468800	897	5	0	Known	Known	0.955274	TRUE	Pkinase	no_repeats	0.797
ENSG00000008128	CDK11A	ENST00000478901	931	2	0	Known	Known	0.753294	TRUE	no_domains	no_repeats	0.665
ENSG00000008128	CDK11A	ENST00000479362	700	5	0	Known	Known	0.894337	TRUE	no_domains	A-rich	0.759
ENSG00000008128	CDK11A	ENST00000487462	437	2	0	Known	Known	0.021426	FALSE	no_domains	no_repeats	0.335
ENSG00000008128	CDK11A	ENST00000489300	577	2	0	Known	Known	0.974226	TRUE	Pkinase	no_repeats	0.68
ENSG00000008128	CDK11A	ENST00000491311	626	4	0	Known	Known	0.986327	TRUE	Pkinase	no_repeats	0.771
ENSG00000008128	CDK11A	ENST00000495016	286	3	0	Known	Known	0.921229	TRUE	Pkinase	no_repeats	0.803
ENSG00000008128	CDK11A	ENST00000498810	574	2	0	Known	Known	0.129031	FALSE	no_domains	no_repeats	0.466
ENSG00000008128	CDK11A	TALONT000230669	856	4	3	Known	NIC	0.840784	TRUE	no_domains	no_repeats	0.617
ENSG00000008130	NADK	ENST00000341426	3235	12	7	Known	Known	1	TRUE	NAD_kinase	no_repeats	0.713
ENSG00000008130	NADK	ENST00000341991	3098	12	0	Known	Known	1	TRUE	NAD_kinase	no_repeats	0.709
ENSG00000008130	NADK	ENST00000460602	974	4	1	Known	Known	0.933117	TRUE	no_domains	MSTD	0.445
ENSG00000008130	NADK	ENST00000464373	722	3	0	Known	Known	0.402043	TRUE	no_domains	no_repeats	0.288
ENSG00000008130	NADK	ENST00000469045	890	8	0	Known	Known	0.999511	TRUE	NAD_kinase	MSTD	0.734
ENSG00000008130	NADK	ENST00000477235	1004	6	0	Known	Known	0.998575	TRUE	NAD_kinase	MSTD	0.707
ENSG00000008130	NADK	ENST00000480499	549	4	0	Known	Known	0.982443	TRUE	NAD_kinase	no_repeats	0.744
[truncated: 211,874+ more rows]
