# Supplementary material for: Isoform-resolved transcriptome of the human preimplantation embryo
Source: Nat Commun. 2023 Oct 30;14:6902. doi: 10.1038/s41467-023-42558-y (PMC10616205; doi:10.1038/s41467-023-42558-y)
Supplement: Supplementary file 6 — Supplementary Data 3 [file 41467_2023_42558_MOESM6_ESM.xlsx]

## Sheet: SupplementaryData3
Transcript ID	Best ORF ID	Transcript length (bp)	ORF strand	ORF frame	ORF start	ORF end	ORF length	Fickett score	Hexamer score	Coding probability	Protein-coding
TALONT000223367	TALONT000223367_ORF_1	3163	+	3	1365	1604	240	1.1129	-0.036719	0.154033	FALSE
TALONT000223368	TALONT000223368_ORF_1	3268	+	3	1470	1709	240	1.1129	-0.036719	0.153285	FALSE
ENST00000495576	ENST00000495576_ORF_1	1319	+	3	516	677	162	0.7999	-0.0948922	0.019708	FALSE
ENST00000453576	ENST00000453576_ORF_1	336	+	2	221	334	114	1.1303	0.248848	0.237744	FALSE
ENST00000655252	ENST00000655252_ORF_1	1229	+	3	117	398	282	0.5881	-0.0211308	0.0551037	FALSE
ENST00000448958	ENST00000448958_ORF_1	2250	+	3	1260	1622	363	1.1858	0.349725	0.910455	TRUE
ENST00000616947	ENST00000616947_ORF_1	603	+	1	145	297	153	0.7348	0.0451457	0.0341291	FALSE
ENST00000457084	ENST00000457084_ORF_1	566	+	1	259	405	147	0.6906	-0.0875158	0.0125505	FALSE
ENST00000665867	ENST00000665867_ORF_4	1078	+	1	232	321	90	1.1052	0.0747166	0.0680219	FALSE
TALONT000223822	TALONT000223822_ORF_1	675	+	2	167	328	162	1.0206	-0.0977118	0.0419736	FALSE
TALONT000223824	TALONT000223824_ORF_2	568	+	3	327	464	138	0.9112	0.0588108	0.0563713	FALSE
ENST00000590817	ENST00000590817_ORF_1	238	+	3	27	188	162	1.0206	-0.0977118	0.0429478	FALSE
ENST00000623808	ENST00000623808_ORF_1	493	+	1	40	117	78	1.2658	-0.172616	0.0249182	FALSE
ENST00000445118	ENST00000445118_ORF_1	6616	+	1	3505	3813	309	0.8177	-0.0257609	0.111869	FALSE
ENST00000669922	ENST00000669922_ORF_1	5441	+	2	962	1330	369	0.4705	-0.0649521	0.058924	FALSE
ENST00000667414	ENST00000667414_ORF_1	1752	+	1	262	453	192	0.6744	0.0437577	0.0396889	FALSE
ENST00000666741	ENST00000666741_ORF_1	5483	+	3	2352	2726	375	0.7152	0.114227	0.315372	FALSE
ENST00000659124	ENST00000659124_ORF_3	5289	+	2	2219	2404	186	0.9284	0.0806368	0.0872345	FALSE
ENST00000658846	ENST00000658846_ORF_1	1429	+	3	243	518	276	0.5023	0.00705182	0.0454469	FALSE
ENST00000608189	ENST00000608189_ORF_2	1653	+	1	592	696	105	0.9369	-0.00769408	0.0276137	FALSE
TALONT000223889	TALONT000223889_ORF_1	1258	+	3	138	413	276	0.5023	0.00705182	0.0458554	FALSE
ENST00000449005	ENST00000449005_ORF_1	659	+	3	234	509	276	0.5023	0.00705182	0.047314	FALSE
ENST00000441765	ENST00000441765_ORF_1	911	+	1	241	390	150	1.0831	0.249308	0.278127	FALSE
ENST00000609139	ENST00000609139_ORF_1	727	+	2	356	526	171	0.6116	-0.0640151	0.0142674	FALSE
ENST00000609009	ENST00000609009_ORF_2	1932	+	3	582	686	105	0.9369	-0.00769408	0.0272059	FALSE
ENST00000657837	ENST00000657837_ORF_2	2933	+	2	1949	2134	186	0.9284	0.0806368	0.0980841	FALSE
ENST00000610067	ENST00000610067_ORF_1	375	+	1	205	342	138	0.6765	0.0932869	0.0320765	FALSE
ENST00000416570	ENST00000416570_ORF_1	612	+	3	198	473	276	0.5023	0.00705182	0.0474303	FALSE
ENST00000661237	ENST00000661237_ORF_1	1771	+	2	323	646	324	0.524	0.00577837	0.0787567	FALSE
ENST00000668541	ENST00000668541_ORF_1	987	+	2	317	466	150	1.0831	0.249308	0.277291	FALSE
ENST00000657175	ENST00000657175_ORF_1	1558	+	3	165	440	276	0.5023	0.00705182	0.045141	FALSE
ENST00000660797	ENST00000660797_ORF_2	1215	+	1	547	696	150	1.0831	0.249308	0.274793	FALSE
TALONT000224060	TALONT000224060_ORF_1	1135	+	2	614	784	171	0.6116	-0.0640151	0.0139562	FALSE
ENST00000670824	ENST00000670824_ORF_5	2495	+	1	232	381	150	1.0831	0.249308	0.26103	FALSE
ENST00000415295	ENST00000415295_ORF_1	894	+	1	205	354	150	1.0831	0.249308	0.278314	FALSE
ENST00000425657	ENST00000425657_ORF_1	845	+	3	324	440	117	0.7369	0.0383953	0.0220395	FALSE
TALONT000224093	TALONT000224093_ORF_1	446	+	1	301	390	90	0.6905	-0.404244	0.000988006	FALSE
TALONT000224102	TALONT000224102_ORF_1	2341	+	3	555	908	354	0.7996	-0.00962057	0.214437	FALSE
TALONT000224319	TALONT000224319_ORF_1	796	+	1	436	672	237	0.8024	-0.0593539	0.0565302	FALSE
TALONT000224289	TALONT000224289_ORF_3	1892	+	3	282	527	246	0.9122	0.137145	0.230891	FALSE
ENST00000671208	ENST00000671208_ORF_4	2509	+	2	899	1144	246	0.9122	0.137145	0.224938	FALSE
ENST00000661463	ENST00000661463_ORF_2	2070	+	1	898	1143	246	0.9122	0.137145	0.229163	FALSE
TALONT000224519	TALONT000224519_ORF_1	1021	+	2	110	547	438	1.0997	0.186785	0.874364	TRUE
TALONT000224521	TALONT000224521_ORF_1	1017	+	2	110	547	438	1.0997	0.186785	0.874388	TRUE
ENST00000415481	ENST00000415481_ORF_1	1058	+	3	60	1058	999	1.2928	0.46567	0.999974	TRUE
ENST00000327044	ENST00000327044_ORF_1	2757	+	2	17	2266	2250	1.2976	0.578364	1	TRUE
ENST00000483767	ENST00000483767_ORF_1	1611	+	3	471	1121	651	1.2058	0.610752	0.999275	TRUE
TALONT000224568	TALONT000224568_ORF_1	2771	+	2	17	2281	2265	1.2976	0.571387	1	TRUE
ENST00000463212	ENST00000463212_ORF_1	955	+	3	186	749	564	1.242	0.41026	0.994514	TRUE
ENST00000466300	ENST00000466300_ORF_1	913	+	1	349	735	387	1.0378	0.562176	0.968933	TRUE
ENST00000481067	ENST00000481067_ORF_1	515	+	1	418	513	96	0.9073	0.648803	0.570045	TRUE
ENST00000428771	ENST00000428771_ORF_1	1040	+	2	200	943	744	1.1668	0.462385	0.999302	TRUE
ENST00000304952	ENST00000304952_ORF_1	885	+	2	125	790	666	1.1722	0.494589	0.998663	TRUE
ENST00000481869	ENST00000481869_ORF_1	1038	+	1	526	945	420	1.1071	0.449776	0.966405	TRUE
ENST00000484667	ENST00000484667_ORF_1	667	+	3	9	578	570	1.1668	0.496996	0.996128	TRUE
ENST00000649529	ENST00000649529_ORF_1	637	+	3	78	575	498	1.2516	0.656344	0.997541	TRUE
ENST00000469403	ENST00000469403_ORF_1	899	+	2	353	898	546	1.0342	0.426426	0.987672	TRUE
ENST00000461111	ENST00000461111_ORF_1	3385	+	3	1092	1739	648	0.6446	-0.0224157	0.789453	TRUE
ENST00000456409	ENST00000456409_ORF_2	750	+	1	670	750	81	0.8587	-0.160031	0.00686503	FALSE
ENST00000433695	ENST00000433695_ORF_1	540	+	3	60	146	87	1.0425	0.0220405	0.0408032	FALSE
ENST00000451054	ENST00000451054_ORF_2	565	+	1	37	126	90	1.17	0.321331	0.295368	FALSE
TALONT000224707	TALONT000224707_ORF_1	523	+	3	9	98	90	1.2218	0.190904	0.185419	FALSE
ENST00000421241	ENST00000421241_ORF_1	1832	+	1	166	762	597	0.9742	0.322147	0.983098	TRUE
ENST00000487177	ENST00000487177_ORF_1	3315	+	1	763	1230	468	0.7595	0.114819	0.631933	TRUE
ENST00000379320	ENST00000379320_ORF_1	2324	+	2	632	1666	1035	0.8348	0.242255	0.999655	TRUE
ENST00000379319	ENST00000379319_ORF_1	1097	+	2	308	904	597	0.9742	0.322147	0.983755	TRUE
ENST00000482816	ENST00000482816_ORF_1	982	+	2	320	889	570	0.8017	0.256141	0.943356	TRUE
ENST00000462097	ENST00000462097_ORF_1	836	+	2	527	835	309	0.9171	0.312957	0.65548	TRUE
ENST00000475119	ENST00000475119_ORF_1	740	+	2	386	739	354	0.8852	0.294453	0.717011	TRUE
ENST00000472741	ENST00000472741_ORF_1	661	+	1	112	363	252	0.8267	0.0333659	0.119924	FALSE
ENST00000648183	ENST00000648183_ORF_1	1095	+	1	829	1077	249	0.5608	-0.219664	0.0109591	FALSE
ENST00000660930	ENST00000660930_ORF_1	2137	+	3	330	1376	1047	1.2694	0.581612	0.999991	TRUE
ENST00000360001	ENST00000360001_ORF_1	1933	+	3	264	1352	1089	1.2436	0.680378	0.999997	TRUE
ENST00000263741	ENST00000263741_ORF_1	2079	+	3	294	1340	1047	1.2694	0.581612	0.999992	TRUE
ENST00000494748	ENST00000494748_ORF_1	3516	+	3	2544	2936	393	1.2849	0.88483	0.997922	TRUE
ENST00000478938	ENST00000478938_ORF_1	2591	+	1	1486	2013	528	1.2694	0.711574	0.998682	TRUE
ENST00000379198	ENST00000379198_ORF_1	2805	+	1	43	1032	990	1.2078	0.688697	0.999989	TRUE
ENST00000462849	ENST00000462849_ORF_1	682	+	2	137	580	444	1.2144	0.375083	0.972451	TRUE
ENST00000478606	ENST00000478606_ORF_1	522	+	2	356	481	126	1.059	-0.00998904	0.0542945	FALSE
TALONT000224769	TALONT000224769_ORF_1	1241	+	1	1	1146	1146	1.0534	0.40998	0.999984	TRUE
TALONT000224767	TALONT000224767_ORF_1	1241	+	1	238	1146	909	1.2028	0.470453	0.999906	TRUE
ENST00000486627	ENST00000486627_ORF_1	639	+	3	267	638	372	0.8991	0.157793	0.587884	TRUE
ENST00000450390	ENST00000450390_ORF_1	2455	+	1	487	1161	675	1.1224	0.236682	0.992565	TRUE
ENST00000349431	ENST00000349431_ORF_1	2260	+	1	190	969	780	1.1908	0.251219	0.998347	TRUE
ENST00000347370	ENST00000347370_ORF_1	2387	+	1	475	1098	624	1.1822	0.226445	0.988696	TRUE
TALONT000224959	TALONT000224959_ORF_1	1081	+	1	151	798	648	0.8831	0.176971	0.970115	TRUE
TALONT000224974	TALONT000224974_ORF_1	1291	+	3	399	1073	675	1.1224	0.236682	0.993021	TRUE
TALONT000224880	TALONT000224880_ORF_1	998	+	1	238	780	543	1.2272	0.282999	0.984318	TRUE
TALONT000224911	TALONT000224911_ORF_1	1206	+	2	365	988	624	1.1822	0.226445	0.989397	TRUE
ENST00000400929	ENST00000400929_ORF_1	1057	+	3	216	839	624	1.1822	0.226445	0.989482	TRUE
TALONT000224883	TALONT000224883_ORF_1	1303	+	3	423	1085	663	1.1822	0.230719	0.99326	TRUE
TALONT000224998	TALONT000224998_ORF_1	2132	+	1	1291	1914	624	1.0602	0.217035	0.982146	TRUE
ENST00000464036	ENST00000464036_ORF_1	1256	+	1	478	1101	624	1.0602	0.217035	0.982969	TRUE
ENST00000360466	ENST00000360466_ORF_1	1047	+	1	229	1008	780	1.1908	0.251219	0.998453	TRUE
ENST00000400930	ENST00000400930_ORF_1	1021	+	1	169	996	828	1.1346	0.23834	0.998815	TRUE
ENST00000467339	ENST00000467339_ORF_2	515	+	2	419	511	93	1.2426	0.0423713	0.0931568	FALSE
ENST00000473215	ENST00000473215_ORF_1	1028	+	2	470	1027	558	1.1715	0.213199	0.975638	TRUE
ENST00000435198	ENST00000435198_ORF_1	1056	+	1	469	1056	588	1.015	0.209503	0.969594	TRUE
ENST00000509720	ENST00000509720_ORF_1	472	+	1	292	471	180	0.9557	0.22068	0.230241	FALSE
ENST00000491779	ENST00000491779_ORF_1	611	+	1	358	609	252	1.145	0.197279	0.525352	TRUE
ENST00000503294	ENST00000503294_ORF_1	814	+	3	576	812	237	0.88	0.115675	0.1845	FALSE
ENST00000477894	ENST00000477894_ORF_1	767	+	1	190	492	303	0.9676	0.209883	0.532074	TRUE
ENST00000471154	ENST00000471154_ORF_1	336	+	2	209	334	126	0.8452	-0.0755911	0.0182996	FALSE
ENST00000422076	ENST00000422076_ORF_1	643	+	1	340	642	303	0.9366	0.175518	0.455089	TRUE
ENST00000461142	ENST00000461142_ORF_1	837	+	2	173	466	294	0.8044	0.0655242	0.195503	FALSE
ENST00000488418	ENST00000488418_ORF_1	750	+	2	620	748	129	1.2044	0.331061	0.433977	TRUE
ENST00000470659	ENST00000470659_ORF_1	421	+	1	229	420	192	1.0151	0.0298515	0.116794	FALSE
TALONT000225262	TALONT000225262_ORF_1	1198	+	2	473	901	429	1.1492	0.386528	0.9613	TRUE
ENST00000379031	ENST00000379031_ORF_1	1257	+	3	48	959	912	1.2486	0.485184	0.999929	TRUE
ENST00000470520	ENST00000470520_ORF_1	769	+	2	428	769	342	1.182	0.423543	0.930881	TRUE
TALONT000225269	TALONT000225269_ORF_1	1221	+	1	34	924	891	1.2216	0.471324	0.999893	TRUE
ENST00000463758	ENST00000463758_ORF_1	940	+	2	791	940	150	1.1089	0.413492	0.532427	TRUE
ENST00000467712	ENST00000467712_ORF_1	877	+	3	501	875	375	1.2558	0.437797	0.964582	TRUE
ENST00000470030	ENST00000470030_ORF_1	2369	+	2	1340	2095	756	1.2882	0.67222	0.999879	TRUE
ENST00000545578	ENST00000545578_ORF_1	2263	+	1	274	1989	1716	1.2895	0.663034	1	TRUE
ENST00000497304	ENST00000497304_ORF_2	932	+	3	15	212	198	0.9869	0.321788	0.423189	TRUE
ENST00000323275	ENST00000323275_ORF_1	2450	+	2	761	2191	1431	1.2895	0.658496	1	TRUE
ENST00000435064	ENST00000435064_ORF_1	2114	+	2	53	1855	1803	1.2895	0.654484	1	TRUE
ENST00000478641	ENST00000478641_ORF_2	3079	+	3	1914	2285	372	1.2096	0.506858	0.968016	TRUE
ENST00000450926	ENST00000450926_ORF_1	1839	+	3	63	1799	1737	1.2895	0.649199	1	TRUE
ENST00000527098	ENST00000527098_ORF_1	2004	+	1	253	1968	1716	1.2895	0.663034	1	TRUE
ENST00000485710	ENST00000485710_ORF_1	883	+	2	32	823	792	1.1962	0.473225	0.999658	TRUE
ENST00000461514	ENST00000461514_ORF_1	913	+	2	47	511	465	1.2036	0.496475	0.988855	TRUE
ENST00000525164	ENST00000525164_ORF_3	816	+	2	557	814	258	1.3116	0.687534	0.97603	TRUE
ENST00000528879	ENST00000528879_ORF_2	1524	+	3	750	1523	774	1.2748	0.707583	0.99992	TRUE
ENST00000525769	ENST00000525769_ORF_1	695	+	2	17	481	465	1.2036	0.496475	0.988986	TRUE
ENST00000531292	ENST00000531292_ORF_1	704	+	3	198	704	507	1.2849	0.507571	0.995104	TRUE
ENST00000467408	ENST00000467408_ORF_1	639	+	2	140	637	498	1.297	0.616221	0.997318	TRUE
ENST00000533916	ENST00000533916_ORF_1	405	+	2	137	403	267	1.2003	0.601825	0.949123	TRUE
ENST00000488042	ENST00000488042_ORF_1	1134	+	1	22	873	852	1.2555	0.50057	0.999877	TRUE
ENST00000526797	ENST00000526797_ORF_1	659	+	2	332	658	327	1.2853	0.649555	0.984725	TRUE
ENST00000526113	ENST00000526113_ORF_4	591	+	1	115	195	81	1.0879	0.242209	0.149986	FALSE
ENST00000526904	ENST00000526904_ORF_1	551	+	2	83	247	165	1.0732	-0.186845	0.0308574	FALSE
ENST00000525603	ENST00000525603_ORF_1	738	+	2	497	736	240	1.2952	0.777756	0.982023	TRUE
ENST00000429572	ENST00000429572_ORF_1	1104	+	2	59	928	870	1.0478	0.314199	0.999366	TRUE
ENST00000498173	ENST00000498173_ORF_1	1589	+	3	792	1415	624	0.9024	0.224917	0.971837	TRUE
ENST00000496353	ENST00000496353_ORF_1	2428	+	3	1647	2270	624	0.9024	0.224917	0.97055	TRUE
ENST00000493534	ENST00000493534_ORF_1	896	+	1	478	894	417	1.1032	0.364042	0.942661	TRUE
ENST00000490853	ENST00000490853_ORF_5	704	+	1	607	702	96	1.327	0.864094	0.953686	TRUE
ENST00000531019	ENST00000531019_ORF_4	549	+	2	452	547	96	1.327	0.864094	0.95406	TRUE
ENST00000498476	ENST00000498476_ORF_1	554	+	2	53	553	501	1.1206	0.399013	0.982544	TRUE
ENST00000530233	ENST00000530233_ORF_2	595	+	3	51	239	189	0.8961	0.106476	0.118003	FALSE
ENST00000464957	ENST00000464957_ORF_1	1101	+	1	415	870	456	1.3169	0.706996	0.99763	TRUE
ENST00000343938	ENST00000343938_ORF_2	2154	+	2	377	1021	645	1.3421	0.662285	0.999635	TRUE
ENST00000634054	ENST00000634054_ORF_1	828	+	2	185	826	642	1.0108	0.385815	0.994143	TRUE
ENST00000633096	ENST00000633096_ORF_1	580	+	2	83	340	258	1.229	0.661353	0.963597	TRUE
ENST00000472445	ENST00000472445_ORF_1	639	+	2	44	637	594	0.922	0.336383	0.982042	TRUE
ENST00000474033	ENST00000474033_ORF_2	1171	+	2	119	256	138	1.2796	0.483743	0.730607	TRUE
ENST00000342753	ENST00000342753_ORF_1	2231	+	3	291	1316	1026	1.3036	0.575729	0.99999	TRUE
ENST00000309212	ENST00000309212_ORF_1	2293	+	1	52	1380	1329	1.2568	0.596114	1	TRUE
ENST00000473097	ENST00000473097_ORF_1	975	+	1	208	816	609	0.8245	0.187524	0.948415	TRUE
ENST00000478517	ENST00000478517_ORF_1	846	+	3	102	710	609	0.8245	0.187524	0.94876	TRUE
ENST00000476718	ENST00000476718_ORF_2	1001	+	3	699	836	138	1.2796	0.483743	0.732438	TRUE
ENST00000338370	ENST00000338370_ORF_1	1072	+	3	402	1001	600	1.1134	0.397721	0.9938	TRUE
TALONT000225385	TALONT000225385_ORF_1	520	+	3	261	449	189	1.2381	0.627686	0.911687	TRUE
ENST00000338338	ENST00000338338_ORF_1	1047	+	2	377	976	600	1.1134	0.397721	0.993808	TRUE
ENST00000321751	ENST00000321751_ORF_1	798	+	1	130	729	600	1.1134	0.397721	0.993892	TRUE
TALONT000225441	TALONT000225441_ORF_1	868	+	2	113	799	687	1.1117	0.38655	0.997497	TRUE
TALONT000225718	TALONT000225718_ORF_1	773	+	2	296	709	414	1.182	0.492985	0.978689	TRUE
ENST00000378853	ENST00000378853_ORF_1	875	+	2	212	811	600	1.1134	0.397721	0.993866	TRUE
TALONT000225564	TALONT000225564_ORF_1	632	+	2	155	568	414	1.182	0.492985	0.97885	TRUE
TALONT000225481	TALONT000225481_ORF_1	935	+	2	200	871	672	1.1273	0.377505	0.997027	TRUE
ENST00000489799	ENST00000489799_ORF_1	695	+	1	265	693	429	1.0517	0.183388	0.841738	TRUE
ENST00000496905	ENST00000496905_ORF_1	608	+	3	462	608	147	1.0306	0.223089	0.212353	FALSE
ENST00000480479	ENST00000480479_ORF_1	2792	+	2	239	664	426	1.1844	0.28844	0.931985	TRUE
ENST00000400809	ENST00000400809_ORF_1	3112	+	3	30	1592	1563	0.8164	0.343642	0.999999	TRUE
ENST00000463260	ENST00000463260_ORF_3	1941	+	1	1144	1221	78	1.1306	0.28625	0.193434	FALSE
TALONT000225852	TALONT000225852_ORF_1	2519	+	2	329	1306	978	0.8932	0.260757	0.999518	TRUE
TALONT000225903	TALONT000225903_ORF_3	2298	+	3	792	1013	222	1.0003	0.232709	0.351957	FALSE
ENST00000481223	ENST00000481223_ORF_1	2815	+	1	1396	2292	897	0.8526	0.333337	0.999102	TRUE
TALONT000226007	TALONT000226007_ORF_1	2148	+	3	6	1625	1620	0.7999	0.322014	1	TRUE
ENST00000418865	ENST00000418865_ORF_1	3082	+	3	1668	2564	897	0.8526	0.333337	0.999089	TRUE
TALONT000226160	TALONT000226160_ORF_1	2055	+	2	167	1537	1371	0.8181	0.344776	0.999995	TRUE
ENST00000488340	ENST00000488340_ORF_1	1598	+	1	703	1596	894	0.8526	0.34582	0.999195	TRUE
ENST00000408918	ENST00000408918_ORF_1	1186	+	3	12	692	681	1.1507	0.340902	0.996861	TRUE
TALONT000226376	TALONT000226376_ORF_1	1227	+	3	30	569	540	1.2142	0.37089	0.989868	TRUE
ENST00000473872	ENST00000473872_ORF_1	557	+	1	406	516	111	1.1624	-0.193299	0.0222441	FALSE
ENST00000425598	ENST00000425598_ORF_1	661	+	2	20	562	543	0.8139	0.233031	0.919086	TRUE
ENST00000497013	ENST00000497013_ORF_2	548	+	1	292	546	255	1.2415	0.304216	0.754004	TRUE
TALONT000226399	TALONT000226399_ORF_1	815	+	1	280	813	534	0.6118	0.149143	0.753085	TRUE
ENST00000659048	ENST00000659048_ORF_2	2199	+	3	276	485	210	0.8662	0.133256	0.141238	FALSE
ENST00000448629	ENST00000448629_ORF_1	1748	+	3	33	446	414	0.7056	0.00936874	0.309298	FALSE
ENST00000444362	ENST00000444362_ORF_3	1747	+	3	108	335	228	0.806	0.112467	0.128694	FALSE
ENST00000418833	ENST00000418833_ORF_2	2196	+	2	266	475	210	0.8662	0.133256	0.141258	FALSE
ENST00000576232	ENST00000576232_ORF_2	585	+	2	83	322	240	0.8422	0.109001	0.166473	FALSE
ENST00000570344	ENST00000570344_ORF_1	515	+	1	73	261	189	0.6376	0.184018	0.081089	FALSE
ENST00000572242	ENST00000572242_ORF_4	2228	+	2	68	199	132	0.9497	0.148062	0.0909904	FALSE
TALONT000226762	TALONT000226762_ORF_1	841	+	1	16	174	159	1.0771	-0.229517	0.0224103	FALSE
TALONT000226413	TALONT000226413_ORF_1	531	+	1	19	357	339	1.0355	0.340705	0.828083	TRUE
TALONT000226566	TALONT000226566_ORF_1	648	+	1	19	474	456	1.0541	0.317998	0.942729	TRUE
TALONT000226584	TALONT000226584_ORF_1	763	+	1	19	348	330	0.8189	0.27807	0.582233	TRUE
TALONT000226764	TALONT000226764_ORF_1	636	+	1	19	462	444	1.0238	0.335738	0.935269	TRUE
TALONT000226839	TALONT000226839_ORF_1	564	+	1	19	390	372	1.0778	0.379551	0.910604	TRUE
TALONT000226430	TALONT000226430_ORF_1	837	+	2	74	382	309	1.1267	0.262794	0.742936	TRUE
ENST00000344843	ENST00000344843_ORF_1	700	+	2	77	526	450	1.0541	0.332019	0.943539	TRUE
TALONT000226882	TALONT000226882_ORF_1	723	+	2	77	406	330	1.0801	0.253659	0.747705	TRUE
ENST00000493287	ENST00000493287_ORF_1	504	+	1	16	93	78	1.1969	-0.112222	0.028235	FALSE
ENST00000487659	ENST00000487659_ORF_1	1693	+	1	52	498	447	1.0567	0.235255	0.895655	TRUE
TALONT000227699	TALONT000227699_ORF_1	695	+	1	52	525	474	1.0807	0.285583	0.947588	TRUE
TALONT000227016	TALONT000227016_ORF_1	957	+	2	77	406	330	0.8189	0.27807	0.579643	TRUE
TALONT000228100	TALONT000228100_ORF_1	795	+	2	176	625	450	1.0541	0.332019	0.943261	TRUE
ENST00000492508	ENST00000492508_ORF_1	588	+	1	82	201	120	0.834	-0.106909	0.0134929	FALSE
ENST00000482352	ENST00000482352_ORF_1	1049	+	2	74	541	468	0.9987	0.241374	0.905279	TRUE
ENST00000477686	ENST00000477686_ORF_1	314	+	1	19	312	294	1.0416	0.313228	0.718056	TRUE
ENST00000607307	ENST00000607307_ORF_1	1523	+	1	625	798	174	0.9043	-0.0920589	0.0320874	FALSE
ENST00000338660	ENST00000338660_ORF_1	2147	+	3	468	1169	702	1.1722	0.560116	0.999356	TRUE
ENST00000476993	ENST00000476993_ORF_1	4492	+	3	60	1397	1338	1.1722	0.558977	0.999999	TRUE
TALONT000228293	TALONT000228293_ORF_1	2122	+	1	88	1239	1152	1.3174	0.535578	0.999997	TRUE
TALONT000228302	TALONT000228302_ORF_1	1369	+	1	88	1179	1092	1.3174	0.570105	0.999996	TRUE
TALONT000228242	TALONT000228242_ORF_1	1456	+	1	88	1323	1236	1.2922	0.578089	0.999999	TRUE
TALONT000228270	TALONT000228270_ORF_1	1300	+	1	88	1167	1080	1.2724	0.567988	0.999994	TRUE
TALONT000228280	TALONT000228280_ORF_1	1453	+	1	88	1320	1233	1.2922	0.576854	0.999999	TRUE
TALONT000228284	TALONT000228284_ORF_1	1344	+	1	88	1098	1011	1.3018	0.559425	0.999988	TRUE
TALONT000228333	TALONT000228333_ORF_1	1507	+	1	88	1374	1287	1.3018	0.555665	0.999999	TRUE
TALONT000228434	TALONT000228434_ORF_1	1347	+	1	88	1101	1014	1.2766	0.560983	0.999987	TRUE
ENST00000378785	ENST00000378785_ORF_1	3864	+	3	996	2231	1236	1.2922	0.578089	0.999999	TRUE
ENST00000475091	ENST00000475091_ORF_1	525	+	3	132	524	393	1.2664	0.543717	0.985291	TRUE
ENST00000673477	ENST00000673477_ORF_1	4098	+	1	121	2067	1947	1.2264	0.567712	1	TRUE
TALONT000228548	TALONT000228548_ORF_1	2346	+	1	253	1962	1710	1.2286	0.575411	1	TRUE
ENST00000472194	ENST00000472194_ORF_1	4314	+	1	475	2283	1809	1.2264	0.552379	1	TRUE
ENST00000378736	ENST00000378736_ORF_1	414	+	1	121	414	294	1.1914	0.615812	0.963803	TRUE
ENST00000474481	ENST00000474481_ORF_1	3367	+	2	2450	2983	534	1.0183	0.279425	0.959576	TRUE
TALONT000228571	TALONT000228571_ORF_2	394	+	3	102	293	192	1.1494	0.580176	0.855797	TRUE
ENST00000641974	ENST00000641974_ORF_2	660	+	2	368	559	192	1.1494	0.580176	0.853988	TRUE
ENST00000641679	ENST00000641679_ORF_1	227	+	3	36	227	192	1.1494	0.580176	0.856924	TRUE
TALONT000228590	TALONT000228590_ORF_1	1378	+	2	293	538	246	0.9865	0.126369	0.272026	FALSE
ENST00000378756	ENST00000378756_ORF_1	2481	+	3	108	1868	1761	1.2286	0.6387	1	TRUE
ENST00000439513	ENST00000439513_ORF_1	403	+	2	98	403	306	1.2514	0.579535	0.967812	TRUE
ENST00000429957	ENST00000429957_ORF_1	498	+	3	66	497	432	1.2442	0.660372	0.994901	TRUE
ENST00000291386	ENST00000291386_ORF_1	1284	+	1	307	891	585	1.2916	0.479998	0.997555	TRUE
ENST00000378726	ENST00000378726_ORF_2	2238	+	2	1478	1846	369	1.3114	0.49373	0.975727	TRUE
TALONT000228964	TALONT000228964_ORF_3	1293	+	2	533	901	369	1.3114	0.499923	0.977756	TRUE
TALONT000228966	TALONT000228966_ORF_1	1175	+	1	31	783	753	1.0956	0.373878	0.99861	TRUE
TALONT000229067	TALONT000229067_ORF_1	1472	+	1	685	1080	396	1.2993	0.49049	0.981594	TRUE
ENST00000378725	ENST00000378725_ORF_1	619	+	1	31	519	489	1.0994	0.303669	0.962348	TRUE
ENST00000359060	ENST00000359060_ORF_1	4176	+	1	28	489	462	0.7248	0.204492	0.70072	TRUE
TALONT000230250	TALONT000230250_ORF_4	1117	+	3	453	629	177	1.2179	0.16074	0.32393	FALSE
TALONT000230303	TALONT000230303_ORF_3	817	+	1	307	423	117	1.2399	0.395253	0.527058	TRUE
TALONT000230301	TALONT000230301_ORF_3	933	+	3	453	668	216	0.9216	0.190291	0.243897	FALSE
ENST00000366221	ENST00000366221_ORF_2	2101	+	2	2	151	150	1.1764	0.103474	0.170462	FALSE
ENST00000422725	ENST00000422725_ORF_1	2124	+	1	121	801	681	1.178	0.586839	0.999322	TRUE
ENST00000607222	ENST00000607222_ORF_3	2038	+	2	335	445	111	0.8545	-0.0141949	0.0210636	FALSE
TALONT000230403	TALONT000230403_ORF_1	550	+	3	24	359	336	0.5096	0.100335	0.150077	FALSE
ENST00000477990	ENST00000477990_ORF_4	2821	+	3	2628	2819	192	0.8662	0.28321	0.244055	FALSE
TALONT000230408	TALONT000230408_ORF_1	578	+	2	341	481	141	0.6014	0.0225028	0.0167409	FALSE
ENST00000507082	ENST00000507082_ORF_1	1578	+	3	456	620	165	0.7227	-0.00128147	0.0269742	FALSE
ENST00000463492	ENST00000463492_ORF_1	486	+	3	249	389	141	0.6014	0.0225028	0.0168241	FALSE
ENST00000510793	ENST00000510793_ORF_1	889	+	1	364	888	525	1.0594	0.634896	0.995934	TRUE
ENST00000508455	ENST00000508455_ORF_2	555	+	2	176	295	120	1.1547	0.575645	0.722569	TRUE
ENST00000508148	ENST00000508148_ORF_1	577	+	3	201	557	357	0.9926	0.240785	0.734336	TRUE
ENST00000473511	ENST00000473511_ORF_1	1332	+	3	465	632	168	0.8019	-0.0122099	0.034497	FALSE
ENST00000464570	ENST00000464570_ORF_1	968	+	1	787	867	81	1.0991	-0.107498	0.0210641	FALSE
TALONT000230415	TALONT000230415_ORF_1	613	+	3	249	539	291	1.0627	0.65554	0.954124	TRUE
ENST00000511910	ENST00000511910_ORF_1	584	+	2	221	511	291	1.0627	0.65554	0.954194	TRUE
TALONT000230422	TALONT000230422_ORF_2	1035	+	3	807	962	156	1.3424	0.640544	0.914865	TRUE
ENST00000470373	ENST00000470373_ORF_1	546	+	1	181	471	291	1.0627	0.65554	0.954285	TRUE
ENST00000341832	ENST00000341832_ORF_1	2992	+	3	105	2453	2349	1.2411	0.586629	1	TRUE
ENST00000340677	ENST00000340677_ORF_1	2534	+	1	262	2508	2247	1.2532	0.602113	1	TRUE
ENST00000341028	ENST00000341028_ORF_1	881	+	3	222	854	633	0.8167	0.269789	0.974853	TRUE
TALONT000230508	TALONT000230508_ORF_1	536	+	1	73	534	462	1.0005	0.341306	0.944324	TRUE
ENST00000480991	ENST00000480991_ORF_2	2860	+	3	447	860	414	1.3104	0.414876	0.975426	TRUE
ENST00000463652	ENST00000463652_ORF_1	1028	+	3	519	887	369	1.1295	0.57529	0.97412	TRUE
ENST00000478901	ENST00000478901_ORF_3	931	+	2	458	547	90	1.0437	0.723612	0.753294	TRUE
ENST00000468397	ENST00000468397_ORF_1	836	+	2	410	835	426	1.25	0.51701	0.987106	TRUE
ENST00000491311	ENST00000491311_ORF_1	626	+	3	276	626	351	1.2798	0.626662	0.986327	TRUE
ENST00000495016	ENST00000495016_ORF_1	286	+	3	6	284	279	1.271	0.461512	0.921229	TRUE
ENST00000468800	ENST00000468800_ORF_2	897	+	2	695	895	201	1.3134	0.686001	0.955274	TRUE
ENST00000464748	ENST00000464748_ORF_1	381	+	1	127	381	255	1.2853	0.723501	0.978638	TRUE
ENST00000489300	ENST00000489300_ORF_2	577	+	1	391	576	186	1.3251	0.798191	0.974226	TRUE
ENST00000479362	ENST00000479362_ORF_1	700	+	1	247	699	453	0.9138	0.294086	0.894337	TRUE
ENST00000498810	ENST00000498810_ORF_1	574	+	1	229	501	273	0.6958	0.0819986	0.129031	FALSE
TALONT000230669	TALONT000230669_ORF_1	856	+	1	340	783	444	0.9776	0.198105	0.840784	TRUE
ENST00000487462	ENST00000487462_ORF_1	437	+	1	85	231	147	0.7296	-0.0212097	0.021426	FALSE
ENST00000401096	ENST00000401096_ORF_1	450	+	1	340	450	111	1.0364	0.293758	0.221653	FALSE
ENST00000643943	ENST00000643943_ORF_1	732	+	1	1	732	732	1.1149	0.347094	0.998112	TRUE
TALONT000230703	TALONT000230703_ORF_1	2923	+	1	172	789	618	1.2305	0.39606	0.996206	TRUE
ENST00000341426	ENST00000341426_ORF_1	3235	+	1	223	1563	1341	1.3069	0.497437	1	TRUE
TALONT000230710	TALONT000230710_ORF_2	3132	+	3	930	1460	531	1.2895	0.572037	0.997148	TRUE
ENST00000341991	ENST00000341991_ORF_1	3098	+	2	86	1426	1341	1.3069	0.497437	1	TRUE
TALONT000230713	TALONT000230713_ORF_1	1788	+	2	173	1132	960	1.2673	0.475577	0.999958	TRUE
TALONT000230720	TALONT000230720_ORF_1	2832	+	3	1059	2399	1341	1.3069	0.497437	1	TRUE
ENST00000498806	ENST00000498806_ORF_1	269	+	2	50	268	219	1.0559	0.284777	0.493717	TRUE
ENST00000469045	ENST00000469045_ORF_1	890	+	1	199	888	690	1.2849	0.552178	0.999511	TRUE
ENST00000480499	ENST00000480499_ORF_1	549	+	2	89	460	372	1.2924	0.538238	0.982443	TRUE
ENST00000497747	ENST00000497747_ORF_1	467	+	3	141	467	327	1.2744	0.591241	0.9778	TRUE
ENST00000477235	ENST00000477235_ORF_1	1004	+	3	390	1004	615	1.2734	0.521673	0.998575	TRUE
ENST00000489538	ENST00000489538_ORF_2	475	+	3	315	473	159	1.3134	0.677502	0.928449	TRUE
ENST00000497615	ENST00000497615_ORF_1	534	+	3	171	485	315	1.2682	0.538325	0.964593	TRUE
ENST00000492845	ENST00000492845_ORF_1	937	+	3	99	695	597	1.1546	0.430673	0.995471	TRUE
ENST00000492768	ENST00000492768_ORF_1	859	+	1	172	609	438	0.9397	0.338711	0.910469	TRUE
ENST00000460602	ENST00000460602_ORF_1	974	+	1	172	642	471	0.9643	0.317044	0.933117	TRUE
ENST00000464373	ENST00000464373_ORF_2	722	+	2	173	439	267	0.7843	0.293387	0.402043	TRUE
ENST00000610897	ENST00000610897_ORF_1	3145	+	3	345	1367	1023	0.9596	0.407864	0.999902	TRUE
TALONT000230823	TALONT000230823_ORF_1	3169	+	1	370	1392	1023	0.9596	0.407864	0.999902	TRUE
TALONT000230841	TALONT000230841_ORF_1	3028	+	1	229	1251	1023	0.9596	0.407864	0.999902	TRUE
TALONT000230851	TALONT000230851_ORF_1	2979	+	3	180	1202	1023	0.9596	0.407864	0.999903	TRUE
TALONT000230765	TALONT000230765_ORF_1	3003	+	3	243	1226	984	0.9596	0.418917	0.999859	TRUE
ENST00000378609	ENST00000378609_ORF_1	3163	+	1	364	1386	1023	0.9596	0.407864	0.999902	TRUE
TALONT000230784	TALONT000230784_ORF_1	3159	+	1	364	1386	1023	0.9596	0.407864	0.999902	TRUE
TALONT000231111	TALONT000231111_ORF_1	1376	+	3	240	599	360	1.0163	0.357547	0.857751	TRUE
TALONT000231134	TALONT000231134_ORF_1	1962	+	1	259	1281	1023	0.9596	0.407864	0.999908	TRUE
TALONT000231085	TALONT000231085_ORF_1	2014	+	3	315	1337	1023	0.9596	0.407864	0.999908	TRUE
TALONT000231210	TALONT000231210_ORF_1	2375	+	3	672	1694	1023	0.9596	0.407864	0.999906	TRUE
TALONT000231226	TALONT000231226_ORF_1	2178	+	1	475	1497	1023	0.9596	0.407864	0.999907	TRUE
ENST00000461893	ENST00000461893_ORF_1	2438	+	1	1018	1530	513	0.8702	0.239653	0.903016	TRUE
ENST00000439272	ENST00000439272_ORF_1	602	+	2	113	601	489	0.8817	0.459073	0.968765	TRUE
ENST00000437146	ENST00000437146_ORF_1	423	+	2	101	421	321	1.0692	0.416027	0.875434	TRUE
TALONT000231271	TALONT000231271_ORF_1	550	+	1	85	180	96	0.6718	-0.00557021	0.0109586	FALSE
ENST00000472614	ENST00000472614_ORF_1	708	+	3	243	338	96	0.6718	-0.00557021	0.0108651	FALSE
ENST00000378602	ENST00000378602_ORF_1	1118	+	2	242	826	585	0.8267	0.258127	0.955691	TRUE
TALONT000231283	TALONT000231283_ORF_1	798	+	2	5	352	348	1.0857	0.196044	0.72179	TRUE
ENST00000310991	ENST00000310991_ORF_1	935	+	3	15	644	630	1.2377	0.423406	0.997538	TRUE
TALONT000231291	TALONT000231291_ORF_1	986	+	3	15	695	681	1.2038	0.382583	0.99799	TRUE
TALONT000231310	TALONT000231310_ORF_1	893	+	3	15	602	588	1.1832	0.438209	0.995674	TRUE
TALONT000231328	TALONT000231328_ORF_1	953	+	3	15	662	648	1.2067	0.405709	0.997504	TRUE
ENST00000470931	ENST00000470931_ORF_2	690	+	2	428	688	261	1.0879	0.473865	0.842828	TRUE
TALONT000231353	TALONT000231353_ORF_1	645	+	2	383	643	261	1.0879	0.473865	0.843154	TRUE
ENST00000602604	ENST00000602604_ORF_2	878	+	2	5	178	174	1.2884	0.484644	0.810358	TRUE
ENST00000416272	ENST00000416272_ORF_1	313	+	2	5	313	309	1.2118	0.381247	0.891114	TRUE
ENST00000378592	ENST00000378592_ORF_1	2145	+	1	157	660	504	1.1788	0.595176	0.995357	TRUE
ENST00000639935	ENST00000639935_ORF_1	561	+	2	38	511	474	1.2931	0.746841	0.998396	TRUE
ENST00000445600	ENST00000445600_ORF_1	320	+	1	76	300	225	0.7932	-0.126727	0.033456	FALSE
ENST00000378567	ENST00000378567_ORF_1	2385	+	2	221	1999	1779	1.2302	0.495438	1	TRUE
ENST00000484419	ENST00000484419_ORF_1	519	+	3	129	425	297	1.0436	0.355443	0.772103	TRUE
TALONT000231403	TALONT000231403_ORF_1	484	+	3	129	482	354	1.0252	0.466107	0.921865	TRUE
ENST00000479566	ENST00000479566_ORF_1	501	+	2	68	325	258	0.8507	0.343335	0.511612	TRUE
ENST00000400921	ENST00000400921_ORF_1	2294	+	3	684	1913	1230	1.3191	0.537935	0.999999	TRUE
ENST00000461106	ENST00000461106_ORF_1	1916	+	2	269	1735	1467	1.3046	0.494304	1	TRUE
ENST00000461465	ENST00000461465_ORF_1	480	+	2	71	478	408	0.8108	0.367777	0.85025	TRUE
TALONT000231425	TALONT000231425_ORF_1	715	+	2	71	715	645	1.0932	0.411953	0.996377	TRUE
TALONT000231426	TALONT000231426_ORF_1	1855	+	2	71	1441	1371	1.2302	0.48905	1	TRUE
TALONT000231429	TALONT000231429_ORF_1	1906	+	2	71	1525	1455	1.2612	0.494025	1	TRUE
ENST00000503672	ENST00000503672_ORF_2	1213	+	3	165	581	417	1.2736	0.469834	0.98222	TRUE
ENST00000505322	ENST00000505322_ORF_1	1859	+	3	102	1475	1374	1.2712	0.377147	0.999999	TRUE
ENST00000400919	ENST00000400919_ORF_1	1413	+	3	27	596	570	0.751	0.051372	0.797647	TRUE
ENST00000400918	ENST00000400918_ORF_1	811	+	3	3	515	513	0.9905	0.253173	0.943595	TRUE
ENST00000497675	ENST00000497675_ORF_1	4478	+	2	1769	2071	303	0.8733	-0.0136544	0.147222	FALSE
ENST00000378543	ENST00000378543_ORF_2	569	+	1	310	408	99	1.2228	0.424074	0.509125	TRUE
TALONT000231453	TALONT000231453_ORF_1	780	+	3	390	533	144	1.029	0.14432	0.137371	FALSE
ENST00000378546	ENST00000378546_ORF_1	727	+	3	24	566	543	1.1017	0.298104	0.978403	TRUE
TALONT000231455	TALONT000231455_ORF_2	814	+	3	555	653	99	1.2228	0.424074	0.505767	TRUE
ENST00000476803	ENST00000476803_ORF_1	701	+	1	463	561	99	1.2228	0.424074	0.507316	TRUE
ENST00000440825	ENST00000440825_ORF_1	855	+	2	299	442	144	1.029	0.14432	0.136885	FALSE
ENST00000420515	ENST00000420515_ORF_1	1544	+	1	1192	1494	303	0.8733	-0.0136544	0.168586	FALSE
ENST00000378536	ENST00000378536_ORF_1	6083	+	2	449	2635	2187	1.2312	0.664073	1	TRUE
TALONT000231495	TALONT000231495_ORF_1	1288	+	2	128	1288	1161	1.1295	0.518876	0.999995	TRUE
ENST00000507179	ENST00000507179_ORF_2	539	+	3	456	539	84	1.1597	0.101852	0.0909147	FALSE
ENST00000378529	ENST00000378529_ORF_1	1500	+	1	175	1227	1053	1.066	0.367766	0.999943	TRUE
ENST00000607858	ENST00000607858_ORF_2	568	+	3	42	197	156	0.9877	-0.330578	0.00887502	FALSE
ENST00000419785	ENST00000419785_ORF_1	582	+	1	184	456	273	0.9601	0.253848	0.510978	TRUE
ENST00000449373	ENST00000449373_ORF_1	4764	+	1	25	558	534	0.9383	0.0619171	0.816797	TRUE
TALONT000231615	TALONT000231615_ORF_2	1884	+	1	175	717	543	0.9173	0.371036	0.972262	TRUE
TALONT000231624	TALONT000231624_ORF_1	1118	+	3	537	1118	582	0.7609	0.0602579	0.83343	TRUE
TALONT000231622	TALONT000231622_ORF_2	1452	+	1	22	606	585	0.9514	0.347305	0.982432	TRUE
ENST00000475812	ENST00000475812_ORF_1	552	+	3	132	449	318	1.0091	0.169122	0.550771	TRUE
ENST00000494279	ENST00000494279_ORF_1	406	+	1	4	213	210	0.9573	0.0730457	0.147032	FALSE
TALONT000231635	TALONT000231635_ORF_1	1324	+	2	107	697	591	1.0261	0.284366	0.981543	TRUE
TALONT000231661	TALONT000231661_ORF_1	971	+	2	278	868	591	1.0261	0.284366	0.98189	TRUE
TALONT000231678	TALONT000231678_ORF_1	1053	+	3	360	950	591	1.0261	0.284366	0.98181	TRUE
TALONT000231696	TALONT000231696_ORF_1	1577	+	3	360	950	591	1.0261	0.284366	0.98129	TRUE
TALONT000231699	TALONT000231699_ORF_1	1557	+	1	235	930	696	1.0646	0.261553	0.994118	TRUE
ENST00000378513	ENST00000378513_ORF_1	3000	+	2	320	682	363	1.0529	0.29546	0.816176	TRUE
ENST00000378518	ENST00000378518_ORF_2	522	+	3	267	521	255	1.039	0.234812	0.500575	TRUE
TALONT000231819	TALONT000231819_ORF_2	642	+	2	356	550	195	1.2852	0.402628	0.767008	TRUE
TALONT000231838	TALONT000231838_ORF_2	616	+	3	330	524	195	1.2852	0.402628	0.767263	TRUE
TALONT000231882	TALONT000231882_ORF_2	869	+	1	415	777	363	1.0529	0.29546	0.833064	TRUE
TALONT000232074	TALONT000232074_ORF_1	1060	+	3	378	968	591	1.0261	0.284366	0.981803	TRUE
TALONT000231714	TALONT000231714_ORF_1	1086	+	3	393	983	591	1.0261	0.284366	0.981778	TRUE
TALONT000231779	TALONT000231779_ORF_1	759	+	3	267	656	390	1.0045	0.289815	0.847419	TRUE
TALONT000231825	TALONT000231825_ORF_1	1233	+	1	139	729	591	1.0261	0.284366	0.981633	TRUE
TALONT000232005	TALONT000232005_ORF_1	1754	+	3	537	1127	591	1.0261	0.284366	0.981111	TRUE
TALONT000232178	TALONT000232178_ORF_1	1438	+	2	221	811	591	1.0261	0.284366	0.981429	TRUE
ENST00000605895	ENST00000605895_ORF_1	3028	+	3	126	716	591	1.0261	0.284366	0.979772	TRUE
ENST00000306256	ENST00000306256_ORF_1	695	+	3	165	695	531	1.1492	0.282718	0.97705	TRUE
ENST00000493207	ENST00000493207_ORF_1	686	+	2	284	544	261	0.6361	-0.075599	0.0387132	FALSE
TALONT000232485	TALONT000232485_ORF_1	1108	+	3	321	1016	696	1.0646	0.261553	0.99426	TRUE
TALONT000232514	TALONT000232514_ORF_1	778	+	3	324	686	363	1.0529	0.29546	0.833756	TRUE
TALONT000232471	TALONT000232471_ORF_1	1220	+	2	527	1117	591	1.0261	0.284366	0.981646	TRUE
ENST00000378512	ENST00000378512_ORF_4	1404	+	1	583	777	195	1.2852	0.402628	0.759459	TRUE
ENST00000443438	ENST00000443438_ORF_1	540	+	3	66	539	474	1.0723	0.257853	0.937383	TRUE
ENST00000488353	ENST00000488353_ORF_1	2469	+	2	1664	2377	714	1.0736	0.204852	0.993092	TRUE
ENST00000462129	ENST00000462129_ORF_2	585	+	3	288	482	195	1.2852	0.402628	0.767566	TRUE
ENST00000447513	ENST00000447513_ORF_1	2835	+	3	63	1043	981	1.1521	0.444486	0.999936	TRUE
ENST00000510434	ENST00000510434_ORF_1	907	+	1	34	663	630	1.21	0.472194	0.997988	TRUE
ENST00000473964	ENST00000473964_ORF_1	6986	+	3	3267	4544	1278	0.8111	0.255191	0.99997	TRUE
ENST00000378466	ENST00000378466_ORF_1	2641	+	1	10	2331	2322	1.2399	0.563164	1	TRUE
ENST00000505228	ENST00000505228_ORF_1	1913	+	3	15	1421	1407	1.3094	0.531154	1	TRUE
ENST00000502512	ENST00000502512_ORF_2	706	+	3	552	641	90	1.3274	0.367512	0.486414	TRUE
ENST00000471361	ENST00000471361_ORF_1	722	+	3	93	230	138	1.0832	-0.0335029	0.0576771	FALSE
ENST00000487804	ENST00000487804_ORF_1	718	+	2	203	466	264	1.0016	-0.0908963	0.117827	FALSE
ENST00000515423	ENST00000515423_ORF_2	430	+	2	236	430	195	1.215	0.637352	0.915714	TRUE
ENST00000491212	ENST00000491212_ORF_1	725	+	2	71	352	282	0.4912	0.199799	0.140929	FALSE
ENST00000514922	ENST00000514922_ORF_1	568	+	2	11	325	315	1.0487	0.481151	0.90019	TRUE
ENST00000378453	ENST00000378453_ORF_1	1324	+	1	100	600	501	1.2846	0.703885	0.998347	TRUE
ENST00000419916	ENST00000419916_ORF_1	2747	+	2	20	706	687	1.1866	0.572772	0.999307	TRUE
ENST00000477045	ENST00000477045_ORF_1	619	+	2	314	619	306	0.4756	-0.0395977	0.0456611	FALSE
ENST00000476686	ENST00000476686_ORF_5	2506	+	1	2059	2229	171	0.908	0.166658	0.128821	FALSE
ENST00000664694	ENST00000664694_ORF_2	663	+	2	194	313	120	0.9505	0.205177	0.119129	FALSE
TALONT000232598	TALONT000232598_ORF_2	708	+	2	194	313	120	0.9505	0.205177	0.118871	FALSE
ENST00000429389	ENST00000429389_ORF_1	429	+	3	30	194	165	0.8294	0.0846341	0.0670223	FALSE
TALONT000232614	TALONT000232614_ORF_1	912	+	2	113	616	504	0.6363	0.135369	0.684613	TRUE
TALONT000232616	TALONT000232616_ORF_1	1051	+	2	113	808	696	0.5941	0.162139	0.949429	TRUE
TALONT000232622	TALONT000232622_ORF_1	744	+	3	216	689	474	0.7474	0.0699931	0.607042	TRUE
ENST00000463591	ENST00000463591_ORF_1	384	+	2	44	145	102	0.7861	-0.175854	0.00626995	FALSE
TALONT000232625	TALONT000232625_ORF_1	572	+	2	308	517	210	0.4891	-0.0661473	0.0144032	FALSE
TALONT000232626	TALONT000232626_ORF_1	1653	+	1	211	633	423	0.5782	0.0322276	0.269343	FALSE
TALONT000232627	TALONT000232627_ORF_1	949	+	2	473	706	234	1.0303	0.156851	0.318833	FALSE
TALONT000232632	TALONT000232632_ORF_1	2417	+	1	721	2415	1695	1.3266	0.549996	1	TRUE
ENST00000606170	ENST00000606170_ORF_1	557	+	1	196	555	360	0.8968	0.366947	0.815589	TRUE
TALONT000232643	TALONT000232643_ORF_1	817	+	1	184	816	633	1.177	0.45949	0.997658	TRUE
ENST00000378378	ENST00000378378_ORF_1	2822	+	2	167	2296	2130	1.2904	0.589291	1	TRUE
TALONT000232655	TALONT000232655_ORF_1	2839	+	1	184	2313	2130	1.2904	0.589291	1	TRUE
ENST00000378373	ENST00000378373_ORF_1	2211	+	3	420	1685	1266	1.3	0.621243	0.999999	TRUE
ENST00000378371	ENST00000378371_ORF_1	2219	+	2	428	1693	1266	1.3	0.621243	0.999999	TRUE
ENST00000445297	ENST00000445297_ORF_1	836	+	1	397	834	438	1.3029	0.727392	0.997352	TRUE
ENST00000485984	ENST00000485984_ORF_1	2340	+	3	1323	1814	492	1.2516	0.592033	0.995742	TRUE
TALONT000232666	TALONT000232666_ORF_1	652	+	1	85	651	567	0.9025	0.302324	0.968474	TRUE
ENST00000378344	ENST00000378344_ORF_1	2401	+	2	59	877	819	1.2842	0.46015	0.99978	TRUE
TALONT000232671	TALONT000232671_ORF_1	905	+	3	24	713	690	1.2541	0.475348	0.999133	TRUE
TALONT000232675	TALONT000232675_ORF_2	1102	+	3	24	191	168	1.1942	0.778667	0.944403	TRUE
ENST00000378322	ENST00000378322_ORF_1	1998	+	3	60	1367	1308	1.2369	0.390175	0.999998	TRUE
ENST00000270708	ENST00000270708_ORF_1	1692	+	3	105	1487	1383	1.1861	0.374424	0.999999	TRUE
TALONT000232709	TALONT000232709_ORF_1	1557	+	3	105	1352	1248	1.1887	0.367292	0.999996	TRUE
TALONT000232710	TALONT000232710_ORF_1	1671	+	3	105	1466	1362	1.1861	0.371813	0.999999	TRUE
TALONT000232715	TALONT000232715_ORF_1	1404	+	3	105	1199	1095	1.109	0.332894	0.999962	TRUE
TALONT000232740	TALONT000232740_ORF_1	1401	+	3	105	1196	1092	1.1718	0.355943	0.999973	TRUE
ENST00000471223	ENST00000471223_ORF_1	6089	+	3	2706	3488	783	0.844	0.0652623	0.980221	TRUE
ENST00000424367	ENST00000424367_ORF_1	940	+	1	28	939	912	1.2138	0.384992	0.999856	TRUE
ENST00000497940	ENST00000497940_ORF_2	1101	+	1	316	477	162	1.0388	0.229354	0.249042	FALSE
ENST00000469643	ENST00000469643_ORF_1	563	+	1	73	483	411	1.0306	0.258415	0.865253	TRUE
ENST00000494884	ENST00000494884_ORF_1	433	+	2	56	433	378	0.9796	0.237368	0.76746	TRUE
ENST00000479331	ENST00000479331_ORF_1	446	+	3	63	371	309	1.2592	0.329052	0.874522	TRUE
ENST00000648479	ENST00000648479_ORF_1	3719	+	2	512	1117	606	0.6	0.158341	0.855273	TRUE
ENST00000452079	ENST00000452079_ORF_1	6358	+	1	1120	1725	606	0.6	0.158341	0.836426	TRUE
ENST00000647831	ENST00000647831_ORF_1	3831	+	3	1134	1739	606	0.6	0.158341	0.854511	TRUE
ENST00000648600	ENST00000648600_ORF_1	3088	+	1	682	1287	606	0.6	0.158341	0.859503	TRUE
ENST00000423764	ENST00000423764_ORF_1	3525	+	1	1171	1776	606	0.6	0.158341	0.856585	TRUE
ENST00000649123	ENST00000649123_ORF_1	4164	+	1	589	1194	606	0.6	0.158341	0.852226	TRUE
ENST00000650037	ENST00000650037_ORF_3	2564	+	3	1047	1316	270	1.0301	0.276768	0.570054	TRUE
ENST00000650039	ENST00000650039_ORF_5	2307	+	1	136	354	219	1.2744	0.565251	0.910383	TRUE
ENST00000649468	ENST00000649468_ORF_5	2363	+	2	230	448	219	1.2744	0.565251	0.910132	TRUE
ENST00000636630	ENST00000636630_ORF_3	2529	+	2	1394	1663	270	1.0301	0.276768	0.570524	TRUE
ENST00000587071	ENST00000587071_ORF_1	737	+	2	41	352	312	0.7329	0.25526	0.424853	TRUE
TALONT000232807	TALONT000232807_ORF_2	2554	+	2	1940	2428	489	1.0734	0.235479	0.932859	TRUE
TALONT000232815	TALONT000232815_ORF_1	479	+	2	224	478	255	1.2396	0.383209	0.831553	TRUE
TALONT000232838	TALONT000232838_ORF_1	1387	+	3	750	1361	612	0.6229	0.175271	0.895971	TRUE
TALONT000232842	TALONT000232842_ORF_1	2253	+	1	1120	1725	606	0.6	0.158341	0.864941	TRUE
ENST00000649290	ENST00000649290_ORF_4	2652	+	2	215	433	219	1.2744	0.565251	0.908828	TRUE
ENST00000648935	ENST00000648935_ORF_2	3237	+	3	2700	2906	207	1.1378	0.358559	0.600591	TRUE
ENST00000649413	ENST00000649413_ORF_5	1967	+	2	146	364	219	1.2744	0.565251	0.911892	TRUE
TALONT000232928	TALONT000232928_ORF_1	1143	+	2	134	1087	954	1.1446	0.223261	0.999691	TRUE
TALONT000232930	TALONT000232930_ORF_1	992	+	1	157	936	780	1.036	0.251428	0.997377	TRUE
TALONT000232935	TALONT000232935_ORF_1	1574	+	1	565	1518	954	1.1446	0.223261	0.999684	TRUE
TALONT000232937	TALONT000232937_ORF_1	1147	+	3	138	1091	954	1.1446	0.223261	0.999691	TRUE
TALONT000232949	TALONT000232949_ORF_1	1140	+	2	131	1084	954	1.1446	0.223261	0.999691	TRUE
TALONT000232967	TALONT000232967_ORF_1	1120	+	3	465	1064	600	0.8352	0.16408	0.936882	TRUE
TALONT000232986	TALONT000232986_ORF_1	868	+	3	228	812	585	0.7473	0.166998	0.90536	TRUE
TALONT000233005	TALONT000233005_ORF_1	1019	+	1	379	963	585	0.7473	0.166998	0.904648	TRUE
TALONT000233060	TALONT000233060_ORF_1	2315	+	1	157	813	657	0.757	0.0273292	0.897552	TRUE
TALONT000233090	TALONT000233090_ORF_1	1023	+	2	383	967	585	0.7473	0.166998	0.904629	TRUE
TALONT000233114	TALONT000233114_ORF_1	1198	+	3	189	1142	954	1.1446	0.223261	0.99969	TRUE
TALONT000233124	TALONT000233124_ORF_1	989	+	1	154	933	780	1.036	0.251428	0.997377	TRUE
TALONT000233462	TALONT000233462_ORF_2	1079	+	2	254	484	231	0.8576	0.0547297	0.117652	FALSE
ENST00000642557	ENST00000642557_ORF_1	506	+	1	235	471	237	1.0614	0.433994	0.747949	TRUE
ENST00000561886	ENST00000561886_ORF_1	509	+	3	213	326	114	0.8342	0.192463	0.0732748	FALSE
ENST00000444870	ENST00000444870_ORF_1	547	+	1	250	486	237	1.0614	0.433994	0.747524	TRUE
ENST00000378251	ENST00000378251_ORF_1	4303	+	2	23	1774	1752	1.194	0.517438	1	TRUE
ENST00000462356	ENST00000462356_ORF_2	575	+	2	356	574	219	1.0748	0.399291	0.672197	TRUE
ENST00000675966	ENST00000675966_ORF_1	7766	+	2	2564	4450	1887	0.9646	0.227576	1	TRUE
ENST00000378230	ENST00000378230_ORF_1	6431	+	2	338	3115	2778	1.0185	0.251484	1	TRUE
ENST00000674623	ENST00000674623_ORF_1	6559	+	1	358	3243	2886	0.9587	0.244571	1	TRUE
ENST00000674879	ENST00000674879_ORF_1	7030	+	1	2134	3714	1581	0.9228	0.242557	0.999999	TRUE
ENST00000674985	ENST00000674985_ORF_1	6435	+	3	1539	3119	1581	0.9228	0.242557	0.999999	TRUE
ENST00000675677	ENST00000675677_ORF_1	6233	+	2	338	2917	2580	1.032	0.239961	1	TRUE
ENST00000676052	ENST00000676052_ORF_1	6449	+	2	338	3133	2796	0.9993	0.243991	1	TRUE
ENST00000675334	ENST00000675334_ORF_1	4953	+	3	6	2582	2577	0.9993	0.245352	1	TRUE
ENST00000674544	ENST00000674544_ORF_1	5295	+	3	321	2924	2604	1.0185	0.264168	1	TRUE
ENST00000675375	ENST00000675375_ORF_1	5326	+	1	352	2955	2604	1.0086	0.267598	1	TRUE
ENST00000484420	ENST00000484420_ORF_2	458	+	2	107	295	189	1.0384	0.367622	0.51781	TRUE
TALONT000233871	TALONT000233871_ORF_1	3008	+	3	216	2897	2682	1.0119	0.247021	1	TRUE
ENST00000461667	ENST00000461667_ORF_1	3328	+	3	360	2960	2601	1.0119	0.240406	1	TRUE
TALONT000233881	TALONT000233881_ORF_1	2193	+	3	360	2192	1833	0.9123	0.188462	1	TRUE
ENST00000495701	ENST00000495701_ORF_1	485	+	3	6	395	390	1.2403	0.303781	0.932587	TRUE
ENST00000494653	ENST00000494653_ORF_1	2174	+	1	325	1989	1665	0.9917	0.220515	1	TRUE
ENST00000675520	ENST00000675520_ORF_1	2376	+	2	338	1267	930	1.1425	0.292933	0.999715	TRUE
TALONT000234122	TALONT000234122_ORF_1	1785	+	3	321	989	669	0.7679	0.101947	0.94396	TRUE
TALONT000234123	TALONT000234123_ORF_1	1722	+	3	321	926	606	0.7994	0.149325	0.925444	TRUE
TALONT000234126	TALONT000234126_ORF_1	1578	+	3	177	782	606	0.7994	0.149325	0.925987	TRUE
TALONT000234127	TALONT000234127_ORF_1	1101	+	1	364	1101	738	0.7508	0.100193	0.972452	TRUE
ENST00000378223	ENST00000378223_ORF_1	1121	+	2	341	1075	735	0.8438	0.145347	0.984075	TRUE
TALONT000234142	TALONT000234142_ORF_1	1050	+	3	6	437	432	0.4852	-0.0218739	0.180481	FALSE
TALONT000234139	TALONT000234139_ORF_1	1029	+	3	321	785	465	0.5685	0.012192	0.343243	FALSE
ENST00000676046	ENST00000676046_ORF_1	1661	+	2	338	790	453	0.6279	0.05222	0.408512	TRUE
TALONT000234180	TALONT000234180_ORF_1	1963	+	1	547	855	309	0.7237	0.130976	0.233336	FALSE
ENST00000491998	ENST00000491998_ORF_1	3152	+	3	324	1136	813	1.0684	0.472981	0.999523	TRUE
TALONT000234196	TALONT000234196_ORF_1	1603	+	1	145	1161	1017	1.09	0.45043	0.999952	TRUE
ENST00000378209	ENST00000378209_ORF_1	2833	+	3	129	1145	1017	1.09	0.45043	0.999949	TRUE
TALONT000234204	TALONT000234204_ORF_1	1445	+	1	88	816	729	1.1025	0.491613	0.999118	TRUE
ENST00000378206	ENST00000378206_ORF_1	2842	+	3	330	1154	825	1.1155	0.370971	0.999353	TRUE
ENST00000475969	ENST00000475969_ORF_2	2731	+	3	603	1043	441	1.0574	0.290116	0.913815	TRUE
TALONT000234207	TALONT000234207_ORF_1	1283	+	2	5	832	828	1.09	0.422344	0.999541	TRUE
ENST00000481945	ENST00000481945_ORF_1	636	+	2	458	634	177	1.2456	0.299847	0.557305	TRUE
ENST00000461150	ENST00000461150_ORF_1	686	+	1	307	483	177	0.6263	-0.000636838	0.0234133	FALSE
ENST00000474140	ENST00000474140_ORF_4	3499	+	1	2467	2664	198	1.0955	0.376004	0.562894	TRUE
TALONT000234292	TALONT000234292_ORF_4	1762	+	3	738	935	198	1.0955	0.376004	0.58617	TRUE
TALONT000234295	TALONT000234295_ORF_3	1755	+	2	731	928	198	1.0955	0.376004	0.586263	TRUE
ENST00000361605	ENST00000361605_ORF_1	1645	+	3	87	818	732	0.915	0.267358	0.993615	TRUE
TALONT000234263	TALONT000234263_ORF_1	1647	+	2	230	820	591	1.0259	0.303646	0.983247	TRUE
ENST00000667408	ENST00000667408_ORF_1	538	+	1	226	420	195	0.6686	0.202392	0.104948	FALSE
ENST00000442673	ENST00000442673_ORF_1	3059	+	1	418	657	240	1.0585	0.11248	0.27294	FALSE
TALONT000234956	TALONT000234956_ORF_1	476	+	3	111	476	366	0.7047	-0.171298	0.0854804	FALSE
TALONT000234961	TALONT000234961_ORF_1	850	+	3	147	413	267	0.7587	0.0677814	0.134556	FALSE
TALONT000234967	TALONT000234967_ORF_1	768	+	3	147	539	393	0.518	0.0742032	0.224807	FALSE
ENST00000641562	ENST00000641562_ORF_1	540	+	3	324	539	216	0.9972	0.190093	0.299334	FALSE
ENST00000641078	ENST00000641078_ORF_3	1258	+	3	147	281	135	1.1118	0.0606411	0.100964	FALSE
TALONT000234962	TALONT000234962_ORF_4	1304	+	3	147	281	135	1.1118	0.0606411	0.100735	FALSE
TALONT000234966	TALONT000234966_ORF_3	1336	+	3	147	281	135	1.1118	0.0606411	0.100576	FALSE
TALONT000234969	TALONT000234969_ORF_1	1249	+	3	147	359	213	0.8267	0.0937252	0.109541	FALSE
TALONT000234979	TALONT000234979_ORF_1	2017	+	2	833	1255	423	0.7288	0.0395553	0.388337	TRUE
TALONT000234992	TALONT000234992_ORF_2	922	+	3	60	182	123	0.528	0.0145395	0.0100051	FALSE
TALONT000234995	TALONT000234995_ORF_4	1424	+	2	365	472	108	1.073	0.100486	0.0839619	FALSE
TALONT000235006	TALONT000235006_ORF_1	673	+	1	481	672	192	0.859	-0.0338845	0.0491803	FALSE
TALONT000235009	TALONT000235009_ORF_1	653	+	1	478	630	153	0.7777	0.0522794	0.0409164	FALSE
TALONT000235010	TALONT000235010_ORF_1	3109	+	2	1586	1969	384	0.803	-0.0887563	0.186433	FALSE
TALONT000235020	TALONT000235020_ORF_1	560	+	1	385	537	153	0.7777	0.0522794	0.041117	FALSE
TALONT000235026	TALONT000235026_ORF_2	1135	+	1	385	537	153	0.7777	0.0522794	0.0398918	FALSE
TALONT000235023	TALONT000235023_ORF_1	1735	+	1	1267	1440	174	0.7471	-0.0602668	0.0225927	FALSE
TALONT000235061	TALONT000235061_ORF_3	941	+	3	168	356	189	0.8691	-0.0881455	0.0354157	FALSE
TALONT000235069	TALONT000235069_ORF_1	1563	+	3	435	1370	936	0.5786	-0.325842	0.929225	TRUE
ENST00000378190	ENST00000378190_ORF_1	2383	+	2	695	1930	1236	1.0909	0.361557	0.999993	TRUE
TALONT000235118	TALONT000235118_ORF_2	2381	+	2	791	1009	219	0.696	-0.0212547	0.0377365	FALSE
TALONT000235120	TALONT000235120_ORF_1	2194	+	1	100	363	264	0.9177	0.000480411	0.138379	FALSE
TALONT000235124	TALONT000235124_ORF_1	1959	+	3	369	587	219	0.696	-0.0212547	0.0385858	FALSE
TALONT000235129	TALONT000235129_ORF_1	2210	+	2	620	838	219	0.696	-0.0212547	0.0380785	FALSE
TALONT000235154	TALONT000235154_ORF_1	1860	+	3	369	668	300	0.6576	0.0248094	0.103705	FALSE
TALONT000235158	TALONT000235158_ORF_1	1660	+	1	169	468	300	0.6576	0.0248094	0.104729	FALSE
TALONT000235145	TALONT000235145_ORF_2	2127	+	3	234	440	207	0.7955	0.00492901	0.0543153	FALSE
TALONT000235151	TALONT000235151_ORF_1	1495	+	1	331	423	93	0.8062	-0.25126	0.0036274	FALSE
TALONT000235185	TALONT000235185_ORF_1	974	+	3	660	878	219	0.696	-0.0212547	0.0406401	FALSE
TALONT000235189	TALONT000235189_ORF_1	1030	+	2	716	934	219	0.696	-0.0212547	0.0405205	FALSE
TALONT000235202	TALONT000235202_ORF_1	930	+	1	91	171	81	0.5355	-0.0701062	0.00386188	FALSE
TALONT000235203	TALONT000235203_ORF_1	1513	+	2	830	1405	576	0.6256	-0.156551	0.435189	TRUE
TALONT000235230	TALONT000235230_ORF_1	758	+	3	381	758	378	0.8655	0.069163	0.440821	TRUE
TALONT000235255	TALONT000235255_ORF_2	939	+	3	669	770	102	1.126	0.0210566	0.0612533	FALSE
TALONT000235281	TALONT000235281_ORF_1	491	+	1	43	333	291	0.7623	-0.00387402	0.119678	FALSE
TALONT000235301	TALONT000235301_ORF_3	697	+	1	562	696	135	0.9224	0.0897538	0.0671052	FALSE
TALONT000235303	TALONT000235303_ORF_3	811	+	1	676	810	135	0.9224	0.0897538	0.066715	FALSE
TALONT000235305	TALONT000235305_ORF_3	701	+	2	566	700	135	0.9224	0.0897538	0.0670915	FALSE
TALONT000235309	TALONT000235309_ORF_3	1780	+	3	240	356	117	1.1175	0.106241	0.107149	FALSE
TALONT000235326	TALONT000235326_ORF_2	1008	+	2	494	649	156	1.0628	0.203162	0.224094	FALSE
TALONT000235343	TALONT000235343_ORF_1	1083	+	2	476	724	249	0.9857	0.188676	0.363712	FALSE
TALONT000235626	TALONT000235626_ORF_2	1846	+	2	719	883	165	0.8815	0.0031714	0.0462742	FALSE
TALONT000235358	TALONT000235358_ORF_3	1501	+	1	244	405	162	1.1689	0.14057	0.22865	FALSE
TALONT000235360	TALONT000235360_ORF_1	1151	+	1	244	513	270	0.9711	0.148007	0.348601	FALSE
TALONT000235374	TALONT000235374_ORF_3	1620	+	1	493	657	165	0.8815	0.0031714	0.0468241	FALSE
TALONT000235387	TALONT000235387_ORF_3	1497	+	3	240	401	162	1.1689	0.14057	0.228688	FALSE
TALONT000235605	TALONT000235605_ORF_4	1253	+	1	244	360	117	1.1175	0.106241	0.109945	FALSE
ENST00000460696	ENST00000460696_ORF_2	3967	+	3	468	713	246	1.1856	0.285015	0.627782	TRUE
ENST00000378161	ENST00000378161_ORF_1	4370	+	3	339	812	474	1.0943	0.322363	0.950891	TRUE
ENST00000378156	ENST00000378156_ORF_1	4955	+	2	221	4501	4281	1.2453	0.422667	1	TRUE
ENST00000468253	ENST00000468253_ORF_1	781	+	3	537	779	243	1.3154	0.457436	0.896375	TRUE
TALONT000235853	TALONT000235853_ORF_1	3553	+	3	576	3551	2976	1.2507	0.452513	1	TRUE
ENST00000506941	ENST00000506941_ORF_1	570	+	3	225	569	345	1.2646	0.634911	0.985402	TRUE
ENST00000470763	ENST00000470763_ORF_1	3156	+	3	279	791	513	0.7706	0.094786	0.724998	TRUE
TALONT000235860	TALONT000235860_ORF_1	2175	+	1	256	2175	1920	1.1427	0.322403	1	TRUE
TALONT000235877	TALONT000235877_ORF_1	1377	+	1	220	1377	1158	1.2788	0.348207	0.999991	TRUE
TALONT000235883	TALONT000235883_ORF_2	798	+	3	654	797	144	1.3471	0.404593	0.697973	TRUE
ENST00000655748	ENST00000655748_ORF_1	448	+	2	254	358	105	1.0604	-0.190689	0.0150664	FALSE
ENST00000435937	ENST00000435937_ORF_2	1336	+	1	157	453	297	0.8613	0.237589	0.45806	TRUE
ENST00000462676	ENST00000462676_ORF_1	997	+	1	82	675	594	0.606	0.249394	0.914102	TRUE
TALONT000235925	TALONT000235925_ORF_1	2801	+	1	862	1149	288	0.9854	0.316608	0.636018	TRUE
ENST00000234875	ENST00000234875_ORF_1	2061	+	2	23	409	387	1.1258	0.311436	0.896497	TRUE
ENST00000480661	ENST00000480661_ORF_2	2279	+	2	1895	2182	288	0.9854	0.316608	0.642618	TRUE
TALONT000235962	TALONT000235962_ORF_1	544	+	2	8	487	480	1.1342	0.279409	0.957594	TRUE
TALONT000235990	TALONT000235990_ORF_1	647	+	3	303	590	288	0.9854	0.316608	0.662897	TRUE
TALONT000235964	TALONT000235964_ORF_2	1394	+	3	1050	1337	288	0.9854	0.316608	0.653684	TRUE
TALONT000236295	TALONT000236295_ORF_1	557	+	3	9	500	492	1.0583	0.277496	0.951544	TRUE
TALONT000235971	TALONT000235971_ORF_1	341	+	3	114	284	171	0.9612	0.209456	0.205933	FALSE
TALONT000236018	TALONT000236018_ORF_1	449	+	2	23	289	267	1.0599	0.237506	0.556988	TRUE
ENST00000497965	ENST00000497965_ORF_1	786	+	1	442	729	288	0.9854	0.316608	0.661192	TRUE
TALONT000236011	TALONT000236011_ORF_1	661	+	2	434	604	171	0.9612	0.209456	0.203079	FALSE
TALONT000236062	TALONT000236062_ORF_1	681	+	3	135	239	105	0.7471	-0.0639677	0.0109446	FALSE
ENST00000471204	ENST00000471204_ORF_1	524	+	2	257	523	267	0.9889	0.280461	0.559898	TRUE
TALONT000236319	TALONT000236319_ORF_1	763	+	1	496	762	267	0.9889	0.280461	0.556666	TRUE
ENST00000465387	ENST00000465387_ORF_1	508	+	2	272	508	237	0.9835	0.228628	0.394804	TRUE
ENST00000465335	ENST00000465335_ORF_1	806	+	1	664	804	141	1.2496	0.385594	0.587168	TRUE
ENST00000483336	ENST00000483336_ORF_1	473	+	2	302	463	162	0.8008	0.162266	0.0913859	FALSE
ENST00000343813	ENST00000343813_ORF_1	4795	+	3	54	908	855	0.9807	0.285301	0.998622	TRUE
ENST00000495791	ENST00000495791_ORF_1	328	+	1	25	123	99	0.5224	-0.104119	0.0037964	FALSE
ENST00000489498	ENST00000489498_ORF_1	2612	+	1	457	1023	567	0.8373	0.20812	0.925603	TRUE
TALONT000236497	TALONT000236497_ORF_1	2501	+	1	346	912	567	0.8373	0.20812	0.926021	TRUE
ENST00000474756	ENST00000474756_ORF_2	1227	+	2	62	346	285	1.131	0.406632	0.840113	TRUE
TALONT000236577	TALONT000236577_ORF_1	1009	+	2	62	349	288	1.131	0.39914	0.84012	TRUE
ENST00000441724	ENST00000441724_ORF_1	1138	+	1	832	1122	291	0.6902	0.0665626	0.135629	FALSE
TALONT000236707	TALONT000236707_ORF_1	953	+	2	647	937	291	0.6902	0.0665626	0.136823	FALSE
TALONT000236708	TALONT000236708_ORF_1	918	+	3	612	902	291	0.6902	0.0665626	0.13705	FALSE
TALONT000236717	TALONT000236717_ORF_1	975	+	3	669	959	291	0.6902	0.0665626	0.136681	FALSE
ENST00000429480	ENST00000429480_ORF_3	1302	+	3	492	782	291	0.6902	0.0665626	0.134579	FALSE
ENST00000608083	ENST00000608083_ORF_1	1403	+	2	59	1075	1017	1.282	0.672443	0.999994	TRUE
ENST00000361521	ENST00000361521_ORF_1	1806	+	3	369	1481	1113	1.2568	0.63544	0.999997	TRUE
TALONT000236757	TALONT000236757_ORF_1	1037	+	3	321	713	393	1.2958	0.687555	0.994237	TRUE
TALONT000236758	TALONT000236758_ORF_1	1081	+	2	365	757	393	1.2958	0.687555	0.994224	TRUE
ENST00000377845	ENST00000377845_ORF_1	1432	+	2	56	1108	1053	1.2958	0.632421	0.999995	TRUE
ENST00000377855	ENST00000377855_ORF_1	1614	+	1	148	1290	1143	1.2914	0.562597	0.999997	TRUE
TALONT000236762	TALONT000236762_ORF_1	1316	+	3	27	992	966	1.2976	0.669025	0.999989	TRUE
ENST00000545482	ENST00000545482_ORF_1	1804	+	2	368	1480	1113	1.2568	0.63544	0.999997	TRUE
ENST00000473466	ENST00000473466_ORF_1	868	+	3	30	866	837	1.3051	0.671799	0.999957	TRUE
TALONT000236777	TALONT000236777_ORF_1	906	+	1	148	804	657	1.1255	0.37294	0.996371	TRUE
TALONT000236779	TALONT000236779_ORF_1	691	+	2	59	589	531	1.2913	0.538635	0.996964	TRUE
TALONT000236787	TALONT000236787_ORF_1	408	+	2	59	382	324	1.0535	0.489624	0.915038	TRUE
ENST00000377836	ENST00000377836_ORF_1	507	+	3	84	314	231	1.3212	0.428958	0.868246	TRUE
TALONT000236795	TALONT000236795_ORF_1	1256	+	1	913	1113	201	0.8466	0.0094897	0.0646069	FALSE
TALONT000236794	TALONT000236794_ORF_1	375	+	2	98	232	135	0.9483	0.205956	0.13944	FALSE
ENST00000377834	ENST00000377834_ORF_1	4262	+	1	100	621	522	1.1668	0.444918	0.989012	TRUE
ENST00000489730	ENST00000489730_ORF_1	730	+	2	98	346	249	1.269	0.572615	0.940838	TRUE
ENST00000356876	ENST00000356876_ORF_1	1968	+	1	67	1320	1254	1.0056	0.373197	0.999993	TRUE
ENST00000473343	ENST00000473343_ORF_1	1591	+	1	775	1308	534	1.2304	0.537212	0.996166	TRUE
ENST00000513135	ENST00000513135_ORF_1	3483	+	3	2667	3200	534	1.2304	0.537212	0.995748	TRUE
ENST00000480393	ENST00000480393_ORF_2	1706	+	2	890	1423	534	1.2304	0.537212	0.996141	TRUE
ENST00000453260	ENST00000453260_ORF_1	984	+	2	497	982	486	1.2252	0.538421	0.993604	TRUE
ENST00000453341	ENST00000453341_ORF_3	798	+	1	379	474	96	1.0957	0.0292806	0.05502	FALSE
ENST00000487949	ENST00000487949_ORF_1	2664	+	1	520	2223	1704	1.246	0.530913	1	TRUE
ENST00000675976	ENST00000675976_ORF_1	954	+	1	85	888	804	0.7606	0.313503	0.996455	TRUE
ENST00000675139	ENST00000675139_ORF_1	341	+	2	113	340	228	0.9097	-0.0957308	0.0605745	FALSE
ENST00000676401	ENST00000676401_ORF_2	612	+	3	132	611	480	1.2886	0.638442	0.997054	TRUE
ENST00000674943	ENST00000674943_ORF_1	442	+	1	100	441	342	1.2492	0.825426	0.994977	TRUE
ENST00000674685	ENST00000674685_ORF_1	582	+	3	237	581	345	1.2882	0.754237	0.993419	TRUE
ENST00000377705	ENST00000377705_ORF_1	6627	+	3	12	2120	2109	0.7702	0.153581	1	TRUE
TALONT000236819	TALONT000236819_ORF_1	2079	+	2	791	1789	999	0.8349	0.19177	0.999308	TRUE
TALONT000236821	TALONT000236821_ORF_1	2171	+	1	883	1881	999	0.8349	0.19177	0.999305	TRUE
TALONT000236842	TALONT000236842_ORF_1	2066	+	1	778	1776	999	0.8349	0.19177	0.999309	TRUE
TALONT000236851	TALONT000236851_ORF_1	2296	+	3	1008	2006	999	0.8349	0.19177	0.9993	TRUE
TALONT000236860	TALONT000236860_ORF_1	1718	+	1	430	1428	999	0.8349	0.19177	0.999322	TRUE
TALONT000236885	TALONT000236885_ORF_1	2354	+	1	817	2064	1248	0.8295	0.134349	0.999937	TRUE
ENST00000464383	ENST00000464383_ORF_1	835	+	2	77	835	759	0.7926	0.0859895	0.979594	TRUE
ENST00000462798	ENST00000462798_ORF_1	638	+	1	91	408	318	0.8153	0.144265	0.34982	FALSE
TALONT000236894	TALONT000236894_ORF_1	1444	+	3	786	1214	429	0.8295	0.149508	0.658944	TRUE
TALONT000236896	TALONT000236896_ORF_1	1224	+	2	566	994	429	0.8295	0.149508	0.66165	TRUE
ENST00000460777	ENST00000460777_ORF_1	536	+	3	111	284	174	0.6521	-0.131814	0.0113943	FALSE
ENST00000464665	ENST00000464665_ORF_1	731	+	1	412	585	174	0.6521	-0.131814	0.0112745	FALSE
TALONT000236909	TALONT000236909_ORF_1	1547	+	1	475	1230	756	0.8386	0.18686	0.989742	TRUE
TALONT000236916	TALONT000236916_ORF_2	1741	+	2	869	1570	702	1.067	0.302348	0.995691	TRUE
TALONT000236925	TALONT000236925_ORF_2	1401	+	1	529	1230	702	1.067	0.302348	0.99577	TRUE
ENST00000415267	ENST00000415267_ORF_1	740	+	3	12	740	729	0.8646	0.201536	0.988907	TRUE
TALONT000236929	TALONT000236929_ORF_1	2140	+	3	126	2138	2013	1.0316	0.398879	1	TRUE
ENST00000377674	ENST00000377674_ORF_1	2347	+	3	213	2279	2067	1.0316	0.398627	1	TRUE
TALONT000236928	TALONT000236928_ORF_1	2281	+	3	147	2213	2067	1.0316	0.398627	1	TRUE
ENST00000319084	ENST00000319084_ORF_1	1050	+	2	119	1048	930	1.116	0.302208	0.999725	TRUE
ENST00000435905	ENST00000435905_ORF_1	1001	+	1	124	999	876	1.1181	0.32764	0.999574	TRUE
TALONT000236930	TALONT000236930_ORF_1	1257	+	2	149	1189	1041	1.2147	0.49557	0.999982	TRUE
TALONT000236937	TALONT000236937_ORF_2	835	+	2	497	835	339	1.1179	0.391332	0.89536	TRUE
ENST00000482360	ENST00000482360_ORF_1	2484	+	2	1436	2416	981	1.2147	0.498448	0.999964	TRUE
ENST00000498342	ENST00000498342_ORF_5	2461	+	3	2115	2393	279	1.269	0.677516	0.974513	TRUE
ENST00000466813	ENST00000466813_ORF_1	790	+	3	132	788	657	1.1993	0.542216	0.998996	TRUE
ENST00000466941	ENST00000466941_ORF_1	523	+	3	39	455	417	1.2336	0.577734	0.989712	TRUE
ENST00000377658	ENST00000377658_ORF_1	4487	+	2	53	1846	1794	1.2568	0.642504	1	TRUE
ENST00000377663	ENST00000377663_ORF_1	6445	+	2	185	1804	1620	1.2884	0.627516	1	TRUE
TALONT000236945	TALONT000236945_ORF_1	489	+	1	151	321	171	0.8209	0.0493758	0.0566376	FALSE
TALONT000236965	TALONT000236965_ORF_2	1712	+	3	513	704	192	1.0742	0.41332	0.607494	TRUE
ENST00000377648	ENST00000377648_ORF_1	3632	+	1	337	1239	903	0.8095	0.439446	0.999465	TRUE
ENST00000484676	ENST00000484676_ORF_1	879	+	2	137	619	483	0.8104	0.0633751	0.669338	TRUE
ENST00000307896	ENST00000307896_ORF_1	1046	+	3	39	755	717	1.011	0.387964	0.997465	TRUE
ENST00000487819	ENST00000487819_ORF_1	840	+	2	221	796	576	0.7886	0.198244	0.923514	TRUE
ENST00000472925	ENST00000472925_ORF_2	983	+	1	97	288	192	1.2193	-0.017777	0.162592	FALSE
ENST00000480647	ENST00000480647_ORF_1	336	+	3	138	329	192	1.2193	-0.017777	0.16748	FALSE
ENST00000465508	ENST00000465508_ORF_2	3014	+	2	1160	1507	348	1.2849	0.532825	0.972407	TRUE
ENST00000451196	ENST00000451196_ORF_1	1357	+	1	43	999	957	0.7018	0.222586	0.998605	TRUE
ENST00000377577	ENST00000377577_ORF_1	3201	+	2	17	1696	1680	1.1443	0.385725	1	TRUE
TALONT000237017	TALONT000237017_ORF_1	3078	+	2	17	1573	1557	1.2695	0.408885	1	TRUE
ENST00000294401	ENST00000294401_ORF_1	2210	+	2	125	1648	1524	1.1406	0.386095	1	TRUE
ENST00000472414	ENST00000472414_ORF_1	725	+	2	257	583	327	0.9686	0.168982	0.538556	TRUE
ENST00000473993	ENST00000473993_ORF_1	755	+	3	219	755	537	0.7231	0.272472	0.907548	TRUE
TALONT000237066	TALONT000237066_ORF_1	1025	+	2	17	571	555	1.0348	0.380228	0.985212	TRUE
ENST00000485073	ENST00000485073_ORF_1	613	+	2	5	589	585	0.9984	0.36713	0.987286	TRUE
ENST00000460594	ENST00000460594_ORF_1	581	+	3	24	431	408	0.9745	0.347924	0.897968	TRUE
ENST00000465911	ENST00000465911_ORF_1	745	+	2	20	325	306	0.8848	0.329821	0.646944	TRUE
TALONT000237068	TALONT000237068_ORF_1	447	+	2	23	319	297	0.8855	0.331263	0.630054	TRUE
TALONT000237073	TALONT000237073_ORF_2	2031	+	2	20	301	282	0.9179	0.367819	0.648237	TRUE
TALONT000237188	TALONT000237188_ORF_1	712	+	3	78	458	381	0.6957	0.0104273	0.241679	FALSE
TALONT000237207	TALONT000237207_ORF_3	680	+	2	98	199	102	0.9888	0.196803	0.106996	FALSE
TALONT000237107	TALONT000237107_ORF_1	714	+	3	78	470	393	0.7286	-0.00649142	0.269215	FALSE
ENST00000490738	ENST00000490738_ORF_2	538	+	3	78	155	78	1.0133	0.000527419	0.0296234	FALSE
TALONT000237087	TALONT000237087_ORF_1	1182	+	2	353	598	246	0.8456	0.028408	0.113671	FALSE
TALONT000237411	TALONT000237411_ORF_1	632	+	1	88	378	291	0.7093	0.0375774	0.126267	FALSE
TALONT000237295	TALONT000237295_ORF_1	759	+	1	88	291	204	0.6541	-0.0115557	0.0321981	FALSE
ENST00000476163	ENST00000476163_ORF_4	863	+	2	68	145	78	1.0133	0.000527419	0.0291154	FALSE
TALONT000237277	TALONT000237277_ORF_1	779	+	1	88	303	216	0.7197	0.0824994	0.0777673	FALSE
TALONT000237483	TALONT000237483_ORF_3	899	+	1	325	411	87	0.9944	0.145335	0.0694839	FALSE
TALONT000237456	TALONT000237456_ORF_1	792	+	2	170	538	369	0.7507	0.0110465	0.251847	FALSE
TALONT000237469	TALONT000237469_ORF_4	838	+	3	72	173	102	0.9888	0.196803	0.106171	FALSE
ENST00000473578	ENST00000473578_ORF_1	567	+	1	52	294	243	0.6306	-0.00755065	0.0468432	FALSE
TALONT000237503	TALONT000237503_ORF_1	720	+	1	589	681	93	0.557	-0.179309	0.00248369	FALSE
TALONT000237524	TALONT000237524_ORF_4	862	+	1	52	129	78	1.0133	0.000527419	0.0291169	FALSE
TALONT000237500	TALONT000237500_ORF_1	1024	+	1	52	294	243	0.6306	-0.00755065	0.0457371	FALSE
TALONT000237502	TALONT000237502_ORF_4	954	+	1	52	129	78	1.0133	0.000527419	0.0289747	FALSE
TALONT000237840	TALONT000237840_ORF_3	818	+	1	244	330	87	0.9944	0.145335	0.0697716	FALSE
TALONT000237811	TALONT000237811_ORF_1	965	+	1	301	711	411	0.6571	-0.102255	0.162658	FALSE
ENST00000557126	ENST00000557126_ORF_1	486	+	2	41	346	306	0.6184	0.0352858	0.110484	FALSE
ENST00000467404	ENST00000467404_ORF_2	546	+	1	34	135	102	0.9888	0.196803	0.1077	FALSE
TALONT000237967	TALONT000237967_ORF_2	1036	+	3	543	788	246	0.8456	0.028408	0.11448	FALSE
TALONT000237931	TALONT000237931_ORF_1	1180	+	2	359	604	246	0.8456	0.028408	0.113682	FALSE
ENST00000486138	ENST00000486138_ORF_1	392	+	3	69	299	231	0.5916	-0.00750283	0.0365521	FALSE
TALONT000238027	TALONT000238027_ORF_2	1123	+	2	17	100	84	1.194	0.105876	0.100482	FALSE
TALONT000238036	TALONT000238036_ORF_1	1058	+	1	622	804	183	0.8837	-0.0647993	0.0396927	FALSE
TALONT000238047	TALONT000238047_ORF_1	596	+	1	262	342	81	1.0882	0.0218779	0.0443202	FALSE
ENST00000482934	ENST00000482934_ORF_2	743	+	2	617	709	93	0.557	-0.179309	0.00248057	FALSE
ENST00000470648	ENST00000470648_ORF_1	766	+	2	635	727	93	0.557	-0.179309	0.00247745	FALSE
ENST00000461580	ENST00000461580_ORF_2	826	+	3	738	824	87	0.4452	-0.0747903	0.00295998	FALSE
ENST00000467267	ENST00000467267_ORF_1	664	+	3	87	332	246	0.8456	0.028408	0.116564	FALSE
TALONT000238085	TALONT000238085_ORF_5	1560	+	1	1474	1560	87	0.948	0.241112	0.0988886	FALSE
TALONT000238096	TALONT000238096_ORF_1	703	+	1	394	672	279	0.9335	0.0819052	0.262953	FALSE
TALONT000238101	TALONT000238101_ORF_1	2065	+	2	518	892	375	0.511	-0.112976	0.0647458	FALSE
TALONT000238162	TALONT000238162_ORF_1	497	+	1	379	495	117	0.4991	-0.391184	0.000745958	FALSE
TALONT000238182	TALONT000238182_ORF_1	561	+	3	66	179	114	0.7925	-0.288698	0.00367012	FALSE
ENST00000476864	ENST00000476864_ORF_1	714	+	1	1	714	714	0.8173	0.212707	0.985637	TRUE
TALONT000238729	TALONT000238729_ORF_1	482	+	1	103	321	219	1.1336	0.262832	0.524447	TRUE
ENST00000054666	ENST00000054666_ORF_1	2178	+	2	89	391	303	1.1758	0.272697	0.759507	TRUE
TALONT000238396	TALONT000238396_ORF_1	2415	+	2	410	628	219	1.1336	0.262832	0.497969	TRUE
TALONT000238777	TALONT000238777_ORF_1	2156	+	2	89	427	339	1.0777	0.234471	0.727864	TRUE
TALONT000238809	TALONT000238809_ORF_1	1967	+	1	1339	1515	177	1.0855	-0.00920226	0.093635	FALSE
ENST00000470357	ENST00000470357_ORF_1	954	+	2	575	793	219	1.1336	0.262832	0.517988	TRUE
TALONT000238889	TALONT000238889_ORF_5	2481	+	1	88	183	96	0.8735	0.302362	0.114602	FALSE
ENST00000487194	ENST00000487194_ORF_1	274	+	1	76	273	198	1.228	0.332873	0.651301	TRUE
TALONT000238975	TALONT000238975_ORF_1	1014	+	3	282	776	495	0.8856	0.134176	0.820673	TRUE
TALONT000239008	TALONT000239008_ORF_1	2741	+	3	282	656	375	0.971	0.151008	0.617797	TRUE
ENST00000377541	ENST00000377541_ORF_1	1524	+	3	282	1418	1137	0.9763	0.15105	0.999887	TRUE
TALONT000238931	TALONT000238931_ORF_1	1520	+	3	282	1520	1239	0.9514	0.156318	0.999962	TRUE
TALONT000238928	TALONT000238928_ORF_1	1931	+	3	282	1931	1650	0.9503	0.185785	1	TRUE
TALONT000238946	TALONT000238946_ORF_1	1928	+	3	282	1928	1647	0.9557	0.185471	1	TRUE
TALONT000239001	TALONT000239001_ORF_1	1825	+	3	282	1430	1149	0.9763	0.156827	0.999903	TRUE
TALONT000238935	TALONT000238935_ORF_1	2238	+	3	282	2237	1956	0.8595	0.202054	1	TRUE
TALONT000239016	TALONT000239016_ORF_1	2694	+	3	282	2693	2412	0.8665	0.212698	1	TRUE
TALONT000239098	TALONT000239098_ORF_1	2691	+	3	282	2690	2409	0.8665	0.212516	1	TRUE
ENST00000613533	ENST00000613533_ORF_1	6318	+	1	265	3897	3633	0.8387	0.168637	1	TRUE
TALONT000239160	TALONT000239160_ORF_1	2391	+	3	225	2390	2166	0.8925	0.203532	1	TRUE
ENST00000377532	ENST00000377532_ORF_1	6279	+	3	225	3857	3633	0.8387	0.168637	1	TRUE
ENST00000361923	ENST00000361923_ORF_1	6203	+	2	176	3781	3606	0.8387	0.167204	1	TRUE
ENST00000473653	ENST00000473653_ORF_3	523	+	2	23	121	99	1.2396	-0.108228	0.0417577	FALSE
ENST00000463106	ENST00000463106_ORF_1	715	+	1	82	273	192	0.5561	0.0141818	0.0237392	FALSE
ENST00000451646	ENST00000451646_ORF_1	830	+	2	98	280	183	1.018	-0.0203327	0.0801144	FALSE
ENST00000494684	ENST00000494684_ORF_1	555	+	1	238	426	189	1.1622	0.185163	0.351034	FALSE
ENST00000361696	ENST00000361696_ORF_1	591	+	3	63	437	375	0.4145	-0.10719	0.0527964	FALSE
TALONT000239199	TALONT000239199_ORF_1	643	+	3	63	350	288	0.6896	-0.104331	0.0522725	FALSE
TALONT000239213	TALONT000239213_ORF_2	450	+	3	285	428	144	0.8792	0.128497	0.0807939	FALSE
ENST00000493373	ENST00000493373_ORF_1	624	+	3	57	623	567	1.0434	0.301687	0.98032	TRUE
TALONT000239224	TALONT000239224_ORF_1	845	+	1	49	618	570	1.0357	0.289028	0.978676	TRUE
ENST00000460192	ENST00000460192_ORF_1	567	+	2	242	532	291	1.1874	0.172846	0.631376	TRUE
TALONT000239234	TALONT000239234_ORF_1	806	+	1	97	579	483	1.04	0.346344	0.961499	TRUE
TALONT000239244	TALONT000239244_ORF_1	866	+	1	70	639	570	1.0357	0.289028	0.978652	TRUE
TALONT000239276	TALONT000239276_ORF_1	891	+	2	155	664	510	1.0377	0.311345	0.964253	TRUE
TALONT000239294	TALONT000239294_ORF_1	791	+	1	97	564	468	1.0704	0.286979	0.942424	TRUE
TALONT000239304	TALONT000239304_ORF_1	923	+	1	97	696	600	1.0635	0.250557	0.982365	TRUE
TALONT000239308	TALONT000239308_ORF_1	897	+	2	242	670	429	1.1168	0.224994	0.89445	TRUE
TALONT000239376	TALONT000239376_ORF_1	780	+	2	380	553	174	1.1814	0.318661	0.520396	TRUE
TALONT000239524	TALONT000239524_ORF_1	820	+	3	126	593	468	1.0704	0.286979	0.942338	TRUE
TALONT000239529	TALONT000239529_ORF_1	916	+	3	120	689	570	1.0357	0.289028	0.978595	TRUE
TALONT000239480	TALONT000239480_ORF_1	929	+	3	213	701	489	1.0886	0.21101	0.93242	TRUE
ENST00000493678	ENST00000493678_ORF_1	1088	+	2	68	637	570	1.0357	0.289028	0.978396	TRUE
ENST00000377493	ENST00000377493_ORF_1	795	+	2	59	568	510	1.0377	0.311345	0.964434	TRUE
ENST00000338639	ENST00000338639_ORF_1	1127	+	2	107	676	570	1.0357	0.289028	0.978351	TRUE
ENST00000465354	ENST00000465354_ORF_1	949	+	1	70	441	372	1.0009	0.301105	0.826182	TRUE
TALONT000239585	TALONT000239585_ORF_1	870	+	2	215	643	429	1.1168	0.224994	0.89459	TRUE
ENST00000377491	ENST00000377491_ORF_1	977	+	2	212	781	570	1.0357	0.289028	0.978524	TRUE
ENST00000497113	ENST00000497113_ORF_1	670	+	2	20	352	333	0.9673	0.3099	0.745608	TRUE
ENST00000469225	ENST00000469225_ORF_1	711	+	1	280	483	204	1.103	0.199974	0.361367	FALSE
ENST00000377482	ENST00000377482_ORF_1	3097	+	1	226	1614	1389	0.8696	0.0466971	0.99998	TRUE
TALONT000239873	TALONT000239873_ORF_1	2847	+	1	910	1329	420	0.7759	0.0182602	0.377483	TRUE
TALONT000239880	TALONT000239880_ORF_3	2706	+	1	226	573	348	1.0009	0.113915	0.514505	TRUE
ENST00000467067	ENST00000467067_ORF_1	2097	+	2	1151	2095	945	0.9902	0.0406778	0.998147	TRUE
TALONT000240265	TALONT000240265_ORF_1	1472	+	1	301	1470	1170	0.8798	0.0462874	0.999795	TRUE
TALONT000240303	TALONT000240303_ORF_1	1507	+	3	432	1505	1074	0.9312	0.042952	0.999487	TRUE
ENST00000469499	ENST00000469499_ORF_1	995	+	1	361	993	633	0.8983	0.0186096	0.917463	TRUE
ENST00000487559	ENST00000487559_ORF_1	787	+	1	382	786	405	0.8699	0.0380801	0.472328	TRUE
TALONT000240507	TALONT000240507_ORF_1	649	+	1	343	570	228	0.6779	-0.381852	0.00499854	FALSE
TALONT000240509	TALONT000240509_ORF_1	749	+	2	443	670	228	0.6779	-0.381852	0.00497134	FALSE
TALONT000240525	TALONT000240525_ORF_1	572	+	3	318	515	198	0.8371	-0.201191	0.0183443	FALSE
TALONT000240531	TALONT000240531_ORF_1	775	+	2	521	718	198	0.8371	-0.201191	0.0181449	FALSE
TALONT000240535	TALONT000240535_ORF_1	672	+	1	418	615	198	0.8371	-0.201191	0.0182458	FALSE
ENST00000289877	ENST00000289877_ORF_1	2401	+	1	1	2247	2247	1.1547	0.47021	1	TRUE
ENST00000497660	ENST00000497660_ORF_1	1747	+	2	263	1603	1341	1.1547	0.474933	0.999999	TRUE
ENST00000337907	ENST00000337907_ORF_1	8026	+	3	636	5336	4701	1.0131	0.380128	1	TRUE
ENST00000400908	ENST00000400908_ORF_1	8009	+	2	626	5326	4701	1.0131	0.380128	1	TRUE
ENST00000476556	ENST00000476556_ORF_1	4598	+	2	566	3604	3039	1.0473	0.416753	1	TRUE
TALONT000240617	TALONT000240617_ORF_1	1366	+	2	680	1366	687	1.1139	0.47703	0.998524	TRUE
TALONT000240615	TALONT000240615_ORF_1	2297	+	3	75	2297	2223	0.9547	0.386107	1	TRUE
ENST00000464367	ENST00000464367_ORF_1	639	+	3	216	638	423	0.522	-0.0514303	0.161955	FALSE
TALONT000240619	TALONT000240619_ORF_2	838	+	2	761	838	78	0.9237	0.34116	0.148377	FALSE
ENST00000460659	ENST00000460659_ORF_1	454	+	1	49	147	99	0.6433	0.262745	0.050507	FALSE
ENST00000465125	ENST00000465125_ORF_1	396	+	1	1	234	234	0.5769	-0.0161292	0.034176	FALSE
TALONT000240632	TALONT000240632_ORF_1	2312	+	2	626	1858	1233	1.038	0.284653	0.999986	TRUE
TALONT000240657	TALONT000240657_ORF_1	2288	+	2	257	1597	1341	0.995	0.263234	0.999994	TRUE
ENST00000514428	ENST00000514428_ORF_1	273	+	3	93	272	180	1.1311	0.314257	0.49411	TRUE
ENST00000468247	ENST00000468247_ORF_1	414	+	1	310	414	105	0.7919	0.631279	0.471063	TRUE
TALONT000240876	TALONT000240876_ORF_1	462	+	3	72	326	255	0.9399	0.000502629	0.147056	FALSE
ENST00000234590	ENST00000234590_ORF_1	1781	+	3	117	1421	1305	1.2866	0.457126	0.999999	TRUE
ENST00000464920	ENST00000464920_ORF_1	2548	+	1	1165	2190	1026	1.2413	0.494514	0.999979	TRUE
TALONT000241037	TALONT000241037_ORF_1	1776	+	3	114	1418	1305	1.2866	0.457126	0.999999	TRUE
TALONT000241176	TALONT000241176_ORF_1	1809	+	3	117	1451	1335	1.2866	0.444533	0.999999	TRUE
TALONT000241254	TALONT000241254_ORF_1	1699	+	3	117	1301	1185	1.2866	0.455178	0.999996	TRUE
TALONT000241298	TALONT000241298_ORF_1	1685	+	2	194	1327	1134	1.2936	0.481757	0.999995	TRUE
TALONT000241730	TALONT000241730_ORF_1	1084	+	3	117	731	615	1.2936	0.459455	0.998054	TRUE
TALONT000241995	TALONT000241995_ORF_1	1401	+	1	31	1008	978	1.2611	0.486138	0.999967	TRUE
TALONT000241992	TALONT000241992_ORF_1	1685	+	3	117	848	732	1.2829	0.397712	0.999179	TRUE
TALONT000241954	TALONT000241954_ORF_1	1714	+	3	120	1361	1242	1.3009	0.462758	0.999998	TRUE
ENST00000646370	ENST00000646370_ORF_1	1837	+	3	459	1484	1026	1.2413	0.494514	0.99998	TRUE
TALONT000241917	TALONT000241917_ORF_1	1679	+	1	121	1326	1206	1.2866	0.460773	0.999997	TRUE
ENST00000645609	ENST00000645609_ORF_1	1819	+	1	523	1731	1209	1.2866	0.442261	0.999997	TRUE
ENST00000645600	ENST00000645600_ORF_1	605	+	3	45	605	561	1.2829	0.397288	0.994769	TRUE
ENST00000646680	ENST00000646680_ORF_1	557	+	2	305	556	252	1.2906	0.349089	0.821653	TRUE
ENST00000646906	ENST00000646906_ORF_1	548	+	1	172	546	375	1.2903	0.317075	0.937548	TRUE
ENST00000646156	ENST00000646156_ORF_4	622	+	1	523	621	99	1.1737	0.318444	0.315042	FALSE
ENST00000643438	ENST00000643438_ORF_1	569	+	2	320	568	249	1.2735	0.271487	0.723823	TRUE
ENST00000489867	ENST00000489867_ORF_2	637	+	2	389	637	249	1.2735	0.271487	0.723077	TRUE
ENST00000492343	ENST00000492343_ORF_2	1247	+	3	123	314	192	1.1512	0.223469	0.395476	TRUE
TALONT000242645	TALONT000242645_ORF_1	1118	+	2	320	550	231	0.7708	-0.157623	0.0264723	FALSE
ENST00000424862	ENST00000424862_ORF_1	352	+	2	158	310	153	1.0329	0.0104506	0.0750174	FALSE
TALONT000242671	TALONT000242671_ORF_1	1634	+	2	308	1246	939	1.1457	0.345327	0.999822	TRUE
ENST00000377443	ENST00000377443_ORF_1	1334	+	2	8	946	939	1.1457	0.345327	0.999825	TRUE
TALONT000242676	TALONT000242676_ORF_1	661	+	3	129	209	81	0.7	-0.128325	0.00484857	FALSE
ENST00000487492	ENST00000487492_ORF_1	522	+	3	99	521	423	1.2622	0.517359	0.987455	TRUE
ENST00000377411	ENST00000377411_ORF_1	5197	+	1	76	1083	1008	1.3169	0.493026	0.999977	TRUE
ENST00000466131	ENST00000466131_ORF_1	458	+	1	262	456	195	1.1486	0.321472	0.559276	TRUE
ENST00000412639	ENST00000412639_ORF_1	1025	+	3	396	572	177	1.0236	0.0939779	0.141166	FALSE
TALONT000242799	TALONT000242799_ORF_1	844	+	1	289	630	342	0.7298	-0.0226878	0.158362	FALSE
TALONT000242802	TALONT000242802_ORF_1	860	+	2	305	646	342	0.7298	-0.0226878	0.158245	FALSE
TALONT000242804	TALONT000242804_ORF_1	1115	+	3	510	1115	606	1.2871	0.471972	0.997957	TRUE
TALONT000242809	TALONT000242809_ORF_2	594	+	1	196	306	111	1.3136	0.490939	0.708507	TRUE
ENST00000328089	ENST00000328089_ORF_1	3106	+	1	328	1149	822	1.2693	0.465101	0.999774	TRUE
TALONT000242820	TALONT000242820_ORF_1	1624	+	1	328	1149	822	1.2693	0.465101	0.999792	TRUE
ENST00000377399	ENST00000377399_ORF_1	1007	+	3	186	1007	822	1.2693	0.465101	0.999799	TRUE
TALONT000242965	TALONT000242965_ORF_1	705	+	3	228	689	462	0.5942	0.0277362	0.381838	TRUE
TALONT000242967	TALONT000242967_ORF_2	781	+	3	228	485	258	0.7203	0.123025	0.147379	FALSE
TALONT000242962	TALONT000242962_ORF_1	1228	+	3	228	842	615	0.7287	0.0446243	0.854138	TRUE
TALONT000242978	TALONT000242978_ORF_2	1304	+	2	845	1150	306	0.8366	0.170126	0.363492	FALSE
TALONT000243074	TALONT000243074_ORF_1	1583	+	1	469	1197	729	0.511	-0.0469643	0.84776	TRUE
TALONT000242937	TALONT000242937_ORF_1	1189	+	3	228	1115	888	0.8707	0.131009	0.997092	TRUE
TALONT000242940	TALONT000242940_ORF_1	1166	+	1	562	1092	531	0.8042	0.146793	0.847005	TRUE
TALONT000242953	TALONT000242953_ORF_1	1359	+	2	755	1285	531	0.8042	0.146793	0.845629	TRUE
TALONT000242960	TALONT000242960_ORF_1	1099	+	3	228	1025	798	0.7114	0.123994	0.985851	TRUE
TALONT000242963	TALONT000242963_ORF_1	1375	+	3	228	1301	1074	0.6803	0.0618035	0.998922	TRUE
TALONT000242980	TALONT000242980_ORF_1	1328	+	1	478	1254	777	0.7191	0.0873212	0.978127	TRUE
TALONT000242984	TALONT000242984_ORF_1	1291	+	3	228	1217	990	0.808	0.0853129	0.998468	TRUE
TALONT000242993	TALONT000242993_ORF_1	1343	+	1	505	1269	765	0.718	0.0874292	0.974966	TRUE
TALONT000242994	TALONT000242994_ORF_1	1200	+	2	662	1126	465	0.8639	0.141797	0.758875	TRUE
TALONT000243075	TALONT000243075_ORF_1	986	+	1	382	912	531	0.8042	0.146793	0.84828	TRUE
TALONT000243110	TALONT000243110_ORF_2	1391	+	1	769	1317	549	0.8485	0.147114	0.886452	TRUE
TALONT000243154	TALONT000243154_ORF_1	1396	+	3	228	1322	1095	0.7756	0.0980015	0.999507	TRUE
TALONT000243162	TALONT000243162_ORF_1	1242	+	2	638	1168	531	0.8042	0.146793	0.846464	TRUE
ENST00000302692	ENST00000302692_ORF_1	3865	+	3	228	1193	966	0.8421	0.106434	0.998196	TRUE
TALONT000243219	TALONT000243219_ORF_1	1055	+	1	205	981	777	0.7191	0.0873212	0.978445	TRUE
TALONT000243223	TALONT000243223_ORF_1	1002	+	2	134	928	795	0.6697	0.0758358	0.977679	TRUE
TALONT000243280	TALONT000243280_ORF_1	2244	+	3	21	1850	1830	1.2277	0.442862	1	TRUE
TALONT000243311	TALONT000243311_ORF_1	2366	+	3	21	2318	2298	1.16	0.376148	1	TRUE
ENST00000340381	ENST00000340381_ORF_1	3815	+	3	21	2021	2001	1.2277	0.461005	1	TRUE
ENST00000340305	ENST00000340305_ORF_1	3851	+	1	10	1188	1179	1.2422	0.532518	0.999997	TRUE
ENST00000508400	ENST00000508400_ORF_1	893	+	2	377	499	123	1.3342	0.28148	0.451642	TRUE
TALONT000243352	TALONT000243352_ORF_3	945	+	2	254	337	84	1.019	0.0043786	0.0322551	FALSE
ENST00000415330	ENST00000415330_ORF_2	939	+	3	567	707	141	0.8787	0.123466	0.0741764	FALSE
TALONT000243371	TALONT000243371_ORF_2	604	+	2	80	178	99	0.6488	-0.0167407	0.00976559	FALSE
ENST00000484851	ENST00000484851_ORF_1	515	+	3	162	293	132	0.6733	-0.171199	0.00607284	FALSE
ENST00000481137	ENST00000481137_ORF_1	386	+	2	128	385	258	1.0717	0.354101	0.706805	TRUE
ENST00000479223	ENST00000479223_ORF_1	539	+	3	213	539	327	1.2978	0.543143	0.972617	TRUE
ENST00000435891	ENST00000435891_ORF_1	3829	+	1	505	2349	1845	1.2853	0.545778	1	TRUE
TALONT000243437	TALONT000243437_ORF_1	4571	+	2	233	3091	2859	1.2475	0.505839	1	TRUE
ENST00000464286	ENST00000464286_ORF_1	563	+	3	426	521	96	1.1437	-0.194853	0.0175461	FALSE
TALONT000243530	TALONT000243530_ORF_1	558	+	1	475	558	84	0.965	-0.0708667	0.0175874	FALSE
ENST00000623863	ENST00000623863_ORF_1	649	+	1	25	408	384	0.9951	-0.0572858	0.381001	TRUE
ENST00000377263	ENST00000377263_ORF_2	3006	+	1	319	564	246	1.186	0.580796	0.914641	TRUE
ENST00000400904	ENST00000400904_ORF_1	1206	+	1	352	597	246	1.186	0.580796	0.922038	TRUE
TALONT000243619	TALONT000243619_ORF_1	993	+	3	480	725	246	1.186	0.580796	0.922873	TRUE
TALONT000243628	TALONT000243628_ORF_2	972	+	3	459	704	246	1.186	0.580796	0.922955	TRUE
TALONT000243629	TALONT000243629_ORF_1	762	+	2	458	703	246	1.186	0.580796	0.92377	TRUE
TALONT000243653	TALONT000243653_ORF_1	819	+	3	285	518	234	1.2248	0.467457	0.858551	TRUE
ENST00000488540	ENST00000488540_ORF_1	652	+	1	82	510	429	0.9923	0.222897	0.84665	TRUE
TALONT000243671	TALONT000243671_ORF_1	686	+	3	9	461	453	1.0788	0.187227	0.886646	TRUE
TALONT000243695	TALONT000243695_ORF_1	636	+	1	154	411	258	1.0301	0.181552	0.419636	TRUE
TALONT000243674	TALONT000243674_ORF_1	986	+	2	227	844	618	1.0144	0.218465	0.979246	TRUE
ENST00000377223	ENST00000377223_ORF_1	4989	+	2	311	883	573	1.0624	0.179842	0.955306	TRUE
TALONT000243798	TALONT000243798_ORF_1	1760	+	1	154	687	534	1.0606	0.123619	0.920964	TRUE
TALONT000243981	TALONT000243981_ORF_1	1363	+	1	112	684	573	1.0624	0.179842	0.963066	TRUE
TALONT000243896	TALONT000243896_ORF_1	1546	+	1	196	867	672	1.0536	0.179397	0.986946	TRUE
ENST00000400903	ENST00000400903_ORF_1	1405	+	1	154	726	573	1.0624	0.179842	0.962984	TRUE
TALONT000243733	TALONT000243733_ORF_1	1395	+	1	154	495	342	1.0364	0.161293	0.616016	TRUE
TALONT000243755	TALONT000243755_ORF_1	1227	+	1	154	591	438	1.0426	0.093749	0.762677	TRUE
TALONT000243841	TALONT000243841_ORF_1	1276	+	1	154	684	531	1.0426	0.197825	0.94463	TRUE
TALONT000243745	TALONT000243745_ORF_1	1285	+	2	311	649	339	1.0194	0.0792417	0.472186	TRUE
TALONT000243872	TALONT000243872_ORF_1	1423	+	2	311	652	342	1.0364	0.161293	0.615653	TRUE
TALONT000243754	TALONT000243754_ORF_1	1201	+	2	227	565	339	1.0194	0.0792417	0.473334	TRUE
TALONT000243998	TALONT000243998_ORF_1	1349	+	2	227	757	531	1.0426	0.197825	0.94442	TRUE
TALONT000244008	TALONT000244008_ORF_1	996	+	2	467	850	384	1.0867	0.165638	0.762094	TRUE
TALONT000244015	TALONT000244015_ORF_1	651	+	1	154	495	342	1.0364	0.161293	0.625619	TRUE
TALONT000244031	TALONT000244031_ORF_1	627	+	2	245	481	237	1.0213	0.156986	0.323414	FALSE
TALONT000244145	TALONT000244145_ORF_1	763	+	3	234	617	384	1.0867	0.165638	0.764403	TRUE
TALONT000244151	TALONT000244151_ORF_1	815	+	1	34	669	636	1.0406	0.150684	0.976883	TRUE
TALONT000244014	TALONT000244014_ORF_1	751	+	1	211	648	438	1.0426	0.093749	0.767368	TRUE
ENST00000377213	ENST00000377213_ORF_1	945	+	2	227	799	573	1.0624	0.179842	0.963873	TRUE
TALONT000244157	TALONT000244157_ORF_1	874	+	3	156	728	573	1.0624	0.179842	0.964008	TRUE
ENST00000471853	ENST00000471853_ORF_1	487	+	3	219	392	174	0.9617	-0.16271	0.0271003	FALSE
TALONT000244173	TALONT000244173_ORF_1	623	+	3	9	485	477	1.0426	0.166567	0.888819	TRUE
TALONT000244171	TALONT000244171_ORF_1	828	+	1	307	690	384	1.0867	0.165638	0.76376	TRUE
TALONT000244262	TALONT000244262_ORF_1	1225	+	3	636	776	141	1.0362	0.0531643	0.0813906	FALSE
TALONT000244219	TALONT000244219_ORF_1	1109	+	1	160	642	483	0.9271	0.187091	0.863611	TRUE
ENST00000403197	ENST00000403197_ORF_1	1094	+	1	145	627	483	0.9271	0.187091	0.863708	TRUE
TALONT000244224	TALONT000244224_ORF_1	1224	+	1	145	939	795	1.0418	0.243067	0.997683	TRUE
ENST00000462686	ENST00000462686_ORF_1	1818	+	3	144	983	840	1.0561	0.247373	0.998657	TRUE
ENST00000377205	ENST00000377205_ORF_1	3734	+	2	98	937	840	1.0561	0.247373	0.998508	TRUE
TALONT000244225	TALONT000244225_ORF_1	899	+	2	98	544	447	0.9624	0.2029	0.84184	TRUE
TALONT000244233	TALONT000244233_ORF_1	983	+	2	98	628	531	0.9075	0.195992	0.914978	TRUE
TALONT000244230	TALONT000244230_ORF_1	1032	+	2	98	550	453	1.006	0.209693	0.872509	TRUE
ENST00000492735	ENST00000492735_ORF_1	514	+	1	85	330	246	0.6689	0.0133409	0.0619369	FALSE
TALONT000244371	TALONT000244371_ORF_1	1151	+	1	202	684	483	0.9271	0.187091	0.863339	TRUE
TALONT000244281	TALONT000244281_ORF_1	2009	+	1	202	1041	840	1.0561	0.247373	0.998643	TRUE
TALONT000244367	TALONT000244367_ORF_1	1040	+	2	239	685	447	0.9624	0.2029	0.840808	TRUE
TALONT000244375	TALONT000244375_ORF_1	1087	+	1	202	732	531	0.9075	0.195992	0.914533	TRUE
TALONT000244280	TALONT000244280_ORF_1	1006	+	1	202	648	447	0.9624	0.2029	0.841057	TRUE
TALONT000244384	TALONT000244384_ORF_1	866	+	1	202	513	312	1.2321	0.277128	0.823983	TRUE
TALONT000244370	TALONT000244370_ORF_1	740	+	1	202	648	447	1.0519	0.205011	0.88101	TRUE
TALONT000244345	TALONT000244345_ORF_1	1136	+	1	202	654	453	1.006	0.209693	0.871874	TRUE
ENST00000496751	ENST00000496751_ORF_1	485	+	2	233	334	102	0.6489	-0.170575	0.00402118	FALSE
TALONT000244541	TALONT000244541_ORF_2	445	+	2	32	127	96	0.9421	0.403406	0.252881	FALSE
TALONT000244543	TALONT000244543_ORF_1	522	+	2	32	334	303	0.9771	0.33612	0.719241	TRUE
ENST00000294435	ENST00000294435_ORF_1	625	+	2	32	436	405	0.913	0.306406	0.842232	TRUE
TALONT000244639	TALONT000244639_ORF_1	598	+	2	32	409	378	0.8714	0.315427	0.783415	TRUE
TALONT000244641	TALONT000244641_ORF_1	708	+	2	32	583	552	0.8636	0.179036	0.91465	TRUE
ENST00000253251	ENST00000253251_ORF_1	4772	+	3	840	4361	3522	1.0154	0.246791	1	TRUE
TALONT000244705	TALONT000244705_ORF_1	1374	+	1	499	801	303	1.0995	0.11247	0.489687	TRUE
TALONT000244792	TALONT000244792_ORF_1	611	+	2	398	565	168	1.0086	-0.00754431	0.0723323	FALSE
TALONT000244784	TALONT000244784_ORF_1	365	+	3	183	362	180	0.6708	-0.143651	0.0122	FALSE
TALONT000244779	TALONT000244779_ORF_1	530	+	2	398	526	129	0.751	0.0602418	0.030474	FALSE
ENST00000377153	ENST00000377153_ORF_1	1273	+	2	398	700	303	1.0995	0.11247	0.491071	TRUE
TALONT000244786	TALONT000244786_ORF_1	937	+	2	239	364	126	1.1158	-0.0702813	0.045203	FALSE
ENST00000462658	ENST00000462658_ORF_1	573	+	3	249	572	324	0.9717	0.266484	0.675169	TRUE
ENST00000466379	ENST00000466379_ORF_1	2299	+	1	1396	1641	246	1.1889	0.17678	0.492188	TRUE
ENST00000487244	ENST00000487244_ORF_1	818	+	3	207	758	552	1.2065	0.492359	0.995718	TRUE
TALONT000244894	TALONT000244894_ORF_1	911	+	1	304	909	606	1.0563	0.238234	0.981806	TRUE
ENST00000377093	ENST00000377093_ORF_1	7565	+	1	154	3615	3462	0.9906	0.22907	1	TRUE
ENST00000377083	ENST00000377083_ORF_1	5885	+	2	314	3775	3462	0.9906	0.22907	1	TRUE
ENST00000497835	ENST00000497835_ORF_1	452	+	1	43	450	408	1.0545	-0.00628191	0.576465	TRUE
ENST00000584329	ENST00000584329_ORF_2	293	+	3	96	176	81	1.0993	0.129117	0.0858536	FALSE
TALONT000245082	TALONT000245082_ORF_5	2019	+	3	81	167	87	1.0725	0.0594539	0.0517605	FALSE
ENST00000483340	ENST00000483340_ORF_1	839	+	2	248	838	591	1.0465	0.376277	0.990323	TRUE
ENST00000470616	ENST00000470616_ORF_3	519	+	2	428	517	90	1.1261	0.0417401	0.0621002	FALSE
TALONT000245131	TALONT000245131_ORF_1	1840	+	3	918	1256	339	0.8252	-0.115203	0.120132	FALSE
ENST00000487775	ENST00000487775_ORF_1	462	+	3	75	317	243	0.9345	0.082931	0.196147	FALSE
TALONT000245206	TALONT000245206_ORF_1	910	+	3	75	908	834	1.2538	0.417991	0.999754	TRUE
ENST00000270776	ENST00000270776_ORF_1	2268	+	1	55	1506	1452	1.155	0.361502	0.999999	TRUE
ENST00000477958	ENST00000477958_ORF_1	508	+	3	243	506	264	1.0017	0.367968	0.686369	TRUE
TALONT000245405	TALONT000245405_ORF_1	1456	+	1	46	1455	1410	1.2507	0.365718	0.999999	TRUE
TALONT000245448	TALONT000245448_ORF_1	1398	+	1	46	1317	1272	1.1073	0.348799	0.999995	TRUE
ENST00000465632	ENST00000465632_ORF_1	642	+	1	163	642	480	1.139	0.320465	0.966993	TRUE
TALONT000245489	TALONT000245489_ORF_1	1673	+	3	321	1592	1272	1.1271	0.357475	0.999996	TRUE
TALONT000245495	TALONT000245495_ORF_1	1639	+	2	191	1558	1368	1.1383	0.356902	0.999999	TRUE
ENST00000460189	ENST00000460189_ORF_1	767	+	2	29	766	738	1.1993	0.421682	0.999158	TRUE
TALONT000245513	TALONT000245513_ORF_1	2107	+	3	858	1724	867	1.0103	0.36492	0.999421	TRUE
ENST00000493288	ENST00000493288_ORF_1	476	+	2	311	454	144	1.0139	-0.0976022	0.0341999	FALSE
ENST00000498356	ENST00000498356_ORF_1	790	+	2	275	709	435	0.7367	0.236192	0.724662	TRUE
TALONT000245610	TALONT000245610_ORF_1	797	+	3	282	716	435	0.7367	0.236192	0.724585	TRUE
ENST00000496718	ENST00000496718_ORF_1	506	+	2	290	505	216	1.038	0.0644004	0.186836	FALSE
TALONT000245677	TALONT000245677_ORF_1	928	+	2	317	451	135	1.2428	0.130532	0.215384	FALSE
TALONT000245680	TALONT000245680_ORF_3	2494	+	2	131	289	159	1.0076	0.24793	0.229966	FALSE
TALONT000245681	TALONT000245681_ORF_1	2334	+	1	994	1413	420	0.546	-0.107457	0.116345	FALSE
TALONT000245678	TALONT000245678_ORF_1	2554	+	2	1214	1633	420	0.546	-0.107457	0.11511	FALSE
ENST00000607572	ENST00000607572_ORF_1	797	+	2	521	796	276	0.6813	0.0209184	0.0903921	FALSE
TALONT000245696	TALONT000245696_ORF_3	1388	+	2	89	247	159	1.0076	0.24793	0.240881	FALSE
TALONT000245915	TALONT000245915_ORF_3	1619	+	2	320	478	159	1.0076	0.24793	0.238572	FALSE
TALONT000245924	TALONT000245924_ORF_1	1459	+	1	1183	1458	276	0.6813	0.0209184	0.0874517	FALSE
ENST00000400900	ENST00000400900_ORF_1	1469	+	3	417	911	495	0.7985	0.205883	0.836287	TRUE
TALONT000245720	TALONT000245720_ORF_1	1016	+	2	308	676	369	0.9208	0.147542	0.577761	TRUE
TALONT000245736	TALONT000245736_ORF_1	945	+	3	135	374	240	1.0215	0.274632	0.49815	TRUE
ENST00000470413	ENST00000470413_ORF_1	626	+	3	135	368	234	0.777	0.321616	0.350974	FALSE
TALONT000245724	TALONT000245724_ORF_1	468	+	3	135	404	270	1.0453	0.229152	0.540026	TRUE
TALONT000245780	TALONT000245780_ORF_2	475	+	2	86	208	123	1.1521	0.284873	0.314695	FALSE
ENST00000309048	ENST00000309048_ORF_1	905	+	2	86	502	417	1.0191	0.279284	0.88027	TRUE
TALONT000245741	TALONT000245741_ORF_1	439	+	2	284	382	99	0.7561	0.0499107	0.0211303	FALSE
TALONT000245904	TALONT000245904_ORF_2	851	+	3	84	353	270	1.1105	0.337258	0.735015	TRUE
TALONT000245903	TALONT000245903_ORF_4	1143	+	3	84	194	111	1.1798	0.240945	0.245971	FALSE
TALONT000245819	TALONT000245819_ORF_1	869	+	2	167	466	300	1.0106	0.235265	0.596661	TRUE
TALONT000245909	TALONT000245909_ORF_1	1141	+	3	84	353	270	1.1105	0.337258	0.731906	TRUE
ENST00000602787	ENST00000602787_ORF_1	571	+	3	84	500	417	1.0191	0.279284	0.882187	TRUE
TALONT000245748	TALONT000245748_ORF_1	484	+	1	205	420	216	0.8394	0.114395	0.135788	FALSE
TALONT000245757	TALONT000245757_ORF_1	661	+	1	382	597	216	0.8394	0.114395	0.134653	FALSE
TALONT000245851	TALONT000245851_ORF_1	733	+	3	84	515	432	1.122	0.237432	0.906614	TRUE
ENST00000602486	ENST00000602486_ORF_2	312	+	2	227	310	84	0.8965	0.199402	0.0687915	FALSE
TALONT000245900	TALONT000245900_ORF_2	1201	+	2	650	949	300	1.0106	0.235265	0.592272	TRUE
TALONT000245901	TALONT000245901_ORF_1	1071	+	1	7	276	270	1.1105	0.337258	0.732658	TRUE
TALONT000245906	TALONT000245906_ORF_1	1134	+	3	180	548	369	0.9208	0.147542	0.576182	TRUE
TALONT000245902	TALONT000245902_ORF_1	886	+	1	7	240	234	1.1865	0.403006	0.781853	TRUE
ENST00000477755	ENST00000477755_ORF_1	914	+	3	216	584	369	0.9208	0.147542	0.579125	TRUE
ENST00000602296	ENST00000602296_ORF_2	1326	+	3	195	563	369	0.9208	0.147542	0.573609	TRUE
ENST00000462462	ENST00000462462_ORF_1	584	+	3	168	317	150	0.9631	-0.00465317	0.0526199	FALSE
TALONT000245992	TALONT000245992_ORF_2	2243	+	1	685	861	177	0.8491	-0.26553	0.00941913	FALSE
ENST00000465026	ENST00000465026_ORF_1	494	+	2	215	430	216	0.8394	0.114395	0.135723	FALSE
TALONT000246003	TALONT000246003_ORF_1	1251	+	3	549	848	300	1.0106	0.235265	0.59161	TRUE
TALONT000246004	TALONT000246004_ORF_1	1168	+	1	466	765	300	1.0106	0.235265	0.592709	TRUE
TALONT000246049	TALONT000246049_ORF_1	592	+	1	151	528	378	0.8544	0.148119	0.552836	TRUE
TALONT000246056	TALONT000246056_ORF_1	572	+	2	176	475	300	1.0106	0.235265	0.600573	TRUE
TALONT000246064	TALONT000246064_ORF_1	1087	+	1	385	684	300	1.0106	0.235265	0.593781	TRUE
TALONT000246097	TALONT000246097_ORF_1	974	+	2	359	571	213	0.9019	0.166523	0.201109	FALSE
TALONT000246068	TALONT000246068_ORF_1	571	+	1	130	507	378	0.8544	0.148119	0.553121	TRUE
TALONT000246115	TALONT000246115_ORF_1	726	+	3	285	662	378	0.8544	0.148119	0.551019	TRUE
TALONT000246264	TALONT000246264_ORF_1	536	+	2	179	439	261	1.0266	0.158943	0.393056	TRUE
TALONT000246406	TALONT000246406_ORF_1	452	+	2	137	355	219	0.9653	0.153162	0.241191	FALSE
TALONT000246407	TALONT000246407_ORF_1	497	+	2	137	433	297	0.7875	0.0637891	0.192908	FALSE
TALONT000246414	TALONT000246414_ORF_1	1026	+	3	405	623	219	0.9653	0.153162	0.235478	FALSE
TALONT000246409	TALONT000246409_ORF_1	981	+	3	444	662	219	0.9653	0.153162	0.235923	FALSE
ENST00000464507	ENST00000464507_ORF_1	684	+	3	111	248	138	0.7731	0.0182688	0.0280257	FALSE
ENST00000377049	ENST00000377049_ORF_1	914	+	2	44	511	468	0.8015	0.170671	0.760583	TRUE
ENST00000377038	ENST00000377038_ORF_1	6035	+	3	72	1067	996	1.1079	0.403297	0.999904	TRUE
ENST00000424487	ENST00000424487_ORF_1	467	+	1	316	420	105	0.8307	-0.35364	0.00256866	FALSE
ENST00000476658	ENST00000476658_ORF_1	744	+	1	22	501	480	1.057	0.357837	0.964973	TRUE
TALONT000246470	TALONT000246470_ORF_1	1329	+	1	928	1329	402	1.209	0.394176	0.959134	TRUE
TALONT000246541	TALONT000246541_ORF_1	753	+	1	352	753	402	1.209	0.394176	0.960354	TRUE
ENST00000377036	ENST00000377036_ORF_1	1403	+	1	31	837	807	1.1314	0.397958	0.999412	TRUE
TALONT000246642	TALONT000246642_ORF_1	1282	+	3	72	716	645	1.2062	0.410964	0.99745	TRUE
TALONT000246704	TALONT000246704_ORF_1	1092	+	3	72	389	318	1.0831	0.36371	0.833423	TRUE
TALONT000246612	TALONT000246612_ORF_1	1395	+	3	123	692	570	0.9818	0.350537	0.981723	TRUE
TALONT000246729	TALONT000246729_ORF_1	309	+	3	18	224	207	0.8701	0.205871	0.217399	FALSE
TALONT000246781	TALONT000246781_ORF_1	738	+	3	18	311	294	0.6181	0.147222	0.174271	FALSE
TALONT000246737	TALONT000246737_ORF_1	540	+	3	18	386	369	0.9377	0.388322	0.865188	TRUE
ENST00000356607	ENST00000356607_ORF_1	1922	+	3	18	1151	1134	1.1071	0.539004	0.999993	TRUE
TALONT000246739	TALONT000246739_ORF_1	1874	+	3	18	1103	1086	1.183	0.551388	0.999991	TRUE
TALONT000246825	TALONT000246825_ORF_1	1328	+	3	684	989	306	0.9518	0.0245228	0.259608	FALSE
TALONT000246838	TALONT000246838_ORF_1	1406	+	3	762	1067	306	0.9518	0.0245228	0.258787	FALSE
ENST00000491661	ENST00000491661_ORF_1	637	+	1	178	483	306	1.0772	0.409757	0.853193	TRUE
TALONT000246815	TALONT000246815_ORF_1	533	+	1	202	531	330	1.3113	0.498518	0.967064	TRUE
TALONT000246843	TALONT000246843_ORF_1	1968	+	1	256	1197	942	1.2496	0.575824	0.99997	TRUE
ENST00000492696	ENST00000492696_ORF_2	250	+	3	12	110	99	0.9125	0.344548	0.182687	FALSE
TALONT000246878	TALONT000246878_ORF_1	1054	+	2	263	379	117	1.2332	0.073204	0.132155	FALSE
ENST00000473118	ENST00000473118_ORF_1	701	+	2	98	700	603	0.9796	0.186525	0.967329	TRUE
ENST00000629725	ENST00000629725_ORF_1	1031	+	3	135	1031	897	0.9138	0.17946	0.998324	TRUE
ENST00000439080	ENST00000439080_ORF_1	1388	+	3	288	1184	897	0.771	0.110164	0.995752	TRUE
TALONT000246895	TALONT000246895_ORF_1	1695	+	2	104	979	876	0.8578	0.20107	0.997662	TRUE
TALONT000246898	TALONT000246898_ORF_1	1673	+	2	104	1018	915	0.8732	0.185112	0.998422	TRUE
TALONT000246901	TALONT000246901_ORF_1	1725	+	2	104	1009	906	0.8704	0.181653	0.998196	TRUE
TALONT000246904	TALONT000246904_ORF_1	1686	+	2	104	970	867	0.8578	0.202888	0.997445	TRUE
TALONT000246908	TALONT000246908_ORF_1	1839	+	2	104	1123	1020	0.8464	0.150695	0.999335	TRUE
TALONT000246911	TALONT000246911_ORF_1	1664	+	2	104	1009	906	0.8732	0.18829	0.998289	TRUE
TALONT000246915	TALONT000246915_ORF_1	1131	+	2	104	1009	906	0.8704	0.181653	0.998254	TRUE
ENST00000613864	ENST00000613864_ORF_1	584	+	1	103	582	480	1.0726	0.202833	0.919674	TRUE
ENST00000476201	ENST00000476201_ORF_1	929	+	1	103	927	825	0.8437	0.188843	0.995525	TRUE
ENST00000472476	ENST00000472476_ORF_1	1001	+	1	487	999	513	0.9107	0.213123	0.907929	TRUE
TALONT000247124	TALONT000247124_ORF_1	1406	+	1	103	984	882	0.8578	0.177023	0.997511	TRUE
TALONT000246933	TALONT000246933_ORF_1	1715	+	1	103	999	897	0.8578	0.183894	0.997946	TRUE
TALONT000246947	TALONT000246947_ORF_1	1248	+	1	103	990	888	0.9138	0.181494	0.998147	TRUE
TALONT000246954	TALONT000246954_ORF_1	1994	+	1	103	633	531	1.027	0.131088	0.912026	TRUE
TALONT000246964	TALONT000246964_ORF_1	1550	+	1	103	741	639	0.9254	0.15956	0.96751	TRUE
TALONT000246965	TALONT000246965_ORF_1	1187	+	1	103	1008	906	0.8704	0.181653	0.998248	TRUE
ENST00000240185	ENST00000240185_ORF_1	4185	+	1	103	1347	1245	0.9112	0.156473	0.999953	TRUE
TALONT000247173	TALONT000247173_ORF_1	1279	+	2	95	904	810	0.9233	0.206646	0.996317	TRUE
TALONT000248204	TALONT000248204_ORF_1	1183	+	3	87	839	753	0.9354	0.200983	0.99314	TRUE
ENST00000621715	ENST00000621715_ORF_1	816	+	3	87	815	729	0.892	0.150135	0.986192	TRUE
TALONT000248094	TALONT000248094_ORF_1	2379	+	3	87	1424	1338	0.9058	0.144531	0.999983	TRUE
TALONT000247348	TALONT000247348_ORF_1	1162	+	3	87	983	897	0.8578	0.183894	0.998007	TRUE
TALONT000247518	TALONT000247518_ORF_1	1721	+	3	87	926	840	0.9012	0.210017	0.997145	TRUE
TALONT000247557	TALONT000247557_ORF_1	1742	+	3	87	869	783	0.9233	0.216692	0.995197	TRUE
TALONT000247976	TALONT000247976_ORF_1	1241	+	3	87	983	897	0.9138	0.17946	0.998304	TRUE
TALONT000248148	TALONT000248148_ORF_1	1485	+	3	87	830	744	0.7904	0.139729	0.981772	TRUE
TALONT000248152	TALONT000248152_ORF_1	2149	+	3	87	947	861	0.9054	0.195321	0.997509	TRUE
TALONT000248465	TALONT000248465_ORF_1	1168	+	3	87	896	810	0.9233	0.206646	0.996339	TRUE
TALONT000247432	TALONT000247432_ORF_1	1175	+	3	87	974	888	0.9138	0.181494	0.998155	TRUE
TALONT000247262	TALONT000247262_ORF_1	1377	+	3	87	992	906	0.8704	0.181653	0.99823	TRUE
TALONT000248563	TALONT000248563_ORF_1	1343	+	3	87	974	888	0.9138	0.181494	0.998138	TRUE
ENST00000315091	ENST00000315091_ORF_1	1835	+	1	13	900	888	0.9138	0.181494	0.998087	TRUE
ENST00000473869	ENST00000473869_ORF_1	1946	+	1	13	909	897	0.9138	0.17946	0.998238	TRUE
ENST00000649624	ENST00000649624_ORF_1	810	+	1	1	810	810	0.9233	0.206646	0.99641	TRUE
ENST00000616545	ENST00000616545_ORF_1	920	+	1	1	906	906	0.8704	0.181653	0.998274	TRUE
ENST00000622057	ENST00000622057_ORF_1	706	+	3	141	602	462	0.876	0.179824	0.804162	TRUE
ENST00000617172	ENST00000617172_ORF_1	980	+	3	135	638	504	0.7914	0.135373	0.786844	TRUE
ENST00000618606	ENST00000618606_ORF_1	584	+	2	122	328	207	0.605	-0.0639972	0.0208885	FALSE
ENST00000611963	ENST00000611963_ORF_1	739	+	1	34	528	495	0.7947	0.138225	0.776817	TRUE
ENST00000620632	ENST00000620632_ORF_1	706	+	2	35	448	414	0.707	0.126548	0.492409	TRUE
TALONT000248606	TALONT000248606_ORF_1	1623	+	2	35	421	387	0.728	0.154685	0.465161	TRUE
ENST00000619555	ENST00000619555_ORF_1	682	+	2	35	415	381	0.6795	0.176377	0.452477	TRUE
ENST00000610369	ENST00000610369_ORF_1	563	+	1	82	384	303	0.8394	0.162011	0.355999	FALSE
ENST00000614494	ENST00000614494_ORF_1	515	+	3	57	236	180	1.1065	0.30277	0.452312	TRUE
ENST00000621573	ENST00000621573_ORF_1	992	+	2	548	715	168	0.721	-0.348869	0.00355815	FALSE
ENST00000611008	ENST00000611008_ORF_1	929	+	2	278	445	168	0.721	-0.348869	0.00357042	FALSE
ENST00000613177	ENST00000613177_ORF_2	379	+	1	232	321	90	1.1054	-0.225711	0.01211	FALSE
ENST00000617757	ENST00000617757_ORF_1	434	+	2	290	430	141	0.6376	-0.254727	0.00360205	FALSE
ENST00000480464	ENST00000480464_ORF_1	790	+	1	589	666	78	0.8969	-0.615982	0.00047804	FALSE
ENST00000612387	ENST00000612387_ORF_1	651	+	1	286	405	120	0.7505	-0.278921	0.00358604	FALSE
ENST00000478645	ENST00000478645_ORF_3	443	+	3	345	443	99	0.8493	0.337292	0.145453	FALSE
ENST00000480221	ENST00000480221_ORF_1	2190	+	3	21	488	468	1.2094	0.537745	0.991159	TRUE
ENST00000400898	ENST00000400898_ORF_1	726	+	3	27	584	558	1.2119	0.586853	0.997792	TRUE
ENST00000475189	ENST00000475189_ORF_2	545	+	1	22	264	243	1.2477	0.37728	0.810113	TRUE
TALONT000248761	TALONT000248761_ORF_3	608	+	1	163	327	165	1.1973	0.612921	0.861861	TRUE
TALONT000248756	TALONT000248756_ORF_1	996	+	1	76	705	630	1.2533	0.613109	0.999258	TRUE
TALONT000248763	TALONT000248763_ORF_2	783	+	1	265	507	243	1.2477	0.37728	0.808097	TRUE
TALONT000249076	TALONT000249076_ORF_1	1406	+	3	639	1130	492	1.3306	0.62638	0.997494	TRUE
ENST00000376957	ENST00000376957_ORF_1	1260	+	1	76	984	909	1.3029	0.652227	0.999978	TRUE
TALONT000248778	TALONT000248778_ORF_1	1161	+	1	76	417	342	1.0875	0.525368	0.946392	TRUE
TALONT000248781	TALONT000248781_ORF_1	1114	+	1	76	828	753	1.2967	0.538089	0.999744	TRUE
TALONT000248883	TALONT000248883_ORF_1	1149	+	3	354	863	510	1.3142	0.469213	0.994469	TRUE
TALONT000248902	TALONT000248902_ORF_1	1045	+	1	76	759	684	1.2497	0.456085	0.998933	TRUE
TALONT000249331	TALONT000249331_ORF_1	1350	+	1	76	1074	999	1.2967	0.60496	0.999989	TRUE
TALONT000249598	TALONT000249598_ORF_1	1326	+	1	76	1050	975	1.3183	0.602379	0.999986	TRUE
TALONT000248829	TALONT000248829_ORF_1	1139	+	3	78	863	786	1.2223	0.636052	0.999874	TRUE
ENST00000490101	ENST00000490101_ORF_1	461	+	2	20	250	231	1.263	0.478241	0.879371	TRUE
ENST00000465788	ENST00000465788_ORF_1	402	+	3	138	401	264	1.1768	0.491407	0.894888	TRUE
ENST00000459997	ENST00000459997_ORF_1	731	+	2	356	730	375	1.3124	0.601899	0.98905	TRUE
ENST00000487300	ENST00000487300_ORF_1	611	+	1	253	609	357	1.1887	0.498505	0.962844	TRUE
TALONT000249743	TALONT000249743_ORF_1	1060	+	1	391	810	420	0.5818	-0.0926304	0.148771	FALSE
ENST00000304457	ENST00000304457_ORF_1	2721	+	3	39	2621	2583	1.0389	0.290153	1	TRUE
ENST00000376936	ENST00000376936_ORF_1	2796	+	3	39	2696	2658	1.0335	0.284225	1	TRUE
TALONT000249774	TALONT000249774_ORF_1	1681	+	1	67	1584	1518	1.0368	0.303713	0.999999	TRUE
TALONT000249778	TALONT000249778_ORF_1	2666	+	3	24	1682	1659	1.2033	0.276786	1	TRUE
TALONT000249893	TALONT000249893_ORF_1	2536	+	1	1081	2439	1359	1.0062	0.317134	0.999997	TRUE
TALONT000249949	TALONT000249949_ORF_1	2793	+	3	24	2696	2673	1.0153	0.281514	1	TRUE
ENST00000469634	ENST00000469634_ORF_4	2361	+	2	1913	2131	219	0.8189	0.168659	0.159566	FALSE
ENST00000478271	ENST00000478271_ORF_1	608	+	1	391	606	216	0.9902	-0.0348051	0.0959483	FALSE
ENST00000470611	ENST00000470611_ORF_1	401	+	1	46	333	288	0.6891	0.205877	0.26823	FALSE
ENST00000498576	ENST00000498576_ORF_1	486	+	2	62	190	129	1.0745	0.0522298	0.0838631	FALSE
ENST00000472078	ENST00000472078_ORF_2	412	+	1	328	411	84	1.0664	0.208897	0.122647	FALSE
TALONT000250117	TALONT000250117_ORF_1	2298	+	3	24	1679	1656	1.1478	0.259313	1	TRUE
ENST00000485606	ENST00000485606_ORF_1	459	+	2	107	400	294	1.2157	0.397214	0.884596	TRUE
TALONT000250176	TALONT000250176_ORF_1	2285	+	3	24	902	879	1.1293	0.240379	0.999277	TRUE
TALONT000250178	TALONT000250178_ORF_1	1973	+	3	24	1157	1134	1.0854	0.249655	0.999955	TRUE
TALONT000250197	TALONT000250197_ORF_1	1265	+	3	24	1121	1098	1.1087	0.262206	0.999945	TRUE
TALONT000250229	TALONT000250229_ORF_1	1260	+	3	24	1253	1230	1.0258	0.211102	0.999977	TRUE
TALONT000250231	TALONT000250231_ORF_1	1201	+	3	24	1115	1092	1.1347	0.261197	0.999946	TRUE
TALONT000250242	TALONT000250242_ORF_1	2509	+	3	1581	2423	843	1.122	0.249112	0.998936	TRUE
TALONT000250265	TALONT000250265_ORF_1	1489	+	3	24	443	420	0.8914	0.239315	0.788146	TRUE
ENST00000376838	ENST00000376838_ORF_1	4017	+	2	803	3067	2265	1.2433	0.375601	1	TRUE
ENST00000361445	ENST00000361445_ORF_1	8721	+	2	122	7771	7650	1.2552	0.385871	1	TRUE
ENST00000473471	ENST00000473471_ORF_1	862	+	3	222	662	441	1.0343	0.281263	0.911353	TRUE
ENST00000455339	ENST00000455339_ORF_1	694	+	2	212	694	483	1.213	0.341018	0.97786	TRUE
ENST00000495435	ENST00000495435_ORF_1	2356	+	1	274	978	705	1.2432	0.352145	0.99826	TRUE
ENST00000476768	ENST00000476768_ORF_1	610	+	3	42	314	273	1.1308	0.154467	0.506936	TRUE
TALONT000250565	TALONT000250565_ORF_1	1889	+	2	335	1138	804	1.1045	0.26659	0.998481	TRUE
ENST00000376810	ENST00000376810_ORF_1	3654	+	2	335	1351	1017	1.2872	0.416979	0.999967	TRUE
ENST00000376804	ENST00000376804_ORF_1	825	+	2	5	544	540	1.117	0.328652	0.982234	TRUE
ENST00000483738	ENST00000483738_ORF_5	1393	+	1	853	954	102	1.0979	0.210608	0.15433	FALSE
TALONT000250904	TALONT000250904_ORF_2	1233	+	1	856	990	135	0.678	0.110513	0.0329922	FALSE
ENST00000423056	ENST00000423056_ORF_2	910	+	3	213	326	114	0.8332	-0.0553914	0.0168415	FALSE
TALONT000250939	TALONT000250939_ORF_1	555	+	3	132	431	300	0.7084	-0.00320565	0.111051	FALSE
ENST00000354287	ENST00000354287_ORF_1	1287	+	3	90	980	891	1.2672	0.692224	0.999976	TRUE
ENST00000471501	ENST00000471501_ORF_1	725	+	3	279	467	189	1.1073	-0.216729	0.0372599	FALSE
ENST00000376753	ENST00000376753_ORF_1	1444	+	3	60	941	882	1.2159	0.495952	0.999895	TRUE
TALONT000251053	TALONT000251053_ORF_1	1018	+	3	93	614	522	1.2112	0.425205	0.991086	TRUE
TALONT000251264	TALONT000251264_ORF_1	1113	+	3	93	818	726	1.2715	0.540448	0.999628	TRUE
TALONT000251342	TALONT000251342_ORF_1	898	+	1	133	603	471	1.2928	0.550329	0.994447	TRUE
TALONT000251064	TALONT000251064_ORF_1	1030	+	1	106	735	630	1.3108	0.608136	0.999372	TRUE
TALONT000251212	TALONT000251212_ORF_1	1021	+	1	106	726	621	1.3108	0.621907	0.999361	TRUE
ENST00000376692	ENST00000376692_ORF_1	1053	+	3	123	758	636	1.3108	0.608845	0.999414	TRUE
TALONT000251021	TALONT000251021_ORF_1	1071	+	3	123	776	654	1.2715	0.538527	0.999159	TRUE
TALONT000251061	TALONT000251061_ORF_1	992	+	2	62	697	636	1.3108	0.608845	0.999416	TRUE
TALONT000251068	TALONT000251068_ORF_1	960	+	3	123	665	543	1.3108	0.629775	0.998549	TRUE
TALONT000251076	TALONT000251076_ORF_1	981	+	3	123	686	564	1.2926	0.615394	0.998665	TRUE
TALONT000251272	TALONT000251272_ORF_1	1049	+	2	119	754	636	1.3108	0.608845	0.999415	TRUE
TALONT000251100	TALONT000251100_ORF_1	1045	+	1	115	750	636	1.3108	0.608845	0.999415	TRUE
ENST00000376672	ENST00000376672_ORF_1	1002	+	3	78	752	675	1.2952	0.570535	0.999497	TRUE
ENST00000376669	ENST00000376669_ORF_1	864	+	3	93	767	675	1.2952	0.570535	0.999501	TRUE
ENST00000376667	ENST00000376667_ORF_1	872	+	3	210	845	636	1.3108	0.608845	0.99942	TRUE
ENST00000445656	ENST00000445656_ORF_1	678	+	2	86	676	591	1.2693	0.579022	0.998689	TRUE
ENST00000456915	ENST00000456915_ORF_1	1032	+	3	336	1031	696	1.2715	0.525793	0.999433	TRUE
ENST00000376664	ENST00000376664_ORF_1	858	+	2	86	688	603	1.3067	0.421775	0.997361	TRUE
ENST00000376655	ENST00000376655_ORF_1	1095	+	2	194	511	318	1.3284	0.504777	0.964823	TRUE
ENST00000476512	ENST00000476512_ORF_1	942	+	2	494	808	315	1.0729	0.473602	0.901716	TRUE
ENST00000400895	ENST00000400895_ORF_2	786	+	3	348	662	315	1.0729	0.473602	0.902471	TRUE
ENST00000494437	ENST00000494437_ORF_3	976	+	1	892	975	84	1.1411	0.113851	0.0896609	FALSE
ENST00000314340	ENST00000314340_ORF_1	1130	+	2	74	553	480	1.1831	0.447409	0.986252	TRUE
ENST00000491346	ENST00000491346_ORF_1	1116	+	2	527	820	294	1.0729	0.475163	0.878833	TRUE
ENST00000376629	ENST00000376629_ORF_1	1100	+	3	63	521	459	1.118	0.447199	0.978418	TRUE
ENST00000452018	ENST00000452018_ORF_2	809	+	2	299	592	294	1.0729	0.475163	0.880614	TRUE
ENST00000510878	ENST00000510878_ORF_1	849	+	2	35	502	468	0.8206	-0.000553811	0.546427	TRUE
TALONT000251579	TALONT000251579_ORF_2	1571	+	2	701	994	294	1.0729	0.475163	0.876152	TRUE
ENST00000476309	ENST00000476309_ORF_1	748	+	1	238	531	294	1.0729	0.475163	0.880966	TRUE
ENST00000514733	ENST00000514733_ORF_1	919	+	3	330	623	294	1.0729	0.475163	0.879979	TRUE
ENST00000513739	ENST00000513739_ORF_1	566	+	1	319	564	246	1.097	0.570621	0.894439	TRUE
ENST00000376590	ENST00000376590_ORF_1	7018	+	1	91	2061	1971	1.25	0.530175	1	TRUE
ENST00000641820	ENST00000641820_ORF_1	1569	+	2	296	1531	1236	1.315	0.553377	0.999999	TRUE
TALONT000251606	TALONT000251606_ORF_1	2096	+	1	88	2058	1971	1.25	0.530175	1	TRUE
ENST00000376486	ENST00000376486_ORF_1	875	+	1	187	873	687	1.0492	0.497473	0.998414	TRUE
ENST00000641909	ENST00000641909_ORF_1	2254	+	3	342	950	609	0.7538	0.365748	0.975379	TRUE
ENST00000641437	ENST00000641437_ORF_1	1911	+	1	133	672	540	0.7946	0.409386	0.965495	TRUE
ENST00000418034	ENST00000418034_ORF_1	1034	+	1	604	1032	429	0.8754	0.442017	0.931778	TRUE
ENST00000376497	ENST00000376497_ORF_1	814	+	3	51	419	369	0.8028	0.283395	0.677497	TRUE
ENST00000376491	ENST00000376491_ORF_1	927	+	1	1	927	927	0.9529	0.210756	0.999138	TRUE
ENST00000376492	ENST00000376492_ORF_1	1062	+	1	1	1062	1062	0.878	0.232045	0.999782	TRUE
TALONT000251643	TALONT000251643_ORF_1	672	+	2	203	388	186	0.9053	0.021248	0.0734584	FALSE
ENST00000446542	ENST00000446542_ORF_3	1032	+	3	267	350	84	1.223	0.0642165	0.0878859	FALSE
ENST00000376468	ENST00000376468_ORF_1	708	+	2	113	517	405	1.0735	0.363619	0.928961	TRUE
TALONT000251656	TALONT000251656_ORF_3	755	+	3	84	308	225	1.0116	0.119313	0.242055	FALSE
TALONT000251660	TALONT000251660_ORF_3	867	+	1	226	420	195	0.9485	0.140441	0.171856	FALSE
ENST00000661075	ENST00000661075_ORF_3	952	+	1	409	537	129	0.7797	0.125115	0.0478582	FALSE
ENST00000650448	ENST00000650448_ORF_2	654	+	1	202	330	129	0.7797	0.125115	0.0486083	FALSE
ENST00000666735	ENST00000666735_ORF_1	1180	+	3	519	767	249	0.6749	0.202743	0.174996	FALSE
ENST00000660618	ENST00000660618_ORF_1	1715	+	2	953	1192	240	0.7818	0.0267651	0.084708	FALSE
TALONT000251665	TALONT000251665_ORF_1	1786	+	1	58	951	894	1.35	0.521506	0.99995	TRUE
ENST00000376572	ENST00000376572_ORF_1	2819	+	2	191	2095	1905	1.3544	0.530142	1	TRUE
ENST00000376576	ENST00000376576_ORF_1	2539	+	3	192	2195	2004	1.3544	0.50537	1	TRUE
ENST00000196061	ENST00000196061_ORF_1	2976	+	1	64	2247	2184	1.2895	0.623932	1	TRUE
ENST00000465920	ENST00000465920_ORF_1	871	+	2	617	871	255	1.1882	0.521341	0.903455	TRUE
ENST00000470133	ENST00000470133_ORF_1	362	+	1	55	360	306	1.2601	0.521097	0.956105	TRUE
ENST00000481933	ENST00000481933_ORF_1	2339	+	1	106	840	735	0.6195	-0.151151	0.815266	TRUE
ENST00000660216	ENST00000660216_ORF_1	595	+	1	388	468	81	0.9248	-0.078252	0.0141776	FALSE
ENST00000444836	ENST00000444836_ORF_1	4531	+	3	309	2582	2274	1.2686	0.451812	1	TRUE
ENST00000674817	ENST00000674817_ORF_1	4514	+	1	301	2574	2274	1.2686	0.451812	1	TRUE
ENST00000675194	ENST00000675194_ORF_1	2944	+	3	426	1589	1164	1.2629	0.461369	0.999995	TRUE
ENST00000675530	ENST00000675530_ORF_1	709	+	2	416	709	294	1.2948	0.424767	0.921496	TRUE
ENST00000676369	ENST00000676369_ORF_1	781	+	2	488	781	294	1.2948	0.424767	0.92121	TRUE
ENST00000675959	ENST00000675959_ORF_1	4715	+	3	1314	2780	1467	1.2686	0.462538	1	TRUE
ENST00000675872	ENST00000675872_ORF_1	4569	+	1	1168	2634	1467	1.2686	0.462538	1	TRUE
ENST00000484391	ENST00000484391_ORF_1	294	+	3	120	293	174	1.2475	0.427791	0.730738	TRUE
ENST00000497302	ENST00000497302_ORF_1	645	+	2	200	382	183	1.1542	0.364378	0.592277	TRUE
ENST00000235329	ENST00000235329_ORF_1	4407	+	2	191	2464	2274	1.2686	0.451812	1	TRUE
ENST00000675781	ENST00000675781_ORF_1	563	+	1	349	561	213	1.2328	0.445188	0.813792	TRUE
TALONT000251740	TALONT000251740_ORF_1	1423	+	1	538	1422	885	1.219	0.378469	0.999795	TRUE
TALONT000251745	TALONT000251745_ORF_1	2843	+	1	538	2841	2304	1.2686	0.444012	1	TRUE
TALONT000251746	TALONT000251746_ORF_1	2730	+	2	386	2659	2274	1.2686	0.451812	1	TRUE
TALONT000251756	TALONT000251756_ORF_1	1113	+	3	144	1112	969	1.2686	0.476067	0.999963	TRUE
TALONT000251760	TALONT000251760_ORF_1	2488	+	3	144	2417	2274	1.2686	0.451812	1	TRUE
ENST00000675483	ENST00000675483_ORF_1	4337	+	3	417	2402	1986	1.2686	0.455184	1	TRUE
ENST00000675374	ENST00000675374_ORF_1	583	+	3	36	536	501	1.2278	0.302127	0.978342	TRUE
ENST00000675528	ENST00000675528_ORF_1	3700	+	2	62	1765	1704	1.2686	0.464891	1	TRUE
ENST00000675404	ENST00000675404_ORF_1	4447	+	2	968	2509	1542	1.2686	0.412309	1	TRUE
ENST00000676295	ENST00000676295_ORF_5	2622	+	2	416	565	150	1.2456	-0.103885	0.067189	FALSE
ENST00000478749	ENST00000478749_ORF_1	779	+	2	506	778	273	0.7403	0.0368578	0.114932	FALSE
TALONT000251827	TALONT000251827_ORF_1	1734	+	2	170	1270	1101	0.9197	0.357466	0.999941	TRUE
TALONT000251824	TALONT000251824_ORF_1	2050	+	2	170	1003	834	0.806	0.2792	0.997164	TRUE
TALONT000252046	TALONT000252046_ORF_1	1365	+	2	560	1363	804	0.9157	0.355242	0.998348	TRUE
TALONT000251894	TALONT000251894_ORF_1	1616	+	3	138	797	660	0.9463	0.328843	0.991202	TRUE
TALONT000251984	TALONT000251984_ORF_2	1339	+	1	655	855	201	1.2183	0.0298598	0.218869	FALSE
ENST00000235332	ENST00000235332_ORF_1	1541	+	3	138	1304	1167	1.0363	0.35689	0.999981	TRUE
ENST00000466860	ENST00000466860_ORF_1	1709	+	1	832	1095	264	0.8876	0.123632	0.238908	FALSE
ENST00000498685	ENST00000498685_ORF_1	1392	+	3	693	1157	465	1.1772	0.360087	0.971822	TRUE
ENST00000492256	ENST00000492256_ORF_1	806	+	2	197	352	156	0.8339	0.0790156	0.0587842	FALSE
ENST00000460823	ENST00000460823_ORF_1	955	+	2	104	304	201	1.2183	0.0298598	0.22249	FALSE
TALONT000252074	TALONT000252074_ORF_2	625	+	2	317	394	78	1.1612	0.228426	0.167827	FALSE
ENST00000478299	ENST00000478299_ORF_1	595	+	2	71	364	294	1.0329	0.137057	0.455217	TRUE
TALONT000252098	TALONT000252098_ORF_1	571	+	3	204	281	78	0.9336	-0.0663782	0.0151921	FALSE
TALONT000252108	TALONT000252108_ORF_2	613	+	1	502	612	111	0.9628	0.200869	0.11082	FALSE
TALONT000252109	TALONT000252109_ORF_1	1049	+	2	215	868	654	0.736	0.22101	0.964739	TRUE
TALONT000252118	TALONT000252118_ORF_1	1489	+	1	28	441	414	0.5546	-0.0298363	0.175429	FALSE
TALONT000252197	TALONT000252197_ORF_1	2554	+	2	830	2554	1725	0.9457	0.227134	1	TRUE
ENST00000476169	ENST00000476169_ORF_2	475	+	3	108	203	96	1.1751	-0.21381	0.0175122	FALSE
ENST00000489961	ENST00000489961_ORF_1	443	+	1	1	441	441	0.9358	0.342584	0.915739	TRUE
ENST00000011700	ENST00000011700_ORF_1	10969	+	3	15	9632	9618	0.9333	0.187137	1	TRUE
ENST00000487188	ENST00000487188_ORF_1	3990	+	2	65	1894	1830	0.9444	0.147695	1	TRUE
TALONT000252221	TALONT000252221_ORF_1	2083	+	3	171	2081	1911	0.8521	0.143164	1	TRUE
ENST00000643711	ENST00000643711_ORF_2	582	+	3	474	581	108	0.9988	0.252645	0.157631	FALSE
TALONT000252227	TALONT000252227_ORF_1	1165	+	3	249	431	183	1.1056	0.0660355	0.163408	FALSE
TALONT000252237	TALONT000252237_ORF_2	862	+	3	342	500	159	0.8566	0.00861218	0.0434474	FALSE
ENST00000481484	ENST00000481484_ORF_1	360	+	1	34	360	327	1.0729	0.174839	0.638677	TRUE
ENST00000473099	ENST00000473099_ORF_1	461	+	3	255	461	207	0.9519	0.336111	0.445984	TRUE
ENST00000616661	ENST00000616661_ORF_1	2201	+	2	863	1771	909	1.2715	0.520299	0.999942	TRUE
ENST00000464917	ENST00000464917_ORF_1	539	+	3	297	539	243	1.1494	0.332049	0.697989	TRUE
ENST00000482265	ENST00000482265_ORF_1	1036	+	3	198	446	249	0.8949	0.304539	0.458438	TRUE
TALONT000252286	TALONT000252286_ORF_2	646	+	3	75	200	126	0.82	-0.0213156	0.0228227	FALSE
ENST00000359318	ENST00000359318_ORF_1	4055	+	2	68	1291	1224	1.0369	0.202802	0.999971	TRUE
ENST00000620146	ENST00000620146_ORF_1	3832	+	2	647	1069	423	1.0871	0.194362	0.834892	TRUE
ENST00000357726	ENST00000357726_ORF_1	2889	+	3	1131	2582	1452	1.2692	0.291029	0.999999	TRUE
TALONT000252297	TALONT000252297_ORF_1	1848	+	3	90	1541	1452	1.2692	0.291029	0.999999	TRUE
TALONT000252305	TALONT000252305_ORF_1	1485	+	3	90	1178	1089	1.2464	0.312089	0.999971	TRUE
TALONT000252330	TALONT000252330_ORF_1	1481	+	2	434	1174	741	1.2065	0.309856	0.998374	TRUE
TALONT000252346	TALONT000252346_ORF_1	1761	+	3	90	1454	1365	1.289	0.294517	0.999999	TRUE
TALONT000252843	TALONT000252843_ORF_1	2007	+	2	104	994	891	1.1923	0.11818	0.998949	TRUE
TALONT000252856	TALONT000252856_ORF_1	2002	+	2	89	1513	1425	1.2021	0.195584	0.999998	TRUE
TALONT000253123	TALONT000253123_ORF_1	1705	+	2	212	1216	1005	1.0629	0.186642	0.999702	TRUE
ENST00000332296	ENST00000332296_ORF_1	2160	+	2	104	1528	1425	1.2021	0.195584	0.999998	TRUE
TALONT000252920	TALONT000252920_ORF_1	2158	+	3	102	1526	1425	1.2021	0.195584	0.999998	TRUE
TALONT000253064	TALONT000253064_ORF_1	2365	+	3	309	1733	1425	1.2021	0.195584	0.999998	TRUE
TALONT000253381	TALONT000253381_ORF_1	2247	+	2	104	1615	1512	1.2057	0.187055	0.999999	TRUE
TALONT000253415	TALONT000253415_ORF_1	1658	+	2	104	1528	1425	1.1886	0.161933	0.999998	TRUE
ENST00000400814	ENST00000400814_ORF_1	1327	+	2	149	838	690	0.9693	0.2088	0.988188	TRUE
TALONT000253498	TALONT000253498_ORF_1	2830	+	2	17	895	879	1.307	0.24791	0.999614	TRUE
ENST00000619922	ENST00000619922_ORF_1	1845	+	3	72	1508	1437	1.2461	0.228057	0.999999	TRUE
TALONT000253511	TALONT000253511_ORF_1	1833	+	3	60	1496	1437	1.2461	0.228057	0.999999	TRUE
TALONT000253541	TALONT000253541_ORF_1	1834	+	1	325	1497	1173	1.1151	0.192117	0.999963	TRUE
TALONT000253543	TALONT000253543_ORF_1	1536	+	3	108	1199	1092	1.1306	0.200436	0.999919	TRUE
TALONT000253556	TALONT000253556_ORF_1	2308	+	3	72	986	915	1.2376	0.221816	0.999627	TRUE
TALONT000253641	TALONT000253641_ORF_1	1763	+	3	72	1310	1239	1.2831	0.254228	0.999993	TRUE
TALONT000253736	TALONT000253736_ORF_1	1061	+	2	275	724	450	0.8927	0.192552	0.801166	TRUE
TALONT000253750	TALONT000253750_ORF_1	2083	+	3	72	950	879	1.307	0.24791	0.99963	TRUE
TALONT000253991	TALONT000253991_ORF_1	954	+	3	360	617	258	0.7847	0.0879299	0.147322	FALSE
TALONT000254099	TALONT000254099_ORF_1	2133	+	3	360	1796	1437	1.2461	0.228057	0.999999	TRUE
TALONT000254114	TALONT000254114_ORF_1	896	+	1	367	894	528	1.341	0.228454	0.982682	TRUE
TALONT000254141	TALONT000254141_ORF_1	917	+	3	90	377	288	1.2424	0.249769	0.758001	TRUE
TALONT000254142	TALONT000254142_ORF_1	901	+	3	90	401	312	1.2458	0.261673	0.816842	TRUE
ENST00000317869	ENST00000317869_ORF_1	1134	+	3	222	1103	882	1.1785	0.377023	0.999758	TRUE
TALONT000254303	TALONT000254303_ORF_1	774	+	3	222	743	522	1.2483	0.462221	0.993801	TRUE
TALONT000254551	TALONT000254551_ORF_1	1959	+	3	405	1829	1425	1.1886	0.161933	0.999998	TRUE
TALONT000254557	TALONT000254557_ORF_1	1263	+	3	90	1133	1044	1.2371	0.197297	0.999903	TRUE
TALONT000254592	TALONT000254592_ORF_1	795	+	1	73	795	723	1.2357	0.123709	0.994659	TRUE
ENST00000240189	ENST00000240189_ORF_1	1642	+	1	88	1512	1425	1.1886	0.161933	0.999998	TRUE
TALONT000254594	TALONT000254594_ORF_1	1467	+	1	88	678	591	1.1423	0.177321	0.976266	TRUE
TALONT000254626	TALONT000254626_ORF_1	1323	+	1	88	669	582	1.0863	0.144401	0.961992	TRUE
TALONT000254633	TALONT000254633_ORF_1	1192	+	1	73	1062	990	1.3127	0.222979	0.999884	TRUE
TALONT000254663	TALONT000254663_ORF_1	1063	+	1	88	933	846	1.3168	0.249415	0.999515	TRUE
TALONT000254669	TALONT000254669_ORF_1	1207	+	1	88	1077	990	1.3127	0.222979	0.999884	TRUE
TALONT000254685	TALONT000254685_ORF_1	1814	+	2	260	1684	1425	1.1886	0.161933	0.999998	TRUE
TALONT000254689	TALONT000254689_ORF_1	1627	+	1	73	1497	1425	1.1886	0.161933	0.999998	TRUE
TALONT000254784	TALONT000254784_ORF_1	1627	+	1	73	1497	1425	1.1886	0.161933	0.999998	TRUE
TALONT000254802	TALONT000254802_ORF_1	1632	+	1	88	978	891	1.2295	0.0843363	0.998888	TRUE
TALONT000254877	TALONT000254877_ORF_1	1364	+	1	88	555	468	1.1255	0.19512	0.916556	TRUE
TALONT000254990	TALONT000254990_ORF_1	1192	+	1	73	1062	990	1.3127	0.222979	0.999884	TRUE
TALONT000255036	TALONT000255036_ORF_1	1834	+	1	280	1704	1425	1.1886	0.161933	0.999998	TRUE
TALONT000255064	TALONT000255064_ORF_1	1554	+	1	88	678	591	1.1423	0.177321	0.976155	TRUE
TALONT000255127	TALONT000255127_ORF_1	1670	+	3	291	881	591	1.1423	0.177321	0.976006	TRUE
TALONT000255148	TALONT000255148_ORF_1	952	+	1	562	822	261	0.8812	0.212563	0.346801	FALSE
TALONT000255174	TALONT000255174_ORF_1	836	+	2	446	706	261	0.8812	0.212563	0.348243	FALSE
ENST00000235349	ENST00000235349_ORF_1	1840	+	3	72	1508	1437	1.1922	0.2246	0.999999	TRUE
TALONT000255189	TALONT000255189_ORF_1	2128	+	3	360	1796	1437	1.1922	0.2246	0.999999	TRUE
TALONT000255193	TALONT000255193_ORF_1	1927	+	3	159	1595	1437	1.1922	0.2246	0.999999	TRUE
TALONT000255194	TALONT000255194_ORF_1	1828	+	3	60	1496	1437	1.1922	0.2246	0.999999	TRUE
TALONT000255212	TALONT000255212_ORF_1	2141	+	1	718	1809	1092	1.0871	0.214	0.99991	TRUE
ENST00000235347	ENST00000235347_ORF_1	1525	+	3	81	1505	1425	1.2258	0.222362	0.999999	TRUE
ENST00000330881	ENST00000330881_ORF_1	1560	+	3	69	1493	1425	1.2692	0.297859	0.999999	TRUE
ENST00000415464	ENST00000415464_ORF_1	1720	+	3	87	1517	1431	1.194	0.231528	0.999999	TRUE
ENST00000376189	ENST00000376189_ORF_1	1720	+	3	87	1517	1431	1.194	0.231528	0.999999	TRUE
TALONT000255436	TALONT000255436_ORF_1	965	+	1	100	414	315	1.2174	0.240497	0.785624	TRUE
ENST00000610289	ENST00000610289_ORF_1	1450	+	2	668	1450	783	1.0986	0.199567	0.997129	TRUE
ENST00000436041	ENST00000436041_ORF_1	1947	+	2	179	1615	1437	1.2281	0.2231	0.999999	TRUE
ENST00000617807	ENST00000617807_ORF_1	1148	+	1	244	1125	882	1.1854	0.365919	0.999747	TRUE
ENST00000614839	ENST00000614839_ORF_1	1863	+	2	95	1531	1437	1.2461	0.235444	0.999999	TRUE
ENST00000619661	ENST00000619661_ORF_1	1840	+	3	72	1508	1437	1.2461	0.235444	0.999999	TRUE
ENST00000611860	ENST00000611860_ORF_1	1447	+	1	1	873	873	1.3069	0.167945	0.999379	TRUE
TALONT000255440	TALONT000255440_ORF_1	2433	+	3	987	1859	873	1.3069	0.167945	0.999344	TRUE
TALONT000255444	TALONT000255444_ORF_1	2455	+	1	928	1881	954	1.3249	0.154255	0.999729	TRUE
TALONT000255484	TALONT000255484_ORF_4	1059	+	2	377	454	78	1.2479	0.137056	0.132333	FALSE
ENST00000621994	ENST00000621994_ORF_1	1156	+	1	244	1125	882	1.2109	0.358419	0.999758	TRUE
TALONT000255681	TALONT000255681_ORF_1	1486	+	3	351	545	195	0.9824	-0.0453827	0.0680372	FALSE
ENST00000448180	ENST00000448180_ORF_1	1452	+	1	1	873	873	1.3069	0.167945	0.999379	TRUE
ENST00000434606	ENST00000434606_ORF_1	667	+	1	406	666	261	1.1038	0.306287	0.672294	TRUE
ENST00000624207	ENST00000624207_ORF_1	1863	+	2	95	1531	1437	1.2461	0.235444	0.999999	TRUE
TALONT000255698	TALONT000255698_ORF_1	1679	+	1	1	1347	1347	1.1372	0.230979	0.999996	TRUE
TALONT000255696	TALONT000255696_ORF_1	2148	+	2	389	1816	1428	1.0441	0.205093	0.999997	TRUE
ENST00000415919	ENST00000415919_ORF_1	1863	+	2	95	1531	1437	1.2281	0.238914	0.999999	TRUE
ENST00000625019	ENST00000625019_ORF_1	2163	+	2	104	1528	1425	1.1946	0.195247	0.999998	TRUE
TALONT000256118	TALONT000256118_ORF_1	1420	+	2	26	793	768	0.9027	0.212851	0.993875	TRUE
ENST00000624297	ENST00000624297_ORF_1	2067	+	1	1	1440	1440	1.139	0.203844	0.999998	TRUE
TALONT000256139	TALONT000256139_ORF_1	2372	+	3	699	1745	1047	0.9769	0.200671	0.999761	TRUE
TALONT000255848	TALONT000255848_ORF_1	2146	+	2	32	1519	1488	1.111	0.191522	0.999999	TRUE
TALONT000255705	TALONT000255705_ORF_1	2455	+	2	389	1828	1440	1.139	0.203844	0.999998	TRUE
TALONT000255707	TALONT000255707_ORF_1	2444	+	3	636	1817	1182	0.9769	0.158089	0.999931	TRUE
TALONT000255719	TALONT000255719_ORF_1	1876	+	2	389	1249	861	1.1813	0.246429	0.999304	TRUE
TALONT000255847	TALONT000255847_ORF_1	2440	+	2	374	1813	1440	1.139	0.203844	0.999998	TRUE
TALONT000255851	TALONT000255851_ORF_1	2446	+	2	389	1819	1431	1.139	0.209066	0.999998	TRUE
TALONT000255881	TALONT000255881_ORF_1	2327	+	3	573	1700	1128	0.9769	0.170064	0.999884	TRUE
TALONT000256179	TALONT000256179_ORF_1	1758	+	2	896	1405	510	1.2089	0.261869	0.97173	TRUE
TALONT000256185	TALONT000256185_ORF_1	1758	+	1	1198	1758	561	1.2259	0.144471	0.969352	TRUE
TALONT000256193	TALONT000256193_ORF_2	2266	+	2	896	1405	510	1.2089	0.261869	0.970955	TRUE
TALONT000256247	TALONT000256247_ORF_1	1686	+	3	876	1385	510	1.2089	0.261869	0.971838	TRUE
TALONT000256251	TALONT000256251_ORF_1	950	+	2	140	649	510	1.2089	0.261869	0.972922	TRUE
TALONT000256256	TALONT000256256_ORF_1	1159	+	2	365	1159	795	1.323	0.2185	0.998982	TRUE
TALONT000256263	TALONT000256263_ORF_1	934	+	2	140	934	795	1.323	0.2185	0.998994	TRUE
TALONT000256309	TALONT000256309_ORF_1	987	+	1	427	987	561	1.2259	0.144471	0.970583	TRUE
TALONT000256314	TALONT000256314_ORF_1	1654	+	1	556	1353	798	1	0.129551	0.994738	TRUE
ENST00000504262	ENST00000504262_ORF_2	1371	+	1	1	510	510	1.2089	0.261869	0.972307	TRUE
ENST00000622421	ENST00000622421_ORF_1	1720	+	3	87	1517	1431	1.2281	0.226963	0.999999	TRUE
TALONT000256316	TALONT000256316_ORF_1	1861	+	1	91	1527	1437	1.1444	0.230762	0.999999	TRUE
ENST00000357367	ENST00000357367_ORF_1	1844	+	3	84	1508	1425	1.2692	0.294799	0.999999	TRUE
ENST00000621519	ENST00000621519_ORF_1	1706	+	1	79	1503	1425	1.2692	0.294799	0.999999	TRUE
ENST00000437300	ENST00000437300_ORF_1	1518	+	2	74	1498	1425	1.2258	0.221864	0.999999	TRUE
ENST00000376152	ENST00000376152_ORF_1	1865	+	2	95	1531	1437	1.1444	0.230762	0.999999	TRUE
TALONT000256320	TALONT000256320_ORF_1	1887	+	3	348	1553	1206	1.0195	0.187413	0.999963	TRUE
TALONT000256334	TALONT000256334_ORF_1	1853	+	2	83	1519	1437	1.1444	0.230762	0.999999	TRUE
TALONT000256398	TALONT000256398_ORF_1	1283	+	2	95	949	855	1.0914	0.218765	0.998838	TRUE
TALONT000256402	TALONT000256402_ORF_1	1806	+	2	95	1051	957	1.2276	0.254313	0.999807	TRUE
ENST00000334600	ENST00000334600_ORF_1	2164	+	2	104	1528	1425	1.2021	0.173231	0.999998	TRUE
ENST00000602491	ENST00000602491_ORF_1	1332	+	2	149	838	690	0.9693	0.165559	0.984694	TRUE
TALONT000257163	TALONT000257163_ORF_1	2007	+	2	89	1513	1425	1.2021	0.173231	0.999998	TRUE
TALONT000257268	TALONT000257268_ORF_1	2012	+	2	104	994	891	1.1923	0.115838	0.998934	TRUE
TALONT000257368	TALONT000257368_ORF_1	2007	+	2	89	1513	1425	1.2021	0.173231	0.999998	TRUE
TALONT000257382	TALONT000257382_ORF_1	2020	+	3	102	1526	1425	1.2021	0.173231	0.999998	TRUE
TALONT000257957	TALONT000257957_ORF_1	1731	+	2	104	1237	1134	1.2628	0.139308	0.999953	TRUE
ENST00000376101	ENST00000376101_ORF_1	1440	+	1	1	1440	1440	1.0865	0.229654	0.999998	TRUE
TALONT000258659	TALONT000258659_ORF_1	1549	+	2	110	1549	1440	1.0865	0.229654	0.999998	TRUE
TALONT000258150	TALONT000258150_ORF_1	1730	+	3	291	1730	1440	1.0865	0.229654	0.999998	TRUE
TALONT000258151	TALONT000258151_ORF_1	1587	+	1	460	1587	1128	0.9428	0.205506	0.999899	TRUE
TALONT000258204	TALONT000258204_ORF_1	1715	+	3	276	1715	1440	1.0865	0.229654	0.999998	TRUE
TALONT000258216	TALONT000258216_ORF_1	1602	+	1	475	1602	1128	0.9428	0.205506	0.999899	TRUE
TALONT000258422	TALONT000258422_ORF_1	1719	+	1	538	1719	1182	0.8859	0.191908	0.999927	TRUE
TALONT000258647	TALONT000258647_ORF_1	1649	+	3	291	1649	1359	1.139	0.257912	0.999997	TRUE
TALONT000259210	TALONT000259210_ORF_1	1223	+	3	291	1223	933	1.2041	0.279482	0.999773	TRUE
TALONT000259559	TALONT000259559_ORF_1	1458	+	2	593	1456	864	1.2357	0.215322	0.999341	TRUE
TALONT000259449	TALONT000259449_ORF_1	2159	+	2	608	2032	1425	1.173	0.179845	0.999998	TRUE
TALONT000259607	TALONT000259607_ORF_1	1569	+	3	18	1442	1425	1.173	0.179845	0.999998	TRUE
TALONT000259578	TALONT000259578_ORF_1	1604	+	3	42	1304	1263	1.1634	0.204698	0.99999	TRUE
ENST00000376098	ENST00000376098_ORF_1	1578	+	3	27	1451	1425	1.173	0.179845	0.999998	TRUE
TALONT000259647	TALONT000259647_ORF_1	444	+	2	200	346	147	0.7633	0.0891343	0.045821	FALSE
TALONT000259652	TALONT000259652_ORF_1	1852	+	1	355	1782	1428	1.1865	0.254957	0.999999	TRUE
TALONT000259678	TALONT000259678_ORF_1	2394	+	1	355	1782	1428	1.1865	0.254957	0.999999	TRUE
TALONT000259695	TALONT000259695_ORF_1	1518	+	1	355	1083	729	1.2412	0.220362	0.997157	TRUE
TALONT000259799	TALONT000259799_ORF_1	1012	+	3	567	905	339	0.5135	-0.0265289	0.0771176	FALSE
ENST00000376085	ENST00000376085_ORF_1	2168	+	3	411	1295	885	1.2615	0.631947	0.99996	TRUE
TALONT000259888	TALONT000259888_ORF_1	880	+	3	246	419	174	0.6854	-0.0980903	0.0153283	FALSE
TALONT000259839	TALONT000259839_ORF_1	1139	+	2	746	1003	258	0.9117	0.0847622	0.206306	FALSE
TALONT000259890	TALONT000259890_ORF_2	1036	+	1	706	900	195	1.0449	0.0861954	0.170985	FALSE
TALONT000259848	TALONT000259848_ORF_1	1172	+	3	246	482	237	0.6604	0.0186778	0.0546097	FALSE
TALONT000259891	TALONT000259891_ORF_1	2055	+	3	411	1073	663	1.2363	0.649401	0.999538	TRUE
TALONT000259893	TALONT000259893_ORF_1	1984	+	3	411	1046	636	1.2363	0.668572	0.999446	TRUE
TALONT000259894	TALONT000259894_ORF_1	2053	+	3	411	1097	687	1.2187	0.617805	0.999545	TRUE
TALONT000259938	TALONT000259938_ORF_1	1219	+	3	411	1145	735	1.318	0.570141	0.999759	TRUE
ENST00000563570	ENST00000563570_ORF_1	477	+	2	194	385	192	0.9968	0.0944069	0.154785	FALSE
TALONT000259950	TALONT000259950_ORF_1	1119	+	2	356	709	354	0.6427	-0.132621	0.0745616	FALSE
TALONT000259976	TALONT000259976_ORF_4	1714	+	3	555	680	126	0.9127	-0.254463	0.00731327	FALSE
TALONT000259971	TALONT000259971_ORF_5	1400	+	1	241	366	126	0.9127	-0.254463	0.00743932	FALSE
TALONT000259989	TALONT000259989_ORF_2	1944	+	1	433	651	219	0.9477	-0.0668088	0.0676425	FALSE
TALONT000259997	TALONT000259997_ORF_1	3248	+	1	679	1206	528	1.184	0.283301	0.975901	TRUE
TALONT000260012	TALONT000260012_ORF_1	1660	+	1	181	789	609	1.1466	0.265785	0.988561	TRUE
TALONT000260018	TALONT000260018_ORF_1	1666	+	1	181	795	615	1.1466	0.271182	0.989634	TRUE
TALONT000260023	TALONT000260023_ORF_1	1450	+	3	342	647	306	1.1162	0.0209261	0.375239	TRUE
TALONT000260026	TALONT000260026_ORF_1	1535	+	3	342	701	360	0.8787	0.0130082	0.31495	FALSE
ENST00000294489	ENST00000294489_ORF_1	3104	+	3	342	1058	717	1.1486	0.239134	0.995651	TRUE
TALONT000260161	TALONT000260161_ORF_1	655	+	2	50	454	405	0.9992	-0.0176835	0.500942	TRUE
TALONT000260172	TALONT000260172_ORF_1	862	+	2	50	409	360	0.8787	0.0130082	0.322966	FALSE
TALONT000260078	TALONT000260078_ORF_1	1106	+	2	50	763	714	1.1486	0.237912	0.995938	TRUE
TALONT000260236	TALONT000260236_ORF_1	1218	+	1	526	882	357	1.2317	0.345186	0.919779	TRUE
TALONT000260117	TALONT000260117_ORF_1	1501	+	2	50	535	486	0.7438	0.137941	0.71658	TRUE
ENST00000617617	ENST00000617617_ORF_1	2808	+	2	50	766	717	1.1486	0.239134	0.995721	TRUE
TALONT000260344	TALONT000260344_ORF_1	1148	+	3	45	404	360	1.0125	0.0379837	0.464294	TRUE
TALONT000260351	TALONT000260351_ORF_2	772	+	3	45	350	306	1.1162	0.0209261	0.383994	TRUE
TALONT000260339	TALONT000260339_ORF_1	1231	+	2	521	883	363	1.2317	0.353039	0.927802	TRUE
ENST00000376057	ENST00000376057_ORF_1	2801	+	3	45	755	711	1.1684	0.234242	0.995599	TRUE
ENST00000621990	ENST00000621990_ORF_1	2738	+	3	204	692	489	1.1917	0.330209	0.973507	TRUE
ENST00000510906	ENST00000510906_ORF_1	786	+	1	202	687	486	1.1585	0.328976	0.972228	TRUE
ENST00000509009	ENST00000509009_ORF_1	571	+	3	45	518	474	1.2258	0.348222	0.977727	TRUE
TALONT000260623	TALONT000260623_ORF_3	1158	+	3	222	353	132	0.7256	0.0389885	0.0246665	FALSE
TALONT000260658	TALONT000260658_ORF_1	1005	+	1	169	1005	837	1.0377	0.289562	0.998904	TRUE
TALONT000260672	TALONT000260672_ORF_1	931	+	2	317	931	615	0.8936	0.341439	0.984531	TRUE
TALONT000260736	TALONT000260736_ORF_1	704	+	1	127	648	522	0.9375	0.19983	0.918137	TRUE
ENST00000376048	ENST00000376048_ORF_1	2688	+	1	127	807	681	0.8487	0.170137	0.973431	TRUE
TALONT000260793	TALONT000260793_ORF_1	2137	+	3	390	2135	1746	0.8049	0.114736	1	TRUE
ENST00000413440	ENST00000413440_ORF_1	6175	+	1	178	4623	4446	0.9639	0.12937	1	TRUE
ENST00000343137	ENST00000343137_ORF_1	5797	+	3	222	4667	4446	0.9639	0.12937	1	TRUE
ENST00000491815	ENST00000491815_ORF_1	658	+	1	157	273	117	0.8665	-0.25892	0.00582464	FALSE
TALONT000260953	TALONT000260953_ORF_1	2066	+	3	651	2066	1416	1.0725	0.129177	0.999996	TRUE
TALONT000260934	TALONT000260934_ORF_1	2669	+	3	369	2129	1761	0.8049	0.110763	1	TRUE
TALONT000260970	TALONT000260970_ORF_3	1318	+	1	388	486	99	0.9528	0.226149	0.105612	FALSE
ENST00000505823	ENST00000505823_ORF_1	568	+	1	145	333	189	0.8253	0.0322889	0.0627231	FALSE
TALONT000261171	TALONT000261171_ORF_2	1214	+	3	195	323	129	0.8966	0.0713461	0.0507797	FALSE
TALONT000261162	TALONT000261162_ORF_1	2250	+	1	1462	1767	306	0.9362	0.154293	0.409784	TRUE
TALONT000261167	TALONT000261167_ORF_1	1331	+	3	936	1106	171	0.94	-0.0457304	0.0462863	FALSE
TALONT000261252	TALONT000261252_ORF_3	2326	+	1	514	600	87	0.9749	0.0102772	0.0276611	FALSE
TALONT000261240	TALONT000261240_ORF_1	953	+	2	692	952	261	0.6142	-0.0471974	0.0418915	FALSE
TALONT000261258	TALONT000261258_ORF_1	2302	+	1	595	894	300	0.5196	-0.0887137	0.034041	FALSE
TALONT000261295	TALONT000261295_ORF_2	1260	+	3	417	551	135	1.1211	-0.190148	0.0246873	FALSE
TALONT000261254	TALONT000261254_ORF_1	1245	+	1	907	1245	339	0.4939	-0.10739	0.0450795	FALSE
TALONT000261276	TALONT000261276_ORF_1	573	+	1	241	375	135	1.1211	-0.190148	0.0256107	FALSE
TALONT000261278	TALONT000261278_ORF_5	2360	+	1	2233	2358	126	0.9888	-0.0175695	0.0374608	FALSE
TALONT000261262	TALONT000261262_ORF_3	1210	+	1	241	375	135	1.1211	-0.190148	0.0247534	FALSE
TALONT000261287	TALONT000261287_ORF_2	1084	+	1	241	375	135	1.1211	-0.190148	0.0249207	FALSE
TALONT000261349	TALONT000261349_ORF_5	1504	+	3	1404	1502	99	0.9243	0.114817	0.0511542	FALSE
TALONT000261467	TALONT000261467_ORF_2	1006	+	2	383	478	96	0.8049	-0.097129	0.00971428	FALSE
TALONT000261477	TALONT000261477_ORF_3	1159	+	3	462	548	87	0.9439	-0.102244	0.0135817	FALSE
TALONT000261484	TALONT000261484_ORF_2	850	+	3	621	740	120	0.9595	-0.0415353	0.0299725	FALSE
TALONT000261506	TALONT000261506_ORF_1	1210	+	2	275	466	192	0.6553	-0.106258	0.0157871	FALSE
TALONT000261480	TALONT000261480_ORF_2	971	+	3	687	884	198	0.4968	0.0182414	0.0209736	FALSE
TALONT000261481	TALONT000261481_ORF_1	985	+	2	701	898	198	0.4968	0.0182414	0.0209578	FALSE
TALONT000261503	TALONT000261503_ORF_2	1207	+	1	622	750	129	0.5349	-0.0648036	0.00668756	FALSE
TALONT000261552	TALONT000261552_ORF_3	932	+	3	357	494	138	0.6715	-0.105966	0.00934126	FALSE
TALONT000261544	TALONT000261544_ORF_1	1093	+	1	361	540	180	0.7203	-0.20877	0.00939174	FALSE
TALONT000261547	TALONT000261547_ORF_3	1090	+	2	515	652	138	0.6715	-0.105966	0.00926143	FALSE
TALONT000261593	TALONT000261593_ORF_1	771	+	2	314	553	240	1.0924	0.461383	0.798959	TRUE
TALONT000261616	TALONT000261616_ORF_2	1646	+	1	241	384	144	1.0546	-0.0305663	0.0542798	FALSE
TALONT000261636	TALONT000261636_ORF_1	732	+	2	236	505	270	0.7699	0.331137	0.454004	TRUE
ENST00000361144	ENST00000361144_ORF_1	3838	+	2	236	1483	1248	1.2328	0.590857	0.999999	TRUE
ENST00000669314	ENST00000669314_ORF_1	3126	+	3	1206	1691	486	0.5399	0.130184	0.522112	TRUE
ENST00000667108	ENST00000667108_ORF_2	2831	+	2	287	559	273	0.6612	0.140319	0.142012	FALSE
ENST00000376014	ENST00000376014_ORF_1	1843	+	3	486	1247	762	1.1869	0.473897	0.999481	TRUE
ENST00000451326	ENST00000451326_ORF_1	766	+	3	402	764	363	1.2492	0.60822	0.985046	TRUE
TALONT000261660	TALONT000261660_ORF_1	2286	+	2	929	1690	762	1.1869	0.473897	0.999468	TRUE
ENST00000400796	ENST00000400796_ORF_1	1842	+	2	416	1177	762	1.1869	0.473897	0.999481	TRUE
ENST00000376008	ENST00000376008_ORF_1	1971	+	1	475	1236	762	1.1869	0.473897	0.999477	TRUE
TALONT000261768	TALONT000261768_ORF_1	1201	+	3	255	605	351	0.9616	0.320102	0.784122	TRUE
TALONT000261791	TALONT000261791_ORF_1	2376	+	2	1019	1780	762	1.1869	0.473897	0.999465	TRUE
ENST00000434578	ENST00000434578_ORF_1	1861	+	1	454	861	408	1.2058	0.446883	0.970759	TRUE
ENST00000625027	ENST00000625027_ORF_1	441	+	1	40	420	381	0.4927	0.0179223	0.143941	FALSE
TALONT000261836	TALONT000261836_ORF_1	1367	+	3	342	545	204	0.6296	-0.0383725	0.0245151	FALSE
TALONT000261828	TALONT000261828_ORF_1	1143	+	3	342	725	384	0.6605	-0.0543509	0.161379	FALSE
TALONT000261830	TALONT000261830_ORF_1	1156	+	3	342	845	504	0.7725	0.0675445	0.694152	TRUE
TALONT000261844	TALONT000261844_ORF_1	1652	+	3	342	1652	1311	1.1923	0.329043	0.999997	TRUE
ENST00000433640	ENST00000433640_ORF_1	570	+	2	131	568	438	0.9317	0.184793	0.797965	TRUE
TALONT000261896	TALONT000261896_ORF_1	1186	+	1	304	507	204	1.0729	0.169223	0.291968	FALSE
ENST00000459961	ENST00000459961_ORF_3	4406	+	3	3750	3974	225	1.2847	0.299649	0.666882	TRUE
ENST00000472131	ENST00000472131_ORF_1	868	+	3	486	710	225	1.2847	0.299649	0.7085	TRUE
TALONT000261936	TALONT000261936_ORF_1	1029	+	1	85	672	588	1.2496	0.768744	0.999532	TRUE
ENST00000375980	ENST00000375980_ORF_1	2422	+	1	85	807	723	1.2694	0.753182	0.999885	TRUE
TALONT000262158	TALONT000262158_ORF_1	1690	+	2	299	490	192	0.8845	-0.0653604	0.0422616	FALSE
TALONT000262180	TALONT000262180_ORF_2	1560	+	1	997	1203	207	0.7045	-0.0673666	0.0271616	FALSE
ENST00000497590	ENST00000497590_ORF_1	585	+	2	8	145	138	0.7393	0.0637525	0.0328855	FALSE
TALONT000262238	TALONT000262238_ORF_1	1222	+	2	926	1138	213	0.8804	0.372503	0.445925	TRUE
TALONT000262232	TALONT000262232_ORF_2	1607	+	2	1475	1606	132	0.9751	0.265125	0.187	FALSE
ENST00000546424	ENST00000546424_ORF_1	4463	+	3	246	1511	1266	1.0474	0.355612	0.999993	TRUE
ENST00000333868	ENST00000333868_ORF_1	2808	+	1	16	1266	1251	1.079	0.346854	0.999993	TRUE
TALONT000262272	TALONT000262272_ORF_1	1925	+	3	18	1181	1164	1.0099	0.350891	0.999977	TRUE
ENST00000348549	ENST00000348549_ORF_1	1621	+	1	148	948	801	1.0544	0.306372	0.998555	TRUE
TALONT000262306	TALONT000262306_ORF_1	1830	+	3	156	1157	1002	0.9858	0.29458	0.99979	TRUE
ENST00000447522	ENST00000447522_ORF_1	954	+	3	156	953	798	1.0477	0.365449	0.998969	TRUE
TALONT000262391	TALONT000262391_ORF_1	1474	+	3	18	1106	1089	0.9359	0.33415	0.999927	TRUE
ENST00000546969	ENST00000546969_ORF_1	569	+	1	16	567	552	1.0077	0.301259	0.97386	TRUE
TALONT000262392	TALONT000262392_ORF_1	870	+	3	18	464	447	0.9618	0.351591	0.929156	TRUE
TALONT000262395	TALONT000262395_ORF_1	748	+	2	107	436	330	0.8919	0.21657	0.552608	TRUE
ENST00000375838	ENST00000375838_ORF_1	2357	+	3	165	1952	1788	1.0292	0.214652	1	TRUE
ENST00000616884	ENST00000616884_ORF_1	5882	+	1	916	2328	1413	0.9376	0.233311	0.999995	TRUE
ENST00000375849	ENST00000375849_ORF_1	3446	+	3	165	2132	1968	0.9968	0.219463	1	TRUE
ENST00000375847	ENST00000375847_ORF_1	6034	+	1	130	2478	2349	0.947	0.210177	1	TRUE
ENST00000479655	ENST00000479655_ORF_2	510	+	1	109	291	183	1.0545	0.38147	0.535148	TRUE
ENST00000490811	ENST00000490811_ORF_1	508	+	1	142	507	366	0.8245	0.210368	0.588353	TRUE
TALONT000262543	TALONT000262543_ORF_1	1213	+	2	398	1150	753	1.1462	0.339223	0.998556	TRUE
ENST00000454346	ENST00000454346_ORF_1	447	+	1	25	447	423	1.1555	0.240387	0.910633	TRUE
ENST00000480945	ENST00000480945_ORF_1	10667	+	1	1492	3345	1854	1.0575	0.0530682	1	TRUE
ENST00000486680	ENST00000486680_ORF_1	1501	+	3	129	764	636	1.022	0.360679	0.992728	TRUE
ENST00000546927	ENST00000546927_ORF_1	592	+	3	57	344	288	1.0061	0.420486	0.799146	TRUE
ENST00000483899	ENST00000483899_ORF_1	497	+	2	53	310	258	1.0855	0.304837	0.650777	TRUE
TALONT000262692	TALONT000262692_ORF_1	2413	+	2	560	2413	1854	1.0575	0.0530682	1	TRUE
ENST00000548451	ENST00000548451_ORF_3	625	+	3	84	191	108	0.6666	0.0616242	0.0182955	FALSE
ENST00000345034	ENST00000345034_ORF_1	1854	+	1	1	1854	1854	1.0575	0.0530682	1	TRUE
ENST00000375799	ENST00000375799_ORF_1	4134	+	3	240	3299	3060	1.2611	0.515364	1	TRUE
ENST00000375793	ENST00000375793_ORF_1	4004	+	2	170	3169	3000	1.2809	0.521793	1	TRUE
ENST00000462455	ENST00000462455_ORF_1	509	+	2	107	508	402	1.3223	0.505447	0.986163	TRUE
ENST00000477849	ENST00000477849_ORF_2	1057	+	2	35	376	342	1.3438	0.551486	0.980519	TRUE
ENST00000375782	ENST00000375782_ORF_1	1443	+	2	62	1093	1032	1.3179	0.510763	0.999987	TRUE
ENST00000441801	ENST00000441801_ORF_1	1543	+	1	208	1332	1125	0.8002	0.275479	0.999889	TRUE
ENST00000509138	ENST00000509138_ORF_1	506	+	3	78	329	252	0.8698	0.178726	0.278082	FALSE
TALONT000263137	TALONT000263137_ORF_2	852	+	1	724	807	84	0.9136	-0.0743948	0.0142374	FALSE
ENST00000375759	ENST00000375759_ORF_1	12385	+	2	362	11356	10995	1.1318	0.260721	1	TRUE
ENST00000471538	ENST00000471538_ORF_1	1404	+	2	614	1375	762	1.0372	0.00303211	0.98542	TRUE
ENST00000438066	ENST00000438066_ORF_1	1733	+	2	614	1732	1119	0.8734	0.0578629	0.99965	TRUE
ENST00000442985	ENST00000442985_ORF_1	891	+	3	429	890	462	0.933	0.222411	0.86498	TRUE
ENST00000462525	ENST00000462525_ORF_2	776	+	2	500	676	177	0.9677	0.344841	0.386423	TRUE
ENST00000440560	ENST00000440560_ORF_1	731	+	2	182	631	450	1.1776	0.470727	0.983404	TRUE
TALONT000263227	TALONT000263227_ORF_1	2611	+	1	91	2511	2421	1.2568	0.628853	1	TRUE
ENST00000375743	ENST00000375743_ORF_1	2720	+	2	209	2620	2412	1.2568	0.628606	1	TRUE
ENST00000375733	ENST00000375733_ORF_1	2770	+	3	240	2672	2433	1.2568	0.623444	1	TRUE
TALONT000263267	TALONT000263267_ORF_1	2102	+	3	240	2102	1863	1.2054	0.661853	1	TRUE
ENST00000471805	ENST00000471805_ORF_1	544	+	3	288	431	144	1.0706	0.393191	0.457418	TRUE
ENST00000472658	ENST00000472658_ORF_1	591	+	1	352	495	144	1.0706	0.393191	0.456779	TRUE
ENST00000474511	ENST00000474511_ORF_1	794	+	2	23	442	420	0.6927	0.121762	0.488402	TRUE
ENST00000487785	ENST00000487785_ORF_1	401	+	3	33	293	261	1.2212	0.404141	0.849625	TRUE
ENST00000492834	ENST00000492834_ORF_1	963	+	1	322	963	642	1.234	0.771436	0.999735	TRUE
ENST00000479282	ENST00000479282_ORF_1	1054	+	2	212	937	726	1.2518	0.414327	0.999147	TRUE
ENST00000329454	ENST00000329454_ORF_1	3039	+	3	69	578	510	0.9264	0.227941	0.907822	TRUE
ENST00000437156	ENST00000437156_ORF_1	466	+	1	139	261	123	1.2481	0.0183	0.112598	FALSE
ENST00000441785	ENST00000441785_ORF_1	582	+	2	383	565	183	1.0991	-0.167087	0.0457306	FALSE
ENST00000375599	ENST00000375599_ORF_1	1574	+	1	442	1218	777	1.234	0.498384	0.999683	TRUE
ENST00000375592	ENST00000375592_ORF_1	6227	+	1	244	2397	2154	0.7669	0.154816	1	TRUE
ENST00000456164	ENST00000456164_ORF_1	1153	+	3	258	1151	894	0.9477	0.106615	0.997586	TRUE
TALONT000263377	TALONT000263377_ORF_1	2120	+	1	379	2118	1740	0.7795	0.153941	1	TRUE
TALONT000263385	TALONT000263385_ORF_1	2117	+	1	376	2115	1740	0.7795	0.153941	1	TRUE
TALONT000263415	TALONT000263415_ORF_1	1570	+	2	533	1570	1038	0.8845	0.170153	0.999582	TRUE
ENST00000478089	ENST00000478089_ORF_1	2920	+	1	25	462	438	0.8267	0.17299	0.692364	TRUE
ENST00000475078	ENST00000475078_ORF_1	490	+	2	44	166	123	1.0685	0.205166	0.174949	FALSE
ENST00000471507	ENST00000471507_ORF_1	892	+	3	171	626	456	1.0507	0.400992	0.963719	TRUE
ENST00000401089	ENST00000401089_ORF_1	3447	+	2	41	442	402	1.0183	0.358024	0.896864	TRUE
ENST00000486763	ENST00000486763_ORF_1	549	+	3	24	152	129	0.7853	0.0911311	0.0408833	FALSE
TALONT000263658	TALONT000263658_ORF_1	741	+	2	476	649	174	0.9548	0.152884	0.15403	FALSE
TALONT000263726	TALONT000263726_ORF_5	443	+	3	24	119	96	0.8632	0.40999	0.211615	FALSE
TALONT000263929	TALONT000263929_ORF_1	769	+	3	24	503	480	0.9967	0.290781	0.937017	TRUE
ENST00000401088	ENST00000401088_ORF_1	3480	+	2	17	475	459	1.018	0.400282	0.954961	TRUE
ENST00000475554	ENST00000475554_ORF_1	583	+	2	23	244	222	0.6335	-0.111897	0.0203922	FALSE
ENST00000472351	ENST00000472351_ORF_1	791	+	2	542	715	174	0.9548	0.152884	0.153673	FALSE
ENST00000492354	ENST00000492354_ORF_1	3401	+	1	1	399	399	1.0524	0.365628	0.908504	TRUE
TALONT000264197	TALONT000264197_ORF_1	742	+	3	477	650	174	0.9548	0.152884	0.154022	FALSE
TALONT000264262	TALONT000264262_ORF_1	602	+	3	42	167	126	0.7401	0.481258	0.272857	FALSE
TALONT000264260	TALONT000264260_ORF_1	663	+	1	334	663	330	1.1997	0.545681	0.963528	TRUE
ENST00000457722	ENST00000457722_ORF_1	935	+	3	39	752	714	0.9206	0.347688	0.995466	TRUE
TALONT000264302	TALONT000264302_ORF_1	1883	+	3	39	860	822	1.0235	0.370731	0.999127	TRUE
ENST00000337132	ENST00000337132_ORF_1	2018	+	3	39	830	792	0.9283	0.380307	0.998389	TRUE
ENST00000486390	ENST00000486390_ORF_1	572	+	3	27	137	111	0.7508	0.562602	0.350728	FALSE
ENST00000443980	ENST00000443980_ORF_1	1929	+	3	27	848	822	1.0235	0.370731	0.999125	TRUE
ENST00000504858	ENST00000504858_ORF_2	727	+	2	26	331	306	0.9776	0.531849	0.8959	TRUE
TALONT000264365	TALONT000264365_ORF_1	741	+	2	20	328	309	0.8524	0.231358	0.482564	TRUE
ENST00000492095	ENST00000492095_ORF_1	1787	+	2	20	811	792	0.9283	0.380307	0.998409	TRUE
ENST00000459640	ENST00000459640_ORF_1	981	+	1	7	591	585	0.8853	0.434238	0.987251	TRUE
TALONT000264532	TALONT000264532_ORF_1	2026	+	1	7	591	585	0.8853	0.434238	0.986509	TRUE
ENST00000496239	ENST00000496239_ORF_1	4619	+	2	5	523	519	0.9948	0.481104	0.983266	TRUE
TALONT000264613	TALONT000264613_ORF_1	2340	+	2	854	1153	300	0.8563	0.125808	0.292102	FALSE
TALONT000264614	TALONT000264614_ORF_1	1867	+	3	381	680	300	0.8563	0.125808	0.297493	FALSE
TALONT000264619	TALONT000264619_ORF_1	1928	+	1	115	741	627	0.788	0.29718	0.973411	TRUE
TALONT000264622	TALONT000264622_ORF_1	1795	+	1	58	714	657	0.9111	0.289001	0.986848	TRUE
TALONT000264623	TALONT000264623_ORF_1	2039	+	1	553	852	300	0.8563	0.125808	0.295526	FALSE
TALONT000264629	TALONT000264629_ORF_1	1912	+	3	426	725	300	0.8563	0.125808	0.296978	FALSE
TALONT000264631	TALONT000264631_ORF_1	2153	+	1	301	966	666	0.808	0.271034	0.980821	TRUE
TALONT000264633	TALONT000264633_ORF_1	1917	+	2	431	730	300	0.8563	0.125808	0.29692	FALSE
TALONT000264717	TALONT000264717_ORF_1	1217	+	2	431	730	300	0.8563	0.125808	0.304995	FALSE
TALONT000264801	TALONT000264801_ORF_1	1780	+	3	888	1136	249	1.0048	-0.0693963	0.109318	FALSE
TALONT000264730	TALONT000264730_ORF_1	1842	+	2	431	760	330	0.9333	0.125171	0.435194	TRUE
TALONT000264740	TALONT000264740_ORF_1	2035	+	2	548	847	300	0.8563	0.125808	0.295572	FALSE
TALONT000264791	TALONT000264791_ORF_1	1870	+	3	384	683	300	0.8563	0.125808	0.297459	FALSE
TALONT000265126	TALONT000265126_ORF_1	1658	+	1	172	471	300	0.8563	0.125808	0.299894	FALSE
TALONT000265140	TALONT000265140_ORF_1	1819	+	3	333	632	300	0.8563	0.125808	0.298043	FALSE
TALONT000265158	TALONT000265158_ORF_1	684	+	1	202	501	300	0.8563	0.125808	0.311225	FALSE
ENST00000509727	ENST00000509727_ORF_1	550	+	1	61	297	237	0.844	-0.0257201	0.0791612	FALSE
TALONT000265214	TALONT000265214_ORF_1	1282	+	1	502	1281	780	1.1547	0.359645	0.99908	TRUE
TALONT000265217	TALONT000265217_ORF_1	1463	+	2	626	1462	837	1.1515	0.367348	0.999526	TRUE
ENST00000420513	ENST00000420513_ORF_1	488	+	3	105	302	198	0.9472	0.108616	0.152414	FALSE
TALONT000265266	TALONT000265266_ORF_1	2124	+	3	570	827	258	0.8423	0.11803	0.191746	FALSE
ENST00000599069	ENST00000599069_ORF_2	2752	+	3	459	650	192	0.8308	0.0383733	0.0609649	FALSE
ENST00000449853	ENST00000449853_ORF_1	2755	+	2	527	700	174	0.7309	0.0326433	0.0350519	FALSE
TALONT000265362	TALONT000265362_ORF_2	2687	+	3	555	728	174	0.7309	0.0326433	0.0351783	FALSE
ENST00000639481	ENST00000639481_ORF_1	1296	+	2	53	178	126	1.2612	0.60608	0.822816	TRUE
TALONT000265550	TALONT000265550_ORF_1	342	+	1	1	342	342	1.1085	0.31174	0.844474	TRUE
ENST00000633627	ENST00000633627_ORF_1	573	+	3	24	197	174	1.2886	0.0353886	0.221585	FALSE
ENST00000654227	ENST00000654227_ORF_1	1512	+	1	298	438	141	0.6977	-0.0500806	0.0143052	FALSE
ENST00000671472	ENST00000671472_ORF_1	1184	+	1	172	294	123	0.9573	-0.132123	0.0176521	FALSE
ENST00000422124	ENST00000422124_ORF_1	406	+	3	153	293	141	0.6977	-0.0500806	0.015186	FALSE
ENST00000660464	ENST00000660464_ORF_1	527	+	2	281	418	138	0.6924	-0.072527	0.0125332	FALSE
ENST00000416869	ENST00000416869_ORF_1	336	+	3	105	227	123	0.9573	-0.132123	0.0184768	FALSE
ENST00000457075	ENST00000457075_ORF_1	346	+	1	115	237	123	0.9573	-0.132123	0.0184668	FALSE
ENST00000606899	ENST00000606899_ORF_1	438	+	3	78	188	111	0.7362	-0.185973	0.00547875	FALSE
ENST00000375534	ENST00000375534_ORF_1	970	+	1	4	552	549	0.9934	0.407364	0.984585	TRUE
TALONT000265742	TALONT000265742_ORF_1	1103	+	2	95	685	591	0.8219	0.281028	0.963088	TRUE
TALONT000265747	TALONT000265747_ORF_1	1171	+	2	95	688	594	0.7738	0.249165	0.94942	TRUE
TALONT000265748	TALONT000265748_ORF_1	1170	+	2	95	634	540	0.9042	0.320525	0.961237	TRUE
TALONT000265654	TALONT000265654_ORF_1	1289	+	2	164	871	708	0.7906	0.342088	0.992022	TRUE
TALONT000265659	TALONT000265659_ORF_1	1199	+	2	164	781	618	0.7906	0.293327	0.971395	TRUE
TALONT000265667	TALONT000265667_ORF_1	1286	+	2	164	868	705	0.7906	0.343246	0.99181	TRUE
TALONT000265708	TALONT000265708_ORF_1	1081	+	1	67	663	597	1.0754	0.38809	0.992259	TRUE
TALONT000265830	TALONT000265830_ORF_1	991	+	1	67	573	507	0.955	0.336804	0.957923	TRUE
ENST00000375535	ENST00000375535_ORF_1	1045	+	1	76	627	552	1.0405	0.405527	0.9871	TRUE
ENST00000490075	ENST00000490075_ORF_3	2371	+	2	1133	1387	255	0.7553	0.205738	0.222098	FALSE
TALONT000265697	TALONT000265697_ORF_1	1054	+	1	88	636	549	0.9934	0.407364	0.984514	TRUE
TALONT000265699	TALONT000265699_ORF_1	967	+	1	88	549	462	0.8291	0.352632	0.907642	TRUE
TALONT000265707	TALONT000265707_ORF_1	1008	+	1	88	525	438	0.8938	0.295905	0.869122	TRUE
TALONT000265668	TALONT000265668_ORF_1	1124	+	2	155	706	552	1.0405	0.405527	0.987044	TRUE
ENST00000476788	ENST00000476788_ORF_1	544	+	1	88	264	177	1.151	0.419378	0.653514	TRUE
ENST00000478684	ENST00000478684_ORF_1	657	+	3	42	371	330	1.0342	0.402121	0.862084	TRUE
ENST00000492598	ENST00000492598_ORF_1	681	+	3	42	218	177	1.151	0.419378	0.651811	TRUE
ENST00000326735	ENST00000326735_ORF_1	3996	+	2	191	3733	3543	1.3047	0.52641	1	TRUE
ENST00000452699	ENST00000452699_ORF_1	3981	+	2	191	3718	3528	1.3047	0.527414	1	TRUE
ENST00000466561	ENST00000466561_ORF_1	1851	+	2	44	1384	1341	1.1587	0.45103	0.999999	TRUE
TALONT000265857	TALONT000265857_ORF_1	316	+	3	159	290	132	0.9107	0.180857	0.106007	FALSE
ENST00000502418	ENST00000502418_ORF_1	1201	+	1	148	1197	1050	1.1664	0.424314	0.999971	TRUE
ENST00000463860	ENST00000463860_ORF_1	1639	+	2	470	1267	798	1.223	0.428263	0.9996	TRUE
ENST00000502860	ENST00000502860_ORF_1	687	+	1	1	687	687	1.102	0.445926	0.998212	TRUE
ENST00000509392	ENST00000509392_ORF_1	572	+	3	279	455	177	0.9427	-0.0357459	0.0548429	FALSE
ENST00000510069	ENST00000510069_ORF_1	962	+	2	92	961	870	1.2482	0.517033	0.999908	TRUE
ENST00000511957	ENST00000511957_ORF_1	569	+	1	340	567	228	1.3124	0.584852	0.940713	TRUE
ENST00000508222	ENST00000508222_ORF_2	562	+	2	347	562	216	1.3259	0.594052	0.938931	TRUE
ENST00000509619	ENST00000509619_ORF_1	570	+	2	143	568	426	1.1987	0.501883	0.983438	TRUE
ENST00000617114	ENST00000617114_ORF_2	312	+	2	20	310	291	0.9475	0.324039	0.655343	TRUE
TALONT000265880	TALONT000265880_ORF_1	1627	+	1	550	870	321	0.6839	0.0322896	0.145176	FALSE
TALONT000265888	TALONT000265888_ORF_1	698	+	2	326	667	342	0.572	0.0756971	0.166672	FALSE
TALONT000266220	TALONT000266220_ORF_1	904	+	2	170	745	576	0.8758	0.304438	0.968707	TRUE
TALONT000266387	TALONT000266387_ORF_1	960	+	1	13	801	789	0.7833	0.322352	0.996324	TRUE
ENST00000375499	ENST00000375499_ORF_1	1015	+	2	14	856	843	0.8349	0.301381	0.998081	TRUE
TALONT000265897	TALONT000265897_ORF_1	1111	+	2	281	952	672	0.8373	0.294529	0.986645	TRUE
TALONT000267240	TALONT000267240_ORF_1	973	+	1	13	579	567	0.8204	0.267257	0.948412	TRUE
TALONT000267230	TALONT000267230_ORF_1	1031	+	3	195	638	444	0.6656	0.167881	0.597619	TRUE
ENST00000485515	ENST00000485515_ORF_1	699	+	1	160	699	540	0.7707	0.332974	0.945418	TRUE
ENST00000491274	ENST00000491274_ORF_1	649	+	2	50	649	600	0.8377	0.251576	0.963135	TRUE
ENST00000475506	ENST00000475506_ORF_1	550	+	2	89	541	453	0.9344	0.178673	0.819758	TRUE
ENST00000463045	ENST00000463045_ORF_1	702	+	1	334	702	369	0.9526	0.273258	0.769112	TRUE
ENST00000466613	ENST00000466613_ORF_1	828	+	1	13	411	399	0.7805	0.164361	0.569044	TRUE
ENST00000479534	ENST00000479534_ORF_1	2389	+	1	304	945	642	1.2344	0.496393	0.998485	TRUE
TALONT000268028	TALONT000268028_ORF_1	2597	+	3	510	2336	1827	1.1789	0.435413	1	TRUE
TALONT000268032	TALONT000268032_ORF_1	2792	+	3	705	2531	1827	1.1789	0.435413	1	TRUE
TALONT000268699	TALONT000268699_ORF_1	739	+	3	51	521	471	1.1039	0.317054	0.958104	TRUE
TALONT000268047	TALONT000268047_ORF_1	996	+	3	51	425	375	1.1734	0.434941	0.952419	TRUE
TALONT000268179	TALONT000268179_ORF_2	1493	+	3	51	470	420	1.1031	0.36138	0.941808	TRUE
TALONT000268994	TALONT000268994_ORF_1	993	+	3	51	422	372	1.1672	0.437161	0.950512	TRUE
TALONT000269757	TALONT000269757_ORF_1	540	+	3	51	524	474	0.9865	0.296039	0.933516	TRUE
TALONT000268434	TALONT000268434_ORF_1	695	+	3	51	515	465	1.1792	0.337669	0.969223	TRUE
TALONT000268557	TALONT000268557_ORF_1	1067	+	3	51	797	747	1.1464	0.32593	0.998341	TRUE
TALONT000269353	TALONT000269353_ORF_1	1116	+	3	51	911	861	0.848	0.267012	0.998142	TRUE
TALONT000269093	TALONT000269093_ORF_1	1188	+	3	51	1100	1050	1.1339	0.293467	0.999928	TRUE
ENST00000619609	ENST00000619609_ORF_1	2396	+	3	51	2135	2085	1.2548	0.43557	1	TRUE
TALONT000268058	TALONT000268058_ORF_1	2393	+	3	51	2132	2082	1.2548	0.434756	1	TRUE
TALONT000268107	TALONT000268107_ORF_1	2393	+	3	51	2132	2082	1.2548	0.434716	1	TRUE
TALONT000268150	TALONT000268150_ORF_1	2239	+	3	51	2156	2106	1.175	0.391515	1	TRUE
TALONT000268205	TALONT000268205_ORF_1	2290	+	2	1025	2029	1005	1.2926	0.486965	0.999977	TRUE
TALONT000269225	TALONT000269225_ORF_1	2244	+	1	160	1983	1824	1.1789	0.434484	1	TRUE
TALONT000269323	TALONT000269323_ORF_1	2210	+	3	51	1949	1899	1.2548	0.43175	1	TRUE
TALONT000269646	TALONT000269646_ORF_1	2180	+	3	51	1919	1869	1.1789	0.43452	1	TRUE
TALONT000269696	TALONT000269696_ORF_1	2282	+	3	51	2021	1971	1.1987	0.433355	1	TRUE
TALONT000270246	TALONT000270246_ORF_1	2236	+	3	51	2153	2103	1.175	0.390647	1	TRUE
TALONT000270369	TALONT000270369_ORF_1	2930	+	1	1003	2847	1845	1.175	0.384155	1	TRUE
ENST00000375436	ENST00000375436_ORF_1	4040	+	1	142	1710	1569	0.9853	0.379746	1	TRUE
TALONT000270596	TALONT000270596_ORF_1	1716	+	1	142	540	399	0.8707	0.346247	0.838069	TRUE
TALONT000270750	TALONT000270750_ORF_1	1046	+	3	252	632	381	0.8735	0.327745	0.798455	TRUE
ENST00000375433	ENST00000375433_ORF_1	2030	+	3	48	1616	1569	0.9853	0.379746	1	TRUE
TALONT000270840	TALONT000270840_ORF_1	1957	+	3	48	1409	1362	0.8256	0.346812	0.999995	TRUE
TALONT000270678	TALONT000270678_ORF_1	2584	+	2	602	2170	1569	0.9853	0.379746	1	TRUE
TALONT000270687	TALONT000270687_ORF_1	1980	+	1	142	1566	1425	0.8991	0.398228	0.999999	TRUE
TALONT000270807	TALONT000270807_ORF_1	1687	+	2	395	1273	879	0.9239	0.394022	0.999441	TRUE
ENST00000375406	ENST00000375406_ORF_1	1841	+	2	197	1297	1101	1.2251	0.439588	0.999987	TRUE
TALONT000270903	TALONT000270903_ORF_1	1885	+	3	243	1343	1101	1.2251	0.439588	0.999987	TRUE
TALONT000270909	TALONT000270909_ORF_1	928	+	2	581	928	348	1.0767	0.43746	0.915304	TRUE
TALONT000270912	TALONT000270912_ORF_1	2223	+	2	581	1681	1101	1.2251	0.439588	0.999987	TRUE
TALONT000270923	TALONT000270923_ORF_1	870	+	1	481	777	297	0.9669	0.215648	0.522054	TRUE
TALONT000270991	TALONT000270991_ORF_1	1897	+	3	255	1355	1101	1.2251	0.439588	0.999987	TRUE
TALONT000271004	TALONT000271004_ORF_1	1116	+	2	224	574	351	1.2314	0.350151	0.917352	TRUE
TALONT000271009	TALONT000271009_ORF_1	1944	+	2	302	1402	1101	1.2251	0.439588	0.999987	TRUE
TALONT000272493	TALONT000272493_ORF_1	631	+	3	171	629	459	1.2605	0.454157	0.987547	TRUE
TALONT000272121	TALONT000272121_ORF_1	1043	+	1	364	1041	678	1.2251	0.462704	0.998808	TRUE
TALONT000271038	TALONT000271038_ORF_1	1788	+	2	146	1246	1101	1.2251	0.439588	0.999987	TRUE
TALONT000271050	TALONT000271050_ORF_1	1933	+	3	291	1391	1101	1.2251	0.439588	0.999987	TRUE
TALONT000271073	TALONT000271073_ORF_1	1910	+	1	268	1368	1101	1.2251	0.439588	0.999987	TRUE
TALONT000271122	TALONT000271122_ORF_1	1493	+	3	48	1103	1056	1.2449	0.409761	0.999977	TRUE
TALONT000271141	TALONT000271141_ORF_1	814	+	3	48	743	696	1.1238	0.424636	0.998281	TRUE
TALONT000271157	TALONT000271157_ORF_1	1151	+	3	48	506	459	1.245	0.381856	0.979215	TRUE
TALONT000271327	TALONT000271327_ORF_1	1295	+	3	291	650	360	1.0408	0.16236	0.668448	TRUE
TALONT000271485	TALONT000271485_ORF_1	1052	+	3	48	407	360	1.0408	0.16236	0.671395	TRUE
TALONT000271511	TALONT000271511_ORF_1	766	+	3	48	224	177	0.8074	0.116547	0.0831907	FALSE
TALONT000271563	TALONT000271563_ORF_1	1138	+	3	48	596	549	1.0794	0.35613	0.984221	TRUE
TALONT000271568	TALONT000271568_ORF_1	1816	+	3	174	1274	1101	1.2251	0.439588	0.999987	TRUE
TALONT000271654	TALONT000271654_ORF_1	1694	+	1	52	1152	1101	1.2251	0.439588	0.999987	TRUE
TALONT000272273	TALONT000272273_ORF_1	1645	+	3	48	1103	1056	1.2251	0.440589	0.999979	TRUE
TALONT000272382	TALONT000272382_ORF_1	1307	+	3	291	662	372	0.9442	0.243226	0.72958	TRUE
TALONT000272436	TALONT000272436_ORF_1	1412	+	1	394	870	477	1.2882	0.428962	0.988731	TRUE
TALONT000272439	TALONT000272439_ORF_1	1253	+	1	235	711	477	1.2882	0.428962	0.988828	TRUE
TALONT000273001	TALONT000273001_ORF_1	1062	+	3	48	305	258	0.7863	0.376984	0.499472	TRUE
TALONT000273021	TALONT000273021_ORF_1	778	+	3	48	326	279	0.9429	0.227892	0.470908	TRUE
TALONT000273087	TALONT000273087_ORF_1	272	+	3	48	272	225	0.7963	0.119527	0.135189	FALSE
TALONT000273140	TALONT000273140_ORF_1	2006	+	1	364	1464	1101	1.2251	0.439588	0.999987	TRUE
TALONT000273998	TALONT000273998_ORF_1	1793	+	1	151	1251	1101	1.2251	0.439588	0.999987	TRUE
TALONT000274012	TALONT000274012_ORF_1	2006	+	1	313	1464	1152	1.2511	0.435843	0.999993	TRUE
ENST00000617065	ENST00000617065_ORF_1	1670	+	1	28	1128	1101	1.2251	0.439588	0.999987	TRUE
TALONT000274240	TALONT000274240_ORF_4	1013	+	3	273	368	96	1.0144	0.134561	0.0760942	FALSE
TALONT000274268	TALONT000274268_ORF_3	3365	+	1	547	765	219	0.7305	0.0619953	0.0648578	FALSE
TALONT000274271	TALONT000274271_ORF_3	3189	+	1	547	765	219	0.7305	0.0619953	0.0654455	FALSE
TALONT000274280	TALONT000274280_ORF_2	1107	+	1	301	465	165	0.9785	0.103888	0.115095	FALSE
TALONT000274284	TALONT000274284_ORF_3	931	+	2	185	289	105	1.174	0.0293067	0.0772724	FALSE
TALONT000274348	TALONT000274348_ORF_1	759	+	2	275	439	165	0.9785	0.103888	0.117053	FALSE
TALONT000274296	TALONT000274296_ORF_3	963	+	1	217	321	105	1.174	0.0293067	0.0771474	FALSE
TALONT000274297	TALONT000274297_ORF_1	1117	+	2	209	475	267	0.7089	0.107899	0.141349	FALSE
TALONT000274326	TALONT000274326_ORF_2	1130	+	3	324	488	165	0.9785	0.103888	0.114967	FALSE
TALONT000274376	TALONT000274376_ORF_1	1885	+	3	315	512	198	0.9345	-0.00829071	0.0727234	FALSE
TALONT000274383	TALONT000274383_ORF_1	1565	+	1	406	567	162	0.6444	0.102526	0.0370276	FALSE
TALONT000274395	TALONT000274395_ORF_1	1097	+	1	397	558	162	0.6444	0.102526	0.0379536	FALSE
TALONT000274389	TALONT000274389_ORF_1	1232	+	1	532	693	162	0.6444	0.102526	0.0376842	FALSE
TALONT000274393	TALONT000274393_ORF_1	1241	+	1	541	702	162	0.6444	0.102526	0.0376663	FALSE
TALONT000274414	TALONT000274414_ORF_1	2804	+	1	358	654	297	0.8983	-0.238435	0.0469872	FALSE
TALONT000274415	TALONT000274415_ORF_1	1663	+	1	358	654	297	0.8983	-0.238435	0.0498695	FALSE
ENST00000400664	ENST00000400664_ORF_1	5145	+	1	1	2334	2334	0.9612	0.444859	1	TRUE
TALONT000274424	TALONT000274424_ORF_1	510	+	1	1	348	348	0.6798	-0.166544	0.0672109	FALSE
ENST00000290597	ENST00000290597_ORF_1	2124	+	1	31	1722	1692	1.2996	0.582604	1	TRUE
ENST00000375341	ENST00000375341_ORF_1	3139	+	3	33	1724	1692	1.2996	0.582604	1	TRUE
ENST00000454547	ENST00000454547_ORF_1	485	+	1	94	462	369	1.2634	0.460382	0.968388	TRUE
TALONT000274438	TALONT000274438_ORF_1	821	+	1	31	798	768	1.2456	0.525204	0.999725	TRUE
ENST00000432718	ENST00000432718_ORF_1	844	+	1	202	843	642	1.194	0.608491	0.999189	TRUE
ENST00000606379	ENST00000606379_ORF_1	3402	+	3	1521	2252	732	0.4835	0.0438562	0.89161	TRUE
ENST00000375225	ENST00000375225_ORF_1	1533	+	3	435	1211	777	0.6941	0.248587	0.990821	TRUE
TALONT000274458	TALONT000274458_ORF_1	1801	+	2	314	1483	1170	1.3126	0.460729	0.999996	TRUE
TALONT000274459	TALONT000274459_ORF_1	1715	+	3	18	1397	1380	1.2658	0.475116	1	TRUE
ENST00000375224	ENST00000375224_ORF_1	3475	+	2	473	3157	2685	1.3011	0.464676	1	TRUE
ENST00000459947	ENST00000459947_ORF_2	3873	+	2	3323	3559	237	1.2528	0.460802	0.848843	TRUE
TALONT000274474	TALONT000274474_ORF_1	2003	+	2	569	1738	1170	1.3126	0.460729	0.999996	TRUE
TALONT000274475	TALONT000274475_ORF_1	1760	+	2	326	1495	1170	1.3126	0.460729	0.999996	TRUE
ENST00000492606	ENST00000492606_ORF_1	314	+	1	100	249	150	1.1181	0.20952	0.260798	FALSE
ENST00000467272	ENST00000467272_ORF_1	891	+	2	140	889	750	1.274	0.460953	0.999548	TRUE
ENST00000483922	ENST00000483922_ORF_1	543	+	1	340	543	204	1.2756	0.528892	0.883985	TRUE
ENST00000494503	ENST00000494503_ORF_1	598	+	2	116	598	483	1.2173	0.289153	0.970498	TRUE
ENST00000466969	ENST00000466969_ORF_2	510	+	1	124	291	168	1.035	0.394892	0.496809	TRUE
ENST00000375218	ENST00000375218_ORF_1	4031	+	2	1154	1792	639	1.0154	0.422187	0.994301	TRUE
ENST00000465036	ENST00000465036_ORF_1	392	+	3	201	392	192	1.1147	0.302982	0.494805	TRUE
TALONT000274546	TALONT000274546_ORF_3	1497	+	1	73	210	138	1.1361	-0.00517711	0.0771483	FALSE
TALONT000274545	TALONT000274545_ORF_1	1031	+	2	176	340	165	0.9517	-0.141473	0.0261641	FALSE
ENST00000437898	ENST00000437898_ORF_1	507	+	3	63	248	186	0.7144	0.0437849	0.0453473	FALSE
ENST00000477853	ENST00000477853_ORF_1	6640	+	1	16	2997	2982	1.261	0.365946	1	TRUE
ENST00000480380	ENST00000480380_ORF_1	3892	+	3	1236	1463	228	1.0033	0.370927	0.554375	TRUE
ENST00000375199	ENST00000375199_ORF_1	5408	+	1	1	2979	2979	1.261	0.36537	1	TRUE
ENST00000375208	ENST00000375208_ORF_1	4084	+	2	14	2929	2916	1.261	0.361954	1	TRUE
ENST00000461353	ENST00000461353_ORF_1	2175	+	3	1590	1817	228	1.0033	0.370927	0.577498	TRUE
ENST00000486405	ENST00000486405_ORF_3	583	+	3	423	581	159	0.9973	0.422007	0.479292	TRUE
ENST00000486238	ENST00000486238_ORF_3	425	+	1	277	423	147	0.9381	0.423159	0.39998	TRUE
ENST00000462505	ENST00000462505_ORF_1	524	+	3	336	506	171	0.8113	0.155602	0.0994653	FALSE
ENST00000467423	ENST00000467423_ORF_1	589	+	2	245	427	183	1.1379	-0.0506383	0.0999152	FALSE
ENST00000488681	ENST00000488681_ORF_1	562	+	1	19	246	228	0.867	0.189499	0.236881	FALSE
TALONT000274620	TALONT000274620_ORF_1	601	+	3	114	599	486	1.2756	0.514257	0.993902	TRUE
TALONT000274710	TALONT000274710_ORF_2	592	+	3	279	590	312	1.2471	0.445841	0.933024	TRUE
TALONT000274831	TALONT000274831_ORF_1	556	+	3	120	554	435	1.2954	0.483092	0.987928	TRUE
TALONT000274871	TALONT000274871_ORF_1	429	+	2	116	427	312	1.2471	0.445841	0.933581	TRUE
ENST00000330263	ENST00000330263_ORF_1	2049	+	2	32	751	720	1.2934	0.488403	0.999467	TRUE
TALONT000274704	TALONT000274704_ORF_1	985	+	2	32	751	720	1.2934	0.488403	0.999497	TRUE
ENST00000493700	ENST00000493700_ORF_2	578	+	2	482	577	96	1.2027	0.0525835	0.0893865	FALSE
TALONT000275141	TALONT000275141_ORF_1	1015	+	3	528	1013	486	1.2756	0.514257	0.993763	TRUE
TALONT000275149	TALONT000275149_ORF_1	956	+	1	316	954	639	1.2548	0.443737	0.998142	TRUE
ENST00000479559	ENST00000479559_ORF_1	409	+	3	66	407	342	1.2293	0.373624	0.922741	TRUE
ENST00000493176	ENST00000493176_ORF_2	545	+	2	458	544	87	1.2918	0.0250705	0.0928062	FALSE
ENST00000361640	ENST00000361640_ORF_1	1215	+	2	62	1057	996	1.2892	0.542017	0.999983	TRUE
ENST00000235835	ENST00000235835_ORF_1	1362	+	2	23	1102	1080	1.2656	0.477748	0.999989	TRUE
ENST00000330072	ENST00000330072_ORF_1	1171	+	1	58	945	888	1.309	0.497906	0.999931	TRUE
ENST00000481966	ENST00000481966_ORF_3	488	+	3	363	488	126	1.167	0.598253	0.769879	TRUE
ENST00000492217	ENST00000492217_ORF_1	989	+	1	67	642	576	1.15	0.446366	0.994698	TRUE
ENST00000375153	ENST00000375153_ORF_1	2175	+	1	643	1518	876	1.2782	0.492337	0.999904	TRUE
ENST00000375155	ENST00000375155_ORF_1	1805	+	3	273	1148	876	1.2782	0.492337	0.999906	TRUE
ENST00000469076	ENST00000469076_ORF_1	1512	+	2	329	871	543	1.3314	0.512415	0.997164	TRUE
ENST00000400548	ENST00000400548_ORF_1	1548	+	1	211	891	681	1.3314	0.510233	0.999384	TRUE
ENST00000497827	ENST00000497827_ORF_1	1428	+	2	542	1084	543	1.3314	0.512415	0.997177	TRUE
ENST00000432465	ENST00000432465_ORF_1	844	+	1	49	384	336	1.2972	0.389845	0.938295	TRUE
ENST00000264202	ENST00000264202_ORF_1	1675	+	3	102	920	819	1.1338	0.385097	0.99944	TRUE
TALONT000275376	TALONT000275376_ORF_1	1847	+	1	310	1140	831	1.126	0.380008	0.999477	TRUE
TALONT000275378	TALONT000275378_ORF_1	1609	+	3	120	902	783	1.152	0.376922	0.999177	TRUE
ENST00000375142	ENST00000375142_ORF_1	1686	+	3	48	881	834	1.1332	0.398099	0.999562	TRUE
ENST00000674299	ENST00000674299_ORF_2	1734	+	1	1111	1341	231	1.1855	0.380668	0.7422	TRUE
ENST00000482808	ENST00000482808_ORF_1	2063	+	1	100	789	690	0.979	0.389526	0.995996	TRUE
ENST00000674390	ENST00000674390_ORF_1	2682	+	1	613	1389	777	0.9635	0.353126	0.997937	TRUE
ENST00000375144	ENST00000375144_ORF_1	5943	+	1	100	834	735	1.1022	0.392816	0.998077	TRUE
ENST00000674432	ENST00000674432_ORF_1	4370	+	1	100	933	834	1.1332	0.398099	0.999492	TRUE
TALONT000275616	TALONT000275616_ORF_1	1186	+	3	120	917	798	1.1022	0.390667	0.999257	TRUE
ENST00000433834	ENST00000433834_ORF_1	1462	+	2	386	1291	906	1.122	0.354325	0.999738	TRUE
ENST00000674228	ENST00000674228_ORF_2	5577	+	1	124	597	474	1.0336	0.405805	0.960618	TRUE
ENST00000459967	ENST00000459967_ORF_1	579	+	3	102	578	477	0.9893	0.363276	0.956524	TRUE
ENST00000674278	ENST00000674278_ORF_1	4666	+	2	3950	4450	501	0.7354	0.0320787	0.562293	TRUE
TALONT000275698	TALONT000275698_ORF_1	1058	+	1	310	660	351	1.0842	0.386693	0.893253	TRUE
TALONT000275690	TALONT000275690_ORF_1	784	+	3	48	386	339	1.0914	0.399291	0.891528	TRUE
ENST00000617872	ENST00000617872_ORF_5	3678	+	2	857	1000	144	0.9982	0.141129	0.107002	FALSE
ENST00000322753	ENST00000322753_ORF_5	3723	+	3	903	1046	144	0.9982	0.141129	0.106766	FALSE
ENST00000486890	ENST00000486890_ORF_3	677	+	1	64	225	162	1.085	0.0682992	0.130273	FALSE
ENST00000498067	ENST00000498067_ORF_1	481	+	2	56	169	114	0.8909	0.33416	0.185338	FALSE
ENST00000462646	ENST00000462646_ORF_1	335	+	1	52	171	120	1.0448	0.216214	0.16929	FALSE
ENST00000467029	ENST00000467029_ORF_1	583	+	2	149	361	213	0.4456	-0.0696552	0.0125665	FALSE
TALONT000276146	TALONT000276146_ORF_2	658	+	1	46	195	150	0.7715	0.10739	0.0533917	FALSE
ENST00000481464	ENST00000481464_ORF_2	657	+	2	8	169	162	1.085	0.0682992	0.130397	FALSE
ENST00000479642	ENST00000479642_ORF_1	576	+	2	74	211	138	0.8617	-0.0445126	0.0261899	FALSE
ENST00000375136	ENST00000375136_ORF_1	2024	+	3	156	701	546	1.2047	0.410769	0.991954	TRUE
ENST00000494342	ENST00000494342_ORF_1	503	+	2	281	460	180	1.0339	-0.0693024	0.0630454	FALSE
ENST00000462171	ENST00000462171_ORF_1	573	+	1	16	306	291	1.2016	0.329289	0.822895	TRUE
TALONT000276489	TALONT000276489_ORF_1	2470	+	1	226	1092	867	1.1053	0.309296	0.999403	TRUE
TALONT000276491	TALONT000276491_ORF_1	2381	+	2	113	1003	891	1.1053	0.291393	0.999494	TRUE
TALONT000276496	TALONT000276496_ORF_1	3746	+	2	200	1090	891	1.1053	0.291393	0.999454	TRUE
TALONT000276599	TALONT000276599_ORF_1	817	+	3	120	578	459	0.8248	0.451085	0.944927	TRUE
TALONT000276613	TALONT000276613_ORF_1	1359	+	3	120	1142	1023	1.0906	0.344718	0.999917	TRUE
TALONT000276770	TALONT000276770_ORF_1	1437	+	3	120	1178	1059	1.1766	0.337924	0.999957	TRUE
TALONT000276516	TALONT000276516_ORF_1	1572	+	1	412	1302	891	1.1053	0.291393	0.999516	TRUE
TALONT000276525	TALONT000276525_ORF_1	1562	+	3	120	1292	1173	1.1164	0.384442	0.999989	TRUE
TALONT000276538	TALONT000276538_ORF_1	1580	+	3	120	1310	1191	1.1176	0.366897	0.99999	TRUE
TALONT000276549	TALONT000276549_ORF_1	1548	+	1	412	1278	867	1.1053	0.309296	0.999432	TRUE
TALONT000276568	TALONT000276568_ORF_1	1459	+	2	452	1189	738	1.0654	0.303728	0.997168	TRUE
TALONT000276765	TALONT000276765_ORF_1	1580	+	3	120	1310	1191	1.1176	0.372416	0.99999	TRUE
TALONT000276859	TALONT000276859_ORF_1	2300	+	1	1363	1947	585	1.0743	0.308432	0.984711	TRUE
TALONT000276531	TALONT000276531_ORF_1	2581	+	1	466	1203	738	1.0654	0.303728	0.996989	TRUE
TALONT000276640	TALONT000276640_ORF_1	2418	+	3	120	1040	921	1.09	0.431238	0.999836	TRUE
TALONT000276665	TALONT000276665_ORF_1	2909	+	2	947	1531	585	1.0743	0.308432	0.9842	TRUE
TALONT000276832	TALONT000276832_ORF_2	2787	+	3	120	731	612	1.0809	0.412189	0.993898	TRUE
ENST00000375120	ENST00000375120_ORF_1	6515	+	3	120	1316	1197	1.1176	0.369617	0.999988	TRUE
TALONT000276867	TALONT000276867_ORF_1	1186	+	2	203	916	714	1.0903	0.3259	0.997073	TRUE
TALONT000276871	TALONT000276871_ORF_1	2125	+	3	270	1160	891	1.1053	0.291393	0.999501	TRUE
TALONT000276873	TALONT000276873_ORF_1	2119	+	3	270	1154	885	1.1053	0.294632	0.999477	TRUE
ENST00000466697	ENST00000466697_ORF_1	465	+	1	13	423	411	1.0406	0.155024	0.781095	TRUE
TALONT000276886	TALONT000276886_ORF_1	1158	+	1	304	888	585	1.0743	0.308432	0.985626	TRUE
ENST00000481686	ENST00000481686_ORF_1	269	+	1	70	249	180	0.7702	-0.251618	0.00900161	FALSE
TALONT000277039	TALONT000277039_ORF_1	1992	+	1	1738	1986	249	0.7771	-0.138726	0.035061	FALSE
TALONT000277042	TALONT000277042_ORF_1	1874	+	3	1620	1868	249	0.7771	-0.138726	0.0352805	FALSE
ENST00000400520	ENST00000400520_ORF_1	871	+	2	167	601	435	0.8097	0.16747	0.68952	TRUE
ENST00000649436	ENST00000649436_ORF_1	813	+	1	190	543	354	1.176	0.162423	0.75527	TRUE
ENST00000496748	ENST00000496748_ORF_1	1306	+	2	353	811	459	0.5159	-0.00350717	0.267415	FALSE
ENST00000482011	ENST00000482011_ORF_1	608	+	2	146	580	435	0.8097	0.16747	0.692599	TRUE
ENST00000461140	ENST00000461140_ORF_4	573	+	1	376	471	96	0.9665	0.161432	0.0776601	FALSE
TALONT000277079	TALONT000277079_ORF_2	1458	+	2	1298	1456	159	0.7689	-0.133587	0.0135238	FALSE
TALONT000277101	TALONT000277101_ORF_1	2349	+	2	1211	2053	843	0.7589	0.232886	0.995943	TRUE
TALONT000277103	TALONT000277103_ORF_1	2312	+	1	1174	2016	843	0.7589	0.232886	0.995951	TRUE
ENST00000375099	ENST00000375099_ORF_1	5562	+	2	74	916	843	0.7589	0.232886	0.995166	TRUE
ENST00000375078	ENST00000375078_ORF_1	2326	+	1	832	1068	237	1.1757	0.739094	0.96207	TRUE
ENST00000489020	ENST00000489020_ORF_2	812	+	3	243	350	108	1.0774	0.295618	0.23924	FALSE
ENST00000264198	ENST00000264198_ORF_1	2428	+	2	128	1186	1059	1.2749	0.452246	0.999984	TRUE
ENST00000443195	ENST00000443195_ORF_1	763	+	1	538	756	219	1.1813	0.18968	0.450903	TRUE
TALONT000277352	TALONT000277352_ORF_1	2656	+	3	1269	1622	354	0.5079	0.101735	0.161724	FALSE
ENST00000461985	ENST00000461985_ORF_1	762	+	3	45	338	294	0.8692	0.326603	0.598002	TRUE
ENST00000375071	ENST00000375071_ORF_1	809	+	1	34	474	441	0.9835	0.402172	0.947438	TRUE
TALONT000277365	TALONT000277365_ORF_1	717	+	2	212	382	171	0.9943	0.350351	0.401039	TRUE
TALONT000277369	TALONT000277369_ORF_1	1046	+	1	541	711	171	0.9943	0.350351	0.396714	TRUE
TALONT000277377	TALONT000277377_ORF_1	1024	+	3	411	689	279	0.9492	0.217032	0.456568	TRUE
TALONT000277439	TALONT000277439_ORF_1	900	+	2	395	565	171	0.9943	0.350351	0.398631	TRUE
TALONT000277441	TALONT000277441_ORF_3	659	+	1	232	324	93	1.0919	0.489083	0.476942	TRUE
TALONT000277475	TALONT000277475_ORF_1	1353	+	2	740	1018	279	0.9492	0.217032	0.452095	TRUE
TALONT000277515	TALONT000277515_ORF_2	635	+	1	208	300	93	1.0919	0.489083	0.47727	TRUE
TALONT000277537	TALONT000277537_ORF_1	550	+	3	36	215	180	1.081	0.365762	0.525253	TRUE
ENST00000321556	ENST00000321556_ORF_1	2657	+	2	92	1837	1746	1.0164	0.361862	1	TRUE
ENST00000492302	ENST00000492302_ORF_1	3821	+	3	1797	2420	624	1.1331	0.425178	0.995633	TRUE
ENST00000400490	ENST00000400490_ORF_1	1658	+	3	15	839	825	1.1818	0.328189	0.999374	TRUE
ENST00000415136	ENST00000415136_ORF_1	2126	+	3	144	1514	1371	1.2046	0.455422	0.999999	TRUE
ENST00000602624	ENST00000602624_ORF_1	1941	+	2	20	1339	1320	1.2108	0.471491	0.999999	TRUE
TALONT000277589	TALONT000277589_ORF_1	1849	+	3	39	1247	1209	1.2075	0.481945	0.999997	TRUE
ENST00000475210	ENST00000475210_ORF_1	328	+	3	18	95	78	1.0181	-0.111684	0.0156426	FALSE
ENST00000477229	ENST00000477229_ORF_1	766	+	2	20	418	399	1.0815	0.214195	0.834982	TRUE
ENST00000477167	ENST00000477167_ORF_1	1805	+	3	315	1235	921	1.2843	0.612449	0.999973	TRUE
ENST00000438032	ENST00000438032_ORF_1	6406	+	1	214	1875	1662	1.1306	0.218026	1	TRUE
ENST00000312239	ENST00000312239_ORF_1	3884	+	3	105	1766	1662	1.1306	0.218026	1	TRUE
ENST00000375003	ENST00000375003_ORF_1	4822	+	2	1502	2707	1206	0.861	0.184182	0.999924	TRUE
ENST00000488722	ENST00000488722_ORF_1	639	+	1	25	546	522	0.9812	0.231537	0.940694	TRUE
TALONT000278020	TALONT000278020_ORF_1	2549	+	3	249	887	639	1.0578	0.229306	0.985495	TRUE
TALONT000277972	TALONT000277972_ORF_1	3346	+	2	137	1684	1548	1.0547	0.212356	0.999999	TRUE
TALONT000278031	TALONT000278031_ORF_1	1902	+	2	188	1849	1662	1.1306	0.218026	1	TRUE
TALONT000278086	TALONT000278086_ORF_1	1793	+	2	230	1762	1533	0.9526	0.160343	0.999999	TRUE
TALONT000278090	TALONT000278090_ORF_1	596	+	1	172	594	423	1.1465	0.253866	0.91404	TRUE
ENST00000491748	ENST00000491748_ORF_1	706	+	1	412	705	294	1.0371	0.215023	0.574907	TRUE
ENST00000419948	ENST00000419948_ORF_1	759	+	1	115	759	645	0.9969	0.181603	0.979857	TRUE
TALONT000278126	TALONT000278126_ORF_1	2823	+	3	489	1523	1035	1.1179	0.181808	0.999807	TRUE
TALONT000278099	TALONT000278099_ORF_1	2257	+	1	37	957	921	1.102	0.167768	0.99923	TRUE
TALONT000278106	TALONT000278106_ORF_1	2548	+	1	214	1248	1035	1.1179	0.181808	0.99981	TRUE
TALONT000278109	TALONT000278109_ORF_1	2352	+	3	132	1052	921	1.102	0.167768	0.999226	TRUE
TALONT000278128	TALONT000278128_ORF_1	1268	+	2	119	1153	1035	1.1179	0.181808	0.999823	TRUE
ENST00000417710	ENST00000417710_ORF_1	572	+	1	199	570	372	1.1701	0.360393	0.925705	TRUE
ENST00000487117	ENST00000487117_ORF_1	1598	+	3	102	455	354	1.1949	0.323812	0.893631	TRUE
TALONT000278155	TALONT000278155_ORF_1	1256	+	1	556	957	402	1.1949	0.261103	0.909176	TRUE
TALONT000278159	TALONT000278159_ORF_1	1251	+	2	665	952	288	1.1961	0.247598	0.721248	TRUE
ENST00000437575	ENST00000437575_ORF_1	473	+	3	339	473	135	1.12	0.346732	0.406326	TRUE
ENST00000414993	ENST00000414993_ORF_1	727	+	3	501	725	225	1.0872	0.315406	0.577042	TRUE
ENST00000264211	ENST00000264211_ORF_1	5802	+	1	196	4953	4758	1.0309	0.191763	1	TRUE
TALONT000278248	TALONT000278248_ORF_1	796	+	2	92	481	390	0.9171	0.255416	0.76896	TRUE
TALONT000278256	TALONT000278256_ORF_1	871	+	2	167	556	390	0.9171	0.255416	0.768229	TRUE
ENST00000400422	ENST00000400422_ORF_1	5762	+	3	582	5447	4866	1.0555	0.187944	1	TRUE
ENST00000634879	ENST00000634879_ORF_1	5325	+	1	571	5325	4755	1.0309	0.1912	1	TRUE
ENST00000435383	ENST00000435383_ORF_1	616	+	3	123	614	492	1.0481	0.10139	0.866503	TRUE
ENST00000374933	ENST00000374933_ORF_1	1136	+	2	17	760	744	1.1347	0.0691853	0.991543	TRUE
TALONT000278303	TALONT000278303_ORF_1	1967	+	2	272	1966	1695	1.0654	0.109615	1	TRUE
ENST00000485722	ENST00000485722_ORF_3	449	+	1	289	381	93	0.9822	-0.180902	0.0107229	FALSE
TALONT000278319	TALONT000278319_ORF_1	2169	+	2	596	1987	1392	1.0474	0.0896662	0.999992	TRUE
TALONT000278329	TALONT000278329_ORF_1	2043	+	2	326	1861	1536	1.036	0.088522	0.999998	TRUE
TALONT000278337	TALONT000278337_ORF_1	2166	+	2	596	1984	1389	1.0422	0.0875128	0.999992	TRUE
TALONT000278309	TALONT000278309_ORF_1	2181	+	2	431	1999	1569	1.0713	0.0857831	0.999999	TRUE
TALONT000278327	TALONT000278327_ORF_1	2385	+	2	554	2203	1650	0.9926	0.0697547	0.999999	TRUE
TALONT000278331	TALONT000278331_ORF_1	2634	+	2	428	2452	2025	1.0749	0.0804606	1	TRUE
TALONT000278333	TALONT000278333_ORF_1	3257	+	1	1426	3075	1650	0.9926	0.0697547	0.999999	TRUE
TALONT000278355	TALONT000278355_ORF_1	2301	+	2	554	2119	1566	1.0713	0.0838661	0.999999	TRUE
TALONT000278364	TALONT000278364_ORF_1	2771	+	2	428	2431	2004	1.0749	0.0868711	1	TRUE
TALONT000278373	TALONT000278373_ORF_1	2271	+	2	554	2089	1536	1.036	0.088522	0.999998	TRUE
TALONT000278311	TALONT000278311_ORF_1	2162	+	1	448	1980	1533	1.036	0.086569	0.999998	TRUE
TALONT000278346	TALONT000278346_ORF_1	2498	+	3	855	2249	1395	1.0602	0.102531	0.999993	TRUE
TALONT000278362	TALONT000278362_ORF_1	2369	+	3	585	2120	1536	1.0446	0.0982564	0.999999	TRUE
TALONT000278385	TALONT000278385_ORF_1	2395	+	3	564	2213	1650	0.9926	0.0697547	0.999999	TRUE
TALONT000278307	TALONT000278307_ORF_1	2420	+	1	592	2238	1647	0.9926	0.0679029	0.999999	TRUE
TALONT000278308	TALONT000278308_ORF_1	2283	+	1	496	2034	1539	1.0446	0.100183	0.999999	TRUE
TALONT000278314	TALONT000278314_ORF_1	2333	+	1	619	2151	1533	1.036	0.086569	0.999998	TRUE
TALONT000278357	TALONT000278357_ORF_1	2202	+	2	629	2020	1392	1.0474	0.0896662	0.999992	TRUE
TALONT000278387	TALONT000278387_ORF_1	2459	+	1	889	2277	1389	1.0422	0.0875128	0.999992	TRUE
TALONT000278310	TALONT000278310_ORF_1	2328	+	2	500	2146	1647	0.9926	0.0679029	0.999999	TRUE
TALONT000278312	TALONT000278312_ORF_1	2266	+	2	479	2017	1539	1.0446	0.100183	0.999999	TRUE
TALONT000278317	TALONT000278317_ORF_1	2410	+	2	623	2161	1539	1.0446	0.100183	0.999999	TRUE
TALONT000278330	TALONT000278330_ORF_1	2241	+	2	671	2059	1389	1.0422	0.0875128	0.999992	TRUE
TALONT000278404	TALONT000278404_ORF_1	3289	+	2	554	2065	1512	1.054	0.0951546	0.999998	TRUE
TALONT000278435	TALONT000278435_ORF_1	2066	+	2	326	1837	1512	1.036	0.0879196	0.999998	TRUE
TALONT000278405	TALONT000278405_ORF_1	2219	+	1	571	2085	1515	1.0592	0.0971176	0.999998	TRUE
TALONT000278447	TALONT000278447_ORF_1	2305	+	1	448	2076	1629	0.9926	0.0707908	0.999999	TRUE
TALONT000278421	TALONT000278421_ORF_1	2236	+	3	732	2102	1371	1.0654	0.0991842	0.999991	TRUE
TALONT000278427	TALONT000278427_ORF_1	2253	+	2	494	2119	1626	0.9926	0.0756439	0.999999	TRUE
ENST00000438975	ENST00000438975_ORF_1	1270	+	1	619	1269	651	0.9213	0.139403	0.967921	TRUE
ENST00000411888	ENST00000411888_ORF_1	1122	+	1	463	1122	660	0.8275	0.0395186	0.929974	TRUE
ENST00000634778	ENST00000634778_ORF_1	1343	+	2	512	733	222	0.6255	-0.128603	0.0172486	FALSE
ENST00000415912	ENST00000415912_ORF_1	5099	+	1	127	2391	2265	1.2952	0.533589	1	TRUE
ENST00000357071	ENST00000357071_ORF_1	3763	+	2	116	2392	2277	1.289	0.504343	1	TRUE
ENST00000264205	ENST00000264205_ORF_1	2381	+	3	60	2363	2304	1.2952	0.531829	1	TRUE
ENST00000470394	ENST00000470394_ORF_1	486	+	2	176	484	309	1.3183	0.560419	0.971998	TRUE
TALONT000278497	TALONT000278497_ORF_1	1119	+	1	187	1119	933	1.3251	0.604093	0.999979	TRUE
TALONT000278503	TALONT000278503_ORF_3	1027	+	1	697	798	102	1.2493	0.0230869	0.091372	FALSE
TALONT000278505	TALONT000278505_ORF_1	1245	+	3	273	497	225	0.828	0.100137	0.128132	FALSE
TALONT000278506	TALONT000278506_ORF_1	753	+	3	213	473	261	1.0823	0.0299532	0.261706	FALSE
TALONT000278528	TALONT000278528_ORF_1	990	+	3	453	989	537	0.8505	0.129807	0.863493	TRUE
TALONT000278529	TALONT000278529_ORF_1	1153	+	2	59	397	339	1.0551	0.215092	0.699162	TRUE
TALONT000278533	TALONT000278533_ORF_1	1310	+	2	59	397	339	1.0551	0.215092	0.697348	TRUE
TALONT000278535	TALONT000278535_ORF_1	2762	+	1	2446	2673	228	1.1693	0.000290897	0.198361	FALSE
TALONT000278537	TALONT000278537_ORF_1	918	+	1	379	576	198	0.8735	0.142846	0.1436	FALSE
ENST00000478653	ENST00000478653_ORF_1	1417	+	1	445	675	231	0.9557	0.203156	0.311196	FALSE
ENST00000485941	ENST00000485941_ORF_2	921	+	1	343	519	177	1.2277	0.105624	0.263919	FALSE
TALONT000278542	TALONT000278542_ORF_1	882	+	1	343	540	198	0.8735	0.142846	0.143843	FALSE
TALONT000278547	TALONT000278547_ORF_1	1013	+	2	566	769	204	1.1292	0.0949061	0.24356	FALSE
ENST00000468526	ENST00000468526_ORF_1	703	+	1	226	702	477	1.1875	0.585873	0.994049	TRUE
ENST00000374840	ENST00000374840_ORF_1	2536	+	2	200	1774	1575	1.315	0.54775	1	TRUE
ENST00000539907	ENST00000539907_ORF_1	2241	+	3	147	1490	1344	1.2989	0.532846	1	TRUE
ENST00000540617	ENST00000540617_ORF_1	2131	+	3	195	1604	1410	1.3051	0.568962	1	TRUE
ENST00000374830	ENST00000374830_ORF_1	733	+	3	138	650	513	1.3122	0.556841	0.9969	TRUE
ENST00000308271	ENST00000308271_ORF_1	4419	+	1	193	3300	3108	0.9865	0.156661	1	TRUE
ENST00000400301	ENST00000400301_ORF_1	4309	+	2	239	3190	2952	0.9811	0.162586	1	TRUE
ENST00000374732	ENST00000374732_ORF_1	3037	+	1	958	2523	1566	1.0489	0.100332	0.999999	TRUE
TALONT000278588	TALONT000278588_ORF_1	3123	+	3	72	2609	2538	0.9992	0.133765	1	TRUE
ENST00000479177	ENST00000479177_ORF_2	686	+	1	214	306	93	1.051	0.00437036	0.0400736	FALSE
TALONT000278622	TALONT000278622_ORF_1	3021	+	2	248	2971	2724	1.059	0.13997	1	TRUE
TALONT000278624	TALONT000278624_ORF_1	3089	+	2	35	3088	3054	0.9865	0.165521	1	TRUE
TALONT000278625	TALONT000278625_ORF_1	3244	+	2	239	3244	3006	0.9555	0.158274	1	TRUE
ENST00000471752	ENST00000471752_ORF_2	445	+	3	87	197	111	0.9164	0.07222	0.0468062	FALSE
TALONT000278758	TALONT000278758_ORF_1	1782	+	1	193	1392	1200	0.8631	0.198683	0.999937	TRUE
ENST00000421625	ENST00000421625_ORF_1	2818	+	2	650	2107	1458	0.9584	0.196783	0.999997	TRUE
ENST00000374730	ENST00000374730_ORF_1	570	+	2	35	346	312	0.9769	0.21164	0.570205	TRUE
TALONT000278853	TALONT000278853_ORF_1	1447	+	1	193	1305	1113	0.7543	0.168117	0.999716	TRUE
ENST00000527823	ENST00000527823_ORF_2	554	+	3	411	554	144	0.8764	0.217138	0.129086	FALSE
ENST00000532737	ENST00000532737_ORF_2	680	+	1	565	678	114	0.8227	0.221336	0.0823191	FALSE
TALONT000278873	TALONT000278873_ORF_1	1967	+	3	270	701	432	0.6724	0.254374	0.68098	TRUE
TALONT000278916	TALONT000278916_ORF_1	1095	+	1	151	351	201	1.0935	0.0926306	0.21279	FALSE
TALONT000278917	TALONT000278917_ORF_1	837	+	1	151	384	234	0.8119	0.263446	0.297545	FALSE
ENST00000290122	ENST00000290122_ORF_1	906	+	1	19	831	813	0.955	0.36068	0.998768	TRUE
ENST00000374663	ENST00000374663_ORF_1	649	+	1	16	381	366	0.8459	0.317796	0.745566	TRUE
ENST00000655353	ENST00000655353_ORF_1	1039	+	3	219	476	258	0.828	-0.0824145	0.0663066	FALSE
ENST00000655655	ENST00000655655_ORF_1	1470	+	3	189	443	255	0.7157	-0.0949496	0.040495	FALSE
ENST00000657670	ENST00000657670_ORF_1	870	+	3	204	440	237	0.753	-0.10061	0.0377063	FALSE
ENST00000635097	ENST00000635097_ORF_1	1035	+	1	208	462	255	0.6161	-0.120127	0.0256429	FALSE
ENST00000667783	ENST00000667783_ORF_1	1130	+	3	210	464	255	0.7157	-0.0949496	0.0412256	FALSE
TALONT000278980	TALONT000278980_ORF_5	1397	+	3	834	926	93	0.9977	0.164612	0.0811764	FALSE
ENST00000635675	ENST00000635675_ORF_5	1404	+	3	837	929	93	0.9977	0.164612	0.0811478	FALSE
ENST00000434233	ENST00000434233_ORF_4	929	+	1	562	654	93	0.9977	0.164612	0.083111	FALSE
TALONT000278993	TALONT000278993_ORF_3	1246	+	2	683	775	93	0.9977	0.164612	0.0817961	FALSE
TALONT000279037	TALONT000279037_ORF_4	1084	+	2	521	613	93	0.9977	0.164612	0.0824657	FALSE
TALONT000279041	TALONT000279041_ORF_4	1088	+	3	525	617	93	0.9977	0.164612	0.0824491	FALSE
ENST00000634934	ENST00000634934_ORF_5	1518	+	1	265	351	87	1.1632	0.391624	0.365366	TRUE
ENST00000634712	ENST00000634712_ORF_5	1388	+	2	260	346	87	1.1632	0.391624	0.36702	TRUE
TALONT000279050	TALONT000279050_ORF_4	1082	+	3	519	611	93	0.9977	0.164612	0.082474	FALSE
TALONT000279051	TALONT000279051_ORF_3	1200	+	1	637	729	93	0.9977	0.164612	0.0819857	FALSE
ENST00000635450	ENST00000635450_ORF_4	947	+	1	247	333	87	1.1632	0.391624	0.372656	TRUE
ENST00000420503	ENST00000420503_ORF_2	771	+	3	627	719	93	0.9977	0.164612	0.0837736	FALSE
ENST00000416769	ENST00000416769_ORF_3	1077	+	3	510	602	93	0.9977	0.164612	0.0824947	FALSE
ENST00000641009	ENST00000641009_ORF_5	1450	+	1	220	306	87	1.1632	0.391624	0.366231	TRUE
ENST00000452322	ENST00000452322_ORF_2	1391	+	3	1143	1259	117	1.1167	-0.0749332	0.0391264	FALSE
TALONT000279155	TALONT000279155_ORF_4	804	+	2	437	529	93	0.9977	0.164612	0.0836348	FALSE
TALONT000279160	TALONT000279160_ORF_5	1217	+	2	650	742	93	0.9977	0.164612	0.0819156	FALSE
ENST00000642137	ENST00000642137_ORF_1	222	+	1	130	222	93	0.9977	0.164612	0.0861133	FALSE
TALONT000279174	TALONT000279174_ORF_1	1574	+	3	261	836	576	1.0629	0.0759525	0.934275	TRUE
[truncated: 208,531+ more rows]
