# Supplementary material for: Isoform-resolved transcriptome of the human preimplantation embryo
Source: Nat Commun. 2023 Oct 30;14:6902. doi: 10.1038/s41467-023-42558-y (PMC10616205; doi:10.1038/s41467-023-42558-y)
Supplement: Supplementary file 7 — Supplementary Data 4 [file 41467_2023_42558_MOESM7_ESM.xlsx]

## Sheet: SupplementaryData4
Transcript ID	Alignment start	Alignment end	Envelope start	Envelope end	HMM accession	HMM name	HMM type	HMM start	HMM end	HMM length	Bit score	E-value	Clan
ENST00000000233	7	176	5	177	PF00025.22	Arf	Domain	3	174	175	255.2	2.3e-76	CL0023
ENST00000000412	24	277	24	277	PF02157.16	Man-6-P_recep	Family	1	254	254	453.7	1.3e-136	CL0226
ENST00000000442	227	395	224	404	PF00104.31	Hormone_recep	Domain	15	201	211	99.3	2.3e-28	No_clan
ENST00000000442	78	146	77	146	PF00105.19	zf-C4	Domain	2	70	70	105.9	1.1e-30	CL0167
ENST00000001008	355	386	353	386	PF07719.18	TPR_2	Repeat	3	34	34	27.4	2.1e-06	CL0020
ENST00000001008	162	249	160	250	PF00254.29	FKBP_C	Domain	3	93	94	51.7	8.2e-14	CL0487
ENST00000001008	44	134	43	135	PF00254.29	FKBP_C	Domain	2	93	94	105.9	1e-30	CL0487
ENST00000001008	321	352	320	352	PF00515.29	TPR_1	Repeat	3	34	34	30.4	2.2e-07	CL0020
ENST00000002125	100	353	100	354	PF02636.18	Methyltransf_28	Family	1	261	262	235.6	7.6e-70	CL0063
ENST00000002165	376	464	376	464	PF16757.6	Fucosidase_C	Domain	1	90	90	109.2	1.2e-31	CL0369
ENST00000002165	28	365	24	365	PF01120.18	Alpha_L_fucos	Domain	8	350	350	425	2.8e-127	CL0058
ENST00000002501	18	149	16	151	PF04440.17	Dysbindin	Family	3	143	145	139.8	7.2e-41	No_clan
ENST00000002596	55	294	54	298	PF00685.28	Sulfotransfer_1	Domain	2	264	267	138.7	2.5e-40	CL0023
ENST00000003100	71	499	67	502	PF00067.23	p450	Domain	4	457	463	251.9	1.1e-74	No_clan
ENST00000003302	162	647	162	647	PF00443.30	UCH	Family	1	269	269	171.1	3.3e-50	CL0125
ENST00000003912	1	243	1	244	PF05653.15	Mg_trans_NIPA	Family	59	294	295	201.1	2.1e-59	CL0184
ENST00000004982	69	153	66	158	PF00011.22	HSP20	Family	4	92	102	71.1	7.2e-20	CL0190
ENST00000004982	3	61	3	62	PF00525.19	Crystallin	Family	1	55	56	76.6	1.2e-21	No_clan
ENST00000005082	583	605	583	605	PF00096.27	zf-C2H2	Domain	1	23	23	23.2	6.5e-05	CL0361
ENST00000005082	443	465	443	465	PF00096.27	zf-C2H2	Domain	1	23	23	24.6	2.3e-05	CL0361
ENST00000005082	555	577	555	577	PF00096.27	zf-C2H2	Domain	1	23	23	27.7	2.4e-06	CL0361
ENST00000005082	499	521	499	521	PF00096.27	zf-C2H2	Domain	1	23	23	27.7	2.4e-06	CL0361
ENST00000005082	415	437	415	437	PF00096.27	zf-C2H2	Domain	1	23	23	24.1	3.2e-05	CL0361
ENST00000005082	471	493	471	493	PF00096.27	zf-C2H2	Domain	1	23	23	22.1	0.00015	CL0361
ENST00000005082	221	243	221	243	PF00096.27	zf-C2H2	Domain	1	23	23	18.7	0.0018	CL0361
ENST00000005082	4	44	3	44	PF01352.28	KRAB	Family	2	42	42	81.7	2.1e-23	No_clan
ENST00000005180	32	86	31	88	PF00048.21	IL8	Domain	2	58	60	74	7.9e-21	No_clan
ENST00000005257	16	176	16	177	PF00071.23	Ras	Domain	1	161	162	189.2	3.7e-56	CL0023
ENST00000005259	185	239	182	241	PF18035.2	Bap31_Bap29_C	Coiled-coil	4	51	53	40.7	1.8e-10	No_clan
ENST00000005259	1	131	1	137	PF05529.13	Bap31	Family	1	132	138	155	1e-45	No_clan
ENST00000005260	348	398	347	398	PF14604.7	SH3_9	Domain	3	49	49	38.7	6.8e-10	CL0010
ENST00000005260	16	236	16	236	PF08397.12	IMD	Family	1	219	219	210.2	2.4e-62	CL0145
ENST00000005340	268	342	267	352	PF00595.25	PDZ	Domain	2	75	82	64.5	8.7e-18	CL0466
ENST00000005340	515	726	515	726	PF12316.9	Dsh_C	Family	1	208	208	247.3	1.8e-73	No_clan
ENST00000005340	436	505	436	505	PF00610.22	DEP	Domain	1	72	72	60.3	1.4e-16	CL0123
ENST00000005340	119	263	109	263	PF02377.16	Dishevelled	Family	14	162	162	197.9	1.4e-58	No_clan
ENST00000005340	13	90	12	91	PF00778.18	DIX	Family	2	80	81	104.7	1.7e-30	CL0072
ENST00000005386	202	234	201	234	PF00515.29	TPR_1	Repeat	2	34	34	33.4	2.5e-08	CL0020
ENST00000005386	321	347	320	349	PF13181.7	TPR_8	Repeat	6	32	34	14.5	0.032	CL0020
ENST00000005386	290	312	288	317	PF13176.7	TPR_7	Repeat	7	31	36	14.5	0.028	CL0020
ENST00000005386	546	636	545	636	PF13877.7	RPAP3_C	Domain	2	94	94	100.5	5.2e-29	No_clan
ENST00000005386	133	166	133	166	PF00515.29	TPR_1	Repeat	1	34	34	31.6	9.5e-08	CL0020
ENST00000005558	42	347	42	347	PF05004.14	IFRD	Family	1	311	311	306.2	2.3e-91	CL0020
ENST00000005558	392	445	392	445	PF04836.13	IFRD_C	Family	1	52	52	85.5	2.8e-24	No_clan
ENST00000005995	42	281	42	281	PF00089.27	Trypsin	Domain	1	221	221	199.7	5.5e-59	CL0124
ENST00000006015	242	298	242	298	PF00046.30	Homeodomain	Domain	1	57	57	70.3	9.4e-20	CL0123
ENST00000006015	25	160	25	167	PF12045.9	DUF3528	Family	1	134	141	212.1	4.4e-63	No_clan
ENST00000006275	7	168	7	171	PF04051.17	TRAPP	Family	1	152	155	113.3	8.1e-33	CL0210
ENST00000006777	56	201	54	205	PF01694.23	Rhomboid	Family	3	146	150	80.7	1.1e-22	CL0207
ENST00000007264	17	182	17	182	PF00849.23	PseudoU_synth_2	Family	1	160	160	86.9	1.5e-24	CL0649
ENST00000007390	96	222	96	222	PF04034.14	Ribo_biogen_C	Domain	1	127	127	176.1	2.3e-52	No_clan
ENST00000007390	60	91	58	92	PF04068.16	RLI	Family	3	34	35	50.6	1.2e-13	CL0344
ENST00000007516	92	148	81	148	PF00550.26	PP-binding	Domain	12	67	67	45.1	9.6e-12	CL0314
ENST00000007699	96	162	94	163	PF00313.23	CSD	Domain	3	65	66	89.4	9.9e-26	CL0021
ENST00000007969	185	317	179	329	PF14580.7	LRR_9	Repeat	25	160	175	49.9	2.6e-13	CL0022
ENST00000008180	48	144	48	144	PF15225.7	IL32	Family	1	101	101	150.4	1.6e-44	No_clan
ENST00000008527	5	159	5	170	PF00875.19	DNA_photolyase	Domain	1	154	164	153.1	6.6e-45	CL0039
ENST00000008527	288	486	286	486	PF03441.15	FAD_binding_7	Domain	3	203	203	260.7	7.6e-78	No_clan
ENST00000009041	49	214	49	214	PF10457.10	MENTAL	Domain	1	178	178	214.2	1.2e-63	No_clan
ENST00000009180	10	220	10	220	PF00335.21	Tetraspanin	Family	1	230	230	158	3.1e-46	CL0347
ENST00000009530	17	128	17	129	PF09307.11	MHC2-interact	Domain	1	108	109	142.4	4.8e-42	No_clan
ENST00000009530	225	269	208	271	PF00086.19	Thyroglobulin_1	Domain	20	65	67	53.4	1.5e-14	No_clan
ENST00000009530	136	203	136	204	PF08831.11	MHCassoc_trimer	Domain	1	68	69	111.4	1.5e-32	No_clan
ENST00000009589	21	115	21	115	PF00338.23	Ribosomal_S10	Family	1	98	98	105.3	1.5e-30	No_clan
ENST00000010404	17	149	16	150	PF01124.19	MAPEG	Family	2	129	130	92.1	2.5e-26	No_clan
ENST00000011292	27	100	26	100	PF02244.17	Propep_M14	Domain	2	73	73	80.4	1e-22	CL0570
ENST00000011292	128	405	128	406	PF00246.25	Peptidase_M14	Domain	1	286	287	309.2	3.8e-92	CL0035
ENST00000011473	29	231	28	231	PF01284.24	MARVEL	Domain	2	144	144	140	5.6e-41	CL0396
ENST00000011619	368	392	367	393	PF08513.12	LisH	Domain	2	26	27	26.5	4.3e-06	CL0561
ENST00000011619	403	708	403	711	PF10607.10	CLTH	Domain	1	146	150	165.1	1e-48	No_clan
ENST00000011619	214	331	214	332	PF00622.29	SPRY	Family	1	119	120	88.2	4.2e-25	CL0004
ENST00000011691	13	73	13	74	PF05030.13	SSXT	Family	1	61	62	108.8	7.5e-32	No_clan
ENST00000011700	2800	2907	2799	2912	PF16909.6	VPS13_C	Family	2	118	176	67.7	1.1e-18	No_clan
ENST00000011700	2093	2375	2093	2377	PF06650.13	SHR-BD	Family	1	269	271	280.7	1.1e-83	No_clan
ENST00000011700	1457	1491	1455	1491	PF00627.32	UBA	Domain	3	37	37	25.8	7.1e-06	CL0214
ENST00000011898	9	229	9	229	PF00335.21	Tetraspanin	Family	1	230	230	191	2.4e-56	CL0347
ENST00000012049	150	375	150	376	PF04389.18	Peptidase_M28	Family	1	197	198	159.8	6.6e-47	CL0035
ENST00000012443	236	428	235	431	PF00149.29	Metallophos	Domain	2	202	205	128.6	4.5e-37	CL0163
ENST00000012443	136	228	136	228	PF08321.13	PPP5	Family	1	94	94	108.9	1.2e-31	CL0020
ENST00000012443	29	61	28	61	PF00515.29	TPR_1	Repeat	2	34	34	33.1	3.1e-08	CL0020
ENST00000013034	30	163	30	164	PF00334.20	NDK	Domain	1	134	135	186.2	2.4e-55	No_clan
ENST00000013070	46	112	45	113	PF02207.21	zf-UBR	Family	2	68	70	49.9	2.8e-13	No_clan
ENST00000013807	100	213	100	213	PF03834.15	Rad10	Family	1	114	114	172	3.6e-51	CL0236
ENST00000014914	54	266	39	267	PF00003.23	7tm_3	Family	14	235	236	95.2	5.2e-27	CL0192
ENST00000014930	13	186	13	187	PF04832.13	SOUL	Family	1	173	174	127.7	5e-37	CL0319
ENST00000016171	71	396	70	399	PF02628.16	COX15-CtaA	Family	2	320	323	363.9	6.5e-109	CL0328
ENST00000019019	21	199	21	199	PF01728.20	FtsJ	Family	1	177	177	234	1.2e-69	CL0063
ENST00000019317	210	351	210	355	PF00620.28	RhoGAP	Domain	1	144	152	150.5	3e-44	CL0409
ENST00000020945	128	150	128	150	PF00096.27	zf-C2H2	Domain	1	23	23	19.7	0.00086	CL0361
ENST00000020945	213	235	213	235	PF00096.27	zf-C2H2	Domain	1	23	23	27.4	2.9e-06	CL0361
ENST00000020945	186	207	185	207	PF00096.27	zf-C2H2	Domain	2	23	23	26.7	5.1e-06	CL0361
ENST00000020945	241	259	241	262	PF00096.27	zf-C2H2	Domain	1	19	23	19.3	0.0011	CL0361
ENST00000020945	159	181	159	181	PF00096.27	zf-C2H2	Domain	1	23	23	22.5	0.00011	CL0361
ENST00000022615	3	276	3	276	PF01459.23	Porin_3	Family	1	270	270	286.6	1.9e-85	CL0193
ENST00000023064	30	439	30	449	PF13520.7	AA_permease_2	Family	1	418	427	210.5	3.9e-62	CL0062
ENST00000023939	1	319	1	319	PF04641.13	Rtf2	Family	1	262	262	304.7	5e-91	CL0229
ENST00000025008	1478	1588	1456	1589	PF10377.10	ATG11	Family	22	128	129	89.1	2.4e-25	No_clan
ENST00000025399	107	141	104	141	PF00400.33	WD40	Repeat	4	38	38	20.7	0.00055	CL0186
ENST00000025399	269	305	268	306	PF00400.33	WD40	Repeat	2	37	38	39.4	6.9e-10	CL0186
ENST00000025399	151	183	147	183	PF00400.33	WD40	Repeat	6	38	38	18.9	0.0021	CL0186
ENST00000029410	83	175	79	177	PF13733.7	Glyco_transf_7N	Domain	37	131	134	77	1e-21	CL0110
ENST00000029410	182	257	181	259	PF02709.15	Glyco_transf_7C	Family	2	77	78	91.4	2.1e-26	CL0110
ENST00000031146	70	235	67	236	PF02535.23	Zip	Family	177	332	333	100	1.6e-28	CL0184
ENST00000033079	39	187	39	191	PF00620.28	RhoGAP	Domain	1	149	152	122.6	1.2e-35	CL0409
ENST00000034275	322	429	322	437	PF00638.19	Ran_BP1	Domain	1	108	122	52	7.8e-14	CL0266
ENST00000035307	242	759	242	759	PF05679.17	CHGN	Family	1	514	514	491.4	3.4e-147	CL0110
ENST00000037243	13	116	13	116	PF02991.17	Atg8	Domain	1	104	104	168.3	4.3e-50	CL0072
ENST00000037869	5	131	5	132	PF05811.14	DUF842	Family	1	130	131	148.7	7.3e-44	No_clan
ENST00000038176	177	293	176	294	PF02893.21	GRAM	Domain	2	113	114	70.8	8.2e-20	CL0266
ENST00000038176	707	740	704	740	PF00400.33	WD40	Repeat	4	38	38	16.2	0.015	CL0186
ENST00000038176	304	575	303	575	PF02138.19	Beach	Family	2	274	274	382	1.5e-114	No_clan
ENST00000039989	297	326	295	328	PF13181.7	TPR_8	Repeat	3	32	34	15.3	0.017	CL0020
ENST00000039989	694	719	691	722	PF13181.7	TPR_8	Repeat	6	31	34	13.2	0.08	CL0020
ENST00000040584	150	206	150	206	PF00046.30	Homeodomain	Domain	1	57	57	75.8	1.7e-21	CL0123
ENST00000040663	44	346	44	346	PF01008.18	IF-2B	Family	1	282	282	261.6	7.6e-78	CL0246
ENST00000040738	57	152	56	152	PF05205.13	COMPASS-Shg1	Family	2	102	102	82.2	3.6e-23	No_clan
ENST00000040877	1464	1605	1463	1606	PF00588.20	SpoU_methylase	Family	2	141	142	106.9	9.8e-31	CL0098
ENST00000043402	61	115	60	116	PF13855.7	LRR_8	Repeat	5	59	61	43	2.9e-11	CL0022
ENST00000043402	156	213	156	214	PF13855.7	LRR_8	Repeat	3	60	61	56.6	1.6e-15	CL0022
ENST00000044462	30	215	28	216	PF00227.27	Proteasome	Domain	3	189	190	187.1	2.2e-55	CL0052
ENST00000044462	5	27	5	27	PF10584.10	Proteasome_A_N	Family	1	23	23	49.9	1.8e-13	CL0052
ENST00000045347	10	422	9	422	PF15244.7	HSD3	Family	2	416	416	721.2	5.9e-217	No_clan
ENST00000046640	267	324	265	325	PF04193.15	PQ-loop	Repeat	3	60	61	64	8.1e-18	CL0141
ENST00000046640	126	183	126	186	PF04193.15	PQ-loop	Repeat	1	58	61	70.8	6e-20	CL0141
ENST00000052569	282	359	280	360	PF00595.25	PDZ	Domain	3	81	82	61.1	9.9e-17	CL0466
ENST00000053468	80	173	77	173	PF00338.23	Ribosomal_S10	Family	4	98	98	84.5	4.7e-24	No_clan
ENST00000053867	455	496	455	496	PF00396.19	Granulin	Family	1	42	42	57	1.9e-15	No_clan
ENST00000053867	377	417	377	417	PF00396.19	Granulin	Family	1	42	42	57.4	1.4e-15	No_clan
ENST00000053867	295	336	295	336	PF00396.19	Granulin	Family	1	42	42	62	5e-17	No_clan
ENST00000053867	220	261	220	261	PF00396.19	Granulin	Family	1	42	42	55.3	6.3e-15	No_clan
ENST00000053867	138	179	138	179	PF00396.19	Granulin	Family	1	42	42	52.2	5.7e-14	No_clan
ENST00000053867	72	112	72	113	PF00396.19	Granulin	Family	1	41	42	49.1	5.6e-13	No_clan
ENST00000053867	532	573	532	573	PF00396.19	Granulin	Family	1	42	42	52.1	6.3e-14	No_clan
ENST00000054666	11	98	11	99	PF00957.22	Synaptobrevin	Family	1	88	89	119.1	5.2e-35	CL0445
ENST00000054950	257	270	251	274	PF13202.7	EF-hand_5	Domain	9	22	25	15	0.012	CL0220
ENST00000054950	87	144	81	145	PF13499.7	EF-hand_7	Domain	7	69	70	31.6	1.7e-07	CL0220
ENST00000054950	211	228	208	233	PF13202.7	EF-hand_5	Domain	4	21	25	16.5	0.0043	CL0220
ENST00000055077	72	189	72	193	PF00004.30	AAA	Domain	1	128	132	49.8	4.5e-13	CL0023
ENST00000055077	258	343	258	343	PF08542.12	Rep_fac_C	Domain	1	88	88	82.2	2.6e-23	CL0604
ENST00000055335	160	283	151	284	PF03370.14	CBM_21	Domain	17	112	113	99.5	1.3e-28	CL0576
ENST00000056233	549	638	549	642	PF03131.18	bZIP_Maf	Coiled-coil	1	88	92	61.6	7.6e-17	CL0018
ENST00000057513	149	243	144	243	PF16516.6	CC2-LZ	Coiled-coil	6	100	100	54.2	1.5e-14	No_clan
ENST00000060969	2	187	2	187	PF05769.12	SIKE	Family	1	180	180	227.4	1.2e-67	No_clan
ENST00000064571	72	198	72	198	PF00386.22	C1q	Domain	1	127	127	86	2.4e-24	CL0100
ENST00000064778	1	244	1	244	PF14944.7	TCRP1	Family	1	243	243	384.6	2.6e-115	No_clan
ENST00000066544	602	633	601	634	PF13181.7	TPR_8	Repeat	2	33	34	13.3	0.074	CL0020
ENST00000066544	567	600	567	600	PF00515.29	TPR_1	Repeat	1	34	34	29.6	4e-07	CL0020
ENST00000066544	636	667	635	668	PF00515.29	TPR_1	Repeat	2	33	34	37.5	1.3e-09	CL0020
ENST00000066544	17	93	17	95	PF12895.8	ANAPC3	Domain	1	80	82	80.7	6.8e-23	CL0020
ENST00000072516	89	136	88	137	PF18452.2	Ig_6	Domain	2	47	50	58.5	3.8e-16	CL0011
ENST00000072516	242	335	242	336	PF13927.7	Ig_3	Domain	1	78	79	31.1	2.7e-07	CL0011
ENST00000072516	405	565	404	570	PF01582.21	TIR	Family	2	171	176	137	5.7e-40	CL0173
ENST00000072644	101	275	98	277	PF04893.18	Yip1	Domain	3	171	173	69.5	3.1e-19	CL0112
ENST00000072869	292	387	284	389	PF03109.17	ABC1	Family	24	117	119	56.5	2.9e-15	CL0016
ENST00000075120	14	465	13	465	PF00083.25	Sugar_tr	Family	2	452	452	522.4	1e-156	CL0015
ENST00000075322	166	478	166	478	PF01663.23	Phosphodiest	Family	1	357	357	260.2	4.1e-77	CL0088
ENST00000075322	58	96	57	97	PF01033.18	Somatomedin_B	Family	2	40	41	37.1	2.9e-09	No_clan
ENST00000075322	612	844	602	845	PF01223.24	Endonuclease_NS	Domain	18	225	226	39.4	5.9e-10	CL0263
ENST00000075322	101	140	101	141	PF01033.18	Somatomedin_B	Family	1	40	41	34.9	1.4e-08	No_clan
ENST00000075430	716	832	716	839	PF09309.11	FCP1_C	Domain	1	130	260	137	1e-39	No_clan
ENST00000075430	184	322	183	331	PF03031.19	NIF	Family	2	131	156	84.5	6.6e-24	CL0137
ENST00000075503	116	377	114	380	PF07714.18	PK_Tyr_Ser-Thr	Domain	3	256	259	201.6	1.4e-59	CL0016
ENST00000078429	19	348	16	348	PF00503.21	G-alpha	Domain	1	354	354	386.7	1.1e-115	CL0023
ENST00000081029	146	255	141	267	PF10213.10	MRP-S28	Family	8	114	127	76.6	2.3e-21	CL0337
ENST00000083182	475	508	470	509	PF13374.7	TPR_10	Repeat	6	38	42	20.4	0.00035	CL0020
ENST00000083182	400	461	397	461	PF13424.7	TPR_12	Repeat	16	77	77	38.8	8.9e-10	CL0020
ENST00000084795	1	136	1	136	PF17135.5	Ribosomal_L18	Family	52	187	187	228.1	5.7e-68	CL0588
ENST00000085068	16	178	16	179	PF00857.21	Isochorismatase	Family	1	174	175	71.9	7.3e-20	No_clan
ENST00000156084	220	336	219	338	PF02338.20	OTU	Family	2	123	127	62.3	6.1e-17	CL0125
ENST00000156109	243	273	243	274	PF00467.30	KOW	Family	1	31	32	27.2	2.5e-06	CL0107
ENST00000156109	155	208	149	211	PF12656.8	G-patch_2	Domain	7	58	61	71.4	5e-20	CL0449
ENST00000156471	1115	1305	1115	1308	PF13087.7	AAA_12	Domain	1	196	199	86.7	1.6e-24	CL0023
ENST00000156471	20	802	18	802	PF16399.6	Aquarius_N	Family	3	797	797	1060.7	0	No_clan
ENST00000156471	802	1106	801	1107	PF13086.7	AAA_11	Domain	2	260	261	98.4	6e-28	CL0023
ENST00000156626	303	589	302	589	PF00777.19	Glyco_transf_29	Family	2	271	271	266.5	2.6e-79	No_clan
ENST00000157600	308	361	308	364	PF00412.23	LIM	Domain	1	55	58	42	8.1e-11	CL0167
ENST00000157600	117	200	116	200	PF06297.15	PET	Domain	2	85	85	127.4	2e-37	No_clan
ENST00000157600	262	302	243	304	PF00412.23	LIM	Domain	16	56	58	43.5	2.8e-11	CL0167
ENST00000157812	202	335	202	335	PF00004.30	AAA	Domain	1	132	132	149.5	6.7e-44	CL0023
ENST00000157812	358	401	357	401	PF17862.2	AAA_lid_3	Domain	2	45	45	36.9	2.4e-09	CL0671
ENST00000157812	89	144	89	144	PF16450.6	Prot_ATP_ID_OB	Domain	1	56	56	44.5	1.1e-11	CL0021
ENST00000158526	71	250	68	260	PF04921.15	XAP5	Family	1	197	255	194.1	3.9e-57	No_clan
ENST00000158771	13	203	13	203	PF04511.16	DER1	Family	1	191	191	264.6	5.4e-79	CL0207
ENST00000160373	34	138	32	139	PF09727.10	CortBP2	Family	3	113	191	108.2	4.8e-31	No_clan
ENST00000160373	809	865	803	875	PF12796.8	Ank_2	Repeat	25	75	83	46.5	4.2e-12	CL0465
ENST00000160373	714	805	714	807	PF12796.8	Ank_2	Repeat	1	81	83	66	3.6e-18	CL0465
ENST00000160827	64	368	49	368	PF00225.24	Kinesin	Domain	16	333	333	310	1.6e-92	CL0023
ENST00000160827	596	647	595	650	PF12836.8	HHH_3	Domain	8	59	65	41.9	8.8e-11	CL0198
ENST00000161559	332	407	331	411	PF00047.26	ig	Domain	2	83	87	61.8	5.3e-17	CL0011
ENST00000161559	39	140	38	141	PF07686.18	V-set	Domain	2	108	109	50.8	1.6e-13	CL0011
ENST00000161559	146	219	146	219	PF13927.7	Ig_3	Domain	1	79	79	38.8	1.1e-09	CL0011
ENST00000161559	240	316	239	318	PF13895.7	Ig_2	Domain	2	77	79	53.8	1.9e-14	CL0011
ENST00000161863	809	890	809	928	PF04408.24	HA2	Domain	1	79	109	66.5	2.3e-18	No_clan
ENST00000161863	198	352	196	355	PF00270.30	DEAD	Domain	3	170	176	37.6	1.8e-09	CL0023
ENST00000161863	611	743	607	744	PF00271.32	Helicase_C	Family	5	110	111	55	8.8e-15	CL0023
ENST00000161863	52	104	45	104	PF01424.23	R3H	Domain	9	60	60	41.6	9.1e-11	No_clan
ENST00000161863	1289	1353	1288	1362	PF04146.16	YTH	Domain	2	64	185	77.7	1.2e-21	CL0178
ENST00000161863	971	1065	971	1067	PF07717.17	OB_NTP_bind	Domain	1	81	83	42.9	4.8e-11	CL0021
ENST00000161863	1358	1419	1351	1419	PF04146.16	YTH	Domain	129	185	185	70.8	1.6e-19	CL0178
ENST00000162044	2	476	2	477	PF10268.10	Tmemb_161AB	Family	1	480	481	652.4	3.9e-196	No_clan
ENST00000162330	655	864	654	864	PF12026.9	CAS_C	Domain	2	206	206	253.9	1.3e-75	No_clan
ENST00000162330	454	607	454	608	PF08824.11	Serine_rich	Domain	1	156	157	147.7	2.8e-43	No_clan
ENST00000162330	9	56	9	57	PF00018.29	SH3_1	Domain	1	47	48	49.4	2.5e-13	CL0010
ENST00000162749	358	440	356	441	PF00531.23	Death	Domain	3	85	86	63.8	1.3e-17	CL0041
ENST00000162749	127	166	127	166	PF00020.19	TNFR_c6	Domain	1	39	39	25.7	1.1e-05	CL0607
ENST00000162749	84	125	84	125	PF00020.19	TNFR_c6	Domain	1	39	39	40.9	2.1e-10	CL0607
ENST00000162749	44	81	44	81	PF00020.19	TNFR_c6	Domain	1	39	39	22.6	0.00011	CL0607
ENST00000163416	420	725	420	725	PF09787.10	Golgin_A5	Coiled-coil	1	306	306	478.9	7.1e-144	No_clan
ENST00000164227	280	358	280	365	PF12796.8	Ank_2	Repeat	1	72	83	35.9	8.6e-09	CL0465
ENST00000164227	186	271	183	272	PF12796.8	Ank_2	Repeat	11	82	83	50.4	2.6e-13	CL0465
ENST00000164227	134	158	134	170	PF00023.31	Ank	Repeat	1	21	33	14.8	0.03	CL0465
ENST00000164305	63	449	62	449	PF03901.18	Glyco_transf_22	Family	2	417	417	414.6	5.5e-124	CL0111
ENST00000165524	24	68	24	68	PF15172.7	Prolactin_RP	Family	1	45	45	92.5	8.6e-27	No_clan
ENST00000165698	19	94	19	95	PF03134.20	TB2_DP1_HVA22	Family	1	77	78	91.4	2.6e-26	No_clan
ENST00000166345	175	320	175	321	PF00004.30	AAA	Domain	1	131	132	106.6	1.3e-30	CL0023
ENST00000166534	26	156	26	157	PF08336.12	P4Ha_N	Family	1	134	135	131.8	1.5e-38	No_clan
ENST00000166534	416	519	416	519	PF13640.7	2OG-FeII_Oxy_3	Domain	1	96	96	57.7	1.7e-15	CL0029
ENST00000167218	135	172	135	172	PF01753.19	zf-MYND	Domain	1	38	38	34.8	1.3e-08	CL0175
ENST00000167462	433	451	414	451	PF00400.33	WD40	Repeat	20	38	38	14.8	0.042	CL0186
ENST00000167462	272	372	271	372	PF08366.14	LLGL	Family	2	104	104	134.1	2.1e-39	No_clan
ENST00000167586	114	424	114	425	PF00038.22	Filament	Coiled-coil	1	311	312	407.3	5.2e-122	No_clan
ENST00000168216	12	211	11	213	PF00106.26	adh_short	Domain	2	192	195	161.1	2.2e-47	CL0063
ENST00000168712	82	203	82	203	PF00167.19	FGF	Domain	1	125	125	130.5	3.4e-38	CL0066
ENST00000169298	176	384	157	386	PF00777.19	Glyco_transf_29	Family	48	263	271	126	1.8e-36	No_clan
ENST00000169551	100	244	100	244	PF08294.12	TIM21	Domain	1	145	145	159.3	5.6e-47	CL0455
ENST00000170168	802	961	802	962	PF15870.6	EloA-BP1	Family	1	165	166	227.4	1.1e-67	No_clan
ENST00000170447	326	348	326	348	PF14608.7	zf-CCCH_2	Domain	1	19	19	24.7	2.4e-05	CL0537
ENST00000170447	238	291	238	291	PF00097.26	zf-C3HC4	Domain	1	41	41	22.9	5.7e-05	CL0229
ENST00000170447	169	191	167	191	PF00642.25	zf-CCCH	Family	4	27	27	24.3	2.2e-05	CL0537
ENST00000170447	36	55	33	57	PF00642.25	zf-CCCH	Family	5	25	27	27	3e-06	CL0537
ENST00000170447	7	27	6	27	PF18044.2	zf-CCCH_4	Domain	2	22	22	27.4	2e-06	CL0537
ENST00000170564	32	116	31	116	PF07713.14	DUF1604	Family	2	85	85	122.1	6.3e-36	No_clan
ENST00000170564	154	178	152	184	PF01585.24	G-patch	Family	3	24	45	28.8	8.5e-07	CL0449
ENST00000173527	115	263	115	264	PF00857.21	Isochorismatase	Family	1	174	175	89.6	2.6e-25	No_clan
ENST00000174618	222	271	221	272	PF00010.27	HLH	Domain	2	53	54	47.1	1.7e-12	No_clan
ENST00000175091	37	140	36	157	PF03821.17	Mtp	Family	2	96	231	27.7	1.9e-06	CL0347
ENST00000175091	161	231	141	232	PF03821.17	Mtp	Family	161	230	231	58.7	6.3e-16	CL0347
ENST00000175506	235	385	234	395	PF00733.22	Asn_synthase	Domain	2	146	355	163.7	9.6e-48	CL0039
ENST00000175506	49	164	47	166	PF13537.7	GATase_7	Domain	3	121	123	89.1	2.1e-25	CL0052
ENST00000175756	56	289	56	290	PF00102.28	Y_phosphatase	Domain	1	234	235	251.2	9.7e-75	CL0031
ENST00000176643	6	421	2	424	PF00171.23	Aldedh	Family	36	458	462	286.1	4e-85	CL0099
ENST00000176763	37	294	36	294	PF00069.26	Pkinase	Domain	2	264	264	215.6	7.8e-64	CL0016
ENST00000176763	587	725	587	725	PF12474.9	PKK	Family	1	139	139	125	2.4e-36	No_clan
ENST00000176763	755	895	755	895	PF12474.9	PKK	Family	1	139	139	121.1	3.7e-35	No_clan
ENST00000177742	61	193	61	194	PF16053.6	MRP-S34	Family	1	129	130	163.8	1.7e-48	No_clan
ENST00000178638	31	288	31	288	PF00194.22	Carb_anhydrase	Domain	1	254	254	303.9	9.2e-91	No_clan
ENST00000178640	19	91	18	100	PF00564.25	PB1	Domain	2	78	84	46.6	2.5e-12	CL0072
ENST00000178640	170	419	166	419	PF00069.26	Pkinase	Domain	5	264	264	214.9	1.3e-63	CL0016
ENST00000179259	7	140	6	150	PF00300.23	His_Phos_1	Domain	2	134	194	102.4	2.4e-29	CL0071
ENST00000180173	109	448	109	448	PF06602.15	Myotub-related	Domain	1	355	355	479	7.8e-144	CL0031
ENST00000181839	707	998	705	998	PF00069.26	Pkinase	Domain	3	264	264	246.5	2.9e-73	CL0016
ENST00000182527	113	311	113	312	PF03798.17	TRAM_LAG1_CLN8	Domain	1	196	197	90.5	1.2e-25	No_clan
ENST00000182527	49	110	46	110	PF08390.12	TRAM1	Family	4	64	64	69.4	1.5e-19	No_clan
ENST00000184266	5	128	5	128	PF07225.13	NDUF_B4	Family	1	124	124	202.5	1.5e-60	No_clan
ENST00000184956	418	599	418	599	PF13251.7	DUF4042	Family	1	182	182	235.1	4.4e-70	CL0020
ENST00000185150	111	199	111	199	PF07915.14	PRKCSH	Family	1	81	81	65.5	6.7e-18	CL0226
ENST00000185150	342	421	342	421	PF07915.14	PRKCSH	Family	1	81	81	89.6	2e-25	CL0226
ENST00000186436	109	191	108	191	PF12371.9	TMEM131_like	Family	2	84	84	81.8	3.2e-23	CL0556
ENST00000187879	313	335	313	335	PF00096.27	zf-C2H2	Domain	1	23	23	21.8	0.00017	CL0361
ENST00000187879	8	48	7	48	PF01352.28	KRAB	Family	2	42	42	80.5	5.1e-23	No_clan
ENST00000187879	369	391	369	391	PF00096.27	zf-C2H2	Domain	1	23	23	17.7	0.0036	CL0361
ENST00000187879	145	167	145	167	PF00096.27	zf-C2H2	Domain	1	23	23	18.3	0.0023	CL0361
ENST00000187879	257	279	257	279	PF00096.27	zf-C2H2	Domain	1	23	23	15.9	0.013	CL0361
ENST00000187879	173	195	173	195	PF00096.27	zf-C2H2	Domain	1	23	23	25.6	1.1e-05	CL0361
ENST00000187879	229	251	229	251	PF00096.27	zf-C2H2	Domain	1	23	23	18.3	0.0023	CL0361
ENST00000188312	2	394	1	395	PF00022.20	Actin	Family	5	384	385	288.1	8.3e-86	CL0108
ENST00000188376	69	149	61	151	PF00153.28	Mito_carr	Family	10	95	97	68.1	4.8e-19	No_clan
ENST00000188376	261	339	258	342	PF00153.28	Mito_carr	Family	4	93	97	33.2	3.7e-08	No_clan
ENST00000188376	164	246	160	248	PF00153.28	Mito_carr	Family	8	95	97	64.6	5.7e-18	No_clan
ENST00000190165	249	284	249	285	PF03474.15	DMA	Domain	1	36	37	58.4	3.7e-16	CL0214
ENST00000190165	25	71	25	71	PF00751.19	DM	Family	1	47	47	83.2	8.5e-24	No_clan
ENST00000190611	91	178	91	180	PF15409.7	PH_8	Domain	1	87	89	45.9	5.2e-12	CL0266
ENST00000190611	570	918	570	918	PF01237.19	Oxysterol_BP	Family	1	373	373	439.2	9.8e-132	No_clan
ENST00000191018	39	476	39	477	PF00450.23	Peptidase_S10	Domain	1	415	416	462.6	1.7e-138	CL0028
ENST00000191063	141	234	141	236	PF12796.8	Ank_2	Repeat	1	81	83	61.9	6.4e-17	CL0465
ENST00000191063	105	134	104	135	PF00023.31	Ank	Repeat	3	32	33	26.3	7e-06	CL0465
ENST00000191063	241	283	239	283	PF13637.7	Ank_4	Repeat	3	44	55	26.9	5.3e-06	CL0465
ENST00000191063	35	97	10	103	PF12796.8	Ank_2	Repeat	24	79	83	43.5	3.7e-11	CL0465
ENST00000192788	3	95	1	104	PF12624.8	Chorein_N	Family	3	92	116	59.5	3.3e-16	No_clan
ENST00000193322	84	328	84	328	PF09777.10	OSTMP1	Family	1	236	236	314.9	2.9e-94	No_clan
ENST00000193403	822	888	822	888	PF08726.11	EFhand_Ca_insen	Domain	1	69	69	95.8	1.2e-27	CL0220
ENST00000193403	631	732	630	733	PF00435.22	Spectrin	Domain	2	104	105	47.1	2.8e-12	No_clan
ENST00000193403	510	620	509	620	PF00435.22	Spectrin	Domain	2	105	105	64.4	1.1e-17	No_clan
ENST00000193403	394	498	394	499	PF00435.22	Spectrin	Domain	1	104	105	89	2.6e-25	No_clan
ENST00000193403	275	383	274	384	PF00435.22	Spectrin	Domain	2	104	105	53	4e-14	No_clan
ENST00000193403	145	250	144	251	PF00307.32	CH	Domain	2	108	109	91.7	3.1e-26	CL0188
ENST00000193403	32	135	31	136	PF00307.32	CH	Domain	2	108	109	84.2	6.7e-24	CL0188
ENST00000194118	277	312	277	312	PF08238.13	Sel1	Repeat	1	38	38	41.7	1.2e-10	CL0020
ENST00000194118	386	420	385	420	PF08238.13	Sel1	Repeat	2	38	38	28.8	1.4e-06	CL0020
ENST00000194155	458	554	458	554	PF00028.18	Cadherin	Domain	1	93	93	56.4	3.1e-15	CL0159
ENST00000194155	33	114	32	114	PF08266.13	Cadherin_2	Domain	2	83	83	121.8	7.8e-36	CL0159
ENST00000194155	357	443	356	444	PF00028.18	Cadherin	Domain	4	92	93	41.1	1.8e-10	CL0159
ENST00000194155	582	663	577	665	PF00028.18	Cadherin	Domain	9	91	93	40.4	3e-10	CL0159
ENST00000194155	688	770	687	770	PF16492.6	Cadherin_C_2	Family	2	85	85	95.1	3.3e-27	No_clan
ENST00000194155	143	234	140	235	PF00028.18	Cadherin	Domain	4	92	93	43	4.9e-11	CL0159
ENST00000194155	249	339	249	340	PF00028.18	Cadherin	Domain	1	92	93	64.9	7e-18	CL0159
ENST00000194214	18	122	15	132	PF00754.26	F5_F8_type_C	Domain	4	115	127	31.8	1.3e-07	CL0202
ENST00000194530	58	369	58	369	PF00069.26	Pkinase	Domain	1	264	264	125.4	2.6e-36	CL0016
ENST00000194672	912	1106	911	1107	PF05057.15	DUF676	Family	2	218	219	206.7	3e-61	CL0028
ENST00000196061	640	726	637	727	PF03171.21	2OG-FeII_Oxy	Domain	4	100	101	27	4.8e-06	CL0029
ENST00000196169	554	611	543	615	PF00567.25	TUDOR	Domain	51	107	122	41.2	1.5e-10	CL0049
ENST00000196169	195	230	194	230	PF00627.32	UBA	Domain	2	37	37	30	3.5e-07	CL0214
ENST00000196169	1	72	1	72	PF08585.13	RMI1_N	Domain	146	216	216	64.1	1.6e-17	CL0021
ENST00000196371	303	500	302	501	PF01144.24	CoA_trans	Domain	2	216	217	165	1.6e-48	CL0246
ENST00000196371	46	271	43	272	PF01144.24	CoA_trans	Domain	4	216	217	260.2	1.2e-77	CL0246
ENST00000196482	481	503	481	503	PF00096.27	zf-C2H2	Domain	1	23	23	18.6	0.0018	CL0361
ENST00000196482	397	419	397	419	PF00096.27	zf-C2H2	Domain	1	23	23	18.4	0.0022	CL0361
ENST00000196482	369	391	369	391	PF00096.27	zf-C2H2	Domain	1	23	23	20.4	0.00052	CL0361
ENST00000196482	341	363	341	363	PF00096.27	zf-C2H2	Domain	1	23	23	21	0.00032	CL0361
ENST00000196482	313	335	313	335	PF00096.27	zf-C2H2	Domain	1	23	23	28.4	1.4e-06	CL0361
ENST00000196482	285	307	285	307	PF00096.27	zf-C2H2	Domain	1	23	23	25.8	9.6e-06	CL0361
ENST00000196482	425	447	425	447	PF00096.27	zf-C2H2	Domain	1	23	23	24.7	2.1e-05	CL0361
ENST00000196482	1	41	1	41	PF01352.28	KRAB	Family	2	42	42	76	1.3e-21	No_clan
ENST00000196482	257	279	257	279	PF00096.27	zf-C2H2	Domain	1	23	23	21.4	0.00025	CL0361
ENST00000196489	298	320	298	320	PF00096.27	zf-C2H2	Domain	1	23	23	25.1	1.6e-05	CL0361
ENST00000196489	438	460	438	460	PF00096.27	zf-C2H2	Domain	1	23	23	22.7	9.4e-05	CL0361
ENST00000196489	382	404	382	404	PF00096.27	zf-C2H2	Domain	1	23	23	22.5	0.00011	CL0361
ENST00000196489	466	488	466	488	PF00096.27	zf-C2H2	Domain	1	23	23	25	1.7e-05	CL0361
ENST00000196489	494	516	494	516	PF00096.27	zf-C2H2	Domain	1	23	23	22.3	0.00012	CL0361
ENST00000196489	522	544	522	544	PF00096.27	zf-C2H2	Domain	1	23	23	22.3	0.00013	CL0361
ENST00000196489	354	376	354	376	PF00096.27	zf-C2H2	Domain	1	23	23	27.4	3e-06	CL0361
ENST00000196489	270	292	270	292	PF00096.27	zf-C2H2	Domain	1	23	23	26.3	6.8e-06	CL0361
ENST00000196489	550	572	550	572	PF00096.27	zf-C2H2	Domain	1	23	23	22.4	0.00011	CL0361
ENST00000196489	326	348	326	348	PF00096.27	zf-C2H2	Domain	1	23	23	23.7	4.4e-05	CL0361
ENST00000196489	27	66	27	67	PF01352.28	KRAB	Family	1	40	42	77	6.3e-22	No_clan
ENST00000196489	410	432	410	432	PF00096.27	zf-C2H2	Domain	1	23	23	17.7	0.0037	CL0361
ENST00000196551	62	204	51	204	PF00177.22	Ribosomal_S7	Domain	16	149	149	128.7	1.4e-37	No_clan
ENST00000198767	55	585	50	586	PF05327.12	RRN3	Family	11	556	557	447.4	6.9e-134	No_clan
ENST00000198939	160	292	159	292	PF04818.14	CID	Domain	2	123	123	87.4	8.6e-25	CL0020
ENST00000198939	853	899	852	900	PF01585.24	G-patch	Family	2	44	45	45.4	5.7e-12	CL0449
ENST00000198939	13	60	13	61	PF01805.21	Surp	Family	1	50	53	57	1.4e-15	No_clan
ENST00000199320	30	254	27	274	PF00398.21	RrnaAD	Domain	4	237	265	222.4	5.3e-66	CL0063
ENST00000199389	167	239	167	245	PF00069.26	Pkinase	Domain	1	73	264	49.5	3.5e-13	CL0016
ENST00000199389	380	583	340	583	PF00069.26	Pkinase	Domain	73	264	264	107.6	6.8e-31	CL0016
ENST00000199448	89	210	87	210	PF00811.19	Ependymin	Family	4	127	127	132.5	1e-38	No_clan
ENST00000199706	81	136	76	138	PF00830.20	Ribosomal_L28	Family	7	58	60	30.9	2.2e-07	No_clan
ENST00000199708	7	107	7	107	PF00042.23	Globin	Domain	1	110	110	84.4	7.8e-24	CL0090
ENST00000199764	40	140	38	141	PF07686.18	V-set	Domain	3	108	109	53.6	2.2e-14	CL0011
ENST00000199764	240	314	239	318	PF13895.7	Ig_2	Domain	2	76	79	65.1	5.6e-18	CL0011
ENST00000199764	146	219	146	219	PF13927.7	Ig_3	Domain	1	79	79	38.7	1.1e-09	CL0011
ENST00000199814	234	298	234	299	PF00076.23	RRM_1	Domain	1	69	70	39.7	3.3e-10	CL0221
ENST00000200135	9	563	9	564	PF06248.14	Zw10	Family	1	543	544	781.2	5.1e-235	CL0295
ENST00000200453	549	618	541	619	PF10488.10	PP1c_bdg	Domain	222	286	287	42.3	6.7e-11	No_clan
ENST00000200457	279	334	279	336	PF00412.23	LIM	Domain	1	56	58	49.5	3.7e-13	CL0167
ENST00000200457	399	461	399	464	PF00412.23	LIM	Domain	1	54	58	28.2	1.6e-06	CL0167
ENST00000200457	339	395	339	395	PF00412.23	LIM	Domain	1	58	58	42.7	4.8e-11	CL0167
ENST00000200639	218	357	218	358	PF01299.18	Lamp	Family	1	147	148	176.3	3.5e-52	No_clan
ENST00000200691	1	68	1	68	PF00131.21	Metallothio	Domain	1	65	65	81.9	2.8e-23	CL0461
ENST00000201015	35	127	34	128	PF01279.18	Parathyroid	Family	2	106	107	118.1	2.7e-34	No_clan
ENST00000201586	60	304	60	305	PF00685.28	Sulfotransfer_1	Domain	1	266	267	258.6	6.6e-77	CL0023
ENST00000201979	82	243	82	245	PF00071.23	Ras	Domain	1	160	162	112.5	1.5e-32	CL0023
ENST00000202017	29	106	13	110	PF01920.21	Prefoldin_2	Coiled-coil	20	96	106	30.1	3.7e-07	CL0200
ENST00000202556	1026	1073	1025	1073	PF00018.29	SH3_1	Domain	2	48	48	47.5	1e-12	CL0010
ENST00000202556	894	980	892	984	PF12796.8	Ank_2	Repeat	3	79	83	58	1.1e-15	CL0465
ENST00000202677	1664	1828	1664	1840	PF02145.16	Rap_GAP	Family	1	172	185	152	1.3e-44	No_clan
ENST00000202773	36	95	36	95	PF03868.16	Ribosomal_L6e_N	Domain	1	60	60	118.4	1.2e-34	No_clan
ENST00000202773	181	288	181	288	PF01159.20	Ribosomal_L6e	Family	1	112	112	139.3	7.2e-41	No_clan
ENST00000202816	759	787	759	787	PF08159.13	NUC153	Domain	1	29	29	44.7	8.5e-12	No_clan
ENST00000202834	13	118	2	118	PF05915.13	DUF872	Family	15	119	119	70.9	9.9e-20	No_clan
ENST00000202967	62	267	62	267	PF02146.18	SIR2	Family	1	179	179	177.5	2.5e-52	CL0085
ENST00000203001	20	254	19	322	PF04189.14	Gcd10p	Family	2	278	312	234.5	1.5e-69	No_clan
ENST00000203166	7	618	7	619	PF14817.7	HAUS5	Family	1	679	680	648.3	1.8e-194	No_clan
ENST00000203407	210	395	210	395	PF05193.22	Peptidase_M16_C	Domain	1	183	183	110.1	1.3e-31	CL0094
ENST00000203407	58	204	58	205	PF00675.21	Peptidase_M16	Family	1	148	149	170.9	1.8e-50	CL0094
ENST00000203630	26	199	15	199	PF10248.10	Mlf1IP	Family	3	174	174	218.7	5.2e-65	No_clan
ENST00000203664	3	229	1	230	PF10275.10	Peptidase_C65	Family	3	245	246	249.3	3.8e-74	CL0125
ENST00000204549	170	481	169	482	PF16021.6	PDCD7	Family	2	305	306	380.6	5.1e-114	No_clan
ENST00000204566	87	159	39	171	PF00561.21	Abhydrolase_1	Domain	59	128	257	32.4	7.4e-08	CL0028
ENST00000204679	64	173	48	211	PF13015.7	PRKCSH_1	Family	35	132	154	36.1	4.8e-09	CL0226
ENST00000204961	31	164	30	164	PF00812.18	Ephrin	Domain	2	138	138	153.1	4.3e-45	CL0026
ENST00000205061	732	786	732	788	PF00839.18	Cys_rich_FGFR	Family	1	56	58	32.9	5.4e-08	No_clan
ENST00000205061	670	728	669	729	PF00839.18	Cys_rich_FGFR	Family	2	57	58	40.5	2.4e-10	No_clan
ENST00000205061	613	667	612	668	PF00839.18	Cys_rich_FGFR	Family	2	57	58	49.8	2.8e-13	No_clan
ENST00000205061	479	536	478	537	PF00839.18	Cys_rich_FGFR	Family	2	57	58	50.8	1.4e-13	No_clan
ENST00000205061	418	470	417	473	PF00839.18	Cys_rich_FGFR	Family	2	55	58	47.3	1.8e-12	No_clan
ENST00000205061	349	411	349	413	PF00839.18	Cys_rich_FGFR	Family	1	56	58	47.4	1.6e-12	No_clan
ENST00000205061	858	910	857	912	PF00839.18	Cys_rich_FGFR	Family	2	56	58	46.9	2.3e-12	No_clan
ENST00000205061	291	345	289	346	PF00839.18	Cys_rich_FGFR	Family	3	57	58	49.7	3e-13	No_clan
ENST00000205061	154	210	153	212	PF00839.18	Cys_rich_FGFR	Family	2	56	58	45.3	7.2e-12	No_clan
ENST00000205061	915	974	915	979	PF00839.18	Cys_rich_FGFR	Family	1	53	58	59.1	3.6e-16	No_clan
ENST00000205061	983	1038	982	1042	PF00839.18	Cys_rich_FGFR	Family	2	54	58	45.6	6.1e-12	No_clan
ENST00000205061	1046	1100	1044	1101	PF00839.18	Cys_rich_FGFR	Family	3	57	58	50.8	1.4e-13	No_clan
ENST00000205061	800	855	799	856	PF00839.18	Cys_rich_FGFR	Family	2	57	58	56.3	2.6e-15	No_clan
ENST00000205061	540	602	540	604	PF00839.18	Cys_rich_FGFR	Family	1	56	58	47.9	1.1e-12	No_clan
ENST00000205061	215	274	214	278	PF00839.18	Cys_rich_FGFR	Family	2	54	58	50.7	1.5e-13	No_clan
ENST00000205194	96	156	76	167	PF00583.26	Acetyltransf_1	Family	34	93	117	27	4.2e-06	CL0257
ENST00000205214	967	1003	967	1007	PF13570.7	PQQ_3	Repeat	1	35	40	19	0.0015	CL0186
ENST00000205214	825	938	819	944	PF13360.7	PQQ_2	Domain	37	152	237	30.4	3e-07	CL0186
ENST00000205214	558	625	557	626	PF00550.26	PP-binding	Domain	2	66	67	26.9	4.8e-06	CL0314
ENST00000205214	9	449	7	450	PF00501.29	AMP-binding	Family	3	423	424	171.2	2.7e-50	CL0378
ENST00000205402	43	370	42	370	PF07992.15	Pyr_redox_2	Domain	2	295	295	222.7	6.1e-66	CL0063
ENST00000205402	389	497	389	498	PF02852.23	Pyr_redox_dim	Domain	1	109	110	141.6	1e-41	CL0608
ENST00000205636	39	153	35	154	PF01284.24	MARVEL	Domain	7	143	144	44.5	1.5e-11	CL0396
ENST00000205948	89	137	81	137	PF00084.21	Sushi	Domain	6	56	56	40.1	4.2e-10	CL0001
ENST00000205948	23	72	23	79	PF00084.21	Sushi	Domain	1	49	56	33.7	4.2e-08	CL0001
ENST00000205948	261	345	261	345	PF09014.11	Sushi_2	Domain	1	88	88	118.5	9.1e-35	CL0001
ENST00000205948	142	200	142	200	PF00084.21	Sushi	Domain	1	56	56	46.2	5.2e-12	CL0001
ENST00000205948	205	260	205	260	PF00084.21	Sushi	Domain	1	56	56	40.1	4e-10	CL0001
ENST00000206020	47	108	47	108	PF01424.23	R3H	Domain	1	60	60	52.6	3.2e-14	No_clan
ENST00000206380	9	256	8	256	PF15111.7	TMEM101	Family	2	249	249	396.6	4.4e-119	CL0131
ENST00000206451	104	245	103	247	PF02252.19	PA28_beta	Family	2	143	145	199.8	1.6e-59	No_clan
ENST00000206451	9	68	8	68	PF02251.19	PA28_alpha	Family	2	61	61	82	2.3e-23	No_clan
ENST00000206474	130	360	127	360	PF14735.7	HAUS4	Family	5	235	235	287.6	7.7e-86	No_clan
ENST00000206542	29	300	23	301	PF00814.26	TsaD	Family	10	270	271	297	1.5e-88	CL0108
ENST00000206595	425	692	409	696	PF00632.26	HECT	Domain	14	301	307	39.7	4e-10	CL0552
ENST00000206595	41	128	41	128	PF13771.7	zf-HC5HC2H	Domain	1	90	90	67.5	9.3e-19	CL0390
ENST00000207870	296	479	295	481	PF02782.17	FGGY_C	Domain	2	196	198	66.6	2.4e-18	CL0108
ENST00000207870	132	287	125	287	PF00370.22	FGGY_N	Domain	93	245	245	46.2	4.1e-12	CL0108
ENST00000209728	193	316	188	323	PF13401.7	AAA_22	Domain	3	130	137	49.8	4.2e-13	CL0023
ENST00000209728	368	405	352	411	PF17872.2	AAA_lid_10	Domain	45	82	99	31.7	1.3e-07	CL0671
ENST00000209728	466	544	465	544	PF09079.12	Cdc6_C	Domain	2	84	84	56.1	2.8e-15	CL0123
ENST00000209873	240	273	235	273	PF00400.33	WD40	Repeat	6	38	38	22	0.00022	CL0186
ENST00000209875	122	174	122	174	PF01393.20	Chromo_shadow	Domain	1	53	53	94.1	4e-27	CL0049
ENST00000209875	20	69	20	69	PF00385.25	Chromo	Domain	1	54	54	65.2	3.6e-18	CL0049
ENST00000209884	449	494	449	494	PF01344.26	Kelch_1	Repeat	1	46	46	51.3	6.6e-14	CL0186
ENST00000209884	59	164	58	165	PF00651.32	BTB	Domain	2	110	111	111.8	1.9e-32	CL0033
ENST00000209884	403	447	402	447	PF01344.26	Kelch_1	Repeat	2	46	46	54.3	7.4e-15	CL0186
ENST00000209884	543	585	543	588	PF01344.26	Kelch_1	Repeat	1	43	46	45.8	3.2e-12	CL0186
ENST00000209884	354	393	354	394	PF01344.26	Kelch_1	Repeat	1	40	46	58	5e-16	CL0186
ENST00000209884	317	352	315	352	PF01344.26	Kelch_1	Repeat	11	46	46	45.3	4.6e-12	CL0186
ENST00000209884	496	540	496	541	PF01344.26	Kelch_1	Repeat	1	45	46	51	8.1e-14	CL0186
ENST00000209884	170	271	170	272	PF07707.16	BACK	Domain	1	102	103	129.5	4.7e-38	CL0033
ENST00000210060	45	354	44	354	PF01916.18	DS	Domain	2	288	288	432.1	9e-130	CL0085
ENST00000210313	1	504	1	504	PF10508.10	Proteasom_PSMB	Family	1	497	497	681.7	5.3e-205	CL0020
ENST00000210444	39	276	39	278	PF03102.15	NeuB	Domain	1	239	241	262.7	2.8e-78	CL0036
ENST00000211122	6	76	5	77	PF02798.21	GST_N	Domain	2	75	76	64.9	6.2e-18	CL0172
ENST00000211122	111	199	100	201	PF14497.7	GST_C_3	Domain	12	97	99	69.4	2.4e-19	CL0497
ENST00000211287	28	308	25	308	PF00069.26	Pkinase	Domain	4	264	264	236.9	2.4e-70	CL0016
ENST00000211314	4	92	3	94	PF03647.14	Tmemb_14	Family	2	90	92	89.1	2.5e-25	No_clan
ENST00000211379	271	385	270	386	PF12057.9	BAG6	Domain	2	115	116	142.2	5.2e-42	No_clan
ENST00000211379	19	87	19	89	PF00240.24	ubiquitin	Domain	1	70	72	57.9	6.2e-16	CL0072
ENST00000211936	502	524	502	524	PF00096.27	zf-C2H2	Domain	1	23	23	25.8	9.5e-06	CL0361
ENST00000211936	530	552	530	552	PF00096.27	zf-C2H2	Domain	1	23	23	25.7	1e-05	CL0361
ENST00000211936	418	440	418	440	PF00096.27	zf-C2H2	Domain	1	23	23	27.4	3e-06	CL0361
ENST00000211936	390	412	390	412	PF00096.27	zf-C2H2	Domain	1	23	23	21.2	0.00028	CL0361
ENST00000211936	558	580	558	580	PF00096.27	zf-C2H2	Domain	1	23	23	21.9	0.00017	CL0361
ENST00000211936	586	608	586	608	PF00096.27	zf-C2H2	Domain	1	23	23	22.9	8e-05	CL0361
ENST00000211936	614	636	614	636	PF00096.27	zf-C2H2	Domain	1	23	23	22	0.00016	CL0361
ENST00000211936	642	664	642	664	PF00096.27	zf-C2H2	Domain	1	23	23	25.4	1.3e-05	CL0361
ENST00000211936	362	384	362	384	PF00096.27	zf-C2H2	Domain	1	23	23	24.5	2.6e-05	CL0361
ENST00000211936	670	692	670	692	PF00096.27	zf-C2H2	Domain	1	23	23	25.5	1.2e-05	CL0361
ENST00000211936	698	720	698	720	PF00096.27	zf-C2H2	Domain	1	23	23	20.9	0.00034	CL0361
ENST00000211936	728	748	726	748	PF00096.27	zf-C2H2	Domain	3	23	23	25.8	9.9e-06	CL0361
ENST00000211936	334	356	334	356	PF00096.27	zf-C2H2	Domain	1	23	23	23.4	5.4e-05	CL0361
ENST00000211936	306	328	306	328	PF00096.27	zf-C2H2	Domain	1	23	23	26.4	6.3e-06	CL0361
ENST00000211936	250	272	250	272	PF00096.27	zf-C2H2	Domain	1	23	23	27.2	3.4e-06	CL0361
ENST00000211936	223	244	222	244	PF00096.27	zf-C2H2	Domain	2	23	23	22.6	9.7e-05	CL0361
ENST00000211936	28	68	27	68	PF01352.28	KRAB	Family	2	42	42	78	3e-22	No_clan
ENST00000211936	446	468	446	468	PF00096.27	zf-C2H2	Domain	1	23	23	24.4	2.6e-05	CL0361
ENST00000211936	474	496	474	496	PF00096.27	zf-C2H2	Domain	1	23	23	23.7	4.6e-05	CL0361
ENST00000212015	261	447	261	447	PF02146.18	SIR2	Family	1	179	179	216.4	2.7e-64	CL0085
ENST00000212355	456	723	456	724	PF00100.24	Zona_pellucida	Family	1	253	254	148.2	3.4e-43	CL0159
ENST00000214869	34	220	33	220	PF01105.25	EMP24_GP25L	Domain	2	182	182	147.9	3e-43	CL0521
ENST00000215061	153	253	153	254	PF07303.14	Occludin_ELL	Domain	1	100	101	90.4	1e-25	No_clan
ENST00000215071	188	326	186	327	PF10075.10	CSN8_PSD8_EIF3K	Family	3	143	144	124.6	3e-36	CL0123
ENST00000215115	4	51	3	51	PF04714.14	BCL_N	Family	2	49	49	95.7	1.3e-27	No_clan
ENST00000215375	38	119	38	119	PF02823.17	ATP-synt_DE_N	Domain	1	80	80	57.9	7e-16	No_clan
ENST00000215473	717	802	714	805	PF00028.18	Cadherin	Domain	4	90	93	49	6.2e-13	CL0159
ENST00000215473	59	144	57	147	PF08266.13	Cadherin_2	Domain	3	79	83	34.5	1.4e-08	CL0159
ENST00000215473	400	488	398	489	PF00028.18	Cadherin	Domain	3	92	93	37.1	3.2e-09	CL0159
ENST00000215473	807	1028	807	1030	PF08374.12	Protocadherin	Family	1	215	217	275.7	3.3e-82	No_clan
ENST00000215473	287	378	286	378	PF00028.18	Cadherin	Domain	2	91	93	65.8	3.6e-18	CL0159
ENST00000215473	504	592	503	593	PF00028.18	Cadherin	Domain	2	92	93	73.1	1.9e-20	CL0159
ENST00000215473	607	695	607	696	PF00028.18	Cadherin	Domain	1	92	93	70.7	1.1e-19	CL0159
ENST00000215473	177	272	176	272	PF00028.18	Cadherin	Domain	2	93	93	43.7	2.9e-11	CL0159
ENST00000215531	1	130	1	130	PF15807.6	MAP17	Family	1	120	120	167.8	9.7e-50	No_clan
ENST00000215555	64	109	64	109	PF12906.8	RINGv	Domain	1	48	48	52.3	4.4e-14	CL0229
ENST00000215565	40	102	40	102	PF05676.14	NDUF_B7	Family	1	63	63	93	6.6e-27	CL0351
ENST00000215567	155	308	154	308	PF02544.17	Steroid_dh	Family	2	150	150	103.2	1.2e-29	CL0115
ENST00000215570	25	85	24	86	PF02953.16	zf-Tim10_DDP	Domain	2	63	64	94	3e-27	No_clan
ENST00000215574	14	153	12	166	PF00179.27	UQ_con	Domain	3	130	140	146.8	3e-43	CL0208
ENST00000215582	325	674	325	674	PF15304.7	AKAP2_C	Family	1	353	353	562.2	5.1e-169	No_clan
ENST00000215587	4	94	4	94	PF03871.15	RNA_pol_Rpb5_N	Domain	1	89	89	112.4	1.2e-32	CL0236
ENST00000215587	137	189	137	191	PF01191.20	RNA_pol_Rpb5_C	Domain	1	53	73	74.1	6e-21	No_clan
ENST00000215631	22	120	21	121	PF01248.27	Ribosomal_L7Ae	Domain	2	94	95	65.7	2.4e-18	CL0101
ENST00000215659	27	311	27	311	PF00069.26	Pkinase	Domain	1	264	264	229.9	3.3e-68	CL0016
ENST00000215742	5	93	5	93	PF05485.13	THAP	Domain	1	86	86	55.4	8.6e-15	No_clan
ENST00000215743	104	258	104	258	PF00413.25	Peptidase_M10	Domain	1	158	158	191.1	1.1e-56	CL0126
ENST00000215743	298	341	298	341	PF00045.20	Hemopexin	Repeat	1	45	45	47.7	1.1e-12	No_clan
ENST00000215743	387	434	387	434	PF00045.20	Hemopexin	Repeat	1	45	45	46.4	2.8e-12	No_clan
ENST00000215743	436	480	436	480	PF00045.20	Hemopexin	Repeat	1	45	45	38.7	7.1e-10	No_clan
ENST00000215743	343	381	343	383	PF00045.20	Hemopexin	Repeat	1	42	45	38.8	6.6e-10	No_clan
ENST00000215754	2	115	2	115	PF01187.19	MIF	Domain	1	114	114	174.1	1e-51	CL0082
ENST00000215770	2	96	2	106	PF01187.19	MIF	Domain	1	94	114	137.9	1.7e-40	CL0082
ENST00000215790	115	313	114	315	PF00566.19	RabGAP-TBC	Family	2	209	215	181.8	1.4e-53	No_clan
ENST00000215793	722	788	709	788	PF00240.24	ubiquitin	Domain	6	72	72	63.4	1.2e-17	CL0072
ENST00000215793	233	472	232	472	PF12230.9	PRP21_like_P	Family	2	217	217	176.1	9.2e-52	No_clan
ENST00000215793	164	215	164	215	PF01805.21	Surp	Family	1	53	53	73.1	1.3e-20	No_clan
ENST00000215793	50	101	50	101	PF01805.21	Surp	Family	1	53	53	84.2	4.4e-24	No_clan
ENST00000215794	55	367	55	367	PF00443.30	UCH	Family	1	269	269	133.8	8e-39	CL0125
ENST00000215829	9	72	8	73	PF01423.23	LSM	Domain	2	66	67	57.2	9.9e-16	CL0527
ENST00000215832	25	313	25	313	PF00069.26	Pkinase	Domain	1	264	264	232.4	5.8e-69	CL0016
ENST00000215882	122	211	117	213	PF00153.28	Mito_carr	Family	6	95	97	59.8	1.8e-16	No_clan
ENST00000215882	25	113	21	116	PF00153.28	Mito_carr	Family	5	94	97	73	1.4e-20	No_clan
ENST00000215882	219	306	216	308	PF00153.28	Mito_carr	Family	4	95	97	71	5.8e-20	No_clan
ENST00000215886	9	128	4	130	PF00337.23	Gal-bind_lectin	Domain	7	132	134	103.8	5.1e-30	CL0004
ENST00000215904	22	127	22	128	PF13344.7	Hydrolase_6	Domain	1	100	101	89	1.8e-25	CL0137
ENST00000215904	211	289	210	290	PF13242.7	Hydrolase_like	Domain	2	74	75	71.5	4.8e-20	CL0137
ENST00000215906	192	351	192	351	PF05118.16	Asp_Arg_Hydrox	Domain	1	157	157	172	8.4e-51	CL0029
ENST00000215909	10	133	5	134	PF00337.23	Gal-bind_lectin	Domain	8	133	134	98.6	2e-28	CL0004
ENST00000215917	141	194	141	194	PF07985.13	SRR1	Domain	1	55	55	59.6	2.3e-16	No_clan
ENST00000215919	30	159	30	160	PF00651.32	BTB	Domain	1	110	111	90.1	1e-25	CL0033
ENST00000215919	357	377	356	377	PF00096.27	zf-C2H2	Domain	3	23	23	18.9	0.0015	CL0361
ENST00000215919	383	405	383	405	PF00096.27	zf-C2H2	Domain	1	23	23	16.3	0.01	CL0361
ENST00000215919	413	436	413	436	PF00096.27	zf-C2H2	Domain	1	23	23	20.9	0.00034	CL0361
ENST00000215941	129	183	129	183	PF13857.7	Ank_5	Repeat	1	56	56	46.3	3.5e-12	CL0465
ENST00000215956	21	111	20	114	PF01248.27	Ribosomal_L7Ae	Domain	2	92	95	88	2.7e-25	CL0101
ENST00000215980	1	171	1	172	PF11111.9	CENP-M	Family	1	173	174	273.5	4.3e-82	CL0023
ENST00000216014	29	168	28	169	PF00810.19	ER_lumen_recept	Family	2	146	147	179.5	6.8e-53	CL0141
ENST00000216019	116	286	116	287	PF00270.30	DEAD	Domain	1	175	176	168.6	1.1e-49	CL0023
ENST00000216019	325	404	322	407	PF00271.32	Helicase_C	Family	4	81	111	56.7	2.7e-15	CL0023
ENST00000216024	84	337	83	338	PF08423.12	Rad51	Domain	2	254	255	364.7	2.2e-109	CL0023
ENST00000216027	157	229	157	229	PF07743.14	HSCB_C	Domain	1	75	75	63	2.7e-17	No_clan
ENST00000216027	39	65	39	65	PF18256.2	HscB_4_cys	Domain	1	27	27	55.2	4.5e-15	No_clan
ENST00000216029	1	116	1	116	PF14645.7	Chibby	Family	1	116	116	161.2	1e-47	No_clan
ENST00000216034	26	117	7	121	PF04281.14	Tom22	Family	35	133	139	48.1	1e-12	No_clan
ENST00000216037	69	120	68	122	PF07716.16	bZIP_2	Coiled-coil	2	52	54	43.1	3.4e-11	CL0018
ENST00000216038	68	505	68	505	PF01139.18	RtcB	Family	1	414	414	491.9	1.7e-147	No_clan
ENST00000216039	31	175	31	188	PF02099.18	Josephin	Family	1	152	164	92.7	2.5e-26	CL0125
ENST00000216044	162	383	160	385	PF00009.28	GTP_EFTU	Domain	5	193	195	84.5	6.8e-24	CL0023
ENST00000216068	21	104	20	104	PF01221.19	Dynein_light	Domain	3	86	86	94	5.7e-27	No_clan
ENST00000216075	38	285	37	285	PF05153.16	MIOX	Family	2	249	249	403.8	2.7e-121	CL0237
ENST00000216085	327	359	324	359	PF00627.32	UBA	Domain	4	37	37	26.6	4.1e-06	CL0214
ENST00000216085	46	185	44	187	PF01694.23	Rhomboid	Family	3	148	150	30.8	2.5e-07	CL0207
ENST00000216101	7	177	6	180	PF00071.23	Ras	Domain	2	159	162	76.1	2.3e-21	CL0023
ENST00000216106	408	470	407	473	PF00505.20	HMG_box	Domain	2	64	69	55	8.4e-15	CL0114
ENST00000216106	107	232	107	232	PF13775.7	DUF4171	Domain	1	133	133	177.3	1.9e-52	No_clan
ENST00000216115	1	159	1	159	PF12201.9	bcl-2I13	Domain	1	155	155	258.1	2.6e-77	No_clan
ENST00000216117	12	216	11	216	PF01126.21	Heme_oxygenase	Domain	2	205	205	279.5	1.7e-83	CL0230
ENST00000216122	136	272	136	273	PF17207.4	MCM_OB	Domain	1	125	126	131.5	1.5e-38	CL0021
ENST00000216122	32	129	32	130	PF14551.7	MCM_N	Domain	1	102	103	66.6	2.6e-18	No_clan
ENST00000216122	558	647	557	648	PF17855.2	MCM_lid	Domain	2	86	87	95.2	2.5e-27	CL0671
ENST00000216122	319	540	318	540	PF00493.24	MCM	Domain	2	224	224	326.9	4.3e-98	CL0023
ENST00000216129	348	639	346	642	PF03133.16	TTL	Family	3	292	295	260.3	1.9e-77	CL0179
ENST00000216146	1	375	1	375	PF00297.23	Ribosomal_L3	Family	1	369	369	643.7	8.2e-194	CL0575
ENST00000216160	70	333	69	334	PF00481.22	PP2C	Family	2	257	258	142.8	1.4e-41	CL0238
ENST00000216180	10	177	10	179	PF01734.23	Patatin	Family	1	202	204	50.7	2.5e-13	CL0323
ENST00000216185	69	163	61	163	PF00085.21	Thioredoxin	Domain	9	103	103	97.4	4.1e-28	CL0172
ENST00000216187	35	284	34	383	PF13738.7	Pyr_redox_3	Family	2	225	305	108.7	3.4e-31	CL0063
ENST00000216190	4	521	4	521	PF05091.13	eIF-3_zeta	Family	1	526	526	717	1.6e-215	CL0236
ENST00000216218	315	361	310	363	PF17830.2	STI1	Domain	7	53	55	46.8	2.1e-12	No_clan
ENST00000216218	2	43	2	43	PF18253.2	HipN	Domain	1	42	42	68.4	3.1e-19	No_clan
ENST00000216225	40	98	40	98	PF12678.8	zf-rbx1	Domain	1	55	55	89.2	1.6e-25	CL0229
ENST00000216237	432	503	432	504	PF02820.19	MBT	Domain	1	68	69	76.9	1.2e-21	CL0049
ENST00000216237	540	605	540	608	PF02820.19	MBT	Domain	1	66	69	97.2	5.3e-28	CL0049
ENST00000216237	214	286	214	287	PF02820.19	MBT	Domain	1	68	69	69.2	2.9e-19	CL0049
ENST00000216237	327	389	327	393	PF02820.19	MBT	Domain	1	63	69	68.1	6.4e-19	CL0049
ENST00000216252	1	104	1	104	PF03660.15	PHF5	Family	1	104	104	164	9.2e-49	No_clan
ENST00000216254	67	503	67	503	PF00330.21	Aconitase	Family	1	461	461	504.1	4.2e-151	No_clan
ENST00000216254	583	711	582	712	PF00694.20	Aconitase_C	Domain	2	130	131	162.8	4.8e-48	CL0364
ENST00000216259	36	255	35	256	PF03332.14	PMM	Family	2	220	221	374.2	2.3e-112	CL0137
ENST00000216267	572	652	571	654	PF00439.26	Bromodomain	Domain	2	82	84	85.3	2.2e-24	No_clan
ENST00000216267	928	1036	927	1044	PF00855.18	PWWP	Domain	2	92	96	51	1.5e-13	CL0049
ENST00000216267	270	388	269	388	PF13832.7	zf-HC5HC2H_2	Domain	2	110	110	127.9	1.8e-37	CL0390
ENST00000216267	229	261	228	262	PF13831.7	PHD_2	Family	2	35	36	50.4	1.1e-13	CL0390
ENST00000216267	47	196	47	196	PF10513.10	EPL1	Family	1	172	172	118.5	4.1e-34	No_clan
ENST00000216268	1088	1163	1086	1164	PF05699.15	Dimer_Tnp_hAT	Domain	5	85	86	30.7	2e-07	No_clan
ENST00000216268	288	336	288	336	PF02892.16	zf-BED	Domain	1	44	44	56.9	1.4e-15	CL0361
ENST00000216268	118	166	118	166	PF02892.16	zf-BED	Domain	1	44	44	59.6	2.1e-16	CL0361
ENST00000216268	459	506	459	506	PF02892.16	zf-BED	Domain	1	44	44	58.9	3.4e-16	CL0361
ENST00000216268	561	609	561	609	PF02892.16	zf-BED	Domain	1	44	44	56.1	2.6e-15	CL0361
ENST00000216277	21	363	21	364	PF04928.18	PAP_central	Domain	1	249	250	389	5.9e-117	No_clan
ENST00000216277	88	174	79	175	PF01909.24	NTP_transf_2	Family	7	93	94	47.9	1.3e-12	CL0260
ENST00000216277	366	433	366	435	PF04926.16	PAP_RNA-bind	Domain	1	68	187	70.3	1.6e-19	No_clan
ENST00000216281	196	714	196	723	PF00183.19	HSP90	Family	1	508	518	773.5	1.3e-232	No_clan
ENST00000216281	40	193	40	194	PF02518.27	HATPase_c	Domain	1	111	112	52.6	5.8e-14	CL0025
ENST00000216288	671	713	669	713	PF02149.20	KA1	Domain	3	45	45	70.5	7.2e-20	CL0573
ENST00000216288	328	363	327	363	PF00627.32	UBA	Domain	2	37	37	25.5	8.9e-06	CL0214
ENST00000216288	56	307	56	307	PF00069.26	Pkinase	Domain	1	264	264	252.6	4.1e-75	CL0016
ENST00000216294	7	191	7	191	PF09808.10	SNAPc_SNAP43	Family	1	192	192	233.6	1.9e-69	No_clan
ENST00000216297	813	894	808	895	PF08512.13	Rtt106	Domain	10	87	88	63	2.7e-17	CL0266
ENST00000216297	5	166	5	167	PF14826.7	FACT-Spt16_Nlob	Domain	1	160	161	177	2.4e-52	CL0356
ENST00000216297	182	411	181	411	PF00557.25	Peptidase_M24	Domain	2	209	209	118.5	3.3e-34	No_clan
ENST00000216297	529	689	529	689	PF08644.12	SPT16	Domain	1	151	151	194.2	1.3e-57	CL0266
ENST00000216350	236	403	234	403	PF05185.17	PRMT5	Domain	3	173	173	243.2	1.4e-72	CL0063
ENST00000216350	59	229	56	229	PF17285.3	PRMT5_TIM	Domain	86	256	256	164.1	3.3e-48	CL0036
ENST00000216350	406	574	406	574	PF17286.3	PRMT5_C	Domain	1	177	177	201	1.4e-59	No_clan
ENST00000216361	230	377	230	409	PF00092.29	VWA	Domain	1	151	175	123.9	8.2e-36	CL0128
ENST00000216361	99	186	96	186	PF03815.20	LCCL	Domain	3	96	96	79.3	1.7e-22	CL0513
ENST00000216361	432	598	432	601	PF00092.29	VWA	Domain	1	172	175	138.2	3.4e-40	CL0128
ENST00000216366	1	108	1	119	PF01217.21	Clat_adaptor_s	Domain	1	109	142	107.8	4.3e-31	CL0431
ENST00000216367	3	74	2	74	PF12213.9	Dpoe2NT	Domain	2	73	73	106.2	7.8e-31	CL0671
ENST00000216367	287	489	287	489	PF04042.17	DNA_pol_E_B	Family	1	211	211	173	5.1e-51	CL0163
ENST00000216373	446	542	426	544	PF00169.30	PH	Domain	16	103	105	43.9	2.7e-11	CL0266
ENST00000216373	61	168	54	169	PF00125.25	Histone	Domain	22	130	131	39.3	7.5e-10	CL0012
ENST00000216373	599	715	598	715	PF00618.21	RasGEF_N	Domain	2	105	105	105.7	1.3e-30	CL0542
ENST00000216373	781	960	781	960	PF00617.20	RasGEF	Family	1	179	179	162.4	1.2e-47	No_clan
ENST00000216373	209	385	203	386	PF00621.21	RhoGEF	Domain	8	182	183	66.6	3.2e-18	No_clan
ENST00000216392	114	828	113	828	PF00343.21	Phosphorylase	Family	2	712	712	1125.4	0	CL0113
ENST00000216410	79	170	50	170	PF00583.26	Acetyltransf_1	Family	30	117	117	44	2.2e-11	CL0257
ENST00000216416	7	135	7	135	PF03311.15	Cornichon	Family	1	122	122	162.5	4.8e-48	No_clan
ENST00000216420	272	314	270	315	PF13920.7	zf-C3HC4_3	Domain	3	49	50	43.4	2.3e-11	CL0229
ENST00000216442	17	207	15	207	PF01813.18	ATP-synt_D	Family	3	196	196	252.3	3.3e-75	No_clan
ENST00000216446	142	223	142	223	PF00610.22	DEP	Domain	1	72	72	57.3	1.2e-15	CL0123
ENST00000216446	5	99	5	104	PF00169.30	PH	Domain	1	100	105	60	2.7e-16	CL0266
ENST00000216446	248	352	248	353	PF00169.30	PH	Domain	1	103	105	55.1	9.1e-15	CL0266
ENST00000216452	89	158	89	158	PF10181.10	PIG-H	Family	1	70	70	70.6	7.5e-20	No_clan
ENST00000216455	31	217	31	217	PF00227.27	Proteasome	Domain	1	190	190	175	1.1e-51	CL0052
ENST00000216455	8	30	8	30	PF10584.10	Proteasome_A_N	Family	1	23	23	52.1	3.6e-14	CL0052
ENST00000216456	1	35	1	36	PF05008.16	V-SNARE	Family	44	78	79	33	6e-08	CL0147
ENST00000216456	76	141	76	141	PF12352.9	V-SNARE_C	Domain	1	66	66	74.6	5.9e-21	CL0147
ENST00000216465	8	86	8	87	PF13417.7	GST_N_3	Domain	1	74	75	58.8	5.3e-16	CL0172
ENST00000216465	124	192	103	200	PF14497.7	GST_C_3	Domain	19	85	99	29.4	7.1e-07	CL0497
ENST00000216468	185	324	185	324	PF13897.7	GOLD_2	Domain	1	137	137	237.4	6e-71	CL0521
ENST00000216471	544	605	543	606	PF07647.18	SAM_2	Domain	3	65	66	42.9	3.9e-11	CL0003
ENST00000216479	217	331	216	332	PF08327.12	AHSA1	Family	2	125	126	92.2	2.9e-26	CL0209
ENST00000216479	29	159	29	159	PF09229.12	Aha1_N	Domain	1	137	137	145.7	9.5e-43	CL0648
ENST00000216484	169	528	168	528	PF00155.22	Aminotran_1_2	Domain	2	363	363	198.3	2.1e-58	CL0061
ENST00000216487	740	841	739	842	PF02204.19	VPS9	Family	2	103	104	96.4	1e-27	No_clan
ENST00000216489	100	344	98	344	PF13532.7	2OG-FeII_Oxy_2	Domain	3	196	196	125.8	2.3e-36	CL0029
ENST00000216492	87	457	85	457	PF01271.18	Granin	Family	144	586	586	334.9	1.2e-99	No_clan
ENST00000216492	25	89	25	93	PF01271.18	Granin	Family	1	71	586	84.8	6.7e-24	No_clan
ENST00000216513	229	279	228	280	PF00046.30	Homeodomain	Domain	6	56	57	51.3	7.9e-14	CL0123
ENST00000216513	108	218	108	218	PF16878.6	SIX1_SD	Domain	1	115	115	150.1	3.3e-44	No_clan
ENST00000216520	1	65	1	65	PF01133.18	ER	Family	34	98	98	100.3	4.9e-29	No_clan
ENST00000216554	311	390	310	392	PF02020.19	W2	Family	2	77	79	76	1.9e-21	CL0020
ENST00000216554	8	127	6	128	PF01873.18	eIF-5_eIF-2B	Family	3	116	117	141.8	8.2e-42	CL0123
ENST00000216602	40	100	39	104	PF01363.22	FYVE	Domain	2	64	69	54	1.4e-14	CL0390
ENST00000216602	108	251	108	251	PF16696.6	ZFYVE21_C	Domain	1	124	124	176.4	1.8e-52	CL0266
ENST00000216639	42	287	37	324	PF00069.26	Pkinase	Domain	6	221	264	56.2	3.3e-15	CL0016
ENST00000216714	66	309	65	309	PF03372.24	Exo_endo_phos	Domain	2	236	236	77.6	1.1e-21	CL0530
ENST00000216727	174	243	174	243	PF00076.23	RRM_1	Domain	1	70	70	54.9	6e-15	CL0221
ENST00000216774	102	296	101	296	PF00448.23	SRP54	Domain	2	196	196	260.6	8e-78	CL0023
ENST00000216774	326	431	326	431	PF02978.20	SRP_SPB	Domain	1	100	100	106.1	1.2e-30	CL0123
ENST00000216774	6	83	6	83	PF02881.20	SRP54_N	Domain	1	75	75	70.8	8.1e-20	No_clan
ENST00000216797	134	212	133	213	PF12796.8	Ank_2	Repeat	19	82	83	46	6.2e-12	CL0465
ENST00000216797	216	247	216	248	PF00023.31	Ank	Repeat	1	32	33	30	4.8e-07	CL0465
ENST00000216799	3	191	3	191	PF03665.14	UPF0172	Family	1	195	195	191.1	2.1e-56	CL0366
ENST00000216802	12	71	11	71	PF02251.19	PA28_alpha	Family	2	61	61	86	1.3e-24	No_clan
ENST00000216802	94	235	93	237	PF02252.19	PA28_beta	Family	2	143	145	177.7	1e-52	No_clan
ENST00000216807	62	189	61	261	PF08598.12	Sds3	Family	2	124	219	80.7	1.5e-22	No_clan
ENST00000216832	1	132	1	132	PF04697.14	Pinin_SDK_N	Family	1	135	135	201.7	5.9e-60	No_clan
ENST00000216832	136	260	136	261	PF04696.14	Pinin_SDK_memA	Family	1	129	130	115.2	2.1e-33	No_clan
ENST00000216840	90	120	89	120	PF01239.23	PPTA	Repeat	2	32	32	32	6.5e-08	CL0020
ENST00000216840	125	153	125	156	PF01239.23	PPTA	Repeat	1	29	32	23.5	3.3e-05	CL0020
ENST00000216840	161	190	160	191	PF01239.23	PPTA	Repeat	2	31	32	35.4	5.3e-09	CL0020
ENST00000216840	48	76	45	76	PF01239.23	PPTA	Repeat	4	32	32	17.5	0.0026	CL0020
ENST00000216840	209	238	208	239	PF01239.23	PPTA	Repeat	2	31	32	30.3	2.2e-07	CL0020
ENST00000216840	245	345	244	346	PF07711.12	RabGGT_insert	Domain	2	100	101	146.5	2.8e-43	CL0159
ENST00000216877	256	491	256	491	PF00102.28	Y_phosphatase	Domain	1	235	235	266.4	2.2e-79	CL0031
ENST00000216877	549	780	549	781	PF00102.28	Y_phosphatase	Domain	1	234	235	283.7	1.1e-84	CL0031
ENST00000216879	6	47	6	48	PF14555.7	UBA_4	Domain	1	42	43	59.4	2.2e-16	CL0214
ENST00000216879	184	258	184	258	PF08059.14	SEP	Domain	1	74	74	93.1	1.3e-26	No_clan
ENST00000216879	291	368	290	369	PF00789.21	UBX	Domain	2	80	81	68	6.3e-19	CL0072
ENST00000216923	287	309	287	310	PF12874.8	zf-met	Domain	1	23	25	17.7	0.0036	CL0361
ENST00000216923	259	281	259	281	PF00096.27	zf-C2H2	Domain	1	23	23	20.5	0.00048	CL0361
ENST00000216923	371	394	371	395	PF13909.7	zf-H2C2_5	Domain	1	23	25	33.8	2e-08	CL0361
ENST00000216923	175	195	175	197	PF00096.27	zf-C2H2	Domain	1	21	23	18	0.003	CL0361
ENST00000216923	231	253	231	253	PF00096.27	zf-C2H2	Domain	1	23	23	20.3	0.00055	CL0361
ENST00000216923	425	448	424	449	PF13912.7	zf-C2H2_6	Domain	2	25	27	25.8	7.5e-06	CL0361
ENST00000216923	203	226	203	227	PF13909.7	zf-H2C2_5	Domain	1	24	25	30	3.1e-07	CL0361
ENST00000216962	114	828	113	828	PF00343.21	Phosphorylase	Family	2	712	712	1129.6	0	CL0113
ENST00000216968	8	192	1	199	PF16497.6	MHC_I_3	Domain	10	190	198	57.9	1e-15	CL0343
ENST00000217026	451	596	451	607	PF09316.11	Cmyb_C	Family	1	152	164	206.7	1.7e-61	No_clan
ENST00000217026	135	178	135	180	PF00249.32	Myb_DNA-binding	Domain	1	44	46	58.1	7.6e-16	CL0123
ENST00000217026	34	94	34	94	PF13921.7	Myb_DNA-bind_6	Domain	1	60	60	70.8	8.2e-20	CL0123
ENST00000217073	296	363	296	364	PF00076.23	RRM_1	Domain	1	69	70	67.9	5.3e-19	CL0221
ENST00000217073	13	83	13	83	PF00076.23	RRM_1	Domain	1	70	70	71.6	3.6e-20	CL0221
ENST00000217073	101	168	101	168	PF00076.23	RRM_1	Domain	1	69	70	67.9	5.3e-19	CL0221
ENST00000217073	193	261	193	262	PF00076.23	RRM_1	Domain	1	69	70	81.3	3.4e-23	CL0221
ENST00000217073	539	605	538	605	PF00658.19	PABP	Family	2	68	68	93.1	8.6e-27	No_clan
ENST00000217075	2	58	1	62	PF00658.19	PABP	Family	4	60	68	83	1.2e-23	No_clan
ENST00000217109	8	60	7	62	PF16699.6	CSTF1_dimer	Domain	3	55	57	78.7	2e-22	No_clan
ENST00000217109	166	201	164	201	PF00400.33	WD40	Repeat	4	38	38	28.3	2.1e-06	CL0186
ENST00000217109	260	290	249	290	PF00400.33	WD40	Repeat	9	38	38	19	0.0019	CL0186
ENST00000217109	295	333	294	334	PF00400.33	WD40	Repeat	2	37	38	19	0.002	CL0186
ENST00000217109	390	424	388	424	PF00400.33	WD40	Repeat	3	37	38	15.5	0.025	CL0186
ENST00000217121	19	121	17	122	PF04201.16	TPD52	Family	3	104	164	130	6.1e-38	No_clan
ENST00000217121	119	220	114	220	PF04201.16	TPD52	Family	82	164	164	111.4	3.3e-32	No_clan
ENST00000217131	62	280	62	296	PF00112.24	Peptidase_C1	Domain	1	205	218	174.1	4.2e-51	CL0125
ENST00000217159	105	663	104	663	PF03137.21	OATP	Family	2	541	541	603.2	3.4e-181	CL0015
ENST00000217159	505	553	505	553	PF07648.16	Kazal_2	Domain	1	49	49	41.6	1e-10	CL0005
ENST00000217162	401	451	401	451	PF00010.27	HLH	Domain	1	54	54	40.5	2.1e-10	No_clan
ENST00000217173	259	336	259	337	PF04564.16	U-box	Domain	1	72	73	92.3	1.6e-26	CL0229
ENST00000217182	5	237	5	238	PF00009.28	GTP_EFTU	Domain	1	194	195	185.4	8.3e-55	CL0023
ENST00000217182	260	326	260	327	PF03144.26	GTP_EFTU_D2	Domain	1	73	74	54.2	1.4e-14	CL0575
ENST00000217182	334	441	333	442	PF03143.18	GTP_EFTU_D3	Domain	2	107	108	108.9	1.5e-31	No_clan
ENST00000217195	53	198	53	198	PF15006.7	DUF4517	Family	1	157	157	174.6	1.6e-51	No_clan
ENST00000217233	81	315	78	315	PF00069.26	Pkinase	Domain	14	264	264	90.3	1.3e-25	CL0016
ENST00000217244	39	324	39	324	PF00069.26	Pkinase	Domain	1	264	264	243.8	2e-72	CL0016
ENST00000217254	299	394	297	395	PF06237.13	DUF1011	Family	3	98	99	128.1	1.3e-37	No_clan
ENST00000217315	38	581	38	582	PF02990.17	EMP70	Family	1	516	517	680	2.2e-204	No_clan
ENST00000217381	210	266	208	266	PF18012.2	PH_17	Domain	3	59	59	70.8	6.1e-20	CL0266
ENST00000217381	298	399	294	401	PF00169.30	PH	Domain	5	103	105	27.1	4.6e-06	CL0266
ENST00000217381	88	166	87	167	PF00595.25	PDZ	Domain	2	81	82	65.3	4.7e-18	CL0466
ENST00000217386	20	28	20	28	PF00220.18	Hormone_4	Family	1	9	9	20.6	0.00025	No_clan
ENST00000217386	39	116	39	116	PF00184.18	Hormone_5	Family	1	79	79	91.4	5.1e-26	No_clan
ENST00000217402	24	198	24	199	PF03357.22	Snf7	Family	1	172	173	194.1	1.4e-57	CL0235
ENST00000217426	7	141	6	142	PF05221.18	AdoHcyase	Domain	2	138	299	241.5	1.1e-71	CL0325
ENST00000217426	191	352	191	352	PF00670.22	AdoHcyase_NAD	Domain	1	162	162	288.8	1.2e-86	CL0063
ENST00000217446	11	394	10	394	PF06728.14	PIG-U	Family	2	381	381	391.6	3.7e-117	CL0111
ENST00000217455	48	308	45	308	PF13622.7	4HBT_3	Domain	5	249	249	220.9	3.2e-65	CL0050
ENST00000217456	201	288	201	289	PF03088.17	Str_synth	Family	1	88	89	99	1.2e-28	CL0186
ENST00000217515	12	104	6	107	PF00085.21	Thioredoxin	Domain	9	102	103	59.2	3.3e-16	CL0172
ENST00000217515	126	268	126	268	PF06201.14	PITH	Domain	1	151	151	138.9	1.5e-40	CL0202
ENST00000217652	32	61	32	61	PF13405.7	EF-hand_6	Domain	1	31	31	31.9	5.9e-08	CL0220
ENST00000217652	101	159	92	167	PF08976.12	EF-hand_11	Domain	21	79	105	23.9	6.1e-05	CL0220
ENST00000217740	140	196	137	197	PF05605.13	zf-Di19	Domain	4	53	54	44.5	1.5e-11	CL0361
ENST00000217740	94	126	94	126	PF18574.2	zf_C2HC_14	Domain	1	33	33	55.9	2.6e-15	CL0361
ENST00000217740	37	75	36	75	PF13923.7	zf-C3HC4_2	Domain	2	40	40	45.1	6.6e-12	CL0229
ENST00000217800	2	144	1	145	PF00817.21	IMS	Family	13	149	150	104	7.2e-30	No_clan
ENST00000217800	232	348	229	355	PF11799.9	IMS_C	Domain	7	108	118	44.4	2.3e-11	No_clan
ENST00000217893	10	130	9	130	PF02291.16	TFIID-31kDa	Domain	2	123	123	170	2e-50	CL0012
ENST00000217901	56	378	56	382	PF00180.21	Iso_dh	Domain	1	347	348	247.1	2.9e-73	CL0270
ENST00000217909	13	99	8	101	PF00153.28	Mito_carr	Family	6	95	97	52.4	3.8e-14	No_clan
ENST00000217909	200	294	197	298	PF00153.28	Mito_carr	Family	4	93	97	72.2	2.6e-20	No_clan
ENST00000217909	103	192	102	195	PF00153.28	Mito_carr	Family	2	93	97	77.6	5.2e-22	No_clan
ENST00000217958	105	136	105	137	PF00023.31	Ank	Repeat	1	32	33	32	1.1e-07	CL0465
ENST00000217958	141	180	139	184	PF13637.7	Ank_4	Repeat	3	43	55	37.1	3.4e-09	CL0465
ENST00000217958	27	102	8	103	PF12796.8	Ank_2	Repeat	17	82	83	63.1	2.8e-17	CL0465
ENST00000217961	27	413	27	413	PF00884.24	Sulfatase	Family	1	309	309	316.4	2.1e-94	CL0088
ENST00000217961	437	572	437	572	PF14707.7	Sulfatase_C	Domain	1	124	124	145.7	1.1e-42	CL0088
ENST00000217971	74	169	74	171	PF00173.29	Cyt-b5	Domain	1	72	74	54.7	8.3e-15	No_clan
ENST00000217999	104	160	104	160	PF00046.30	Homeodomain	Domain	1	57	57	69.1	2.1e-19	CL0123
ENST00000218004	73	191	72	191	PF02136.21	NTF2	Domain	2	120	120	107.6	5.6e-31	CL0051
ENST00000218056	447	480	444	481	PF00400.33	WD40	Repeat	5	37	38	14	0.07	CL0186
ENST00000218056	210	244	207	244	PF00400.33	WD40	Repeat	4	37	38	19.2	0.0017	CL0186
ENST00000218068	1	98	1	98	PF05831.12	GAGE	Family	1	107	107	115.9	1.2e-33	No_clan
ENST00000218089	158	265	157	271	PF08514.12	STAG	Family	2	109	114	123.4	4e-36	No_clan
ENST00000218197	140	226	137	229	PF00153.28	Mito_carr	Family	4	94	97	72	2.8e-20	No_clan
ENST00000218197	235	323	232	325	PF00153.28	Mito_carr	Family	5	92	97	72	2.9e-20	No_clan
ENST00000218197	41	134	38	136	PF00153.28	Mito_carr	Family	6	95	97	74	7.1e-21	No_clan
ENST00000218200	63	117	62	117	PF05641.13	Agenet	Domain	2	61	61	26.4	7.4e-06	CL0049
ENST00000218200	285	332	283	333	PF00013.30	KH_1	Domain	3	48	66	31.8	9.6e-08	CL0007
ENST00000218200	4	52	4	52	PF18336.2	Tudor_FRX1	Domain	1	49	49	104	2.8e-30	CL0049
ENST00000218200	399	521	399	521	PF12235.9	FXMRP1_C_core	Family	1	135	135	152	1.6e-44	No_clan
ENST00000218200	123	207	123	207	PF17904.2	KH_9	Domain	1	85	85	125.9	6.6e-37	CL0007
ENST00000218200	221	277	220	280	PF00013.30	KH_1	Domain	2	62	66	22.7	6.5e-05	CL0007
ENST00000218200	528	611	528	611	PF16098.6	FXMR_C2	Family	1	86	86	134	1.9e-39	No_clan
ENST00000218230	34	246	34	257	PF07259.13	ProSAAS	Family	1	249	304	119.8	2e-34	No_clan
ENST00000218316	45	294	45	294	PF00001.22	7tm_1	Family	1	263	263	159.4	1e-46	CL0192
ENST00000218340	59	177	59	177	PF07986.13	TBCC	Domain	1	120	120	155.9	3.5e-46	CL0391
ENST00000218348	99	184	99	185	PF06337.13	DUSP	Domain	1	92	93	75.1	5.1e-21	No_clan
ENST00000218348	309	927	309	927	PF00443.30	UCH	Family	1	269	269	294.1	1e-87	CL0125
ENST00000218348	490	601	481	615	PF14533.7	USP7_C2	Family	14	127	209	30.2	3.3e-07	CL0072
ENST00000218348	207	284	198	285	PF14836.7	Ubiquitin_3	Domain	12	87	88	43.8	1.9e-11	CL0072
ENST00000218364	135	212	135	212	PF00076.23	RRM_1	Domain	1	70	70	24.4	1.9e-05	CL0221
ENST00000218364	289	342	287	343	PF00076.23	RRM_1	Domain	13	69	70	32.7	4.9e-08	CL0221
ENST00000218388	23	199	22	199	PF00965.18	TIMP	Domain	2	183	183	222.5	3.6e-66	CL0353
ENST00000218439	286	452	286	454	PF01454.20	MAGE	Family	1	210	212	77.9	8.7e-22	CL0123
ENST00000218516	39	322	39	322	PF16499.6	Melibiase_2	Family	1	284	284	538.6	2.8e-162	CL0058
ENST00000218516	325	411	325	411	PF17450.3	Melibiase_2_C	Domain	1	86	86	110.1	4.8e-32	CL0369
ENST00000218721	233	355	219	355	PF00001.22	7tm_1	Family	135	263	263	59.7	2.6e-16	CL0192
ENST00000218721	55	180	55	187	PF00001.22	7tm_1	Family	1	127	263	107.7	6e-31	CL0192
ENST00000218758	26	243	26	244	PF00149.29	Metallophos	Domain	1	204	205	82.4	6e-23	CL0163
ENST00000218981	25	129	21	193	PF00106.26	adh_short	Domain	34	139	195	46.6	2.7e-12	CL0063
ENST00000219066	200	223	199	228	PF00633.24	HHH	Motif	2	25	30	35.3	6.1e-09	CL0198
ENST00000219066	135	271	134	272	PF00730.26	HhH-GPD	Domain	2	107	108	86.2	1.9e-24	CL0198
ENST00000219069	380	400	378	400	PF00096.27	zf-C2H2	Domain	3	23	23	25.6	1.2e-05	CL0361
ENST00000219069	603	625	603	625	PF00096.27	zf-C2H2	Domain	1	23	23	25.4	1.3e-05	CL0361
ENST00000219069	631	653	631	653	PF00096.27	zf-C2H2	Domain	1	23	23	18.8	0.0017	CL0361
ENST00000219069	518	540	518	540	PF00096.27	zf-C2H2	Domain	1	23	23	30.7	2.6e-07	CL0361
ENST00000219069	434	456	434	456	PF00096.27	zf-C2H2	Domain	1	23	23	21.2	0.00029	CL0361
ENST00000219069	490	512	490	512	PF00096.27	zf-C2H2	Domain	1	23	23	27.1	3.6e-06	CL0361
ENST00000219069	462	484	462	484	PF00096.27	zf-C2H2	Domain	1	23	23	18.9	0.0015	CL0361
ENST00000219069	575	597	575	597	PF00096.27	zf-C2H2	Domain	1	23	23	20.9	0.00036	CL0361
ENST00000219069	37	123	37	125	PF02023.18	SCAN	Domain	1	87	90	135.3	4.6e-40	CL0148
ENST00000219069	219	256	218	257	PF01352.28	KRAB	Family	4	41	42	47.5	1e-12	No_clan
ENST00000219069	659	681	659	681	PF00096.27	zf-C2H2	Domain	1	23	23	27.1	3.7e-06	CL0361
ENST00000219097	8	94	6	96	PF05460.14	ORC6	Family	3	89	357	56.3	3.3e-15	No_clan
ENST00000219139	15	407	15	407	PF03676.15	UPF0183	Family	1	394	394	540.7	2.6e-162	No_clan
ENST00000219150	345	387	345	387	PF16300.6	WD40_4	Repeat	1	44	44	72.9	1.3e-20	CL0186
ENST00000219150	174	202	167	204	PF00400.33	WD40	Repeat	9	36	38	17.7	0.0049	CL0186
ENST00000219150	410	461	410	461	PF08954.12	Trimer_CC	Coiled-coil	1	52	52	104.8	1.2e-30	No_clan
ENST00000219150	5	69	4	69	PF08953.12	DUF1899	Domain	2	66	66	105.6	9.1e-31	No_clan
ENST00000219150	122	160	121	160	PF00400.33	WD40	Repeat	2	38	38	16.4	0.012	CL0186
ENST00000219150	77	109	72	110	PF00400.33	WD40	Repeat	7	37	38	24.5	3.6e-05	CL0186
ENST00000219168	7	68	7	73	PF05347.16	Complex1_LYR	Family	1	54	59	46.8	2.4e-12	CL0491
ENST00000219169	10	121	10	121	PF02136.21	NTF2	Domain	1	120	120	114	5.9e-33	CL0051
ENST00000219197	63	190	63	190	PF00386.22	C1q	Domain	1	127	127	93.1	1.5e-26	CL0100
ENST00000219204	20	133	20	134	PF11527.9	ARL2_Bind_BART	Family	1	115	116	114.3	3.3e-33	No_clan
ENST00000219207	32	160	32	160	PF01284.24	MARVEL	Domain	1	144	144	74.4	9e-21	CL0396
ENST00000219240	77	377	77	377	PF01180.22	DHO_dh	Domain	1	295	295	381.1	3.2e-114	CL0036
ENST00000219251	97	203	97	203	PF10341.10	TPP1	Family	1	111	111	74.3	7e-21	CL0021
ENST00000219252	50	177	50	177	PF01000.27	RNA_pol_A_bac	Domain	1	112	112	136.3	5.3e-40	No_clan
ENST00000219252	20	256	20	256	PF01193.25	RNA_pol_L	Domain	1	74	74	63.4	1.3e-17	CL0509
ENST00000219255	159	245	157	247	PF00595.25	PDZ	Domain	3	80	82	39.4	5.8e-10	CL0466
ENST00000219255	16	94	15	95	PF00564.25	PB1	Domain	2	83	84	47.6	1.2e-12	CL0072
ENST00000219281	44	263	43	263	PF09749.10	HVSL	Family	2	238	238	214	2.1e-63	CL0247
ENST00000219299	180	353	178	354	PF13870.7	DUF4201	Coiled-coil	2	176	177	157.1	3.7e-46	No_clan
ENST00000219302	22	155	22	156	PF00334.20	NDK	Domain	1	134	135	187.7	8.2e-56	No_clan
ENST00000219313	5	118	4	118	PF01398.22	JAB	Family	2	118	118	115	1.8e-33	CL0366
ENST00000219313	166	277	166	277	PF13012.7	MitMem_reg	Family	1	112	112	119.6	8.5e-35	No_clan
ENST00000219315	334	465	331	465	PF09273.12	Rubis-subs-bind	Domain	5	129	129	57.4	2.4e-15	No_clan
ENST00000219315	74	286	74	286	PF00856.29	SET	Family	1	169	169	76	4.5e-21	No_clan
ENST00000219320	50	447	49	456	PF01490.19	Aa_trans	Family	2	401	409	187.5	3.2e-55	CL0062
ENST00000219345	72	304	72	318	PF02450.16	LCAT	Family	1	244	392	247.3	3e-73	CL0028
ENST00000219345	318	397	309	399	PF02450.16	LCAT	Family	292	390	392	39.3	4.4e-10	CL0028
ENST00000219368	12	85	12	86	PF00173.29	Cyt-b5	Domain	1	73	74	52.3	4.6e-14	No_clan
ENST00000219368	219	361	219	361	PF04116.14	FA_hydroxylase	Family	1	133	133	62.1	6.6e-17	No_clan
ENST00000219400	1	70	1	71	PF08583.11	Cmc1	Family	1	69	70	69.9	1.4e-19	CL0351
ENST00000219409	44	221	35	222	PF02115.18	Rho_GDI	Domain	13	194	195	196.2	4.8e-58	CL0159
ENST00000219431	89	283	89	283	PF02245.17	Pur_DNA_glyco	Domain	1	183	183	204.2	1e-60	No_clan
ENST00000219439	69	259	68	261	PF00106.26	adh_short	Domain	2	190	195	137.9	2.9e-40	CL0063
ENST00000219473	420	797	420	797	PF00443.30	UCH	Family	1	269	269	152	2.2e-44	CL0125
ENST00000219473	84	99	83	100	PF07145.16	PAM2	Motif	2	17	18	20.6	0.00024	No_clan
ENST00000219478	437	459	437	459	PF00096.27	zf-C2H2	Domain	1	23	23	21.1	0.0003	CL0361
ENST00000219478	409	431	409	431	PF00096.27	zf-C2H2	Domain	1	23	23	21.9	0.00017	CL0361
ENST00000219478	325	347	325	347	PF00096.27	zf-C2H2	Domain	1	23	23	28.9	9.7e-07	CL0361
ENST00000219478	223	247	223	248	PF01352.28	KRAB	Family	1	25	42	24.9	1.2e-05	No_clan
ENST00000219478	381	403	381	403	PF00096.27	zf-C2H2	Domain	1	23	23	28.8	1e-06	CL0361
ENST00000219478	46	133	46	135	PF02023.18	SCAN	Domain	1	88	90	138.1	6.3e-41	CL0148
ENST00000219478	353	375	353	375	PF00096.27	zf-C2H2	Domain	1	23	23	23.9	4e-05	CL0361
ENST00000219479	38	171	38	172	PF00334.20	NDK	Domain	1	134	135	185.3	4.6e-55	No_clan
ENST00000219481	38	270	33	271	PF13561.7	adh_short_C2	Domain	4	232	234	177.3	3.6e-52	CL0063
ENST00000219548	142	225	142	225	PF18391.2	CHIP_TPR_N	Domain	1	83	83	91.7	3.8e-26	CL0020
ENST00000219548	41	119	39	120	PF12895.8	ANAPC3	Domain	4	81	82	45.6	6.1e-12	CL0020
ENST00000219548	227	299	227	299	PF04564.16	U-box	Domain	1	73	73	105.7	1e-30	CL0229
ENST00000219689	129	762	128	762	PF00443.30	UCH	Family	2	269	269	203.3	5e-60	CL0125
ENST00000219771	37	139	24	139	PF01729.20	QRPTase_C	Domain	67	169	169	111.1	4.6e-32	CL0036
ENST00000219782	420	437	419	438	PF12874.8	zf-met	Domain	2	19	25	15.4	0.019	CL0361
ENST00000219782	337	360	337	360	PF00096.27	zf-C2H2	Domain	1	23	23	26.5	5.8e-06	CL0361
ENST00000219782	307	329	307	330	PF13894.7	zf-C2H2_4	Domain	1	23	24	21.1	0.00038	CL0361
ENST00000219782	279	301	279	301	PF00096.27	zf-C2H2	Domain	1	23	23	18.3	0.0023	CL0361
ENST00000219789	10	72	9	72	PF01066.22	CDP-OH_P_transf	Family	2	66	66	48.4	1.2e-12	No_clan
ENST00000219794	268	401	265	403	PF02518.27	HATPase_c	Domain	5	109	112	49.6	5e-13	CL0025
ENST00000219794	72	222	69	222	PF10436.10	BCDHK_Adom3	Family	4	162	162	140	6.1e-41	No_clan
ENST00000219797	55	110	55	111	PF11717.9	Tudor-knot	Family	1	54	55	75.9	1.6e-21	CL0049
ENST00000219797	235	412	235	412	PF01853.19	MOZ_SAS	Family	1	179	179	296.2	7.3e-89	CL0257
ENST00000219797	176	230	176	230	PF17772.2	zf-MYST	Domain	1	55	55	81.4	2.7e-23	CL0361
ENST00000219837	362	435	362	435	PF15477.7	SMAP	Family	1	76	76	58.9	7.8e-16	No_clan
ENST00000219905	77	260	77	260	PF00907.23	T-box	Domain	1	184	184	243.8	1.2e-72	CL0073
ENST00000219905	1043	1084	1041	1087	PF16059.6	DUF4801	Family	4	47	52	49.2	3.9e-13	No_clan
ENST00000219905	2425	2474	2424	2475	PF00010.27	HLH	Domain	2	53	54	32.4	6.9e-08	No_clan
ENST00000220003	195	440	195	440	PF07714.18	PK_Tyr_Ser-Thr	Domain	1	259	259	296.7	1.3e-88	CL0016
ENST00000220003	82	156	82	156	PF00017.25	SH2	Domain	1	77	77	85.9	1.5e-24	CL0541
ENST00000220003	15	62	15	62	PF00018.29	SH3_1	Domain	1	48	48	48.8	3.8e-13	CL0010
ENST00000220058	243	349	243	350	PF02911.19	Formyl_trans_C	Domain	1	98	99	47.8	1.2e-12	No_clan
ENST00000220058	118	220	112	220	PF00551.20	Formyl_trans_N	Domain	80	181	181	88.3	5.1e-25	No_clan
ENST00000220166	35	89	35	90	PF08246.13	Inhibitor_I29	Domain	1	57	58	67.2	1.3e-18	No_clan
ENST00000220166	117	332	116	332	PF00112.24	Peptidase_C1	Domain	2	218	218	262.4	4.1e-78	CL0125
ENST00000220325	450	534	440	540	PF12763.8	EF-hand_4	Family	11	97	104	52.8	3.1e-14	CL0220
ENST00000220325	292	397	291	397	PF18150.2	DUF5600	Domain	2	107	107	157.9	1.1e-46	No_clan
ENST00000220325	64	223	64	224	PF00350.24	Dynamin_N	Domain	1	167	168	48	1.5e-12	CL0023
ENST00000220325	27	59	27	59	PF16880.6	EHD_N	Family	1	33	33	57.2	1.2e-15	No_clan
ENST00000220429	105	156	104	157	PF13637.7	Ank_4	Repeat	2	54	55	34.1	2.9e-08	CL0465
ENST00000220429	11	101	10	101	PF12796.8	Ank_2	Repeat	2	83	83	57.3	1.9e-15	CL0465
ENST00000220478	17	468	17	468	PF15467.7	SGIII	Family	1	449	449	712.3	3.2e-214	No_clan
ENST00000220496	11	73	11	73	PF00226.32	DnaJ	Domain	1	63	63	78.2	3.7e-22	CL0392
ENST00000220496	189	233	187	241	PF00076.23	RRM_1	Domain	10	58	70	23.8	3.1e-05	CL0221
ENST00000220507	33	203	33	207	PF00071.23	Ras	Domain	1	158	162	155.8	7.1e-46	CL0023
ENST00000220509	291	434	291	435	PF05131.15	Pep3_Vps18	Family	1	148	149	127.6	3.3e-37	No_clan
ENST00000220509	639	769	620	771	PF00637.21	Clathrin	Family	20	141	143	32.9	5.1e-08	CL0020
ENST00000220514	77	183	76	184	PF03226.15	Yippee-Mis18	Domain	2	104	105	85.1	3.4e-24	CL0080
ENST00000220531	50	140	50	140	PF14712.7	Snapin_Pallidin	Family	1	91	91	84.6	4.8e-24	No_clan
ENST00000220562	663	904	663	904	PF09258.11	Glyco_transf_64	Domain	1	246	246	335.4	1.7e-100	CL0110
ENST00000220562	191	500	190	500	PF03016.16	Exostosin	Family	2	300	300	209.3	7.1e-62	No_clan
ENST00000220584	48	319	47	320	PF00494.20	SQS_PSY	Domain	2	262	263	143.9	6.4e-42	CL0613
ENST00000220592	518	817	517	818	PF02171.18	Piwi	Family	2	301	302	385.1	2.2e-115	CL0219
ENST00000220592	429	510	429	511	PF16487.6	ArgoMid	Domain	1	83	84	109.4	7.9e-32	No_clan
ENST00000220592	374	420	374	420	PF16488.6	ArgoL2	Family	1	47	47	48.6	7.2e-13	No_clan
ENST00000220592	36	166	36	166	PF16486.6	ArgoN	Domain	1	135	135	100.8	9.1e-29	No_clan
ENST00000220592	246	365	231	365	PF02170.23	PAZ	Domain	11	138	138	90.4	9.3e-26	CL0638
ENST00000220592	176	226	176	226	PF08699.11	ArgoL1	Domain	1	51	51	74.6	3.5e-21	No_clan
ENST00000220597	2	432	2	432	PF15347.7	PAG	Family	1	429	429	742	2.3e-223	No_clan
ENST00000220659	6	37	5	42	PF08271.13	TF_Zn_Ribbon	Domain	2	31	43	30.7	1.6e-07	CL0167
ENST00000220669	64	101	64	102	PF01428.17	zf-AN1	Family	1	38	40	45.8	5.1e-12	No_clan
ENST00000220669	10	46	10	48	PF01428.17	zf-AN1	Family	1	37	40	47.3	1.7e-12	No_clan
ENST00000220751	437	518	437	523	PF00619.22	CARD	Domain	1	79	85	65	4.7e-18	CL0041
ENST00000220751	22	287	18	290	PF07714.18	PK_Tyr_Ser-Thr	Domain	5	256	259	147.8	3.4e-43	CL0016
ENST00000220763	270	456	270	459	PF04389.18	Peptidase_M28	Family	1	195	198	87.2	1.2e-24	CL0035
ENST00000220764	69	302	65	304	PF13561.7	adh_short_C2	Domain	4	232	234	163.9	4.4e-48	CL0063
ENST00000220772	200	295	200	296	PF01759.22	NTR	Domain	1	106	107	57.4	1.1e-15	CL0353
ENST00000220772	58	163	58	165	PF01392.23	Fz	Domain	1	109	111	98.3	3.9e-28	CL0644
ENST00000220812	144	204	135	213	PF06607.12	Prokineticin	Family	25	88	97	22.6	9.7e-05	CL0621
ENST00000220812	40	91	40	91	PF04706.13	Dickkopf_N	Family	1	52	52	63.9	1.4e-17	No_clan
ENST00000220822	206	282	165	282	PF13410.7	GST_C_2	Domain	5	69	69	39.7	3.7e-10	CL0497
ENST00000220822	28	101	28	105	PF13417.7	GST_N_3	Domain	1	71	75	56.6	2.5e-15	CL0172
ENST00000220847	18	68	18	69	PF02820.19	MBT	Domain	2	52	69	21.7	0.0002	CL0049
ENST00000220847	90	123	90	123	PF18104.2	Tudor_2	Domain	1	34	35	35.7	5.1e-09	CL0049
ENST00000220847	292	388	292	388	PF16660.6	PHD20L1_u1	Disordered	1	97	97	171.7	4.3e-51	No_clan
ENST00000220847	188	289	185	293	PF12618.9	DUF3776	Family	5	91	93	57.2	1.8e-15	No_clan
ENST00000220849	5	138	5	138	PF09440.11	eIF3_N	Domain	1	133	133	156.4	5e-46	No_clan
ENST00000220849	291	394	290	395	PF01399.28	PCI	Domain	2	104	105	70	2e-19	CL0123
ENST00000220853	99	161	97	161	PF14559.7	TPR_19	Domain	3	64	68	31.2	2.3e-07	CL0020
ENST00000220913	18	78	17	80	PF00808.24	CBFD_NFYB_HMF	Domain	2	62	65	43.6	2.7e-11	CL0012
ENST00000220931	40	86	39	90	PF13833.7	EF-hand_8	Domain	2	48	54	30.7	2e-07	CL0220
ENST00000220931	98	171	98	174	PF13499.7	EF-hand_7	Domain	1	67	70	64.7	7.9e-18	CL0220
ENST00000220959	2392	2449	2385	2449	PF00658.19	PABP	Family	11	68	68	71.1	6.4e-20	No_clan
ENST00000220959	179	230	179	230	PF11547.9	E3_UbLigase_EDD	Domain	1	52	52	105.4	8.9e-31	CL0214
ENST00000220959	2500	2797	2497	2798	PF00632.26	HECT	Domain	11	306	307	220.7	3.2e-65	CL0552
ENST00000220966	179	283	179	283	PF14748.7	P5CR_dimer	Domain	1	104	104	124	2.8e-36	CL0106
ENST00000220966	22	116	22	116	PF03807.18	F420_oxidored	Family	1	96	96	56.5	3.4e-15	CL0063
ENST00000221086	108	446	108	446	PF06602.15	Myotub-related	Domain	1	355	355	442	1.4e-132	CL0031
ENST00000221114	100	131	98	133	PF00132.25	Hexapep	Repeat	3	34	36	23.7	2.8e-05	CL0536
ENST00000221130	411	521	411	522	PF02852.23	Pyr_redox_dim	Domain	1	109	110	123.3	5e-36	CL0608
ENST00000221130	65	390	65	391	PF07992.15	Pyr_redox_2	Domain	1	295	295	205	1.5e-60	CL0063
ENST00000221138	51	242	50	245	PF00149.29	Metallophos	Domain	2	202	205	122.6	3.1e-35	CL0163
ENST00000221166	100	411	100	411	PF00038.22	Filament	Coiled-coil	1	312	312	361.4	4.9e-108	No_clan
ENST00000221166	10	99	9	99	PF04732.15	Filament_head	Family	2	87	87	54.7	1.5e-14	No_clan
ENST00000221200	224	256	224	257	PF00805.23	Pentapeptide	Repeat	2	34	40	27.9	1.3e-06	CL0505
ENST00000221200	258	297	258	297	PF00805.23	Pentapeptide	Repeat	1	40	40	30.1	2.7e-07	CL0505
ENST00000221200	91	181	91	184	PF02214.23	BTB_2	Domain	1	91	94	71.9	4.1e-20	CL0033
ENST00000221200	2	64	2	64	PF11834.9	KHA	Family	1	67	67	65.8	2.5e-18	No_clan
ENST00000221200	338	376	338	376	PF00805.23	Pentapeptide	Repeat	1	39	40	47	1.4e-12	CL0505
ENST00000221232	3	232	3	232	PF04065.16	Not3	Family	1	232	232	317.5	4.7e-95	No_clan
ENST00000221232	623	747	620	747	PF04153.19	NOT2_3_5	Family	4	131	131	138.1	1.8e-40	No_clan
ENST00000221233	151	215	150	216	PF03725.16	RNase_PH_C	Domain	2	66	67	32.7	5.7e-08	No_clan
ENST00000221233	28	147	27	147	PF01138.22	RNase_PH	Domain	2	132	132	80	2.1e-22	CL0329
ENST00000221265	30	428	28	438	PF03985.14	Paf1	Family	3	420	426	492.3	1.3e-147	No_clan
ENST00000221283	29	579	29	579	PF00995.24	Sec1	Family	1	576	576	411.7	8.1e-123	No_clan
ENST00000221315	541	563	541	563	PF00096.27	zf-C2H2	Domain	1	23	23	18.5	0.002	CL0361
ENST00000221315	373	395	373	395	PF00096.27	zf-C2H2	Domain	1	23	23	18.9	0.0015	CL0361
ENST00000221315	317	339	317	339	PF00096.27	zf-C2H2	Domain	1	23	23	24.4	2.7e-05	CL0361
ENST00000221315	429	451	429	451	PF00096.27	zf-C2H2	Domain	1	23	23	23	7.6e-05	CL0361
ENST00000221315	8	48	7	48	PF01352.28	KRAB	Family	2	42	42	73.2	9.5e-21	No_clan
ENST00000221315	625	647	625	647	PF00096.27	zf-C2H2	Domain	1	23	23	24.9	1.9e-05	CL0361
ENST00000221315	345	367	345	367	PF00096.27	zf-C2H2	Domain	1	23	23	18.6	0.0018	CL0361
ENST00000221315	289	311	289	311	PF00096.27	zf-C2H2	Domain	1	23	23	22.4	0.00012	CL0361
ENST00000221315	457	479	457	479	PF00096.27	zf-C2H2	Domain	1	23	23	22.2	0.00014	CL0361
ENST00000221315	485	507	485	507	PF00096.27	zf-C2H2	Domain	1	23	23	22.1	0.00014	CL0361
ENST00000221315	235	255	233	255	PF00096.27	zf-C2H2	Domain	3	23	23	17.1	0.0055	CL0361
ENST00000221315	513	535	513	535	PF00096.27	zf-C2H2	Domain	1	23	23	26.4	6.4e-06	CL0361
ENST00000221315	261	283	261	283	PF00096.27	zf-C2H2	Domain	1	23	23	22.3	0.00013	CL0361
ENST00000221315	599	619	597	619	PF00096.27	zf-C2H2	Domain	3	23	23	20.3	0.00055	CL0361
ENST00000221315	401	423	401	423	PF00096.27	zf-C2H2	Domain	1	23	23	27.9	2.1e-06	CL0361
ENST00000221315	205	227	205	227	PF00096.27	zf-C2H2	Domain	1	23	23	21.7	0.00019	CL0361
ENST00000221327	353	375	353	375	PF00096.27	zf-C2H2	Domain	1	23	23	23.5	5.1e-05	CL0361
ENST00000221327	72	112	71	112	PF01352.28	KRAB	Family	2	42	42	55.8	2.5e-15	No_clan
ENST00000221327	465	487	465	487	PF00096.27	zf-C2H2	Domain	1	23	23	25.6	1.1e-05	CL0361
ENST00000221327	437	459	437	459	PF00096.27	zf-C2H2	Domain	1	23	23	27.7	2.3e-06	CL0361
ENST00000221327	521	543	521	543	PF00096.27	zf-C2H2	Domain	1	23	23	23.4	5.7e-05	CL0361
ENST00000221327	549	571	549	571	PF00096.27	zf-C2H2	Domain	1	23	23	28.4	1.5e-06	CL0361
ENST00000221327	577	599	577	599	PF00096.27	zf-C2H2	Domain	1	23	23	26.3	6.5e-06	CL0361
ENST00000221327	605	627	605	627	PF00096.27	zf-C2H2	Domain	1	23	23	24.7	2.2e-05	CL0361
ENST00000221327	633	655	633	655	PF00096.27	zf-C2H2	Domain	1	23	23	20.5	0.00047	CL0361
ENST00000221327	661	683	661	683	PF00096.27	zf-C2H2	Domain	1	23	23	18	0.0028	CL0361
ENST00000221327	381	403	381	403	PF00096.27	zf-C2H2	Domain	1	23	23	31.1	2.1e-07	CL0361
ENST00000221327	493	515	493	515	PF00096.27	zf-C2H2	Domain	1	23	23	28.4	1.4e-06	CL0361
ENST00000221327	409	431	409	431	PF00096.27	zf-C2H2	Domain	1	23	23	26.7	5.1e-06	CL0361
ENST00000221418	64	318	62	322	PF00378.21	ECH_1	Domain	3	244	251	166.1	8.6e-49	CL0127
ENST00000221419	357	480	356	480	PF13893.7	RRM_5	Domain	2	125	125	170.9	8e-51	CL0221
ENST00000221419	191	269	184	270	PF11835.9	RRM_8	Domain	9	88	89	44.1	1.8e-11	CL0221
ENST00000221419	106	155	104	162	PF00076.23	RRM_1	Domain	3	57	70	21	0.00022	CL0221
ENST00000221431	292	468	284	468	PF00587.26	tRNA-synt_2b	Domain	9	179	179	89.1	3.3e-25	CL0040
ENST00000221444	16	103	15	106	PF02214.23	BTB_2	Domain	2	91	94	93.7	7e-27	CL0033
ENST00000221444	143	404	142	405	PF00520.32	Ion_trans	Family	2	244	245	166.7	5.1e-49	CL0030
ENST00000221448	4	94	3	94	PF12220.9	U1snRNP70_N	Family	2	93	93	91.1	5.4e-26	CL0221
ENST00000221448	105	174	105	175	PF00076.23	RRM_1	Domain	1	69	70	63.2	1.5e-17	CL0221
ENST00000221455	40	169	40	170	PF09750.10	DRY_EERY	Domain	1	137	138	145.6	1.1e-42	No_clan
ENST00000221459	14	66	14	67	PF02828.17	L27	Domain	1	52	53	60.5	9.8e-17	CL0614
ENST00000221459	94	172	93	172	PF00595.25	PDZ	Domain	2	82	82	74.4	7.2e-21	CL0466
ENST00000221466	28	197	26	197	PF00129.19	MHC_I	Domain	3	179	179	147.5	3e-43	CL0343
ENST00000221466	217	282	207	282	PF07654.16	C1-set	Domain	16	86	86	35.9	7e-09	CL0011
ENST00000221486	31	240	31	241	PF01351.19	RNase_HII	Family	1	197	198	172.2	1.2e-50	CL0219
ENST00000221494	54	78	54	78	PF12874.8	zf-met	Domain	1	25	25	28.7	1.2e-06	CL0361
ENST00000221494	112	206	112	206	PF16835.6	SF3A2	Domain	1	96	96	130.3	2.6e-38	No_clan
ENST00000221504	573	597	572	597	PF00642.25	zf-CCCH	Family	2	27	27	28.6	9.4e-07	CL0537
ENST00000221504	57	471	45	471	PF02005.17	TRM	Family	12	376	376	474.8	2.1e-142	CL0063
ENST00000221543	314	542	313	542	PF00566.19	RabGAP-TBC	Family	2	215	215	165.5	1.3e-48	No_clan
ENST00000221543	7	205	7	205	PF12068.9	PH_RBD	Domain	1	169	169	218.3	4.4e-65	CL0266
ENST00000221554	9	395	9	395	PF04502.14	DUF572	Family	1	326	326	330.8	1.2e-98	No_clan
ENST00000221561	79	199	71	199	PF03920.16	TLE_N	Family	10	131	131	228.4	2.3e-68	No_clan
ENST00000221566	126	157	125	158	PF00515.29	TPR_1	Repeat	2	33	34	32.4	5.4e-08	CL0020
ENST00000221566	3	63	3	64	PF16546.6	SGTA_dimer	Domain	1	66	67	76.9	7.5e-22	No_clan
ENST00000221566	160	192	159	192	PF00515.29	TPR_1	Repeat	2	34	34	39.2	3.8e-10	CL0020
ENST00000221566	101	124	97	124	PF13181.7	TPR_8	Repeat	11	34	34	13.5	0.065	CL0020
ENST00000221573	1	331	1	331	PF11035.9	SnAPC_2_like	Family	1	335	335	509.9	6.1e-153	No_clan
ENST00000221730	101	346	100	349	PF12697.8	Abhydrolase_6	Domain	2	216	220	68.2	1.6e-18	CL0028
ENST00000221735	343	365	343	365	PF00096.27	zf-C2H2	Domain	1	23	23	24.6	2.4e-05	CL0361
ENST00000221735	315	337	315	337	PF00096.27	zf-C2H2	Domain	1	23	23	23.6	4.9e-05	CL0361
ENST00000221735	231	253	231	253	PF00096.27	zf-C2H2	Domain	1	23	23	19.4	0.001	CL0361
ENST00000221735	483	505	483	505	PF00096.27	zf-C2H2	Domain	1	23	23	21.8	0.00018	CL0361
ENST00000221735	371	393	371	393	PF00096.27	zf-C2H2	Domain	1	23	23	24	3.6e-05	CL0361
ENST00000221735	399	421	399	421	PF00096.27	zf-C2H2	Domain	1	23	23	24.5	2.5e-05	CL0361
ENST00000221735	427	449	427	449	PF00096.27	zf-C2H2	Domain	1	23	23	22.8	9e-05	CL0361
ENST00000221735	455	477	455	477	PF00096.27	zf-C2H2	Domain	1	23	23	23.2	6.6e-05	CL0361
ENST00000221735	287	309	287	309	PF00096.27	zf-C2H2	Domain	1	23	23	21.4	0.00024	CL0361
ENST00000221735	27	67	26	67	PF01352.28	KRAB	Family	2	42	42	82.5	1.2e-23	No_clan
ENST00000221735	203	225	203	225	PF00096.27	zf-C2H2	Domain	1	23	23	25.6	1.1e-05	CL0361
ENST00000221735	261	281	259	281	PF00096.27	zf-C2H2	Domain	3	23	23	24	3.6e-05	CL0361
ENST00000221770	47	129	47	129	PF01868.17	UPF0086	Family	1	87	87	93.8	4.6e-27	CL0639
ENST00000221801	88	314	88	315	PF01269.18	Fibrillarin	Domain	1	225	226	362.2	7.6e-109	CL0063
ENST00000221804	12	136	5	137	PF00337.23	Gal-bind_lectin	Domain	8	133	134	109.7	7.5e-32	CL0004
ENST00000221818	78	142	68	148	PF00134.24	Cyclin_N	Domain	31	95	127	51.6	7.7e-14	CL0065
ENST00000221855	161	227	161	229	PF01302.26	CAP_GLY	Domain	1	64	66	87.4	4.6e-25	CL0010
ENST00000221855	10	92	10	94	PF14560.7	Ubiquitin_2	Domain	1	85	87	96.9	7.5e-28	CL0072
ENST00000221856	356	471	355	473	PF00622.29	SPRY	Family	2	118	120	39.5	5.3e-10	CL0004
ENST00000221856	179	258	167	258	PF00041.22	fn3	Domain	13	85	85	26.7	5.5e-06	CL0159
ENST00000221859	14	50	14	51	PF02150.17	RNA_POL_M_15KD	Domain	1	35	36	61.7	4.3e-17	CL0167
ENST00000221859	84	124	84	124	PF01096.19	TFIIS_C	Domain	1	39	39	44.7	9e-12	CL0167
ENST00000221922	206	374	205	376	PF15266.7	DUF4594	Family	2	178	180	197.9	1.7e-58	No_clan
ENST00000221930	292	389	292	389	PF00019.21	TGF_beta	Domain	1	102	102	79.4	3.3e-22	CL0079
ENST00000221930	31	259	29	261	PF00688.19	TGFb_propeptide	Family	3	246	248	132	2.8e-38	CL0055
ENST00000221957	20	424	18	425	PF03036.17	Perilipin	Family	3	402	403	577.2	1.8e-173	No_clan
ENST00000221975	2	65	1	67	PF01090.20	Ribosomal_S19e	Family	72	135	137	79.7	1.5e-22	CL0123
ENST00000222002	34	277	34	278	PF00685.28	Sulfotransfer_1	Domain	1	266	267	289.6	2.3e-86	CL0023
ENST00000222005	1	110	1	164	PF03234.15	CDC37_N	Domain	1	114	129	54.8	1.8e-14	No_clan
ENST00000222005	291	355	286	360	PF08564.11	CDC37_C	Domain	7	78	100	57.9	8.6e-16	No_clan
ENST00000222005	162	273	161	276	PF08565.12	CDC37_M	Domain	2	115	118	79.7	1.5e-22	No_clan
ENST00000222008	39	171	37	178	PF03208.20	PRA1	Family	3	134	143	132.3	9.3e-39	No_clan
ENST00000222032	24	107	24	107	PF04749.18	PLAC8	Family	1	91	91	63.7	2.2e-17	No_clan
ENST00000222120	24	183	24	185	PF00071.23	Ras	Domain	1	160	162	204.1	9.6e-61	CL0023
ENST00000222122	254	307	254	307	PF07716.16	bZIP_2	Coiled-coil	1	54	54	58.6	4.9e-16	CL0018
ENST00000222157	56	140	45	155	PF00167.19	FGF	Domain	8	92	125	67.6	9.9e-19	CL0066
ENST00000222190	6	101	5	101	PF03669.14	UPF0139	Family	2	97	97	154.1	7e-46	No_clan
ENST00000222212	18	195	18	197	PF13903.7	Claudin_2	Family	1	190	193	74.9	6.9e-21	CL0375
ENST00000222214	62	172	61	172	PF02771.17	Acyl-CoA_dh_N	Domain	2	113	113	95.7	2.6e-27	CL0544
ENST00000222214	176	269	176	269	PF02770.20	Acyl-CoA_dh_M	Domain	1	97	97	73.6	1.1e-20	No_clan
ENST00000222214	289	428	287	429	PF00441.25	Acyl-CoA_dh_1	Domain	10	149	150	94.9	5.3e-27	CL0087
ENST00000222219	18	347	18	347	PF03265.16	DNase_II	Family	1	326	326	393.2	9.4e-118	CL0479
ENST00000222224	8	44	8	44	PF10197.10	Cir_N	Domain	1	37	37	30.8	2.4e-07	No_clan
ENST00000222247	7	130	7	130	PF01775.18	Ribosomal_L18A	Domain	1	121	121	189.4	1.9e-56	No_clan
ENST00000222250	20	158	9	158	PF00339.30	Arrestin_N	Domain	8	146	146	146	7.9e-43	CL0135
ENST00000222250	181	306	180	307	PF02752.23	Arrestin_C	Domain	2	133	134	72.3	5.3e-20	CL0135
ENST00000222256	24	183	24	185	PF00071.23	Ras	Domain	1	160	162	205.5	3.7e-61	CL0023
ENST00000222266	7	99	7	99	PF10251.10	PEN-2	Family	1	93	93	134.4	1.5e-39	No_clan
ENST00000222284	2	158	2	158	PF09767.10	DUF2053	Family	1	160	160	224	1.1e-66	No_clan
ENST00000222304	33	84	33	84	PF06446.13	Hepcidin	Domain	1	53	53	76.3	1.8e-21	No_clan
ENST00000222305	236	290	236	291	PF00010.27	HLH	Domain	1	53	54	63.9	1e-17	No_clan
ENST00000222307	14	99	14	99	PF10241.10	KxDL	Domain	1	86	86	104.9	2e-30	No_clan
ENST00000222308	307	339	306	339	PF07719.18	TPR_2	Repeat	2	34	34	25.2	1.1e-05	CL0020
ENST00000222308	115	200	113	201	PF00254.29	FKBP_C	Domain	3	93	94	53.9	1.6e-14	CL0487
ENST00000222329	28	106	28	107	PF00178.23	Ets	Domain	1	80	81	106.8	5.1e-31	CL0123
ENST00000222330	119	403	119	403	PF00069.26	Pkinase	Domain	1	264	264	235.6	6e-70	CL0016
ENST00000222381	168	253	168	253	PF01731.21	Arylesterase	Family	1	86	86	139.2	3.9e-41	CL0186
ENST00000222388	413	545	413	545	PF00005.28	ABC_tran	Domain	1	137	137	89	3.9e-25	CL0023
ENST00000222388	296	368	296	383	PF12848.8	ABC_tran_Xtn	Domain	1	72	85	78	4.3e-22	CL0023
ENST00000222388	101	257	101	257	PF00005.28	ABC_tran	Domain	1	137	137	70.3	2.3e-19	CL0023
ENST00000222399	1132	1172	1132	1182	PF00053.25	Laminin_EGF	Domain	1	41	49	32.8	5.9e-08	CL0001
ENST00000222399	1028	1081	1028	1081	PF00053.25	Laminin_EGF	Domain	1	49	49	31.5	1.4e-07	CL0001
ENST00000222399	1084	1126	1084	1131	PF00053.25	Laminin_EGF	Domain	1	43	49	37.3	2.3e-09	CL0001
ENST00000222399	35	269	35	269	PF00055.18	Laminin_N	Family	1	233	233	268.8	3.9e-80	CL0202
ENST00000222399	398	455	398	455	PF00053.25	Laminin_EGF	Domain	1	49	49	42.2	6.8e-11	CL0001
ENST00000222399	773	818	773	818	PF00053.25	Laminin_EGF	Domain	1	49	49	44.2	1.5e-11	CL0001
ENST00000222399	335	391	335	395	PF00053.25	Laminin_EGF	Domain	1	45	49	37	2.8e-09	CL0001
ENST00000222399	510	548	510	555	PF00053.25	Laminin_EGF	Domain	1	39	49	33.5	3.5e-08	CL0001
ENST00000222399	821	865	821	866	PF00053.25	Laminin_EGF	Domain	1	45	49	41.4	1.2e-10	CL0001
ENST00000222399	271	324	271	332	PF00053.25	Laminin_EGF	Domain	1	46	49	24.9	1.6e-05	CL0001
ENST00000222399	458	507	458	507	PF00053.25	Laminin_EGF	Domain	1	49	49	39.8	3.6e-10	CL0001
ENST00000222399	917	973	917	973	PF00053.25	Laminin_EGF	Domain	1	49	49	27.5	2.5e-06	CL0001
ENST00000222399	976	1025	976	1025	PF00053.25	Laminin_EGF	Domain	1	49	49	30.7	2.5e-07	CL0001
ENST00000222399	867	914	867	914	PF00053.25	Laminin_EGF	Domain	1	49	49	36.9	2.9e-09	CL0001
ENST00000222402	5	141	5	142	PF00179.27	UQ_con	Domain	1	139	140	182.8	2.3e-54	CL0208
ENST00000222462	52	365	49	365	PF00110.20	wnt	Family	5	307	307	395.2	2.3e-118	No_clan
ENST00000222481	130	405	129	406	PF00246.25	Peptidase_M14	Domain	2	286	287	312.4	3.9e-93	CL0035
ENST00000222481	29	102	28	102	PF02244.17	Propep_M14	Domain	2	73	73	76.6	1.5e-21	CL0570
ENST00000222511	150	279	150	279	PF01926.24	MMR_HSR1	Family	1	114	114	79.5	2e-22	CL0023
ENST00000222511	30	131	16	143	PF01018.23	GTP1_OBG	Domain	15	127	155	64.5	8.8e-18	No_clan
ENST00000222543	35	86	35	87	PF00014.24	Kunitz_BPTI	Domain	1	52	53	68.4	4.5e-19	No_clan
ENST00000222543	95	149	95	150	PF00014.24	Kunitz_BPTI	Domain	1	52	53	51.4	9.5e-14	No_clan
ENST00000222543	157	208	157	209	PF00014.24	Kunitz_BPTI	Domain	1	52	53	65.7	3.2e-18	No_clan
ENST00000222553	10	116	10	116	PF18127.2	DUF5598	Domain	1	98	98	147.9	8.6e-44	No_clan
ENST00000222553	188	465	188	466	PF04095.17	NAPRTase	Family	1	246	247	303.5	1.1e-90	CL0036
ENST00000222567	125	282	125	301	PF17875.2	RPA43_OB	Domain	1	97	123	27.5	4.1e-06	CL0021
ENST00000222572	188	273	188	273	PF01731.21	Arylesterase	Family	1	86	86	141.8	5.8e-42	CL0186
ENST00000222574	215	339	215	339	PF08517.13	AXH	Family	1	115	115	121.5	2.5e-35	CL0363
ENST00000222574	435	499	434	501	PF00505.20	HMG_box	Domain	2	66	69	54.4	1.3e-14	CL0114
ENST00000222584	647	671	647	671	PF00096.27	zf-C2H2	Domain	1	23	23	16.7	0.0074	CL0361
ENST00000222584	707	729	707	729	PF00096.27	zf-C2H2	Domain	1	23	23	20.6	0.00043	CL0361
ENST00000222584	677	701	677	701	PF00096.27	zf-C2H2	Domain	1	23	23	23.3	6.2e-05	CL0361
ENST00000222597	160	191	160	191	PF18408.2	zf_Hakai	Domain	1	32	32	77.6	4.1e-22	CL0361
ENST00000222644	1	53	1	54	PF02828.17	L27	Domain	1	52	53	36.6	2.8e-09	CL0614
ENST00000222644	135	206	131	206	PF00595.25	PDZ	Domain	6	82	82	41	1.9e-10	CL0466
ENST00000222644	58	108	57	109	PF02828.17	L27	Domain	2	52	53	62	3.2e-17	CL0614
ENST00000222644	337	526	337	527	PF00625.22	Guanylate_kin	Domain	1	181	182	171.5	1.4e-50	CL0023
ENST00000222644	219	281	219	282	PF07653.18	SH3_2	Domain	1	56	57	38.2	9e-10	CL0010
ENST00000222673	48	86	47	87	PF16078.6	2-oxogl_dehyd_N	Family	2	40	41	64.3	5.3e-18	No_clan
ENST00000222673	257	581	256	582	PF00676.21	E1_dh	Family	2	299	300	340.8	5.4e-102	CL0254
ENST00000222673	650	866	649	866	PF02779.25	Transket_pyr	Domain	2	178	178	222.6	2.9e-66	CL0254
ENST00000222673	869	1014	869	1014	PF16870.6	OxoGdeHyase_C	Family	1	152	152	189.2	3.4e-56	CL0591
ENST00000222690	7	94	4	94	PF00125.25	Histone	Domain	44	131	131	69.5	3.4e-19	CL0012
ENST00000222693	38	159	16	160	PF01146.18	Caveolin	Family	11	132	133	196.3	1.7e-58	No_clan
ENST00000222718	144	200	144	200	PF00046.30	Homeodomain	Domain	1	57	57	76.1	1.4e-21	CL0123
ENST00000222726	196	252	196	252	PF00046.30	Homeodomain	Domain	1	57	57	77	7.1e-22	CL0123
ENST00000222747	10	246	10	247	PF00335.21	Tetraspanin	Family	1	229	230	127.8	5.3e-37	CL0347
ENST00000222800	69	309	69	310	PF12697.8	Abhydrolase_6	Domain	1	219	220	87.9	1.5e-24	CL0028
ENST00000222803	141	206	138	207	PF13499.7	EF-hand_7	Domain	5	67	70	32.1	1.2e-07	CL0220
ENST00000222803	40	132	38	132	PF00254.29	FKBP_C	Domain	3	94	94	96.8	6.9e-28	CL0487
ENST00000222823	784	805	782	805	PF13516.7	LRR_6	Repeat	3	24	24	13.7	0.049	CL0022
ENST00000222823	729	749	728	749	PF13516.7	LRR_6	Repeat	4	24	24	15.4	0.014	CL0022
ENST00000222823	517	666	517	669	PF17776.2	NLRC4_HD2	Domain	1	123	127	64.5	1.4e-17	No_clan
ENST00000222823	197	367	196	368	PF05729.13	NACHT	Domain	2	165	166	140.8	3.8e-41	CL0023
ENST00000222823	21	98	20	104	PF00619.22	CARD	Domain	2	78	85	62.8	2.3e-17	CL0041
ENST00000222823	839	861	838	861	PF13516.7	LRR_6	Repeat	2	24	24	20.1	0.00044	CL0022
ENST00000222823	458	515	458	515	PF17779.2	NOD2_WH	Domain	1	57	57	33.9	2.8e-08	CL0123
ENST00000222902	32	89	31	89	PF00048.21	IL8	Domain	2	60	60	64.4	8.2e-18	No_clan
ENST00000222969	1	143	1	144	PF01125.18	G10	Domain	1	145	146	223.7	7.3e-67	No_clan
ENST00000222990	99	177	96	178	PF00787.25	PX	Domain	4	83	84	71.4	7.7e-20	No_clan
ENST00000223023	404	427	403	428	PF02205.21	WH2	Family	3	29	30	29.7	4e-07	No_clan
ENST00000223023	431	451	430	455	PF02205.21	WH2	Family	2	24	30	28.4	1e-06	No_clan
ENST00000223023	202	260	202	261	PF00786.29	PBD	Domain	1	58	59	67.6	9.3e-19	No_clan
ENST00000223023	32	136	31	138	PF00568.24	WH1	Domain	2	109	111	137.1	2.1e-40	CL0266
ENST00000223026	41	373	41	373	PF01630.19	Glyco_hydro_56	Domain	1	335	335	448.5	1.3e-134	CL0058
ENST00000223029	244	304	235	309	PF00043.26	GST_C	Domain	23	87	93	22.1	0.00013	CL0497
ENST00000223029	118	208	117	208	PF18569.2	Thioredoxin_16	Domain	2	93	93	131.2	1.2e-38	CL0172
ENST00000223029	1	44	1	49	PF16780.6	AIMP2_LysRS_bd	Domain	1	47	47	75.5	1.8e-21	No_clan
ENST00000223054	34	119	33	131	PF00635.27	Motile_Sperm	Domain	2	89	109	54.7	7.5e-15	CL0556
ENST00000223073	6	66	6	74	PF00076.23	RRM_1	Domain	1	62	70	52.6	3.2e-14	CL0221
ENST00000223073	337	394	337	410	PF00076.23	RRM_1	Domain	1	57	70	44	1.5e-11	CL0221
ENST00000223073	116	184	116	185	PF00076.23	RRM_1	Domain	1	69	70	66.7	1.2e-18	CL0221
ENST00000223095	36	402	33	402	PF00079.21	Serpin	Domain	4	371	371	363.7	1.2e-108	No_clan
ENST00000223136	34	62	33	65	PF14852.7	Fis1_TPR_N	Domain	2	30	33	55.7	2.8e-15	CL0020
ENST00000223136	71	123	71	123	PF14853.7	Fis1_TPR_C	Domain	1	53	53	86.3	1.2e-24	CL0020
ENST00000223145	167	476	167	477	PF15388.7	FAM117	Family	1	309	310	399.3	1.3e-119	No_clan
ENST00000223190	450	490	449	503	PF10492.10	Nrf1_activ_bdg	Domain	2	50	85	19.8	0.00098	No_clan
ENST00000223190	75	283	75	283	PF10491.10	Nrf1_DNA-bind	Family	1	213	213	398.4	7.1e-120	No_clan
ENST00000223208	174	255	161	260	PF00581.21	Rhodanese	Domain	15	102	107	43.5	3.8e-11	CL0031
ENST00000223215	71	162	70	170	PF00561.21	Abhydrolase_1	Domain	2	96	257	52.4	5.8e-14	CL0028
ENST00000223273	45	82	45	83	PF09811.10	Yae1_N	Family	1	38	39	49	3.5e-13	CL0255
ENST00000223321	31	212	29	213	PF00227.27	Proteasome	Domain	3	189	190	199.2	4.5e-59	CL0052
ENST00000223321	6	28	6	28	PF10584.10	Proteasome_A_N	Family	1	23	23	38.8	5.4e-10	CL0052
ENST00000223324	79	130	79	136	PF01783.24	Ribosomal_L32p	Family	1	50	56	34.5	1.8e-08	CL0167
ENST00000223336	20	133	18	134	PF08695.11	Coa1	Family	3	116	117	74.9	4.1e-21	CL0455
ENST00000223361	49	176	49	176	PF18018.2	DNA_pol_D_N	Domain	1	129	129	144.3	2.1e-42	CL0021
ENST00000223361	196	386	196	398	PF04042.17	DNA_pol_E_B	Family	1	184	211	133.4	6.9e-39	CL0163
ENST00000223364	109	133	86	134	PF13833.7	EF-hand_8	Domain	29	53	54	16.7	0.0046	CL0220
ENST00000223364	38	58	37	60	PF13202.7	EF-hand_5	Domain	2	22	25	19	0.0007	CL0220
ENST00000223368	4	51	3	51	PF04714.14	BCL_N	Family	2	49	49	99.6	7.6e-29	No_clan
ENST00000223369	45	108	44	122	PF13774.7	Longin	Domain	2	67	83	52.4	4e-14	CL0431
ENST00000223369	136	192	135	196	PF00957.22	Synaptobrevin	Family	2	58	89	51.4	7e-14	CL0445
ENST00000223428	572	594	572	594	PF00096.27	zf-C2H2	Domain	1	23	23	28	1.9e-06	CL0361
ENST00000223428	432	454	432	454	PF00096.27	zf-C2H2	Domain	1	23	23	26.6	5.5e-06	CL0361
ENST00000223428	628	650	628	650	PF00096.27	zf-C2H2	Domain	1	23	23	28.5	1.4e-06	CL0361
ENST00000223428	404	426	404	426	PF00096.27	zf-C2H2	Domain	1	23	23	26.4	6.1e-06	CL0361
ENST00000223428	516	538	516	538	PF00096.27	zf-C2H2	Domain	1	23	23	28.2	1.6e-06	CL0361
ENST00000223428	544	566	544	566	PF00096.27	zf-C2H2	Domain	1	23	23	20.3	0.00053	CL0361
ENST00000223428	45	86	45	86	PF01352.28	KRAB	Family	1	42	42	83.1	7.5e-24	No_clan
ENST00000223428	600	622	600	622	PF00096.27	zf-C2H2	Domain	1	23	23	18.2	0.0026	CL0361
ENST00000223428	488	510	488	510	PF00096.27	zf-C2H2	Domain	1	23	23	23.7	4.4e-05	CL0361
ENST00000223428	460	482	460	482	PF00096.27	zf-C2H2	Domain	1	23	23	26	8.6e-06	CL0361
ENST00000223459	183	205	183	205	PF00096.27	zf-C2H2	Domain	1	23	23	26.5	5.6e-06	CL0361
ENST00000223459	26	66	25	66	PF01352.28	KRAB	Family	2	42	42	77.4	4.7e-22	No_clan
ENST00000223459	211	230	211	233	PF00096.27	zf-C2H2	Domain	1	20	23	17.7	0.0037	CL0361
ENST00000223500	13	195	12	197	PF03357.22	Snf7	Family	2	171	173	188.6	6.9e-56	CL0235
ENST00000223528	290	328	289	336	PF04991.14	LicD	Domain	3	41	229	25.7	1.1e-05	CL0260
ENST00000223641	53	91	51	91	PF03911.17	Sec61_beta	Family	3	41	41	67	1.1e-18	No_clan
ENST00000223836	29	184	29	185	PF00406.23	ADK	Domain	1	150	151	177.9	1.3e-52	CL0023
ENST00000223862	32	185	32	185	PF00049.19	Insulin	Domain	1	85	85	77.6	1.1e-21	CL0239
ENST00000223864	1	134	1	134	PF10166.10	DUF2368	Family	1	134	134	189.2	2.1e-56	No_clan
ENST00000224073	81	132	81	134	PF01381.23	HTH_3	Domain	1	52	55	47.4	1.5e-12	CL0123
ENST00000224073	4	73	4	73	PF08523.11	MBF1	Family	1	75	75	87.2	7.5e-25	No_clan
ENST00000224140	1934	2217	1933	2218	PF13086.7	AAA_11	Domain	2	260	261	230.6	2.7e-68	CL0023
ENST00000224140	2225	2424	2225	2426	PF13087.7	AAA_12	Domain	1	197	199	175.5	9.5e-52	CL0023
ENST00000224237	102	410	102	410	PF00038.22	Filament	Coiled-coil	1	312	312	381.9	2.8e-114	No_clan
ENST00000224237	7	101	6	101	PF04732.15	Filament_head	Family	2	87	87	74.2	1.1e-20	No_clan
ENST00000224356	45	470	45	487	PF00067.23	p450	Domain	1	442	463	216.3	7.2e-64	No_clan
ENST00000224652	290	429	290	429	PF04377.16	ATE_C	Family	1	134	134	177.9	1.4e-52	CL0257
ENST00000224652	21	92	21	92	PF04376.14	ATE_N	Family	1	81	81	106.9	5.1e-31	CL0257
ENST00000224784	6	377	4	377	PF00022.20	Actin	Family	3	385	385	494.6	1.5e-148	CL0108
ENST00000224949	504	752	504	752	PF08367.12	M16C_assoc	Family	1	250	250	283.3	1.3e-84	CL0094
ENST00000224949	774	956	768	959	PF05193.22	Peptidase_M16_C	Domain	16	180	183	32.7	7.1e-08	CL0094
ENST00000224949	245	427	244	431	PF05193.22	Peptidase_M16_C	Domain	2	178	183	92.4	3.5e-26	CL0094
ENST00000224949	96	177	93	189	PF00675.21	Peptidase_M16	Family	27	105	149	25.9	8e-06	CL0094
ENST00000224950	58	152	57	155	PF01336.26	tRNA_anti-codon	Domain	2	73	76	32.3	7.5e-08	CL0021
ENST00000224950	157	333	157	334	PF09170.11	STN1_2	Domain	1	176	177	263.6	1e-78	CL0123
ENST00000225171	14	76	14	76	PF00226.32	DnaJ	Domain	1	63	63	66.6	1.6e-18	CL0392
ENST00000225174	51	204	49	205	PF00160.22	Pro_isomerase	Domain	3	157	158	165.3	1.3e-48	CL0475
ENST00000225235	488	711	487	712	PF00566.19	RabGAP-TBC	Family	2	214	215	164.7	2.3e-48	No_clan
ENST00000225276	112	373	90	373	PF00777.19	Glyco_transf_29	Family	19	271	271	229.4	5e-68	No_clan
ENST00000225296	620	696	620	697	PF07717.17	OB_NTP_bind	Domain	1	82	83	62.7	3.1e-17	CL0021
ENST00000225296	283	408	267	410	PF00271.32	Helicase_C	Family	11	109	111	49.2	5.8e-13	CL0023
ENST00000225296	90	235	68	240	PF00270.30	DEAD	Domain	14	170	176	27.6	2.2e-06	CL0023
ENST00000225296	471	562	471	562	PF04408.24	HA2	Domain	1	109	109	68.2	6.7e-19	No_clan
ENST00000225308	9	145	7	148	PF00153.28	Mito_carr	Family	3	94	97	73.8	7.8e-21	No_clan
ENST00000225308	245	342	243	344	PF00153.28	Mito_carr	Family	3	95	97	67.9	5.7e-19	No_clan
ENST00000225308	154	237	150	240	PF00153.28	Mito_carr	Family	6	94	97	60.7	9.9e-17	No_clan
ENST00000225387	125	213	125	213	PF00030.20	Crystall	Domain	1	82	82	103.2	6.3e-30	CL0333
ENST00000225387	32	116	32	116	PF00030.20	Crystall	Domain	1	82	82	102.9	8.2e-30	CL0333
ENST00000225388	89	688	89	688	PF15293.7	NUFIP2	Family	1	596	596	1001.4	1.8e-301	No_clan
ENST00000225394	5	119	1	120	PF01412.19	ArfGap	Domain	10	116	117	96.7	9.1e-28	No_clan
ENST00000225394	137	226	137	229	PF12796.8	Ank_2	Repeat	1	79	83	38.6	1.3e-09	CL0465
ENST00000225394	264	292	264	292	PF08518.12	GIT_SHD	Family	1	29	29	49.4	2.5e-13	No_clan
ENST00000225394	328	356	328	356	PF08518.12	GIT_SHD	Family	1	29	29	41.9	5.4e-11	No_clan
ENST00000225394	409	473	409	474	PF16559.6	GIT_CC	Coiled-coil	1	65	66	103.6	3.7e-30	No_clan
ENST00000225394	639	754	638	754	PF12205.9	GIT1_C	Domain	2	116	116	159.3	3.4e-47	No_clan
ENST00000225430	4	145	3	146	PF01280.21	Ribosomal_L19e	Family	2	143	144	213.3	1.4e-63	No_clan
ENST00000225504	13	90	13	90	PF06093.14	Spt4	Domain	1	77	77	112.3	8.8e-33	CL0167
ENST00000225519	7	262	6	265	PF00370.22	FGGY_N	Domain	2	241	245	66.6	2.5e-18	CL0108
ENST00000225525	20	109	17	110	PF00595.25	PDZ	Domain	4	81	82	71	7.9e-20	CL0466
ENST00000225567	124	185	121	186	PF12352.9	V-SNARE_C	Domain	4	65	66	48.5	8.1e-13	CL0147
ENST00000225573	163	218	163	218	PF10590.10	PNP_phzG_C	Domain	1	43	43	63.5	1.3e-17	No_clan
ENST00000225573	73	140	59	143	PF01243.21	Putative_PNPOx	Domain	12	75	88	73.2	1.5e-20	CL0336
ENST00000225576	33	154	32	167	PF05832.13	DUF846	Family	2	119	139	150	4.1e-44	No_clan
ENST00000225577	91	352	91	352	PF00069.26	Pkinase	Domain	1	264	264	234.7	1.2e-69	CL0016
ENST00000225577	374	413	373	413	PF00433.25	Pkinase_C	Family	2	46	46	39.1	9.5e-10	No_clan
ENST00000225603	118	170	118	170	PF01393.20	Chromo_shadow	Domain	1	53	53	101.7	1.7e-29	CL0049
ENST00000225603	21	69	21	70	PF00385.25	Chromo	Domain	1	53	54	66.2	1.8e-18	CL0049
ENST00000225609	44	166	44	168	PF02585.18	PIG-L	Family	1	130	132	82.1	5.2e-23	No_clan
ENST00000225614	49	97	48	97	PF10509.10	GalKase_gal_bdg	Domain	2	50	50	77.1	5.5e-22	CL0329
ENST00000225614	158	223	156	224	PF00288.27	GHMP_kinases_N	Family	3	65	66	47.3	1.8e-12	CL0329
ENST00000225614	322	402	321	404	PF08544.14	GHMP_kinases_C	Family	2	83	85	52.9	3.7e-14	CL0677
ENST00000225655	3	140	2	140	PF00235.20	Profilin	Domain	2	127	127	93.9	8.3e-27	CL0431
ENST00000225665	218	308	216	311	PF00153.28	Mito_carr	Family	4	94	97	65.3	3.7e-18	No_clan
ENST00000225665	118	211	115	213	PF00153.28	Mito_carr	Family	4	95	97	62.7	2.4e-17	No_clan
ENST00000225665	23	107	18	112	PF00153.28	Mito_carr	Family	7	91	97	71.7	3.7e-20	No_clan
ENST00000225688	26	192	26	196	PF00071.23	Ras	Domain	1	157	162	124.9	2.2e-36	CL0023
ENST00000225696	1	625	1	625	PF10168.10	Nup88	Family	104	713	713	871.9	2.5e-262	No_clan
ENST00000225698	86	279	86	279	PF02330.17	MAM33	Domain	1	212	212	128.8	2.7e-37	No_clan
ENST00000225719	384	459	383	460	PF13620.7	CarboxypepD_reg	Domain	2	81	82	51.4	1e-13	CL0287
ENST00000225719	1215	1283	1214	1287	PF13620.7	CarboxypepD_reg	Domain	2	77	82	34.7	1.6e-08	CL0287
ENST00000225719	796	870	795	871	PF13620.7	CarboxypepD_reg	Domain	2	81	82	52.7	4e-14	CL0287
ENST00000225719	510	782	509	784	PF00246.25	Peptidase_M14	Domain	2	285	287	274.2	1.7e-81	CL0035
ENST00000225719	941	1201	939	1203	PF00246.25	Peptidase_M14	Domain	3	285	287	170	9.8e-50	CL0035
ENST00000225719	71	371	65	372	PF00246.25	Peptidase_M14	Domain	7	286	287	231.4	2e-68	CL0035
ENST00000225724	161	226	161	226	PF12352.9	V-SNARE_C	Domain	1	66	66	79.9	1.3e-22	CL0147
ENST00000225726	135	467	135	467	PF07946.15	DUF1682	Family	1	325	325	298	8.3e-89	No_clan
ENST00000225728	16	108	15	109	PF05669.13	Med31	Family	2	94	95	136.2	3e-40	No_clan
ENST00000225729	291	363	290	363	PF02824.22	TGS	Domain	2	60	60	85.1	2.5e-24	CL0072
ENST00000225729	185	289	184	289	PF16897.6	MMR_HSR1_Xtn	Family	2	106	106	142.2	5e-42	No_clan
ENST00000225729	64	166	64	181	PF01926.24	MMR_HSR1	Family	1	100	114	70.4	1.3e-19	CL0023
ENST00000225737	382	503	379	504	PF00615.20	RGS	Domain	4	117	118	44.7	1.4e-11	CL0272
ENST00000225737	291	367	261	368	PF00615.20	RGS	Domain	43	117	118	35.4	1.1e-08	CL0272
ENST00000225777	20	163	20	165	PF01284.24	MARVEL	Domain	1	142	144	75.9	3.2e-21	CL0396
ENST00000225792	551	583	551	583	PF08061.12	P68HR	Repeat	1	32	32	42.9	4.1e-11	No_clan
ENST00000225792	498	532	498	532	PF08061.12	P68HR	Repeat	1	32	32	44.8	1e-11	No_clan
ENST00000225792	327	435	324	436	PF00271.32	Helicase_C	Family	4	110	111	106.7	8e-31	CL0023
ENST00000225792	118	288	118	289	PF00270.30	DEAD	Domain	1	175	176	160.8	2.8e-47	CL0023
ENST00000225831	33	90	32	90	PF00048.21	IL8	Domain	2	60	60	68.4	4.6e-19	No_clan
ENST00000225873	26	267	26	267	PF04757.15	Pex2_Pex12	Family	1	225	225	168.9	1.2e-49	No_clan
ENST00000225916	543	627	517	627	PF00583.26	Acetyltransf_1	Family	28	117	117	38.9	8.7e-10	CL0257
ENST00000225916	86	336	86	336	PF06466.12	PCAF_N	Domain	1	250	250	391.8	1.4e-117	No_clan
ENST00000225916	737	818	737	820	PF00439.26	Bromodomain	Domain	1	82	84	78.3	3.5e-22	No_clan
ENST00000225969	31	101	31	114	PF01016.20	Ribosomal_L27	Family	1	70	79	90.7	4.5e-26	No_clan
ENST00000225972	63	120	62	120	PF13855.7	LRR_8	Repeat	2	61	61	44.2	1.2e-11	CL0022
ENST00000226004	37	175	37	176	PF00782.21	DSPc	Domain	1	132	133	135.7	8.3e-40	CL0031
ENST00000226105	8	145	7	145	PF04603.13	Mog1	Domain	2	137	137	128.1	2.9e-37	CL0619
ENST00000226193	40	87	40	93	PF13833.7	EF-hand_8	Domain	1	48	54	23.9	2.8e-05	CL0220
ENST00000226193	100	174	99	177	PF13499.7	EF-hand_7	Domain	2	67	70	42.8	5.5e-11	CL0220
ENST00000226225	30	120	30	120	PF02214.23	BTB_2	Domain	1	94	94	72.8	2.2e-20	CL0033
ENST00000226230	44	161	43	161	PF05241.13	EBP	Family	3	115	115	101.7	3e-29	No_clan
ENST00000226253	15	364	15	364	PF00274.20	Glycolytic	Domain	1	349	349	600.2	8.6e-181	CL0035
ENST00000226279	56	296	56	296	PF02267.18	Rib_hydrolayse	Domain	1	242	242	325.2	2.3e-97	CL0498
ENST00000226299	197	508	197	508	PF00883.22	Peptidase_M17	Domain	1	310	310	400.2	6.1e-120	CL0035
ENST00000226299	37	169	37	169	PF02789.18	Peptidase_M17_N	Domain	1	126	126	76.9	1.2e-21	CL0223
ENST00000226319	257	368	256	368	PF13832.7	zf-HC5HC2H_2	Domain	2	110	110	112.6	1e-32	CL0390
ENST00000226319	218	251	217	251	PF13831.7	PHD_2	Family	2	36	36	47.4	9.3e-13	CL0390
ENST00000226319	38	180	4	181	PF10513.10	EPL1	Family	76	171	172	30.1	6.2e-07	No_clan
ENST00000226328	103	225	103	226	PF02759.20	RUN	Family	1	135	136	112.5	1.4e-32	No_clan
ENST00000226574	819	892	817	893	PF00531.23	Death	Domain	3	85	86	39	6.7e-10	CL0041
ENST00000226574	252	353	252	354	PF16179.6	RHD_dimer	Domain	1	102	103	135.6	5.4e-40	CL0159
ENST00000226574	685	748	680	750	PF12796.8	Ank_2	Repeat	25	81	83	29.6	7.8e-07	CL0465
ENST00000226574	45	243	45	243	PF00554.23	RHD_DNA_bind	Domain	1	169	169	243.3	1.2e-72	CL0073
ENST00000226574	587	681	587	682	PF12796.8	Ank_2	Repeat	1	82	83	44.4	2e-11	CL0465
ENST00000226725	158	260	158	260	PF07707.16	BACK	Domain	1	103	103	121.2	1.7e-35	CL0033
ENST00000226725	533	576	532	577	PF01344.26	Kelch_1	Repeat	2	45	46	54.4	6.7e-15	CL0186
ENST00000226725	436	483	436	483	PF01344.26	Kelch_1	Repeat	1	46	46	56.4	1.7e-15	CL0186
ENST00000226725	309	340	305	340	PF01344.26	Kelch_1	Repeat	14	46	46	26.6	3.3e-06	CL0186
ENST00000226725	389	434	389	434	PF01344.26	Kelch_1	Repeat	1	46	46	51.3	6.6e-14	CL0186
ENST00000226725	342	387	342	387	PF01344.26	Kelch_1	Repeat	1	46	46	49.4	2.6e-13	CL0186
ENST00000226725	46	152	46	153	PF00651.32	BTB	Domain	1	110	111	107.6	3.8e-31	CL0033
ENST00000226725	485	530	485	530	PF01344.26	Kelch_1	Repeat	1	46	46	57.7	6.2e-16	CL0186
ENST00000226796	55	158	52	169	PF04410.15	Gar1	Domain	4	109	154	131.4	2.3e-38	CL0575
ENST00000226798	68	256	67	256	PF06229.13	FRG1	Domain	2	191	191	268.4	3.1e-80	CL0066
ENST00000227135	14	51	14	51	PF02197.18	RIIa	Domain	1	38	38	57.7	6.6e-16	CL0068
ENST00000227135	117	133	115	135	PF00612.28	IQ	Motif	3	19	21	23.5	2.8e-05	CL0220
ENST00000227155	10	255	9	255	PF00335.21	Tetraspanin	Family	2	230	230	190.8	2.8e-56	CL0347
ENST00000227157	22	160	21	160	PF00056.24	Ldh_1_N	Family	2	141	141	172.9	3.8e-51	CL0063
ENST00000227214	4	106	3	109	PF00169.30	PH	Domain	2	102	105	33.6	4.5e-08	CL0266
ENST00000227266	25	141	25	141	PF08773.12	CathepsinC_exc	Domain	1	121	121	157.7	1.5e-46	No_clan
ENST00000227266	231	457	231	458	PF00112.24	Peptidase_C1	Domain	1	217	218	211.6	1.5e-62	CL0125
ENST00000227322	49	206	49	206	PF03367.14	zf-ZPR1	Family	1	159	159	190.6	1.6e-56	CL0167
ENST00000227322	258	415	257	415	PF03367.14	zf-ZPR1	Family	2	159	159	181.3	1.1e-53	CL0167
ENST00000227378	6	612	6	612	PF00012.21	HSP70	Family	1	599	599	877.4	4e-264	CL0108
ENST00000227471	122	189	115	194	PF05978.17	UNC-93	Family	53	120	157	24.6	1.7e-05	CL0015
ENST00000227474	212	329	212	330	PF01416.21	PseudoU_synth_1	Domain	1	107	108	108	3.2e-31	CL0649
ENST00000227495	83	326	65	327	PF00777.19	Glyco_transf_29	Family	22	270	271	210.9	2.3e-62	No_clan
ENST00000227503	18	130	18	130	PF16275.6	SF1-HH	Domain	1	114	114	146.7	3.4e-43	No_clan
ENST00000227503	140	223	137	224	PF00013.30	KH_1	Domain	4	65	66	29.4	5.4e-07	CL0007
ENST00000227503	278	293	278	293	PF00098.24	zf-CCHC	Domain	2	17	18	21.4	0.00018	CL0511
ENST00000227507	28	152	26	153	PF00134.24	Cyclin_N	Domain	3	126	127	131.3	1.6e-38	CL0065
ENST00000227507	155	273	155	282	PF02984.20	Cyclin_C	Domain	1	108	119	73.4	1.6e-20	CL0065
ENST00000227520	237	338	236	342	PF03879.15	Cgr1	Coiled-coil	2	103	108	56.6	2.9e-15	No_clan
ENST00000227524	467	502	465	503	PF00400.33	WD40	Repeat	3	37	38	15.1	0.033	CL0186
ENST00000227524	3	54	2	57	PF04564.16	U-box	Domain	5	56	73	32.4	8.1e-08	CL0229
ENST00000227524	384	420	382	420	PF00400.33	WD40	Repeat	3	38	38	33.7	4.2e-08	CL0186
ENST00000227524	68	133	67	134	PF08606.12	Prp19	Domain	2	67	68	112.1	9.2e-33	No_clan
ENST00000227524	255	292	254	292	PF00400.33	WD40	Repeat	2	38	38	30.3	5e-07	CL0186
ENST00000227524	297	328	296	329	PF00400.33	WD40	Repeat	2	32	38	17.9	0.0041	CL0186
ENST00000227524	352	378	338	378	PF00400.33	WD40	Repeat	12	38	38	16.2	0.015	CL0186
ENST00000227525	58	231	57	231	PF14965.7	BRI3BP	Family	2	180	180	183.6	2.4e-54	No_clan
ENST00000227618	2	92	2	93	PF15243.7	ANAPC15	Family	1	89	90	132.2	6.6e-39	No_clan
ENST00000227638	47	237	33	263	PF00876.19	Innexin	Family	16	187	338	54	1.6e-14	CL0375
ENST00000227667	22	90	22	90	PF05778.13	Apo-CIII	Family	1	69	69	133.2	1.8e-39	No_clan
ENST00000227756	157	308	157	345	PF00535.27	Glycos_transf_2	Family	1	133	170	86.3	1.9e-24	CL0110
ENST00000227756	470	596	469	596	PF00652.23	Ricin_B_lectin	Domain	2	127	127	54.5	1.3e-14	CL0066
ENST00000227758	567	610	567	612	PF13920.7	zf-C3HC4_3	Domain	1	48	50	53.3	1.8e-14	CL0229
ENST00000227758	459	540	458	542	PF00619.22	CARD	Domain	2	83	85	82.2	2e-23	CL0041
ENST00000227758	272	336	272	337	PF00653.22	BIR	Domain	1	72	73	78.2	5.6e-22	CL0417
ENST00000227758	49	114	49	114	PF00653.22	BIR	Domain	1	73	73	70.2	1.7e-19	CL0417
ENST00000227758	187	250	187	251	PF00653.22	BIR	Domain	1	72	73	73.1	2.2e-20	CL0417
ENST00000227868	59	129	57	131	PF00364.23	Biotin_lipoyl	Domain	3	71	73	68.1	4.5e-19	CL0105
ENST00000227868	274	500	272	501	PF00198.24	2-oxoacid_dh	Domain	3	231	233	238.6	6.1e-71	CL0149
ENST00000227868	183	217	182	217	PF02817.18	E3_binding	Family	2	36	36	29.9	5.2e-07	No_clan
ENST00000228027	92	388	92	388	PF03982.14	DAGAT	Family	1	297	297	490.7	1.1e-147	CL0228
ENST00000228136	27	103	27	103	PF15477.7	SMAP	Family	1	76	76	53.8	2.9e-14	No_clan
ENST00000228140	1	60	1	60	PF08069.13	Ribosomal_S13_N	Domain	1	60	60	106.3	6.2e-31	No_clan
ENST00000228251	93	159	91	160	PF00313.23	CSD	Domain	3	65	66	90.2	5.8e-26	CL0021
ENST00000228284	724	792	724	793	PF00076.23	RRM_1	Domain	1	68	70	48.1	7.5e-13	CL0221
ENST00000228284	821	889	821	890	PF00076.23	RRM_1	Domain	1	69	70	62.2	3e-17	CL0221
ENST00000228284	895	955	895	956	PF16605.6	LSM_int_assoc	Disordered	1	60	61	91.7	2.3e-26	No_clan
ENST00000228284	962	980	962	980	PF05391.12	Lsm_interact	Motif	1	19	19	26	4.7e-06	No_clan
ENST00000228289	698	718	696	718	PF00096.27	zf-C2H2	Domain	3	23	23	25	1.7e-05	CL0361
ENST00000228289	864	886	864	886	PF00096.27	zf-C2H2	Domain	1	23	23	28	1.9e-06	CL0361
ENST00000228289	584	606	584	606	PF00096.27	zf-C2H2	Domain	1	23	23	23	7.7e-05	CL0361
ENST00000228289	556	578	556	578	PF00096.27	zf-C2H2	Domain	1	23	23	30	4.6e-07	CL0361
ENST00000228289	894	914	892	914	PF00096.27	zf-C2H2	Domain	3	23	23	19.4	0.001	CL0361
ENST00000228289	528	550	528	550	PF00096.27	zf-C2H2	Domain	1	23	23	22.8	8.6e-05	CL0361
ENST00000228289	388	410	388	410	PF00096.27	zf-C2H2	Domain	1	23	23	18.6	0.0019	CL0361
ENST00000228289	416	438	416	438	PF00096.27	zf-C2H2	Domain	1	23	23	28.9	9.9e-07	CL0361
ENST00000228289	360	382	360	382	PF00096.27	zf-C2H2	Domain	1	23	23	26	8.6e-06	CL0361
ENST00000228289	332	354	332	354	PF00096.27	zf-C2H2	Domain	1	23	23	16.5	0.0086	CL0361
ENST00000228289	306	326	304	326	PF00096.27	zf-C2H2	Domain	3	23	23	22.6	9.9e-05	CL0361
ENST00000228289	80	121	80	121	PF01352.28	KRAB	Family	1	42	42	82.2	1.4e-23	No_clan
ENST00000228289	500	522	500	522	PF00096.27	zf-C2H2	Domain	1	23	23	26.2	7.1e-06	CL0361
ENST00000228289	808	830	808	830	PF00096.27	zf-C2H2	Domain	1	23	23	18.4	0.0022	CL0361
ENST00000228289	444	466	444	466	PF00096.27	zf-C2H2	Domain	1	23	23	23.4	5.4e-05	CL0361
ENST00000228289	752	774	752	774	PF00096.27	zf-C2H2	Domain	1	23	23	28.5	1.4e-06	CL0361
ENST00000228289	670	690	668	690	PF00096.27	zf-C2H2	Domain	3	23	23	16	0.013	CL0361
ENST00000228289	640	662	640	662	PF00096.27	zf-C2H2	Domain	1	23	23	20.3	0.00054	CL0361
ENST00000228289	724	746	724	746	PF00096.27	zf-C2H2	Domain	1	23	23	23.9	3.7e-05	CL0361
ENST00000228289	782	802	780	802	PF00096.27	zf-C2H2	Domain	3	23	23	25.3	1.4e-05	CL0361
ENST00000228289	612	634	612	634	PF00096.27	zf-C2H2	Domain	1	23	23	27.4	3.1e-06	CL0361
ENST00000228306	231	316	231	316	PF00428.20	Ribosomal_60s	Family	1	88	88	73.8	1.3e-20	No_clan
ENST00000228306	8	103	5	106	PF00466.21	Ribosomal_L10	Family	4	96	100	73.5	1.2e-20	No_clan
ENST00000228306	111	180	111	180	PF17777.2	RL10P_insert	Domain	1	71	71	80.3	7.8e-23	No_clan
ENST00000228307	358	412	358	413	PF00412.23	LIM	Domain	1	57	58	65.6	3.6e-18	CL0167
ENST00000228307	44	253	44	253	PF03535.14	Paxillin	Family	1	202	202	315.7	1.4e-94	No_clan
ENST00000228307	417	472	417	472	PF00412.23	LIM	Domain	1	58	58	61	9.4e-17	CL0167
ENST00000228307	476	530	476	531	PF00412.23	LIM	Domain	1	57	58	59	4e-16	CL0167
ENST00000228307	535	589	535	590	PF00412.23	LIM	Domain	1	57	58	53.1	2.8e-14	CL0167
ENST00000228318	70	150	63	152	PF00153.28	Mito_carr	Family	10	95	97	67	1e-18	No_clan
ENST00000228318	165	247	161	249	PF00153.28	Mito_carr	Family	8	95	97	64.6	5.8e-18	No_clan
ENST00000228318	262	340	259	343	PF00153.28	Mito_carr	Family	4	93	97	33.2	3.7e-08	No_clan
ENST00000228347	186	363	185	363	PF04561.15	RNA_pol_Rpb2_2	Domain	2	190	190	96	2.1e-27	No_clan
ENST00000228347	621	655	621	661	PF04567.18	RNA_pol_Rpb2_5	Domain	1	61	67	29.8	7.5e-07	No_clan
ENST00000228347	668	1041	668	1041	PF00562.29	RNA_pol_Rpb2_6	Domain	1	390	390	427.1	6.6e-128	CL0410
ENST00000228347	539	600	539	600	PF04566.14	RNA_pol_Rpb2_4	Domain	1	62	62	91.2	3.8e-26	No_clan
ENST00000228347	438	502	438	502	PF04565.17	RNA_pol_Rpb2_3	Domain	1	68	68	71.4	5.1e-20	No_clan
ENST00000228347	38	412	38	413	PF04563.16	RNA_pol_Rpb2_1	Family	1	202	203	182.9	5e-54	No_clan
ENST00000228347	1043	1127	1043	1129	PF04560.21	RNA_pol_Rpb2_7	Domain	1	85	87	118.3	1.5e-34	No_clan
ENST00000228434	103	196	102	196	PF00059.22	Lectin_C	Domain	2	108	108	55.8	6.9e-15	CL0056
ENST00000228437	365	402	365	402	PF18445.2	zf_PR_Knuckle	Motif	1	38	38	96.7	4.7e-28	CL0167
ENST00000228437	618	640	618	640	PF00096.27	zf-C2H2	Domain	1	23	23	22.9	8.3e-05	CL0361
ENST00000228437	646	668	646	668	PF00096.27	zf-C2H2	Domain	1	23	23	25.4	1.3e-05	CL0361
ENST00000228495	34	124	34	124	PF02214.23	BTB_2	Domain	1	94	94	74.8	5.5e-21	CL0033
ENST00000228506	48	208	48	208	PF11721.9	Malectin	Domain	1	165	165	157.3	3.7e-46	CL0202
ENST00000228510	130	212	130	212	PF00288.27	GHMP_kinases_N	Family	1	66	66	78.7	2.9e-22	CL0329
ENST00000228510	294	353	289	366	PF08544.14	GHMP_kinases_C	Family	13	75	85	24.4	2.8e-05	CL0677
ENST00000228515	62	279	61	280	PF16019.6	CSRNP_N	Family	2	218	219	346.8	5.9e-104	No_clan
ENST00000228534	28	184	28	184	PF16649.6	IL23	Domain	1	158	158	326.5	2.8e-98	CL0053
ENST00000228641	3	93	3	93	PF01586.17	Basic	Family	1	86	86	85	6.6e-24	No_clan
ENST00000228641	94	145	94	145	PF00010.27	HLH	Domain	1	54	54	46.8	2.1e-12	No_clan
ENST00000228705	240	316	221	324	PF00481.22	PP2C	Family	71	152	258	45.6	6.9e-12	CL0238
ENST00000228705	379	459	365	480	PF00481.22	PP2C	Family	162	235	258	45	1.1e-11	CL0238
ENST00000228740	496	608	495	608	PF09127.12	Leuk-A4-hydro_C	Family	2	112	112	117.9	2.4e-34	CL0020
ENST00000228740	237	440	233	448	PF01433.21	Peptidase_M1	Domain	5	214	218	159.5	8.9e-47	CL0126
ENST00000228740	20	202	18	202	PF17900.2	Peptidase_M1_N	Domain	3	186	186	92.9	2.8e-26	CL0672
ENST00000228741	7	85	6	85	PF00178.23	Ets	Domain	2	81	81	114.6	1.9e-33	CL0123
ENST00000228820	147	337	147	338	PF00644.21	PARP	Family	1	192	194	168.1	1.6e-49	CL0084
ENST00000228820	34	106	34	106	PF02825.21	WWE	Family	1	67	67	57.6	1.5e-15	No_clan
ENST00000228825	1	173	1	173	PF04062.15	P21-Arc	Family	1	174	174	267.2	6.8e-80	No_clan
ENST00000228827	8	254	8	254	PF03029.18	ATP_bind_1	Domain	1	241	241	318.4	3.6e-95	CL0023
ENST00000228843	311	349	311	349	PF15696.6	RAD51_interact	Family	1	39	39	67.1	1.1e-18	No_clan
ENST00000228850	166	853	166	853	PF05716.14	AKAP_110	Family	1	692	692	1426.5	0	No_clan
ENST00000228850	122	140	122	140	PF10522.10	RII_binding_1	Motif	1	19	19	25.7	7.4e-06	No_clan
ENST00000228862	29	148	22	149	PF00782.21	DSPc	Domain	11	132	133	140.5	2.7e-41	CL0031
ENST00000228865	27	75	24	75	PF07716.16	bZIP_2	Coiled-coil	4	54	54	34	2.4e-08	CL0018
ENST00000228918	170	210	163	210	PF00020.19	TNFR_c6	Domain	1	39	39	23.8	4.6e-05	CL0607
ENST00000228918	46	80	43	80	PF00020.19	TNFR_c6	Domain	2	39	39	29.7	6.4e-07	CL0607
ENST00000228918	83	124	83	124	PF00020.19	TNFR_c6	Domain	1	39	39	37.1	3.2e-09	CL0607
ENST00000228936	56	276	55	277	PF01129.19	ART	Family	2	221	222	174.8	1.5e-51	CL0084
ENST00000228945	11	198	8	198	PF02115.18	Rho_GDI	Domain	4	195	195	252.9	2e-75	CL0159
ENST00000228955	1	245	1	245	PF03850.15	Tfb4	Domain	32	276	276	321.9	3.6e-96	CL0128
ENST00000229179	210	908	209	908	PF04121.14	Nup84_Nup100	Family	2	729	729	739.9	2.7e-222	No_clan
ENST00000229195	398	521	396	521	PF04153.19	NOT2_3_5	Family	3	131	131	109.2	1.6e-31	No_clan
ENST00000229201	1005	1091	1005	1091	PF05029.14	TIMELESS_C	Domain	1	88	88	116.6	4.5e-34	No_clan
ENST00000229201	24	282	24	283	PF04821.15	TIMELESS	Family	1	274	275	250.3	2.1e-74	No_clan
ENST00000229214	58	138	58	138	PF17903.2	KH_8	Domain	1	81	81	103.4	5.3e-30	CL0007
ENST00000229238	39	126	38	126	PF10244.10	MRP-L51	Family	2	93	93	126.4	3.8e-37	No_clan
ENST00000229239	157	314	157	314	PF02800.21	Gp_dh_C	Domain	1	158	158	232.2	2.1e-69	CL0139
ENST00000229239	4	104	4	105	PF00044.25	Gp_dh_N	Domain	1	100	101	133	4e-39	CL0063
ENST00000229251	79	154	52	155	PF01399.28	PCI	Domain	29	103	105	24.7	2.5e-05	CL0123
ENST00000229251	166	215	166	215	PF18392.2	CSN7a_helixI	Domain	1	50	50	78	3.7e-22	No_clan
ENST00000229264	136	170	133	170	PF00400.33	WD40	Repeat	4	38	38	19	0.0019	CL0186
ENST00000229264	175	212	174	212	PF00400.33	WD40	Repeat	2	38	38	19.8	0.0011	CL0186
ENST00000229264	266	298	259	298	PF00400.33	WD40	Repeat	10	38	38	19.2	0.0017	CL0186
ENST00000229264	216	254	216	254	PF00400.33	WD40	Repeat	1	38	38	33.1	6.6e-08	CL0186
ENST00000229264	305	340	302	340	PF00400.33	WD40	Repeat	4	38	38	23.3	8.2e-05	CL0186
ENST00000229264	48	83	45	83	PF00400.33	WD40	Repeat	4	38	38	24.8	2.9e-05	CL0186
ENST00000229266	61	136	61	136	PF01066.22	CDP-OH_P_transf	Family	1	66	66	61.8	8.1e-17	No_clan
ENST00000229268	199	271	199	272	PF02148.20	zf-UBP	Domain	1	63	64	60.3	1.8e-16	CL0229
ENST00000229268	326	853	326	853	PF00443.30	UCH	Family	1	269	269	175	2.2e-51	CL0125
ENST00000229268	656	691	655	692	PF00627.32	UBA	Domain	2	36	37	42.6	3.8e-11	CL0214
ENST00000229268	16	78	16	79	PF17807.2	zf-UBP_var	Domain	1	63	64	98	2e-28	CL0229
ENST00000229268	725	759	723	759	PF00627.32	UBA	Domain	3	37	37	49.7	2.3e-13	CL0214
ENST00000229270	45	282	44	282	PF00121.19	TIM	Domain	2	243	243	288.7	3.2e-86	CL0036
ENST00000229277	3	134	3	134	PF03952.17	Enolase_N	Domain	1	131	131	198	5.9e-59	CL0227
ENST00000229277	143	430	142	432	PF00113.23	Enolase_C	Domain	2	294	296	499.2	3.8e-150	CL0256
ENST00000229281	11	113	11	113	PF14974.7	P_C10	Family	1	103	103	136.7	2.5e-40	No_clan
ENST00000229307	97	152	96	152	PF00046.30	Homeodomain	Domain	2	57	57	66.6	1.3e-18	CL0123
ENST00000229314	13	113	11	114	PF04178.13	Got1	Family	3	113	114	67.9	9.7e-19	No_clan
ENST00000229328	201	269	199	269	PF04739.16	AMPKBI	Family	3	75	75	94	5e-27	No_clan
ENST00000229328	79	160	78	161	PF16561.6	AMPK1_CBM	Family	2	84	85	117.4	2.3e-34	CL0369
ENST00000229329	46	285	46	303	PF02348.20	CTP_transf_3	Family	1	210	221	219.2	6.3e-65	CL0110
ENST00000229330	254	323	254	323	PF13415.7	Kelch_3	Domain	1	49	49	27	4.2e-06	CL0186
ENST00000229330	207	253	206	253	PF13415.7	Kelch_3	Domain	3	49	49	29.1	8.9e-07	CL0186
ENST00000229340	10	168	10	170	PF00071.23	Ras	Domain	1	160	162	200.5	1.3e-59	CL0023
ENST00000229379	29	100	21	102	PF02046.16	COX6A	Family	33	109	112	65	7.8e-18	No_clan
ENST00000229390	16	83	16	83	PF00076.23	RRM_1	Domain	1	70	70	67.2	8.6e-19	CL0221
ENST00000229390	113	174	113	176	PF00076.23	RRM_1	Domain	1	68	70	46.7	2.1e-12	CL0221
ENST00000229395	160	220	146	221	PF05769.12	SIKE	Family	118	179	180	65.5	5.7e-18	No_clan
ENST00000229395	2	130	2	142	PF05769.12	SIKE	Family	1	127	180	178.2	1.5e-52	No_clan
ENST00000229554	211	693	210	694	PF04712.13	Radial_spoke	Family	2	492	493	671.2	9.9e-202	No_clan
ENST00000229563	12	101	12	103	PF03647.14	Tmemb_14	Family	1	90	92	99.5	1.4e-28	No_clan
ENST00000229570	16	96	15	96	PF14937.7	DUF4500	Family	2	81	81	129.3	3.9e-38	No_clan
ENST00000229583	6	234	5	234	PF04750.15	Far-17a_AIG1	Family	2	202	202	208.2	7.7e-62	No_clan
ENST00000229595	1	154	1	154	PF04729.14	ASF1_hist_chap	Family	1	154	154	240.3	7.6e-72	CL0159
ENST00000229633	48	156	47	162	PF11969.9	DcpS_C	Family	2	107	114	107.9	4e-31	CL0265
ENST00000229758	258	289	242	295	PF00646.34	F-box	Domain	10	41	48	24.9	1.3e-05	CL0271
ENST00000229768	87	338	87	338	PF00001.22	7tm_1	Family	1	263	263	208.6	1e-61	CL0192
ENST00000229769	274	535	274	535	PF11510.9	FA_FANCE	Family	1	262	262	488.4	4.6e-147	No_clan
ENST00000229794	24	308	24	308	PF00069.26	Pkinase	Domain	1	264	264	219.9	3.9e-65	CL0016
ENST00000229812	401	445	401	445	PF00433.25	Pkinase_C	Family	1	46	46	30.8	3.7e-07	No_clan
ENST00000229812	89	369	89	382	PF00069.26	Pkinase	Domain	1	254	264	200.5	3.3e-59	CL0016
ENST00000229854	124	254	120	255	PF17207.4	MCM_OB	Domain	3	125	126	114	3.9e-33	CL0021
ENST00000229854	577	660	576	663	PF17855.2	MCM_lid	Domain	2	84	87	76.5	1.7e-21	CL0671
ENST00000229854	292	515	290	515	PF00493.24	MCM	Domain	3	224	224	320.1	5.2e-96	CL0023
ENST00000229866	332	378	331	379	PF13920.7	zf-C3HC4_3	Domain	2	49	50	39.3	4.2e-10	CL0229
ENST00000229903	106	175	105	175	PF10260.10	SAYSvFN	Domain	2	70	70	100.5	3.4e-29	No_clan
ENST00000229922	322	474	321	475	PF08603.12	CAP_C	Family	2	157	158	220.4	8.9e-66	CL0391
ENST00000229922	6	64	5	64	PF01213.20	CAP_N	Family	2	77	77	42.8	8.3e-11	No_clan
ENST00000229955	98	371	98	371	PF00001.22	7tm_1	Family	1	263	263	171.7	1.9e-50	CL0192
ENST00000229971	280	319	279	323	PF00646.34	F-box	Domain	3	42	48	30.9	1.7e-07	CL0271
ENST00000230036	450	488	450	488	PF01839.24	FG-GAP	Repeat	1	37	37	37.9	1.4e-09	CL0186
ENST00000230036	514	548	513	550	PF01839.24	FG-GAP	Repeat	2	35	37	30.4	3e-07	CL0186
ENST00000230036	382	418	381	419	PF01839.24	FG-GAP	Repeat	2	36	37	30.8	2.4e-07	CL0186
ENST00000230036	28	210	28	219	PF00882.19	Zn_dep_PLPC	Domain	1	171	181	88.5	5.4e-25	CL0368
ENST00000230048	53	125	52	129	PF03061.23	4HBT	Domain	2	75	79	61	1.1e-16	CL0050
ENST00000230050	17	110	16	111	PF01248.27	Ribosomal_L7Ae	Domain	2	94	95	103.7	3.3e-30	CL0101
ENST00000230053	101	304	101	304	PF03360.17	Glyco_transf_43	Family	1	214	214	234	1.5e-69	CL0110
ENST00000230056	1	183	1	184	PF07412.13	Geminin	Family	1	194	195	274.6	4.3e-82	No_clan
ENST00000230085	58	147	57	148	PF00787.25	PX	Domain	2	83	84	81.1	7.1e-23	No_clan
ENST00000230122	462	480	462	484	PF00096.27	zf-C2H2	Domain	1	19	23	16.2	0.01	CL0361
ENST00000230122	407	428	407	428	PF00096.27	zf-C2H2	Domain	2	23	23	18.3	0.0023	CL0361
ENST00000230122	490	512	490	512	PF00096.27	zf-C2H2	Domain	1	23	23	20.5	0.00046	CL0361
ENST00000230122	378	400	378	400	PF00096.27	zf-C2H2	Domain	1	23	23	21.5	0.00022	CL0361
ENST00000230122	350	372	350	372	PF00096.27	zf-C2H2	Domain	1	23	23	17.7	0.0037	CL0361
ENST00000230122	434	456	434	456	PF00096.27	zf-C2H2	Domain	1	23	23	30.1	4.2e-07	CL0361
ENST00000230122	322	344	322	344	PF00096.27	zf-C2H2	Domain	1	23	23	23.7	4.4e-05	CL0361
ENST00000230122	27	131	27	133	PF00651.32	BTB	Domain	1	109	111	94	6.4e-27	CL0033
ENST00000230122	295	316	295	316	PF00096.27	zf-C2H2	Domain	2	23	23	20.7	0.00041	CL0361
ENST00000230124	93	423	93	423	PF02383.19	Syja_N	Family	1	322	322	248	1.4e-73	CL0031
ENST00000230256	14	166	11	168	PF05978.17	UNC-93	Family	4	155	157	34.9	1.2e-08	CL0015
ENST00000230340	143	430	141	431	PF05291.12	Bystin	Family	3	291	292	459	6.2e-138	No_clan
ENST00000230354	252	333	252	335	PF00352.22	TBP	Domain	1	83	85	106.2	6.1e-31	CL0407
ENST00000230354	164	243	162	244	PF00352.22	TBP	Domain	3	84	85	109.9	4.4e-32	CL0407
ENST00000230413	84	164	84	165	PF00181.24	Ribosomal_L2	Domain	1	76	77	100.4	4e-29	CL0021
ENST00000230431	23	120	23	149	PF05014.16	Nuc_deoxyrib_tr	Domain	1	101	130	58.5	7e-16	CL0498
ENST00000230449	199	377	198	377	PF15469.7	Sec5	Family	2	191	191	179.3	6.6e-53	CL0295
ENST00000230449	8	89	8	92	PF01833.25	TIG	Domain	1	82	85	33.8	2.8e-08	CL0159
ENST00000230461	69	350	68	353	PF03381.16	CDC50	Family	2	283	286	314.8	5.8e-94	No_clan
ENST00000230480	112	163	99	163	PF14554.7	VEGF_C	Domain	3	58	58	92.3	1.5e-26	No_clan
ENST00000230480	24	102	24	102	PF00341.18	PDGF	Domain	1	82	82	96.1	1.1e-27	CL0079
ENST00000230510	524	790	524	790	PF00069.26	Pkinase	Domain	1	264	264	232.1	7.2e-69	CL0016
ENST00000230565	30	342	30	342	PF01663.23	Phosphodiest	Family	1	357	357	296.7	3.4e-88	CL0088
ENST00000230640	143	287	141	292	PF00270.30	DEAD	Domain	3	170	176	61.8	6.9e-17	CL0023
ENST00000230640	422	528	373	528	PF00271.32	Helicase_C	Family	20	111	111	28.8	1.3e-06	CL0023
ENST00000230640	868	1037	867	1037	PF08148.13	DSHCT	Domain	2	162	162	190	2.2e-56	No_clan
ENST00000230640	582	841	582	841	PF13234.7	rRNA_proc-arch	Domain	1	270	270	294	1.4e-87	No_clan
ENST00000230658	79	133	79	135	PF00412.23	LIM	Domain	1	54	58	52.2	5.5e-14	CL0167
ENST00000230658	183	238	182	238	PF00046.30	Homeodomain	Domain	2	57	57	55.3	4.4e-15	CL0123
ENST00000230658	17	74	17	75	PF00412.23	LIM	Domain	1	57	58	48.4	8e-13	CL0167
ENST00000230771	62	390	62	390	PF13393.7	tRNA-synt_His	Domain	1	309	309	133.5	9.3e-39	CL0040
ENST00000230771	411	501	411	502	PF03129.21	HGTP_anticodon	Domain	1	93	94	62.4	3.3e-17	CL0458
ENST00000230792	148	277	147	277	PF09296.12	NUDIX-like	Domain	2	102	102	29.8	7.3e-07	CL0261
ENST00000230792	38	101	11	107	PF12796.8	Ank_2	Repeat	21	74	83	50.3	2.7e-13	CL0465
ENST00000230792	329	432	320	441	PF00293.29	NUDIX	Domain	10	121	131	61.4	8.8e-17	CL0261
ENST00000230792	280	307	279	309	PF09297.12	zf-NADH-PPase	Domain	2	27	32	29.1	5.9e-07	CL0167
ENST00000230859	428	486	428	488	PF03828.20	PAP_assoc	Family	1	61	63	55.2	6.2e-15	No_clan
ENST00000230859	265	372	265	374	PF01909.24	NTP_transf_2	Family	1	92	94	60.2	1.9e-16	CL0260
ENST00000230895	12	102	12	102	PF15228.7	DAP	Family	1	98	98	117.9	3.4e-34	No_clan
ENST00000230901	797	871	789	872	PF00439.26	Bromodomain	Domain	9	83	84	74.3	6.1e-21	No_clan
ENST00000230990	112	142	108	142	PF00008.28	EGF	Domain	4	32	32	22.3	0.00012	CL0001
ENST00000231061	72	93	72	93	PF09289.11	FOLN	Domain	1	22	22	37.6	1.9e-09	CL0001
ENST00000231061	154	289	152	289	PF10591.10	SPARC_Ca_bdg	Domain	3	113	113	134	2.8e-39	CL0220
ENST00000231061	95	149	95	149	PF00050.22	Kazal_1	Domain	1	49	49	50.7	1.4e-13	CL0005
ENST00000231121	95	146	95	147	PF00010.27	HLH	Domain	1	53	54	61.9	4.2e-17	No_clan
ENST00000231134	31	112	30	112	PF08266.13	Cadherin_2	Domain	2	83	83	114	2.1e-33	CL0159
ENST00000231134	684	767	684	767	PF16492.6	Cadherin_C_2	Family	1	85	85	92.1	2.8e-26	No_clan
ENST00000231134	455	551	455	551	PF00028.18	Cadherin	Domain	1	93	93	58.8	5.8e-16	CL0159
ENST00000231134	356	440	352	441	PF00028.18	Cadherin	Domain	6	92	93	47.5	1.9e-12	CL0159
ENST00000231134	247	336	247	337	PF00028.18	Cadherin	Domain	1	92	93	61.8	6.5e-17	CL0159
ENST00000231134	141	233	139	233	PF00028.18	Cadherin	Domain	4	93	93	42.1	8.8e-11	CL0159
ENST00000231134	579	660	574	662	PF00028.18	Cadherin	Domain	9	91	93	43.1	4.3e-11	CL0159
ENST00000231137	580	661	575	663	PF00028.18	Cadherin	Domain	9	91	93	39.8	4.8e-10	CL0159
ENST00000231137	683	766	683	766	PF16492.6	Cadherin_C_2	Family	1	85	85	93.6	9.8e-27	No_clan
ENST00000231137	31	112	30	112	PF08266.13	Cadherin_2	Domain	2	83	83	109.2	6.7e-32	CL0159
ENST00000231137	247	338	247	338	PF00028.18	Cadherin	Domain	1	93	93	73.3	1.6e-20	CL0159
ENST00000231137	141	233	138	233	PF00028.18	Cadherin	Domain	4	93	93	42	9.5e-11	CL0159
ENST00000231137	456	552	456	552	PF00028.18	Cadherin	Domain	1	93	93	57.1	1.8e-15	CL0159
ENST00000231137	356	441	353	442	PF00028.18	Cadherin	Domain	5	92	93	45	1.2e-11	CL0159
ENST00000231198	167	282	167	283	PF14413.7	Thg1C	Domain	1	126	127	154.2	1.9e-45	No_clan
ENST00000231198	35	164	35	164	PF04446.13	Thg1	Domain	1	126	126	168	9.3e-50	No_clan
ENST00000231238	158	188	155	188	PF00515.29	TPR_1	Repeat	4	34	34	28.5	8.8e-07	CL0020
ENST00000231238	123	149	122	149	PF13181.7	TPR_8	Repeat	8	34	34	14.4	0.034	CL0020
ENST00000231368	689	1008	689	1009	PF11838.9	ERAP1_C	Domain	1	314	315	219.2	9.4e-65	CL0159
ENST00000231368	173	358	173	358	PF17900.2	Peptidase_M1_N	Domain	1	186	186	200	3.8e-59	CL0672
ENST00000231368	392	610	392	610	PF01433.21	Peptidase_M1	Domain	1	218	218	277	1e-82	CL0126
ENST00000231383	17	77	16	81	PF02144.17	Rad1	Family	2	62	275	56.2	2.7e-15	CL0060
ENST00000231449	26	149	26	149	PF00727.19	IL4	Domain	1	109	109	165.1	5.2e-49	CL0053
ENST00000231461	96	353	94	353	PF00777.19	Glyco_transf_29	Family	3	271	271	254	1.7e-75	No_clan
ENST00000231498	774	1179	739	1200	PF03177.15	Nucleoporin_C	Family	129	479	596	69.1	3.3e-19	No_clan
ENST00000231498	79	508	77	510	PF08801.12	Nucleoporin_N	Domain	3	432	434	363.7	1.2e-108	CL0186
ENST00000231504	51	104	50	112	PF00149.29	Metallophos	Domain	2	62	205	37.1	4.5e-09	CL0163
ENST00000231509	554	736	550	742	PF00104.31	Hormone_recep	Domain	6	204	211	110	1.2e-31	No_clan
ENST00000231509	26	401	26	401	PF02155.16	GCR	Family	1	371	371	644.3	5.8e-194	No_clan
ENST00000231509	420	488	419	489	PF00105.19	zf-C4	Domain	2	69	70	93.9	6.2e-27	CL0167
ENST00000231512	79	265	79	265	PF17818.2	KCT2	Family	1	187	187	355.3	9.1e-107	No_clan
ENST00000231524	399	564	391	565	PF00025.22	Arf	Domain	9	174	175	238.2	3.6e-71	CL0023
ENST00000231524	126	168	123	168	PF00643.25	zf-B_box	Domain	5	42	42	29.4	6.6e-07	No_clan
ENST00000231524	30	76	30	77	PF14634.7	zf-RING_5	Domain	1	43	44	28.1	1.4e-06	CL0229
ENST00000231526	65	292	65	292	PF06159.14	DUF974	Family	1	246	246	282.3	4.1e-84	No_clan
ENST00000231572	534	660	534	660	PF05746.16	DALR_1	Domain	1	119	119	110.2	6.5e-32	CL0258
ENST00000231572	174	520	174	520	PF00750.20	tRNA-synt_1d	Family	1	349	349	565.1	4.7e-170	CL0039
ENST00000231572	79	166	78	166	PF03485.17	Arg_tRNA_synt_N	Domain	2	85	85	84.1	8e-24	No_clan
ENST00000231656	156	211	155	211	PF00046.30	Homeodomain	Domain	2	57	57	73.3	1.1e-20	CL0123
ENST00000231656	13	144	13	146	PF04731.13	Caudal_act	Family	1	134	136	100.1	1.3e-28	No_clan
ENST00000231668	177	267	176	267	PF03908.14	Sec20	Family	2	92	92	115	1.1e-33	CL0147
ENST00000231683	35	288	35	288	PF00001.22	7tm_1	Family	1	263	263	252	5.9e-75	CL0192
ENST00000231790	29	131	25	138	PF13589.7	HATPase_c_3	Domain	4	106	137	52.2	6.2e-14	CL0025
ENST00000231790	502	756	502	756	PF16413.6	Mlh1_C	Domain	1	269	269	318.2	4.1e-95	No_clan
ENST00000231790	216	334	216	335	PF01119.20	DNA_mis_repair	Family	1	118	119	120.1	3.9e-35	CL0329
ENST00000231887	619	710	619	715	PF00725.23	3HCDH	Domain	3	89	97	31.3	2.2e-07	CL0106
ENST00000231887	478	582	478	582	PF00725.23	3HCDH	Domain	1	97	97	95.5	2.1e-27	CL0106
ENST00000231887	300	475	299	476	PF02737.19	3HCDH_N	Domain	2	179	180	176.3	5.4e-52	CL0063
ENST00000231887	8	195	6	215	PF00378.21	ECH_1	Domain	3	197	251	136.6	9.2e-40	CL0127
ENST00000231948	80	317	80	317	PF02190.17	LON_substr_bdg	Family	1	205	205	87.7	9.7e-25	CL0178
ENST00000231948	320	433	319	437	PF03226.15	Yippee-Mis18	Domain	2	101	105	46.3	4.1e-12	CL0080
ENST00000232003	25	93	18	107	PF00031.22	Cystatin	Domain	11	76	92	25.6	1.2e-05	CL0121
ENST00000232125	6	123	6	123	PF06388.12	DUF1075	Family	1	124	124	183.5	1.3e-54	No_clan
ENST00000232219	69	195	68	196	PF00061.24	Lipocalin	Domain	2	143	144	64.8	9.8e-18	CL0116
ENST00000232375	252	434	252	438	PF00300.23	His_Phos_1	Domain	1	190	194	140.7	4.4e-41	CL0071
ENST00000232375	35	249	28	249	PF01591.19	6PF2K	Domain	9	223	223	340.3	3.9e-102	CL0023
ENST00000232424	109	147	109	148	PF07527.14	Hairy_orange	Domain	1	39	40	68	5.9e-19	No_clan
ENST00000232424	35	92	35	92	PF00010.27	HLH	Domain	1	54	54	56	3e-15	No_clan
ENST00000232458	235	309	235	310	PF00533.27	BRCT	Family	1	78	79	34.2	2.5e-08	CL0459
ENST00000232458	148	211	148	211	PF12738.8	PTCB-BRCT	Family	1	63	63	68.2	4.6e-19	CL0459
ENST00000232458	425	608	425	608	PF00621.21	RhoGEF	Domain	1	183	183	149	1.7e-43	No_clan
ENST00000232496	1	109	1	109	PF15000.7	TUSC2	Family	1	112	112	147.4	1.8e-43	No_clan
ENST00000232501	7	275	5	279	PF06218.12	NPR2	Family	3	307	440	229.6	5.9e-68	CL0435
ENST00000232508	47	183	47	184	PF03188.17	Cytochrom_B561	Family	1	136	137	119.8	9.4e-35	CL0328
ENST00000232519	1	109	1	110	PF15134.7	DUF4570	Family	1	109	110	164.6	6.2e-49	No_clan
ENST00000232564	136	170	133	170	PF00400.33	WD40	Repeat	4	38	38	19.9	0.00098	CL0186
ENST00000232564	48	83	45	83	PF00400.33	WD40	Repeat	4	38	38	24.1	4.8e-05	CL0186
ENST00000232564	306	340	302	340	PF00400.33	WD40	Repeat	5	38	38	21	0.00044	CL0186
ENST00000232564	265	298	259	298	PF00400.33	WD40	Repeat	9	38	38	23.1	9.5e-05	CL0186
ENST00000232564	218	254	216	254	PF00400.33	WD40	Repeat	3	38	38	31.1	3e-07	CL0186
ENST00000232564	175	212	174	212	PF00400.33	WD40	Repeat	2	38	38	22.2	0.00019	CL0186
ENST00000232607	44	162	41	166	PF00156.28	Pribosyltran	Domain	6	133	159	49.4	3.4e-13	CL0533
ENST00000232607	252	466	252	466	PF00215.25	OMPdecase	Domain	1	225	225	262.1	4.2e-78	CL0036
ENST00000232744	6	64	2	67	PF12796.8	Ank_2	Repeat	30	81	83	33.8	3.9e-08	CL0465
ENST00000232744	105	206	105	212	PF00651.32	BTB	Domain	1	105	111	68.1	7.1e-19	CL0033
ENST00000232744	271	374	267	376	PF00651.32	BTB	Domain	10	109	111	64.5	9.3e-18	CL0033
ENST00000232766	513	557	513	558	PF01344.26	Kelch_1	Repeat	1	45	46	59.7	1.5e-16	CL0186
ENST00000232766	280	322	277	323	PF01344.26	Kelch_1	Repeat	4	45	46	42.6	3.4e-11	CL0186
ENST00000232766	373	417	372	417	PF01344.26	Kelch_1	Repeat	2	46	46	58.7	3e-16	CL0186
ENST00000232766	467	510	466	511	PF01344.26	Kelch_1	Repeat	2	45	46	40.6	1.4e-10	CL0186
ENST00000232766	140	242	140	242	PF07707.16	BACK	Domain	1	103	103	123.3	3.9e-36	CL0033
ENST00000232766	325	370	325	370	PF01344.26	Kelch_1	Repeat	1	46	46	65.5	2.3e-18	CL0186
ENST00000232766	29	134	28	135	PF00651.32	BTB	Domain	2	110	111	109.2	1.2e-31	CL0033
ENST00000232766	420	463	419	464	PF01344.26	Kelch_1	Repeat	2	45	46	42	5.2e-11	CL0186
ENST00000232854	163	249	144	256	PF05175.15	MTS	Domain	35	113	170	46.6	2.8e-12	CL0063
ENST00000232854	43	115	43	115	PF17827.2	PrmC_N	Domain	1	71	71	51.6	1.1e-13	No_clan
ENST00000232888	278	311	273	311	PF00400.33	WD40	Repeat	6	38	38	15.7	0.022	CL0186
ENST00000232888	196	226	191	227	PF00400.33	WD40	Repeat	8	37	38	22.3	0.00017	CL0186
ENST00000232888	139	173	137	174	PF00400.33	WD40	Repeat	4	37	38	15.1	0.034	CL0186
ENST00000232888	232	269	231	269	PF00400.33	WD40	Repeat	2	38	38	23.8	6e-05	CL0186
ENST00000232892	315	376	301	377	PF07859.14	Abhydrolase_3	Domain	151	210	211	41.8	1e-10	CL0028
ENST00000232892	107	266	107	279	PF07859.14	Abhydrolase_3	Domain	1	156	211	129.8	1.3e-37	CL0028
ENST00000232905	29	102	27	103	PF01253.23	SUI1	Domain	3	76	77	101.6	2.4e-29	No_clan
ENST00000232975	94	158	94	158	PF13499.7	EF-hand_7	Domain	1	70	70	59.1	4.4e-16	CL0220
ENST00000232975	32	84	32	84	PF13833.7	EF-hand_8	Domain	1	54	54	49.4	3e-13	CL0220
ENST00000232978	11	175	10	175	PF00160.22	Pro_isomerase	Domain	2	158	158	159	1.1e-46	CL0475
ENST00000233025	79	148	79	149	PF06645.14	SPC12	Family	1	70	71	102.3	1.2e-29	No_clan
ENST00000233027	9	261	6	261	PF00069.26	Pkinase	Domain	4	264	264	221.5	1.2e-65	CL0016
ENST00000233047	20	127	18	128	PF16015.6	Promethin	Family	3	105	106	79.1	2e-22	No_clan
ENST00000233055	17	51	15	51	PF00400.33	WD40	Repeat	4	37	38	14.9	0.038	CL0186
ENST00000233055	192	227	189	227	PF00400.33	WD40	Repeat	4	38	38	24.7	3e-05	CL0186
ENST00000233055	283	352	279	353	PF01363.22	FYVE	Domain	8	68	69	53.6	1.8e-14	CL0390
ENST00000233057	13	75	10	75	PF00035.27	dsrm	Domain	4	67	67	51.9	9.8e-14	CL0196
ENST00000233057	101	164	101	165	PF00035.27	dsrm	Domain	1	66	67	45.6	8.7e-12	CL0196
ENST00000233057	267	534	267	537	PF00069.26	Pkinase	Domain	1	260	264	183.3	5.6e-54	CL0016
ENST00000233072	222	395	221	397	PF00117.29	GATase	Domain	2	189	191	139.5	1.1e-40	CL0014
ENST00000233072	46	183	45	183	PF00988.23	CPSase_sm_chain	Domain	2	128	128	150.1	2.7e-44	CL0364
ENST00000233072	546	749	546	750	PF02786.18	CPSase_L_D2	Domain	1	210	211	281.9	2.8e-84	CL0179
ENST00000233072	841	920	841	920	PF02787.20	CPSase_L_D3	Domain	1	80	80	91.5	2.5e-26	CL0123
ENST00000233072	1375	1465	1373	1465	PF02142.23	MGS	Domain	3	95	95	70.8	8.2e-20	No_clan
ENST00000233072	1088	1290	1088	1291	PF02786.18	CPSase_L_D2	Domain	1	210	211	104.2	6.9e-30	CL0179
ENST00000233078	115	183	115	184	PF00076.23	RRM_1	Domain	1	69	70	63.6	1.1e-17	CL0221
ENST00000233078	12	69	12	81	PF00076.23	RRM_1	Domain	1	57	70	58.7	3.8e-16	CL0221
ENST00000233084	26	418	26	418	PF00270.30	DEAD	Domain	1	176	176	266.6	9.2e-80	CL0023
ENST00000233084	132	244	132	245	PF00622.29	SPRY	Family	1	119	120	85.6	2.6e-24	CL0004
ENST00000233084	500	609	488	610	PF00271.32	Helicase_C	Family	9	110	111	94.9	3.7e-27	CL0023
ENST00000233114	6	152	5	153	PF00056.24	Ldh_1_N	Family	2	140	141	134.9	2.1e-39	CL0063
ENST00000233114	156	330	156	331	PF02866.19	Ldh_1_C	Domain	1	166	167	156.5	6.2e-46	CL0341
ENST00000233121	219	257	219	257	PF03271.18	EB1	Family	1	41	41	64.2	9.2e-18	No_clan
ENST00000233121	16	117	14	120	PF00307.32	CH	Domain	3	106	109	58.8	5.1e-16	CL0188
ENST00000233143	3	40	3	41	PF01290.21	Thymosin	Family	1	38	39	82.9	9.8e-24	No_clan
ENST00000233146	666	852	665	852	PF00488.22	MutS_V	Domain	2	188	188	288.4	2.7e-86	CL0023
ENST00000233146	306	609	305	609	PF05192.19	MutS_III	Domain	2	191	191	127.1	9.6e-37	No_clan
ENST00000233146	474	568	473	569	PF05190.19	MutS_IV	Domain	2	91	92	72.7	2.4e-20	No_clan
ENST00000233146	18	131	17	132	PF01624.21	MutS_I	Domain	2	112	113	76.6	1.7e-21	No_clan
ENST00000233146	156	289	145	290	PF05188.18	MutS_II	Domain	8	136	137	78.7	4.9e-22	No_clan
ENST00000233154	285	359	285	359	PF00017.25	SH2	Domain	1	77	77	75.6	2.4e-21	CL0541
ENST00000233154	8	53	8	53	PF00018.29	SH3_1	Domain	1	48	48	47.8	8e-13	CL0010
ENST00000233154	203	249	201	249	PF00018.29	SH3_1	Domain	3	48	48	52.2	3.3e-14	CL0010
ENST00000233154	118	165	118	166	PF14604.7	SH3_9	Domain	1	48	49	53.7	1.4e-14	CL0010
ENST00000233156	217	268	216	268	PF00014.24	Kunitz_BPTI	Domain	2	53	53	66.4	1.9e-18	No_clan
ENST00000233156	124	176	124	176	PF00014.24	Kunitz_BPTI	Domain	1	53	53	64.7	6.6e-18	No_clan
ENST00000233156	53	104	53	105	PF00014.24	Kunitz_BPTI	Domain	1	52	53	66.8	1.5e-18	No_clan
ENST00000233190	32	106	29	107	PF13510.7	Fer2_4	Domain	4	81	82	63.1	1.9e-17	CL0486
ENST00000233190	113	152	113	152	PF10588.10	NADH-G_4Fe-4S_3	Domain	1	40	40	59.9	1.3e-16	No_clan
ENST00000233190	658	710	658	710	PF09326.12	NADH_dhqG_C	Family	1	51	51	61.2	1.2e-16	No_clan
ENST00000233190	301	628	301	629	PF00384.23	Molybdopterin	Family	1	431	432	253.8	3.1e-75	No_clan
ENST00000233330	269	361	260	364	PF00169.30	PH	Domain	10	100	105	31.8	1.6e-07	CL0266
ENST00000233330	67	220	67	220	PF08174.12	Anillin	Domain	1	141	141	138.9	1.5e-40	CL0154
ENST00000233331	211	288	211	290	PF04795.13	PAPA-1	Family	1	84	86	66.7	2.5e-18	No_clan
ENST00000233331	306	336	305	336	PF04438.17	zf-HIT	Domain	2	30	30	26.6	4.1e-06	CL0175
ENST00000233336	87	365	53	367	PF03133.16	TTL	Family	7	293	295	237.2	2.1e-70	CL0179
ENST00000233379	107	314	107	314	PF01557.19	FAA_hydrolase	Family	1	218	218	246.8	2e-73	CL0377
ENST00000233468	21	87	21	88	PF00076.23	RRM_1	Domain	1	69	70	57	1.3e-15	CL0221
ENST00000233505	10	70	2	71	PF00125.25	Histone	Domain	9	70	131	31.1	2.7e-07	CL0012
ENST00000233505	71	107	70	107	PF00125.25	Histone	Domain	95	131	131	49.2	6.3e-13	CL0012
ENST00000233545	109	170	109	170	PF04117.13	Mpv17_PMP22	Family	1	62	62	76.2	1.7e-21	No_clan
ENST00000233575	270	384	270	384	PF18116.2	SNX17_FERM_C	Domain	1	105	105	119.9	4.4e-35	CL0266
ENST00000233575	31	103	23	105	PF00787.25	PX	Domain	9	82	84	54.7	1.3e-14	No_clan
ENST00000233596	66	143	66	143	PF03134.20	TB2_DP1_HVA22	Family	1	78	78	94	3.8e-27	No_clan
ENST00000233609	16	101	16	101	PF00203.22	Ribosomal_S19	Domain	1	81	81	129.8	2.5e-38	No_clan
ENST00000233612	45	100	45	102	PF13833.7	EF-hand_8	Domain	1	52	54	23.7	3.1e-05	CL0220
ENST00000233615	36	142	36	142	PF11669.9	WBP-1	Family	1	104	104	144.9	1.1e-42	No_clan
ENST00000233623	378	410	377	419	PF13432.7	TPR_16	Family	2	38	68	16	0.015	CL0020
ENST00000233623	310	371	309	373	PF13432.7	TPR_16	Family	2	66	68	23	9.6e-05	CL0020
ENST00000233627	88	197	87	197	PF01058.23	Oxidored_q6	Family	3	130	130	78.7	3.4e-22	No_clan
ENST00000233630	190	253	190	253	PF16207.6	RAWUL	Domain	1	74	74	52.6	5.6e-14	CL0072
ENST00000233630	47	85	46	85	PF13923.7	zf-C3HC4_2	Domain	2	40	40	36.7	2.8e-09	CL0229
ENST00000233668	5	117	4	119	PF00169.30	PH	Domain	2	103	105	36.4	6.1e-09	CL0266
ENST00000233668	153	253	151	254	PF02174.18	IRS	Domain	3	99	100	115.2	1.1e-33	CL0266
ENST00000233735	54	164	53	164	PF00059.22	Lectin_C	Domain	2	108	108	83	2.4e-23	CL0056
ENST00000233741	7	92	5	93	PF09765.10	FANCL_d1	Domain	3	88	89	111.5	1.7e-32	CL0208
ENST00000233741	200	295	199	295	PF18891.1	FANCL_d3	Domain	2	97	97	135.8	4.5e-40	CL0208
ENST00000233741	304	371	303	371	PF11793.9	FANCL_C	Domain	2	70	70	117.6	2e-34	CL0229
ENST00000233741	108	197	108	197	PF18890.1	FANCL_d2	Domain	1	91	91	99.6	1e-28	CL0208
ENST00000233809	42	111	42	111	PF00219.19	IGFBP	Domain	1	55	55	45.9	6.7e-12	CL0547
ENST00000233809	227	306	227	306	PF00086.19	Thyroglobulin_1	Domain	1	67	67	58.7	3.3e-16	No_clan
ENST00000233813	27	80	27	80	PF00219.19	IGFBP	Domain	1	55	55	43.5	3.7e-11	CL0547
ENST00000233813	192	263	192	263	PF00086.19	Thyroglobulin_1	Domain	1	67	67	67.9	4.5e-19	No_clan
ENST00000233826	21	163	21	163	PF01007.21	IRK	Domain	1	142	142	154.3	1.8e-45	CL0030
ENST00000233826	170	331	170	338	PF17655.2	IRK_C	Domain	1	165	174	115.7	1.7e-33	CL0159
ENST00000233838	66	504	66	504	PF05090.15	VKG_Carbox	Family	1	434	434	563.2	3.6e-169	No_clan
ENST00000233892	20	174	13	177	PF03637.18	Mob1_phocein	Family	7	167	170	131.1	4.1e-38	No_clan
ENST00000233893	9	100	8	100	PF00166.22	Cpn10	Domain	2	93	93	100.9	3e-29	CL0296
ENST00000233948	45	364	43	365	PF00110.20	wnt	Family	3	306	307	394.1	5.1e-118	No_clan
ENST00000234038	259	357	256	360	PF14580.7	LRR_9	Repeat	49	149	175	39.6	3.9e-10	CL0022
ENST00000234038	123	213	120	215	PF14580.7	LRR_9	Repeat	22	115	175	35.9	5.4e-09	CL0022
ENST00000234040	999	1251	999	1251	PF00069.26	Pkinase	Domain	1	264	264	191.6	1.7e-56	CL0016
ENST00000234040	134	224	131	233	PF13426.8	PAS_9	Domain	4	90	104	34.9	1.4e-08	CL0183
ENST00000234040	348	385	345	414	PF13426.8	PAS_9	Domain	4	40	104	15.4	0.017	CL0183
ENST00000234111	45	281	45	281	PF02784.17	Orn_Arg_deC_N	Domain	1	247	247	312.3	2.1e-93	CL0036
ENST00000234111	44	387	40	387	PF00278.23	Orn_DAP_Arg_deC	Domain	5	95	95	79.2	2.1e-22	No_clan
ENST00000234115	4	105	3	108	PF00169.30	PH	Domain	2	101	105	40.3	3.5e-10	CL0266
ENST00000234160	71	204	71	205	PF04495.15	GRASP55_65	Domain	3	137	138	183.1	3e-54	CL0466
ENST00000234170	523	731	523	731	PF03914.18	CBF	Family	1	169	169	184.9	1.2e-54	No_clan
ENST00000234179	580	832	577	832	PF00069.26	Pkinase	Domain	5	264	264	234.3	1.6e-69	CL0016
ENST00000234179	418	496	417	532	PF00169.30	PH	Domain	2	73	105	32.3	1.1e-07	CL0266
ENST00000234179	272	321	272	324	PF00130.23	C1_1	Domain	1	50	53	50.6	1.3e-13	CL0006
ENST00000234179	155	205	155	206	PF00130.23	C1_1	Domain	1	51	53	52.4	3.6e-14	CL0006
ENST00000234198	51	131	51	132	PF12413.9	DLL_N	Family	1	85	86	66.1	5.4e-18	No_clan
ENST00000234198	153	209	153	209	PF00046.30	Homeodomain	Domain	1	57	57	71.8	3.2e-20	CL0123
ENST00000234296	255	563	255	565	PF04084.15	ORC2	Family	1	332	334	344.2	6.4e-103	No_clan
ENST00000234301	58	109	58	110	PF02238.16	COX7a	Family	1	51	53	39.4	6.1e-10	No_clan
ENST00000234310	89	156	89	158	PF13499.7	EF-hand_7	Domain	1	68	70	55	8.5e-15	CL0220
ENST00000234310	22	78	20	80	PF13499.7	EF-hand_7	Domain	3	68	70	39.2	7e-10	CL0220
ENST00000234396	44	110	44	110	PF02874.24	ATP-synt_ab_N	Domain	1	69	69	45.7	6.9e-12	CL0275
ENST00000234396	167	393	167	393	PF00006.26	ATP-synt_ab	Domain	1	214	214	209.5	4.5e-62	CL0023
ENST00000234420	90	183	90	184	PF00855.18	PWWP	Domain	1	95	96	75.8	2.8e-21	CL0049
ENST00000234420	407	524	407	526	PF01624.21	MutS_I	Domain	1	111	113	116.3	8.1e-34	No_clan
ENST00000234420	1131	1323	1130	1324	PF00488.22	MutS_V	Domain	2	187	188	237.9	8.4e-71	CL0023
ENST00000234420	739	1064	738	1064	PF05192.19	MutS_III	Domain	2	191	191	136.3	1.4e-39	No_clan
ENST00000234420	932	1024	932	1024	PF05190.19	MutS_IV	Domain	1	92	92	71.7	4.9e-20	No_clan
ENST00000234420	538	699	537	703	PF05188.18	MutS_II	Domain	2	132	137	45.2	1.1e-11	No_clan
ENST00000234453	1	90	1	93	PF00169.30	PH	Domain	3	102	105	47.6	2e-12	CL0266
ENST00000234454	9	212	8	214	PF00106.26	adh_short	Domain	2	193	195	101.6	3.8e-29	CL0063
ENST00000234590	3	134	3	134	PF03952.17	Enolase_N	Domain	1	131	131	200.3	1.2e-59	CL0227
ENST00000234590	143	430	142	432	PF00113.23	Enolase_C	Domain	2	294	296	497	1.7e-149	CL0256
ENST00000234626	59	207	58	221	PF00069.26	Pkinase	Domain	2	152	264	89.4	2.5e-25	CL0016
ENST00000234626	365	465	357	482	PF00069.26	Pkinase	Domain	149	244	264	45.3	7e-12	CL0016
ENST00000234677	259	444	248	444	PF00587.26	tRNA-synt_2b	Domain	5	179	179	163.9	3.6e-48	CL0040
ENST00000234677	2	102	2	113	PF02403.23	Seryl_tRNA_N	Domain	1	97	108	67.6	9.7e-19	CL0298
ENST00000234827	62	108	61	110	PF08711.12	Med26	Domain	2	50	53	46.9	2e-12	No_clan
ENST00000234831	72	256	72	256	PF12280.9	BSMAP	Family	1	195	195	245	7.2e-73	No_clan
ENST00000234875	16	124	16	124	PF01776.18	Ribosomal_L22e	Family	1	109	109	179.9	1.4e-53	No_clan
ENST00000235090	160	196	157	196	PF00400.33	WD40	Repeat	4	38	38	25.5	1.7e-05	CL0186
ENST00000235150	187	251	186	251	PF01485.22	IBR	Domain	2	62	62	51.7	7.5e-14	CL0229
ENST00000235150	282	325	269	332	PF01485.22	IBR	Domain	17	57	62	33.5	3.7e-08	CL0229
ENST00000235307	2	118	2	118	PF15389.7	DUF4612	Family	1	118	118	138.1	2.6e-40	No_clan
ENST00000235329	99	258	99	259	PF00350.24	Dynamin_N	Domain	1	167	168	81.5	7.2e-23	CL0023
ENST00000235329	595	754	594	754	PF04799.14	Fzo_mitofusin	Family	2	161	161	251.8	1.9e-75	No_clan
ENST00000235332	39	377	39	377	PF15734.6	MIIP	Family	1	342	342	505.5	8.8e-152	No_clan
ENST00000235345	44	328	39	328	PF03151.17	TPT	Family	6	290	290	58.3	7.7e-16	CL0184
ENST00000235382	84	198	83	198	PF00615.20	RGS	Domain	2	118	118	131.5	1.7e-38	CL0272
ENST00000235521	33	314	30	315	PF00579.26	tRNA-synt_1b	Family	4	292	293	235.7	7.1e-70	CL0039
ENST00000235532	17	189	17	189	PF10188.10	Oscp1	Family	1	173	173	249.9	1.3e-74	No_clan
ENST00000235628	81	352	81	353	PF06189.13	5-nucleotidase	Family	1	264	265	353.9	3.8e-106	No_clan
ENST00000235835	41	347	41	348	PF00248.22	Aldo_ket_red	Domain	3	290	291	170	6.5e-50	No_clan
ENST00000235932	9	174	9	175	PF00071.23	Ras	Domain	1	161	162	153.3	4e-45	CL0023
ENST00000236040	585	676	575	677	PF13640.7	2OG-FeII_Oxy_3	Domain	13	95	96	40.1	5.4e-10	CL0029
ENST00000236051	20	298	18	298	PF05890.13	Ebp2	Family	3	276	276	289.2	3.4e-86	No_clan
ENST00000236067	5	64	5	64	PF00137.22	ATP-synt_C	Family	1	60	60	50.7	1.6e-13	No_clan
ENST00000236067	91	149	91	150	PF00137.22	ATP-synt_C	Family	1	59	60	54.2	1.3e-14	No_clan
ENST00000236137	28	458	28	458	PF01770.19	Folate_carrier	Family	1	412	412	583.4	2.1e-175	CL0015
ENST00000236192	49	136	49	137	PF00957.22	Synaptobrevin	Family	1	88	89	113.6	2.8e-33	CL0445
ENST00000236273	91	238	90	238	PF08231.13	SYF2	Domain	2	164	164	182.5	7.4e-54	No_clan
ENST00000236342	32	251	32	255	PF01255.20	Prenyltransf	Family	1	217	221	260.1	1.5e-77	No_clan
ENST00000236671	78	409	78	409	PF00026.24	Asp	Family	1	315	315	399.9	8.8e-120	CL0129
ENST00000236671	21	48	21	50	PF07966.13	A1_Propeptide	Motif	1	27	29	36.9	2.4e-09	No_clan
ENST00000236698	161	268	160	274	PF08514.12	STAG	Family	2	109	114	125.3	1.1e-36	No_clan
ENST00000236850	70	254	69	259	PF01442.19	Apolipoprotein	Domain	2	186	190	198	1.2e-58	No_clan
ENST00000236957	141	225	141	225	PF00736.20	EF1_GNE	Domain	1	90	90	125.9	5.2e-37	No_clan
ENST00000236957	103	130	103	130	PF10587.10	EF-1_beta_acid	Domain	1	28	28	50.7	1.7e-13	No_clan
ENST00000236959	135	461	135	461	PF01808.19	AICARFT_IMPCHas	Family	1	310	310	331.9	4.2e-99	CL0109
ENST00000236959	16	130	16	130	PF02142.23	MGS	Domain	1	95	95	87.4	5.4e-25	No_clan
ENST00000236979	2	52	2	52	PF02079.17	TP1	Family	1	51	51	103.6	3.7e-30	No_clan
ENST00000236980	637	691	636	692	PF08373.11	RAP	Domain	2	57	58	45.6	5.5e-12	CL0236
ENST00000236980	572	619	538	619	PF08368.13	FAST_2	Family	43	89	89	34.6	2.4e-08	No_clan
ENST00000236980	458	527	457	527	PF06743.16	FAST_1	Family	2	69	69	74.2	5.8e-21	No_clan
ENST00000237014	34	138	32	139	PF00576.22	Transthyretin	Domain	3	107	110	69	4.9e-19	CL0287
ENST00000237019	208	284	208	286	PF02709.15	Glyco_transf_7C	Family	1	77	78	96.1	7.3e-28	CL0110
ENST00000237019	69	203	69	204	PF13733.7	Glyco_transf_7N	Domain	1	133	134	185.3	3.6e-55	CL0110
ENST00000237264	11	90	10	91	PF00352.22	TBP	Domain	2	84	85	78.9	2e-22	CL0407
ENST00000237264	99	178	99	180	PF00352.22	TBP	Domain	1	82	85	68.7	3.1e-19	CL0407
ENST00000237281	610	724	609	724	PF15966.6	F-box_4	Domain	2	116	116	170.8	8.4e-51	CL0271
ENST00000237281	7	99	7	99	PF15965.6	zf-TRAF_2	Domain	1	93	93	134.7	1.3e-39	CL0389
ENST00000237305	376	423	376	423	PF00433.25	Pkinase_C	Family	1	46	46	27.6	3.7e-06	No_clan
ENST00000237305	98	355	98	355	PF00069.26	Pkinase	Domain	1	264	264	237.7	1.4e-70	CL0016
ENST00000237380	43	143	43	143	PF11594.9	Med28	Family	1	101	101	144	1.6e-42	No_clan
ENST00000237455	620	663	619	663	PF13639.7	zf-RING_2	Domain	2	44	44	39.6	5.2e-10	CL0229
ENST00000237500	102	160	93	168	PF08976.12	EF-hand_11	Domain	21	79	105	23.9	6.1e-05	CL0220
ENST00000237500	33	62	33	62	PF13405.7	EF-hand_6	Domain	1	31	31	31.9	6e-08	CL0220
ENST00000237530	10	626	9	627	PF05817.15	Ribophorin_II	Family	2	632	633	731.4	9.3e-220	No_clan
ENST00000237612	72	213	64	214	PF00005.28	ABC_tran	Domain	9	136	137	76.4	3.1e-21	CL0023
ENST00000237612	243	302	243	321	PF19055.1	ABC2_membrane_7	Family	1	61	409	42.6	3.6e-11	CL0181
ENST00000237612	376	586	375	586	PF01061.25	ABC2_membrane	Family	2	210	210	139.3	1.1e-40	CL0181
ENST00000237623	21	300	21	300	PF00865.19	Osteopontin	Family	1	290	290	463.4	3.2e-139	No_clan
ENST00000237642	263	352	263	354	PF00686.20	CBM_20	Family	1	95	97	67.2	9e-19	CL0369
ENST00000237654	27	142	15	143	PF00134.24	Cyclin_N	Domain	13	126	127	84.2	6.3e-24	CL0065
ENST00000237696	54	274	52	274	PF06907.13	Latexin	Family	3	217	217	334.1	3.2e-100	CL0121
ENST00000237822	44	303	43	303	PF10230.10	LIDHydrolase	Family	2	266	266	271.2	1e-80	CL0028
ENST00000237853	532	633	532	633	PF07303.14	Occludin_ELL	Domain	1	101	101	113.2	8.2e-33	No_clan
ENST00000237853	12	291	11	291	PF10390.10	ELL	Family	2	279	279	368.8	2e-110	CL0123
ENST00000237858	15	80	15	80	PF00462.25	Glutaredoxin	Domain	1	60	60	65.1	5.2e-18	CL0172
ENST00000237889	42	97	42	98	PF08122.13	NDUF_B12	Family	1	55	55	79.7	1.2e-22	No_clan
ENST00000237937	154	191	154	191	PF01428.17	zf-AN1	Family	1	40	40	37.5	2e-09	No_clan
ENST00000237937	12	35	12	35	PF01754.17	zf-A20	Family	1	24	24	46.3	3e-12	No_clan
ENST00000238018	74	447	73	447	PF01979.21	Amidohydro_1	Domain	2	344	344	252.4	7.3e-75	CL0034
ENST00000238044	32	148	32	148	PF15187.7	Augurin	Family	1	114	114	185.4	2.9e-55	No_clan
ENST00000238081	9	229	9	229	PF00244.21	14-3-3	Domain	1	222	222	357.4	2.6e-107	No_clan
ENST00000238091	1	128	1	129	PF10480.10	ICAP-1_inte_bdg	Domain	1	128	200	267.1	1.1e-79	CL0266
ENST00000238112	23	191	20	262	PF00753.28	Lactamase_B	Domain	4	162	197	67.1	2.1e-18	CL0381
ENST00000238112	479	682	479	682	PF11718.9	CPSF73-100_C	Domain	1	217	217	183.4	4.1e-54	No_clan
ENST00000238112	382	446	381	448	PF07521.13	RMMBL	Motif	2	60	62	60.4	1.2e-16	CL0398
ENST00000238112	246	367	246	367	PF10996.9	Beta-Casp	Domain	1	114	114	109.3	1.3e-31	CL0023
ENST00000238146	253	363	253	363	PF00271.32	Helicase_C	Family	1	111	111	81.8	4.2e-23	CL0023
ENST00000238146	33	212	33	212	PF00270.30	DEAD	Domain	1	176	176	141.7	2e-41	CL0023
ENST00000238146	405	463	403	463	PF13959.7	DUF4217	Domain	3	63	63	68.7	3.6e-19	No_clan
ENST00000238156	24	77	24	80	PF14916.7	CCDC92	Coiled-coil	1	54	57	77.4	5e-22	No_clan
ENST00000238181	127	175	127	175	PF00337.23	Gal-bind_lectin	Domain	1	53	134	33.5	2.6e-08	CL0004
ENST00000238181	18	116	18	122	PF00337.23	Gal-bind_lectin	Domain	1	99	134	98.1	2.8e-28	CL0004
ENST00000238256	194	286	191	287	PF00254.29	FKBP_C	Domain	5	93	94	73	1.9e-20	CL0487
ENST00000238379	102	210	65	211	PF13419.7	HAD_2	Family	69	177	178	53	4.5e-14	CL0137
ENST00000238477	123	299	118	300	PF00534.21	Glycos_transf_1	Family	6	171	172	123.5	6.2e-36	CL0113
ENST00000238497	170	300	170	300	PF00004.30	AAA	Domain	1	132	132	142	1.4e-41	CL0023
ENST00000238497	325	357	323	364	PF17862.2	AAA_lid_3	Domain	3	35	45	32	8.2e-08	CL0671
ENST00000238497	8	74	8	74	PF04212.19	MIT	Domain	1	65	65	82.9	1.2e-23	No_clan
ENST00000238497	381	441	381	441	PF09336.11	Vps4_C	Domain	1	61	61	101.6	1.8e-29	CL0671
ENST00000238558	161	217	161	217	PF00046.30	Homeodomain	Domain	1	57	57	79.7	1.1e-22	CL0123
ENST00000238561	136	252	136	252	PF03109.17	ABC1	Family	1	119	119	135	1.4e-39	CL0016
ENST00000238607	51	129	51	129	PF00341.18	PDGF	Domain	1	82	82	87.1	7.3e-25	CL0079
ENST00000238609	10	88	5	88	PF06140.14	Ifi-6-16	Family	1	79	79	99.2	9e-29	No_clan
ENST00000238618	11	97	10	97	PF00708.19	Acylphosphatase	Domain	2	85	85	80.9	6.8e-23	CL0622
ENST00000238628	63	197	63	198	PF15305.7	IFT43	Family	1	135	136	162.4	6.3e-48	No_clan
ENST00000238633	22	146	21	147	PF02221.16	E1_DerP2_DerF2	Domain	2	133	134	105.7	2.3e-30	CL0532
ENST00000238647	10	61	10	61	PF11261.9	IRF-2BP1_2	Domain	1	52	52	119.2	4e-35	No_clan
ENST00000238651	266	473	265	474	PF08840.12	BAAT_C	Domain	2	210	211	302.6	1.9e-90	CL0028
ENST00000238651	78	202	78	203	PF04775.15	Bile_Hydr_Trans	Family	1	125	126	132.5	8.8e-39	CL0159
ENST00000238667	94	453	87	454	PF07690.17	MFS_1	Family	4	352	353	92.1	3.2e-26	CL0015
ENST00000238671	138	366	136	367	PF00198.24	2-oxoacid_dh	Domain	4	232	233	271.8	4.3e-81	CL0149
ENST00000238671	26	59	24	59	PF00364.23	Biotin_lipoyl	Domain	40	73	73	26.8	3.5e-06	CL0105
ENST00000238688	22	83	21	89	PF00076.23	RRM_1	Domain	2	62	70	49.9	2.2e-13	CL0221
ENST00000238714	424	505	421	506	PF04926.16	PAP_RNA-bind	Domain	110	186	187	29.4	5.6e-07	No_clan
ENST00000238714	20	362	20	363	PF04928.18	PAP_central	Domain	1	249	250	384.3	1.7e-115	No_clan
ENST00000238714	93	173	82	174	PF01909.24	NTP_transf_2	Family	14	93	94	46.2	4.4e-12	CL0260
ENST00000238714	365	430	365	432	PF04926.16	PAP_RNA-bind	Domain	1	66	187	74.6	8e-21	No_clan
ENST00000238721	152	277	152	283	PF00107.27	ADH_zinc_N	Family	1	125	130	87.7	6.1e-25	CL0063
ENST00000238721	28	87	27	91	PF08240.13	ADH_N	Domain	2	60	109	28.7	9.8e-07	CL0296
ENST00000238738	11	182	11	184	PF00071.23	Ras	Domain	1	160	162	172.2	6.3e-51	CL0023
ENST00000238788	9	683	8	684	PF10151.10	TMEM214	Family	2	661	662	827.3	9.7e-249	No_clan
ENST00000238789	971	1041	967	1049	PF00439.26	Bromodomain	Domain	5	75	84	61.9	4.7e-17	No_clan
ENST00000238789	598	632	595	639	PF17862.2	AAA_lid_3	Domain	4	38	45	45	7.3e-12	CL0671
ENST00000238789	438	571	437	572	PF00004.30	AAA	Domain	2	131	132	138.2	2.1e-40	CL0023
ENST00000238823	11	328	11	328	PF10239.10	DUF2465	Family	1	323	323	450.3	3.8e-135	No_clan
ENST00000238831	104	239	95	242	PF04893.18	Yip1	Domain	10	172	173	39.2	6.3e-10	CL0112
ENST00000238856	700	766	698	769	PF15045.7	Clathrin_bdg	Family	3	76	80	61.3	6.3e-17	No_clan
ENST00000238875	39	170	39	172	PF00337.23	Gal-bind_lectin	Domain	1	131	134	99.5	1.1e-28	CL0004
ENST00000238892	12	99	11	100	PF10235.10	Cript	Family	2	87	88	122.3	9e-36	No_clan
ENST00000238936	23	179	19	227	PF13347.7	MFS_2	Family	10	152	427	34.2	1.1e-08	CL0015
ENST00000238936	247	491	243	493	PF13347.7	MFS_2	Family	207	425	427	42.9	2.3e-11	CL0015
ENST00000238961	659	1030	657	1031	PF14816.7	FAM178	Family	3	372	373	496.8	3.8e-149	No_clan
ENST00000238994	153	256	151	257	PF03370.14	CBM_21	Domain	3	112	113	112.2	1.4e-32	CL0576
ENST00000239007	69	120	68	120	PF00010.27	HLH	Domain	2	54	54	44	1.7e-11	No_clan
ENST00000239144	147	203	147	203	PF00046.30	Homeodomain	Domain	1	57	57	76.4	1.1e-21	CL0123
ENST00000239151	195	251	195	251	PF00046.30	Homeodomain	Domain	1	57	57	77.1	7.1e-22	CL0123
ENST00000239165	138	194	138	194	PF00046.30	Homeodomain	Domain	1	57	57	76.1	1.4e-21	CL0123
ENST00000239174	207	260	205	260	PF00046.30	Homeodomain	Domain	4	57	57	76.8	8.8e-22	CL0123
ENST00000239223	15	130	9	131	PF00581.21	Rhodanese	Domain	7	106	107	35.8	9.6e-09	CL0031
ENST00000239223	181	310	181	311	PF00782.21	DSPc	Domain	1	132	133	162.8	3.7e-48	CL0031
ENST00000239231	13	364	13	365	PF03630.15	Fumble	Family	1	332	333	378.3	3.2e-113	CL0108
ENST00000239243	143	199	143	199	PF00046.30	Homeodomain	Domain	1	57	57	75.7	1.9e-21	CL0123
ENST00000239614	191	266	190	286	PF13837.7	Myb_DNA-bind_4	Domain	2	68	90	54.2	1.5e-14	CL0123
ENST00000239666	48	124	47	125	PF00595.25	PDZ	Domain	2	81	82	64.2	1.1e-17	CL0466
ENST00000239690	278	350	276	350	PF04969.17	CS	Domain	3	77	77	61	1.8e-16	CL0190
ENST00000239859	54	179	54	181	PF15372.7	DUF4600	Family	1	126	128	187	1.5e-55	No_clan
ENST00000239878	3	77	3	77	PF03671.15	Ufm1	Domain	1	75	75	147.1	1e-43	CL0072
ENST00000239882	210	289	209	290	PF00178.23	Ets	Domain	2	80	81	115.2	1.3e-33	CL0123
ENST00000239882	2	111	2	111	PF12310.9	Elf-1_N	Family	1	110	110	150.1	3.1e-44	No_clan
ENST00000239891	68	181	68	250	PF00535.27	Glycos_transf_2	Family	1	105	170	86.5	1.7e-24	CL0110
ENST00000239906	1	307	1	307	PF15242.7	FAM53	Family	1	304	304	233.4	5.1e-69	No_clan
ENST00000239938	338	362	338	362	PF00096.27	zf-C2H2	Domain	1	23	23	23.6	4.7e-05	CL0361
ENST00000239938	368	390	368	390	PF00096.27	zf-C2H2	Domain	1	23	23	19.7	0.00085	CL0361
ENST00000239938	135	219	135	219	PF11928.9	DUF3446	Domain	1	89	89	84.6	4.1e-24	No_clan
ENST00000239938	452	530	452	530	PF11914.9	DUF3432	Repeat	17	98	98	105	1.9e-30	No_clan
ENST00000239938	429	461	424	462	PF11914.9	DUF3432	Repeat	2	34	98	28.6	1.3e-06	No_clan
ENST00000239938	396	418	396	418	PF00096.27	zf-C2H2	Domain	1	23	23	18.2	0.0024	CL0361
ENST00000239940	3	139	2	140	PF00235.20	Profilin	Domain	2	126	127	93.7	9.4e-27	CL0431
ENST00000239944	3	62	2	62	PF06624.13	RAMP4	Family	2	60	60	95.9	1e-27	No_clan
ENST00000240050	58	359	49	360	PF02536.15	mTERF	Family	13	313	314	91.9	3.5e-26	No_clan
ENST00000240055	58	122	57	122	PF00808.24	CBFD_NFYB_HMF	Domain	2	65	65	97.8	3.2e-28	CL0012
ENST00000240079	30	167	30	167	PF10152.10	CCDC53	Coiled-coil	1	153	153	168.9	1.1e-49	No_clan
ENST00000240093	28	133	28	135	PF01392.23	Fz	Domain	1	109	111	96.3	1.6e-27	CL0644
ENST00000240093	193	512	193	514	PF01534.18	Frizzled	Family	1	321	323	414.8	2.2e-124	CL0192
ENST00000240100	44	152	37	153	PF00581.21	Rhodanese	Domain	13	106	107	37.7	2.4e-09	CL0031
ENST00000240100	203	332	203	333	PF00782.21	DSPc	Domain	1	132	133	153.1	3.6e-45	CL0031
ENST00000240139	80	280	79	281	PF00149.29	Metallophos	Domain	2	204	205	133.4	1.5e-38	CL0163
ENST00000240185	106	164	106	172	PF00076.23	RRM_1	Domain	1	60	70	54.3	8.8e-15	CL0221
ENST00000240185	4	76	4	77	PF18694.2	TDP43_N	Domain	1	73	74	113	4.5e-33	No_clan
ENST00000240185	193	241	193	243	PF00076.23	RRM_1	Domain	1	53	70	42.3	5e-11	CL0221
ENST00000240285	108	253	81	259	PF00106.26	adh_short	Domain	44	189	195	123.1	9.7e-36	CL0063
ENST00000240304	4	245	3	292	PF03194.16	LUC7	Family	3	248	251	298.8	3.6e-89	No_clan
ENST00000240306	118	174	118	174	PF00046.30	Homeodomain	Domain	1	57	57	71.6	3.6e-20	CL0123
ENST00000240316	7	168	7	218	PF15862.6	Coilin_N	Family	1	116	136	99.3	1.6e-28	No_clan
ENST00000240333	53	348	50	350	PF08449.12	UAA	Family	4	299	302	188.6	1.5e-55	CL0184
ENST00000240364	86	398	86	398	PF15388.7	FAM117	Family	1	310	310	385.5	2.1e-115	No_clan
ENST00000240423	49	739	31	739	PF05786.15	Cnd2	Family	13	770	770	516.3	2e-154	No_clan
ENST00000240488	16	75	16	75	PF03962.16	Mnd1	Domain	1	60	60	103.4	5.9e-30	CL0123
ENST00000240488	151	204	150	204	PF18517.2	LZ3wCH	Domain	2	55	55	83	1.1e-23	No_clan
ENST00000240499	227	249	227	249	PF00096.27	zf-C2H2	Domain	1	23	23	18	0.0028	CL0361
ENST00000240499	423	445	423	445	PF00096.27	zf-C2H2	Domain	1	23	23	21.6	0.00021	CL0361
ENST00000240499	451	473	451	473	PF00096.27	zf-C2H2	Domain	1	23	23	24.9	1.8e-05	CL0361
ENST00000240499	4	44	3	44	PF01352.28	KRAB	Family	2	42	42	88.4	1.7e-25	No_clan
ENST00000240499	255	277	255	277	PF00096.27	zf-C2H2	Domain	1	23	23	23.6	4.9e-05	CL0361
ENST00000240499	284	305	283	305	PF00096.27	zf-C2H2	Domain	2	23	23	20.6	0.00044	CL0361
ENST00000240499	311	333	311	333	PF00096.27	zf-C2H2	Domain	1	23	23	26.1	7.5e-06	CL0361
ENST00000240499	367	389	367	392	PF13912.7	zf-C2H2_6	Domain	2	24	27	21.5	0.00018	CL0361
ENST00000240499	339	361	339	361	PF00096.27	zf-C2H2	Domain	1	23	23	23.8	4.1e-05	CL0361
ENST00000240499	395	417	395	417	PF00096.27	zf-C2H2	Domain	1	23	23	18	0.0028	CL0361
ENST00000240617	29	544	18	544	PF04916.14	Phospholip_B	Family	14	544	544	658.9	5.8e-198	CL0052
ENST00000240651	12	383	11	383	PF07992.15	Pyr_redox_2	Domain	2	295	295	95.3	3.8e-27	CL0063
ENST00000240651	411	478	409	479	PF18267.2	Rubredoxin_C	Domain	4	69	70	27	3.2e-06	CL0608
ENST00000240662	191	361	191	363	PF17655.2	IRK_C	Domain	1	172	174	234.7	4.8e-70	CL0159
ENST00000240662	37	183	37	184	PF01007.21	IRK	Domain	1	141	142	185.4	4.4e-55	CL0030
ENST00000240731	326	348	326	351	PF13912.7	zf-C2H2_6	Domain	2	24	27	25.3	1.1e-05	CL0361
ENST00000240731	298	320	298	320	PF00096.27	zf-C2H2	Domain	1	23	23	21.4	0.00025	CL0361
ENST00000240731	354	376	354	376	PF00096.27	zf-C2H2	Domain	1	23	23	29.9	4.8e-07	CL0361
ENST00000240731	270	292	270	292	PF00096.27	zf-C2H2	Domain	1	23	23	17.4	0.0045	CL0361
ENST00000240731	466	488	466	488	PF00096.27	zf-C2H2	Domain	1	23	23	31.2	1.8e-07	CL0361
ENST00000240731	438	460	438	460	PF00096.27	zf-C2H2	Domain	1	23	23	23.1	6.8e-05	CL0361
ENST00000240731	410	432	410	432	PF00096.27	zf-C2H2	Domain	1	23	23	25	1.8e-05	CL0361
ENST00000240731	382	404	382	404	PF00096.27	zf-C2H2	Domain	1	23	23	24.8	2e-05	CL0361
ENST00000240731	45	86	45	86	PF01352.28	KRAB	Family	1	42	42	76.1	1.1e-21	No_clan
ENST00000240731	522	544	522	544	PF00096.27	zf-C2H2	Domain	1	23	23	27.8	2.3e-06	CL0361
ENST00000240731	495	516	494	516	PF00096.27	zf-C2H2	Domain	2	23	23	18.9	0.0015	CL0361
ENST00000240851	13	91	10	93	PF00564.25	PB1	Domain	4	82	84	43	3.2e-11	CL0072
ENST00000240922	46	129	14	129	PF00583.26	Acetyltransf_1	Family	35	117	117	52.7	4.5e-14	CL0257
ENST00000241014	495	543	495	544	PF14604.7	SH3_9	Domain	1	47	49	49.6	2.7e-13	CL0010
ENST00000241014	567	700	567	701	PF00640.24	PID	Domain	1	139	140	119.4	1.1e-34	CL0266
ENST00000241041	10	318	9	320	PF08610.11	Pex16	Family	2	353	364	283.7	2.4e-84	No_clan
ENST00000241051	49	134	49	134	PF00610.22	DEP	Domain	1	72	72	60.1	1.7e-16	CL0123
ENST00000241052	437	496	434	497	PF06628.13	Catalase-rel	Family	5	64	65	62.7	2.8e-17	No_clan
ENST00000241052	28	410	28	411	PF00199.20	Catalase	Domain	1	382	383	653.1	1.5e-196	No_clan
ENST00000241337	3	82	3	82	PF02798.21	GST_N	Domain	1	76	76	79	2.5e-22	CL0172
ENST00000241337	104	189	104	192	PF00043.26	GST_C	Domain	1	90	93	61.9	5e-17	CL0497
ENST00000241391	2	167	2	167	PF12038.9	DUF3524	Family	1	168	168	228	5.6e-68	No_clan
ENST00000241393	6	37	6	38	PF12109.9	CXCR4_N	Domain	1	32	33	59	3.5e-16	No_clan
ENST00000241393	55	302	55	302	PF00001.22	7tm_1	Family	1	263	263	182.4	1e-53	CL0192
ENST00000241416	41	113	23	114	PF01064.24	Activin_recp	Domain	9	82	83	29.8	9.7e-07	CL0117
ENST00000241416	200	472	196	481	PF00069.26	Pkinase	Domain	9	255	264	114.5	5.4e-33	CL0016
ENST00000241436	340	370	339	370	PF11798.9	IMS_HHH	Motif	2	32	32	28.2	1.4e-06	CL0198
ENST00000241436	106	324	106	325	PF00817.21	IMS	Family	1	149	150	150.7	2.9e-44	No_clan
ENST00000241436	411	526	407	526	PF11799.9	IMS_C	Domain	6	118	118	59.9	3.6e-16	No_clan
ENST00000241463	29	197	29	198	PF00071.23	Ras	Domain	1	161	162	103.4	9.2e-30	CL0023
ENST00000241502	11	318	10	318	PF07078.12	FYTT	Family	2	310	310	580.4	8.7e-175	No_clan
ENST00000241527	98	301	55	302	PF02536.15	mTERF	Family	111	313	314	63.6	1.5e-17	No_clan
ENST00000241600	84	180	84	186	PF00318.21	Ribosomal_S2	Family	1	97	215	75.9	2.6e-21	CL0067
ENST00000241600	188	259	183	260	PF00318.21	Ribosomal_S2	Family	147	214	215	65.3	4.7e-18	CL0067
ENST00000241808	1	91	1	91	PF00841.20	Protamine_P2	Family	1	89	89	90.9	5.3e-26	No_clan
ENST00000242057	299	382	297	383	PF08447.13	PAS_3	Domain	3	88	89	50.4	2.1e-13	CL0183
ENST00000242057	114	226	113	227	PF00989.26	PAS	Domain	2	112	113	56.5	2.4e-15	CL0183
ENST00000242057	37	78	35	80	PF00010.27	HLH	Domain	10	51	54	25.6	9.3e-06	No_clan
ENST00000242059	88	230	34	234	PF03577.16	Peptidase_C69	Family	95	234	402	27.6	1.4e-06	CL0052
ENST00000242067	1	417	1	418	PF14727.7	PHTB1_N	Family	1	414	415	551.7	1.4e-165	CL0186
ENST00000242067	441	819	441	819	PF14728.7	PHTB1_C	Family	1	375	375	517.3	2.4e-155	No_clan
ENST00000242108	136	195	134	196	PF12836.8	HHH_3	Domain	5	64	65	64.4	8.4e-18	CL0198
ENST00000242108	35	97	35	99	PF12836.8	HHH_3	Domain	1	63	65	70.2	1.3e-19	CL0198
ENST00000242152	30	64	30	64	PF00159.19	Hormone_3	Family	1	35	35	52.7	3.3e-14	No_clan
ENST00000242159	131	187	131	187	PF00046.30	Homeodomain	Domain	1	57	57	76	1.5e-21	CL0123
ENST00000242209	160	251	159	251	PF00254.29	FKBP_C	Domain	2	94	94	89.2	1.6e-25	CL0487
ENST00000242209	386	474	382	474	PF00254.29	FKBP_C	Domain	5	94	94	88.5	2.8e-25	CL0487
ENST00000242209	273	362	271	362	PF00254.29	FKBP_C	Domain	3	94	94	89.8	1.1e-25	CL0487
ENST00000242209	48	138	47	139	PF00254.29	FKBP_C	Domain	2	93	94	95.9	1.4e-27	CL0487
ENST00000242248	430	493	430	493	PF14791.7	DNA_pol_B_thumb	Family	1	69	69	74.1	7.5e-21	No_clan
ENST00000242248	292	361	290	386	PF14792.7	DNA_pol_B_palm	Domain	4	77	116	39.2	6.9e-10	CL0260
ENST00000242248	238	286	238	287	PF10391.10	DNA_pol_lambd_f	Domain	1	50	51	70.4	8.4e-20	CL0198
ENST00000242248	156	218	153	218	PF14716.7	HHH_8	Domain	4	67	67	38.6	1e-09	CL0198
ENST00000242257	52	236	52	237	PF01728.20	FtsJ	Family	1	176	177	179.1	8.9e-53	CL0063
ENST00000242261	109	159	109	160	PF00010.27	HLH	Domain	1	53	54	56	3e-15	No_clan
ENST00000242275	31	112	27	113	PF00153.28	Mito_carr	Family	6	96	97	34.9	1.1e-08	No_clan
ENST00000242275	118	202	114	205	PF00153.28	Mito_carr	Family	5	94	97	33.7	2.6e-08	No_clan
ENST00000242275	210	296	207	297	PF00153.28	Mito_carr	Family	4	92	97	41.2	1.2e-10	No_clan
ENST00000242317	531	569	530	569	PF00400.33	WD40	Repeat	2	38	38	18.6	0.0025	CL0186
ENST00000242323	29	65	27	65	PF00400.33	WD40	Repeat	3	38	38	17.1	0.0075	CL0186
ENST00000242323	73	108	70	108	PF00400.33	WD40	Repeat	4	38	38	21.1	0.00041	CL0186
ENST00000242351	5	66	5	66	PF18606.2	HTH_53	Domain	1	62	62	111.7	9.6e-33	CL0123
ENST00000242351	739	894	737	895	PF00644.21	PARP	Family	3	193	194	73	2.4e-20	CL0084
ENST00000242351	607	680	607	682	PF02825.21	WWE	Family	1	66	67	46.1	6e-12	No_clan
ENST00000242351	143	170	143	170	PF18633.2	zf-CCCH_8	Domain	1	28	28	60.9	8.8e-17	CL0537
ENST00000242465	3	151	3	151	PF04360.13	Serglycin	Family	1	149	149	268.3	1.7e-80	No_clan
ENST00000242480	398	420	398	420	PF00096.27	zf-C2H2	Domain	1	23	23	19.1	0.0013	CL0361
ENST00000242480	370	392	370	392	PF00096.27	zf-C2H2	Domain	1	23	23	19.9	0.00073	CL0361
ENST00000242480	340	364	340	364	PF00096.27	zf-C2H2	Domain	1	23	23	27.3	3.3e-06	CL0361
ENST00000242480	94	184	94	184	PF11928.9	DUF3446	Domain	1	89	89	91.3	3.4e-26	No_clan
ENST00000242505	114	179	114	179	PF12516.9	DUF3719	Family	1	66	66	89.5	8.2e-26	No_clan
ENST00000242576	144	299	140	302	PF03167.20	UDG	Domain	6	151	155	85.1	5e-24	No_clan
ENST00000242577	5	88	5	88	PF01221.19	Dynein_light	Domain	1	86	86	144.3	1.1e-42	No_clan
ENST00000242591	3	126	3	126	PF18383.2	IFT81_CH	Domain	1	123	123	175.6	4.1e-52	CL0188
ENST00000242592	36	147	35	147	PF02771.17	Acyl-CoA_dh_N	Domain	2	113	113	123.9	4.8e-36	CL0544
ENST00000242592	151	246	151	246	PF02770.20	Acyl-CoA_dh_M	Domain	1	97	97	94.4	3.6e-27	No_clan
ENST00000242592	258	406	258	407	PF00441.25	Acyl-CoA_dh_1	Domain	1	149	150	166.8	3.6e-49	CL0087
ENST00000242607	226	273	226	273	PF16799.6	VGPC1_C	Coiled-coil	1	48	48	96.1	9.1e-28	No_clan
ENST00000242607	101	216	98	231	PF00520.32	Ion_trans	Family	4	110	245	32.5	5.1e-08	CL0030
ENST00000242719	98	139	97	140	PF13639.7	zf-RING_2	Domain	2	43	44	44.8	1.2e-11	CL0229
ENST00000242770	5	103	5	103	PF09177.12	Syntaxin-6_N	Domain	1	100	100	121.7	1.5e-35	No_clan
ENST00000242776	273	381	272	381	PF00271.32	Helicase_C	Family	2	111	111	84.3	7.3e-24	CL0023
ENST00000242776	69	234	68	237	PF00270.30	DEAD	Domain	2	173	176	132.8	1.1e-38	CL0023
ENST00000242810	56	162	56	163	PF00651.32	BTB	Domain	1	110	111	99.3	1.4e-28	CL0033
ENST00000242810	314	349	307	349	PF01344.26	Kelch_1	Repeat	13	46	46	21	0.00018	CL0186
ENST00000242810	168	269	168	270	PF07707.16	BACK	Domain	1	102	103	109	1.1e-31	CL0033
ENST00000242810	446	482	443	483	PF01344.26	Kelch_1	Repeat	4	39	46	23.4	3.3e-05	CL0186
ENST00000242810	400	440	397	441	PF01344.26	Kelch_1	Repeat	5	45	46	51	8e-14	CL0186
ENST00000242810	356	394	353	394	PF01344.26	Kelch_1	Repeat	5	46	46	21.2	0.00016	CL0186
ENST00000242810	536	569	535	571	PF01344.26	Kelch_1	Repeat	4	36	46	29.2	5.2e-07	CL0186
ENST00000242827	77	187	76	187	PF05241.13	EBP	Family	2	115	115	79.5	2.3e-22	No_clan
ENST00000242848	41	63	39	63	PF00642.25	zf-CCCH	Family	5	27	27	28.8	8.6e-07	CL0537
ENST00000242872	11	269	10	269	PF11802.9	CENP-K	Family	2	264	264	415.2	1.2e-124	No_clan
ENST00000243040	1	72	1	75	PF02996.18	Prefoldin	Coiled-coil	49	120	120	64.4	8.8e-18	CL0200
ENST00000243045	11	146	11	146	PF04061.15	ORMDL	Family	1	135	135	180.9	1e-53	No_clan
ENST00000243056	261	317	261	317	PF00046.30	Homeodomain	Domain	1	57	57	64.8	4.6e-18	CL0123
ENST00000243056	56	168	54	168	PF12284.9	HoxA13_N	Family	3	119	119	116	1.5e-33	No_clan
ENST00000243108	142	198	142	198	PF00046.30	Homeodomain	Domain	1	57	57	74	6.5e-21	CL0123
ENST00000243167	96	562	95	562	PF01425.22	Amidase	Family	2	446	446	420.5	9.1e-126	No_clan
ENST00000243189	1	290	1	290	PF17069.6	RSRP	Family	1	299	299	425.1	1.8e-127	No_clan
ENST00000243213	142	235	142	235	PF09240.11	IL6Ra-bind	Domain	1	96	96	105	2.2e-30	CL0159
ENST00000243253	40	74	40	74	PF10559.10	Plug_translocon	Domain	1	35	35	63.9	8.9e-18	No_clan
ENST00000243253	75	457	75	458	PF00344.21	SecY	Family	1	307	308	259.3	4.8e-77	No_clan
ENST00000243286	1	176	1	176	PF04538.13	BEX	Family	1	127	127	148.8	1.2e-43	No_clan
ENST00000243326	22	361	19	361	PF12231.9	Rif1_N	Family	5	374	374	258	1.4e-76	No_clan
ENST00000243344	895	960	894	961	PF14559.7	TPR_19	Domain	2	67	68	25.4	1.5e-05	CL0020
ENST00000243344	723	755	722	755	PF13181.7	TPR_8	Repeat	2	34	34	15.2	0.018	CL0020
ENST00000243344	791	816	790	822	PF13181.7	TPR_8	Repeat	3	28	34	13.9	0.047	CL0020
ENST00000243344	1198	1225	1197	1230	PF13181.7	TPR_8	Repeat	2	29	34	15.6	0.014	CL0020
ENST00000243346	203	291	203	291	PF07292.14	NID	Domain	1	90	90	112.8	9.5e-33	No_clan
ENST00000243346	29	104	29	104	PF07334.14	IFP_35_N	Family	1	76	76	133.1	2.7e-39	No_clan
ENST00000243346	105	192	105	192	PF07292.14	NID	Domain	1	90	90	104.9	2.7e-30	No_clan
ENST00000243347	37	128	36	128	PF00193.18	Xlink	Domain	2	93	93	104.2	3.7e-30	CL0056
ENST00000243347	135	244	135	244	PF00431.21	CUB	Domain	1	110	110	124.2	2.8e-36	CL0164
ENST00000243440	35	93	33	102	PF00170.22	bZIP_1	Coiled-coil	3	61	64	46.1	4e-12	CL0018
ENST00000243457	48	186	48	186	PF01007.21	IRK	Domain	1	142	142	208.4	3.6e-62	CL0030
ENST00000243457	1	47	1	47	PF08466.11	IRK_N	Family	1	45	45	90.9	4.2e-26	No_clan
ENST00000243457	193	365	193	366	PF17655.2	IRK_C	Domain	1	173	174	256.1	1.3e-76	CL0159
ENST00000243498	32	163	31	163	PF01138.22	RNase_PH	Domain	2	132	132	78.6	5.9e-22	CL0329
ENST00000243498	189	254	189	255	PF03725.16	RNase_PH_C	Domain	1	64	67	46.3	3.3e-12	No_clan
ENST00000243501	23	189	14	189	PF06951.12	PLA2G12	Domain	20	186	186	290	7.6e-87	CL0629
ENST00000243563	12	82	12	83	PF00076.23	RRM_1	Domain	1	69	70	43.8	1.7e-11	CL0221
ENST00000243563	210	272	210	275	PF00076.23	RRM_1	Domain	1	67	70	53.5	1.6e-14	CL0221
ENST00000243578	4	161	4	164	PF07162.12	B9-C2	Domain	1	166	169	194.1	2e-57	CL0154
ENST00000243611	81	134	81	134	PF00084.21	Sushi	Domain	1	56	56	34.1	3e-08	CL0001
ENST00000243611	46	76	23	76	PF00084.21	Sushi	Domain	26	56	56	19.7	0.00099	CL0001
ENST00000243611	139	191	139	191	PF00084.21	Sushi	Domain	1	56	56	39.4	7e-10	CL0001
ENST00000243639	442	464	442	464	PF00096.27	zf-C2H2	Domain	1	23	23	22.7	9.2e-05	CL0361
ENST00000243639	274	296	274	296	PF00096.27	zf-C2H2	Domain	1	23	23	19.9	0.00073	CL0361
[truncated: 196,727 more rows]
