# Supplementary material for: Isoform-resolved transcriptome of the human preimplantation embryo
Source: Nat Commun. 2023 Oct 30;14:6902. doi: 10.1038/s41467-023-42558-y (PMC10616205; doi:10.1038/s41467-023-42558-y)
Supplement: Supplementary file 8 — Supplementary Data 5 [file 41467_2023_42558_MOESM8_ESM.xlsx]

## Sheet: SupplementaryData5
Smith-Waterman score	% substitutions	% deletions	% insertions	Transcript ID	Query begin	Query end	Query left	Match	Matching repeat	Repeat class	Repeat begin	Repeat end	Repeat left
97	22.2	2.4	0	ENST00000003583	1984	2150	-394	C	MER5B	DNA/hAT-Charlie	-1	177	7
90	14.7	8.3	9	ENST00000003583	2386	2542	-2	C	MER96B	DNA/hAT-Tip100	-181	236	81
12	13.4	9.3	2.2	ENST00000253251	170	212	-4560	+	G-rich	Low_complexity	1	46	0
17	12.4	2.9	0	ENST00000264202	1627	1661	-14	+	GA-rich	Low_complexity	1	36	0
50	33.7	11.3	21.3	ENST00000270776	1977	2232	-36	+	L1ME3D	LINE/L1	5993	6227	-15
215	9.6	0	10.7	ENST00000294489	2579	2817	-287	C	AluSc	SINE/Alu	-93	216	1
51	32.5	14.1	2.5	ENST00000302271	6752	7070	-681	+	UCON44	DNA/TcMar-Tigger	4	358	-244
43	33.5	5.2	1	ENST00000302271	7184	7376	-375	+	UCON44	DNA/TcMar-Tigger	401	601	-1
119	29	7.1	0	ENST00000302271	7478	7746	-5	+	X4a_DNA	DNA/TcMar-Tigger	2	289	-93
305	8.7	2.8	0.3	ENST00000302692	1635	1922	-1943	+	AluSx	SINE/Alu	1	295	-17
310	5.8	0	1.1	ENST00000302692	2426	2701	-1164	+	AluYk3	SINE/Alu	24	296	-15
324	10	0.3	0.7	ENST00000302692	3091	3390	-475	C	AluSx	SINE/Alu	-13	299	1
236	18.6	0.4	0.7	ENST00000302692	3407	3686	-179	C	AluJr	SINE/Alu	-11	301	23
309	11.7	1.4	0.3	ENST00000312239	2488	2777	-1107	C	AluSx	SINE/Alu	-19	293	1
301	13.4	0.7	0	ENST00000312239	2877	3181	-703	C	AluSc8	SINE/Alu	-4	307	1
88	36.5	14.6	6.1	ENST00000322753	1257	1667	-2056	C	L2c	LINE/L2	-9	3378	2935
315	8.4	1.3	0.3	ENST00000322753	1979	2277	-1446	C	AluSp	SINE/Alu	-11	302	1
334	8.7	0	0	ENST00000322753	2305	2603	-1120	+	AluSc	SINE/Alu	1	299	-10
15	9.9	0	8.6	ENST00000326735	132	169	-3827	+	G-rich	Low_complexity	1	35	0
12	7.8	3.2	6.7	ENST00000327044	380	410	-2347	+	GA-rich	Low_complexity	1	30	0
18	22	0	0	ENST00000327044	2101	2142	-615	+	GA-rich	Low_complexity	1	42	0
78	35.5	13.6	4.7	ENST00000329454	760	1075	-1964	C	L2a	LINE/L2	0	3426	3084
21	24.8	2.5	0	ENST00000329454	1428	1490	-1549	C	L2b	LINE/L2	-18	3408	3306
287	15.5	2.1	0	ENST00000329454	1674	1964	-1075	C	AluJr	SINE/Alu	-12	300	4
58	35.9	8.3	1.7	ENST00000329454	1990	2207	-832	C	MIR	SINE/MIR	-15	247	16
79	34	6.5	4.7	ENST00000329454	2243	2535	-504	C	L2c	LINE/L2	-40	3347	3050
66	29.6	1.6	5	ENST00000329454	2566	2742	-297	C	L2b	LINE/L2	0	3375	3204
299	9.9	0	4	ENST00000329454	2743	3026	-13	+	AluSx1	SINE/Alu	1	273	-39
318	11.3	0	1	ENST00000330263	902	1201	-848	+	AluSc8	SINE/Alu	1	297	-14
168	15	2.6	1	ENST00000330263	1284	1476	-573	+	AluJb	SINE/Alu	66	261	-51
132	13.6	0	0	ENST00000330263	1853	1984	-65	C	AluSz	SINE/Alu	-180	132	1
85	20.4	0	0	ENST00000332296	1677	1789	-371	C	AluJb	SINE/Alu	-196	116	4
117	26.5	8	0	ENST00000333868	1563	1762	-1046	C	MER20	DNA/hAT-Charlie	-3	216	1
75	14.4	13.4	0	ENST00000333868	2035	2131	-677	C	FLAM_A	SINE/Alu	-32	110	1
33	34.1	20.7	0	ENST00000333868	2138	2301	-507	C	MIRc	SINE/MIR	-52	216	19
284	19.1	0	0	ENST00000333868	2431	2733	-75	C	AluSz6	SINE/Alu	-9	303	1
56	21.7	3.5	5.3	ENST00000334600	1677	1791	-373	C	AluJb	SINE/Alu	-196	116	4
81	9.1	0	0	ENST00000335648	1019	1106	-1441	+	HY4	scRNA	1	88	-5
73	27.4	18.8	0	ENST00000335648	1162	1347	-1200	+	MIRb	SINE/MIR	4	224	-44
104	28.1	9.7	3.3	ENST00000335648	2318	2545	-2	C	MamRep4096	DNA/hAT-Tip100	-4	422	181
97	22.2	2.4	0	ENST00000337248	2160	2326	-400	C	MER5B	DNA/hAT-Charlie	-1	177	7
94	15.2	7.9	8.5	ENST00000337248	2562	2726	0	C	MER96B	DNA/hAT-Tip100	-181	236	73
19	17.3	2.6	0	ENST00000337907	697	735	-7291	+	GA-rich	Low_complexity	1	40	0
14	16.5	2.9	0	ENST00000337907	4171	4204	-3822	+	GA-rich	Low_complexity	1	35	0
14	7.9	0	18.4	ENST00000337907	4533	4590	-3436	+	G-rich	Low_complexity	1	49	0
16	24.6	1.6	3.3	ENST00000338370	38	98	-974	+	G-rich	Low_complexity	1	60	0
16	12.8	2.9	0	ENST00000338660	75	108	-2039	+	G-rich	Low_complexity	1	35	0
13	22.8	0	0	ENST00000338660	750	785	-1362	+	G-rich	Low_complexity	1	36	0
17	30.2	7.9	4.9	ENST00000340305	2109	2267	-1584	+	MIRc	SINE/MIR	64	228	-40
51	16.2	1	1	ENST00000340677	1030	1128	-1406	+	GA-rich	Low_complexity	1	99	0
54	24.4	29.3	5.2	ENST00000341154	1567	1938	-901	+	X7B_LINE	LINE/CR1	27	245	-5
61	32.6	11	10.3	ENST00000341154	2026	2517	-322	+	Tigger19b	DNA/TcMar-Tigger	53	547	-3
51	16.2	1	1	ENST00000341832	975	1073	-1919	+	GA-rich	Low_complexity	1	99	0
32	28.4	0	0	ENST00000343137	416	505	-5292	+	GA-rich	Low_complexity	1	90	0
342	7.5	0	0	ENST00000343255	1342	1635	-1282	+	AluSg	SINE/Alu	1	294	-16
51	30.7	3.5	0	ENST00000343813	2233	2346	-2449	+	MIRb	SINE/MIR	100	217	-51
326	10.8	0	0	ENST00000343813	2582	2886	-1909	+	AluSx3	SINE/Alu	1	305	-6
322	6.9	0.7	3	ENST00000343813	3545	3849	-946	C	AluSx	SINE/Alu	-14	298	1
125	17.5	6.7	2.3	ENST00000344548	72	235	-2021	C	AluSx	SINE/Alu	-29	283	113
54	24.4	29.3	5.2	ENST00000344989	574	945	-2542	+	X7B_LINE	LINE/CR1	27	245	-5
61	32.6	11	10.3	ENST00000344989	1033	1524	-1963	+	Tigger19b	DNA/TcMar-Tigger	53	547	-3
21	22.4	8.2	0	ENST00000344989	2099	2147	-1340	C	MIR1_Amn	SINE/MIR	-123	107	55
52	22.7	12.7	0	ENST00000344989	2662	2771	-716	C	MIRb	SINE/MIR	-17	251	128
17	34.8	11.3	10.2	ENST00000347370	629	823	-1564	+	MamGypLTR3	LTR/Gypsy	690	886	-8
117	26.5	8	0	ENST00000348549	1245	1444	-177	C	MER20	DNA/hAT-Charlie	-3	216	1
17	34.8	11.3	10.2	ENST00000349431	500	694	-1566	+	MamGypLTR3	LTR/Gypsy	690	886	-8
20	28	1.4	1.4	ENST00000354287	143	213	-1074	+	GA-rich	Low_complexity	1	71	0
45	27.6	4.8	0	ENST00000354287	1170	1274	-13	+	L2b	LINE/L2	3251	3360	-15
31	31.4	0.7	3	ENST00000356607	904	1039	-883	+	GA-rich	Low_complexity	1	133	0
331	9.3	0	1.4	ENST00000357071	3457	3757	-6	+	AluSx1	SINE/Alu	1	297	-15
10	36.5	10.3	0	ENST00000357726	184	328	-2561	C	L1M5	LINE/L1	-3111	3035	2876
296	9.7	0	4	ENST00000359060	1167	1454	-2722	C	AluSx	SINE/Alu	-35	277	1
303	11.4	0	2.3	ENST00000359060	1466	1772	-2404	C	AluSg7	SINE/Alu	-9	300	1
327	9.3	0	0	ENST00000359060	3647	3935	-241	+	AluSg	SINE/Alu	6	294	-16
18	33.1	23	3.4	ENST00000359060	4054	4153	-23	+	MIRb	SINE/MIR	141	259	-9
141	36.6	13.1	2.6	ENST00000359318	2140	2664	-1391	C	MLT1K	LTR/ERVL-MaLR	0	595	17
14	37.1	1.7	8	ENST00000359318	2759	2878	-1177	C	MER67A	LTR/ERV1	-370	173	61
27	44	0	0	ENST00000359318	3484	3580	-475	C	MIRb	SINE/MIR	-12	256	160
175	11.3	8.1	0.8	ENST00000359318	3581	3803	-252	C	Tigger1	DNA/TcMar-Tigger	0	2418	2180
95	21.5	0	2.2	ENST00000359318	3810	3947	-108	+	MER6	DNA/TcMar-Tigger	77	211	-654
72	8.2	9.7	4.2	ENST00000359318	3940	4053	-2	C	Tigger1	DNA/TcMar-Tigger	-238	2180	2061
17	34.8	11.3	10.2	ENST00000360466	539	733	-314	+	MamGypLTR3	LTR/Gypsy	690	886	-8
328	9.1	0.7	0.3	ENST00000361605	1057	1364	-281	C	AluSp	SINE/Alu	-4	309	1
16	30.5	35.8	0	ENST00000366221	401	550	-1551	C	L2	LINE/L2	-2075	1344	1141
284	14.9	11	3.4	ENST00000366221	551	739	-1362	C	MER65A	LTR/ERV1	0	445	228
347	3.4	0	0	ENST00000366221	740	1035	-1066	+	AluY	SINE/Alu	1	296	-15
284	14.9	11	3.4	ENST00000366221	1038	1257	-844	C	MER65A	LTR/ERV1	-218	227	7
371	13.4	4.5	3.9	ENST00000366221	1263	1582	-519	C	MER65-int	LTR/ERV1	0	4870	4548
305	12.5	0	0	ENST00000366221	1583	1879	-222	+	AluSc	SINE/Alu	2	298	-11
371	13.4	4.5	3.9	ENST00000366221	1882	2024	-77	C	MER65-int	LTR/ERV1	-323	4547	4404
21	34.4	13	1.8	ENST00000374409	42	195	-2609	C	L2b	LINE/L2	-235	3140	2970
97	22.2	2.4	0	ENST00000374409	2238	2404	-400	C	MER5B	DNA/hAT-Charlie	-1	177	7
94	15.2	7.9	8.5	ENST00000374409	2640	2804	0	C	MER96B	DNA/hAT-Tip100	-181	236	73
117	27.6	22.9	4.6	ENST00000374452	607	1155	-39	+	CR1_Mam	LINE/CR1	1700	2190	-14
90	32.8	4.7	5.5	ENST00000374453	589	865	-1	+	CR1_Mam	LINE/CR1	1699	1973	-231
181	31.2	5.5	10.7	ENST00000374472	1871	2244	-3021	C	LTR89B	LTR/ERVL	-35	709	356
340	8.8	0.7	0	ENST00000374472	2245	2541	-2724	+	AluSx1	SINE/Alu	1	299	-13
181	31.2	5.5	10.7	ENST00000374472	2544	2709	-2556	C	LTR89B	LTR/ERVL	-389	355	195
41	30.4	16.8	4.8	ENST00000374472	2757	2928	-2337	C	L2b	LINE/L2	0	3387	3208
123	23.4	3.8	2.1	ENST00000374472	3000	3235	-2030	C	MIRb	SINE/MIR	-10	258	19
38	24.5	3.2	0	ENST00000374472	3240	3333	-1932	C	LTR89B	LTR/ERVL	-633	111	15
301	19.6	7.1	1.8	ENST00000374472	3380	3623	-1642	C	MLT1C2	LTR/ERVL-MaLR	-18	443	184
332	11.8	0	0	ENST00000374472	3626	3929	-1336	C	AluSx1	SINE/Alu	-8	304	1
301	19.6	7.1	1.8	ENST00000374472	3930	4105	-1160	C	MLT1C2	LTR/ERVL-MaLR	-278	183	2
10	35.3	27.5	3.6	ENST00000374472	4171	4261	-1004	+	L2b	LINE/L2	3255	3366	-9
22	26.4	1.3	11.4	ENST00000374472	4443	4519	-746	+	L2c	LINE/L2	3317	3386	-1
308	13.5	0	0.7	ENST00000374472	4601	4909	-356	C	AluSx1	SINE/Alu	0	312	1
41	29.6	8.4	1.8	ENST00000374472	4967	5121	-144	C	MIR3	SINE/MIR	-30	178	14
525	12.9	0.2	3.5	ENST00000374487	1	561	-1590	C	LTR1A2	LTR/ERV1	-65	772	230
321	9.4	1	0	ENST00000374619	1872	2170	-665	C	AluSc	SINE/Alu	-7	302	1
17	18.2	0	0	ENST00000374651	5637	5667	-2701	+	A-rich	Low_complexity	1	31	0
273	16.7	1.7	3	ENST00000374651	5748	6046	-2322	C	AluJb	SINE/Alu	-17	295	1
63	31.7	7.7	10.8	ENST00000374651	8112	8320	-48	+	MIR	SINE/MIR	3	205	-57
20	26.6	27.8	1.2	ENST00000374732	673	805	-2232	+	MIRc	SINE/MIR	22	189	-79
87	20.2	0.8	0	ENST00000374933	1016	1134	-2	+	AluSp	SINE/Alu	1	120	-193
316	8.6	0	3.1	ENST00000375003	3	303	-4519	C	AluSc	SINE/Alu	-17	292	1
161	18	1.9	0.5	ENST00000375003	305	511	-4311	C	Tigger3	DNA/TcMar-Tigger	-2817	212	3
108	17.7	0	0	ENST00000375003	663	784	-4038	C	AluJr	SINE/Alu	-189	123	2
57	34.3	10	2.4	ENST00000375003	855	1084	-3738	C	MIRc	SINE/MIR	-19	249	3
309	11.7	1.4	0.3	ENST00000375003	3429	3718	-1104	C	AluSx	SINE/Alu	-19	293	1
301	13.4	0.7	0	ENST00000375003	3818	4122	-700	C	AluSc8	SINE/Alu	-4	307	1
8	39	0	0	ENST00000375099	3463	3521	-2041	C	L2b	LINE/L2	-2	3373	3315
41	27.1	9.2	5.9	ENST00000375099	4866	5061	-501	C	L2	LINE/L2	-616	2803	2602
332	9	0	0	ENST00000375120	4959	5257	-1258	C	AluSg	SINE/Alu	-11	299	1
13	10	9.1	0	ENST00000375136	1375	1407	-617	+	G-rich	Low_complexity	1	36	0
13	31.5	6.8	0	ENST00000375136	1560	1632	-392	+	LTR16A2	LTR/ERVL	196	273	-222
49	20.4	26.5	0	ENST00000375144	834	931	-5012	+	MIRb	SINE/MIR	16	139	-129
20	30.4	1.9	8.2	ENST00000375144	1528	1631	-4312	+	MIRc	SINE/MIR	4	101	-167
41	31.9	28.1	1.7	ENST00000375144	3988	4268	-1675	+	Eutr2B	DNA/MULE-MuDR	357	710	-989
26	15.4	2.6	0	ENST00000375144	4431	4469	-1474	+	MIR1_Amn	SINE/MIR	115	154	-76
128	13.4	0	0	ENST00000375144	4505	4638	-1305	C	FLAM_C	SINE/Alu	-9	134	1
34	25.8	1.7	1.7	ENST00000375144	4645	4728	-1215	+	MIRc	SINE/MIR	149	244	-24
324	12.1	0	0	ENST00000375153	1850	2147	-28	+	AluSx	SINE/Alu	1	298	-14
324	12.1	0	0	ENST00000375155	1480	1777	-28	+	AluSx	SINE/Alu	1	298	-14
254	11	12.2	0.7	ENST00000375199	4754	5016	-392	C	AluSx3	SINE/Alu	-18	293	1
107	14	0.9	0	ENST00000375199	5293	5406	-2	+	FLAM_C	SINE/Alu	1	115	-28
15	35.6	3	0	ENST00000375218	71	171	-3860	+	L2b	LINE/L2	3262	3365	-10
205	10.5	0	2.3	ENST00000375218	212	430	-3601	+	AluJo	SINE/Alu	87	300	-12
15	20.6	13.7	0	ENST00000375218	587	659	-3372	C	L1MB8	LINE/L1	-4	6174	6092
84	25.9	16.7	0	ENST00000375218	2546	2719	-1312	+	MIR	SINE/MIR	10	212	-50
42	32.1	5.7	0.7	ENST00000375218	3474	3614	-417	+	MIR	SINE/MIR	2	149	-113
125	12.8	0.8	0	ENST00000375218	3617	3749	-282	+	AluSz6	SINE/Alu	1	134	-178
310	9.3	1.1	0	ENST00000375218	3752	4031	0	+	AluSp	SINE/Alu	1	283	-30
41	31.2	0	4.6	ENST00000375225	210	323	-1210	+	MIR3	SINE/MIR	15	123	-85
43	25.4	11.3	1.5	ENST00000375406	50	173	-1668	+	LTR41	LTR/ERVL	295	430	-338
13	20.2	0	2.8	ENST00000375406	1371	1407	-434	+	G-rich	Low_complexity	1	36	0
10	38.4	14.3	9.9	ENST00000375592	3189	3489	-2738	C	HAL1	LINE/L1	-1516	991	679
30	19.6	0	0	ENST00000375599	1514	1569	-5	C	MLT1J1	LTR/ERVL-MaLR	0	444	389
17	18.2	0	0	ENST00000375647	5973	6003	-2698	+	A-rich	Low_complexity	1	31	0
273	16.7	1.7	3	ENST00000375647	6084	6382	-2319	C	AluJb	SINE/Alu	-17	295	1
63	31.7	7.7	10.8	ENST00000375647	8448	8656	-45	+	MIR	SINE/MIR	3	205	-57
17	21.2	2.3	0	ENST00000375733	926	969	-1801	+	GA-rich	Low_complexity	1	45	0
17	21.2	2.3	0	ENST00000375743	895	938	-1782	+	GA-rich	Low_complexity	1	45	0
17	34	12.6	3.9	ENST00000375759	1169	1263	-11122	+	MLT1N2	LTR/ERVL-MaLR	290	392	-170
16	32.2	0	4.9	ENST00000375847	2965	3049	-2985	C	MLT1C2	LTR/ERVL-MaLR	-361	100	20
330	8.2	0.3	3.2	ENST00000375847	3933	4249	-1785	C	AluSp	SINE/Alu	-4	309	2
116	18	0	0	ENST00000375847	4679	4806	-1228	C	FLAM_C	SINE/Alu	-10	133	6
54	38.2	26.4	1.2	ENST00000375849	2302	2645	-801	C	L2c	LINE/L2	-5	3382	2953
46	27	9.5	4.1	ENST00000375849	2852	2967	-479	C	L2a	LINE/L2	-2	3424	3303
248	17.6	1.8	1.4	ENST00000375849	3084	3409	-37	C	AluJb	SINE/Alu	0	312	2
13	26.7	2	2	ENST00000375980	706	756	-1666	+	GA-rich	Low_complexity	1	51	0
17	16.8	2.4	2.4	ENST00000376008	806	847	-1124	+	GA-rich	Low_complexity	1	42	0
17	16.8	2.4	2.4	ENST00000376014	817	858	-985	+	GA-rich	Low_complexity	1	42	0
215	9.6	0	10.7	ENST00000376057	2276	2514	-287	C	AluSc	SINE/Alu	-93	216	1
261	20.1	0.9	2.5	ENST00000376085	1836	2167	-1	+	MLT1A	LTR/ERVL-MaLR	1	327	-47
12	13.9	0	0	ENST00000376098	1543	1578	0	C	AluYa8	SINE/Alu	-24	286	251
327	8.2	0	0.3	ENST00000376497	520	811	-3	+	AluY	SINE/Alu	1	291	-20
12	13.9	6.2	0	ENST00000376572	296	327	-2492	+	G-rich	Low_complexity	1	34	0
12	13.9	6.2	0	ENST00000376576	297	328	-2211	+	G-rich	Low_complexity	1	34	0
145	21.4	0	1.7	ENST00000376576	2351	2532	-7	+	AluSx3	SINE/Alu	129	307	-4
26	31	1.4	0	ENST00000376590	4210	4280	-2738	C	MER5A	DNA/hAT-Charlie	-32	157	86
13	11.6	4.9	4.9	ENST00000376590	4709	4749	-2269	+	G-rich	Low_complexity	1	41	0
9	36.8	36	0	ENST00000376590	5546	5670	-1348	C	MIR	SINE/MIR	-88	174	5
44	33.2	21.8	4.4	ENST00000376590	5929	5997	-1021	C	Tigger15a	DNA/TcMar-Tigger	-44	671	615
283	15	0.3	4	ENST00000376590	5999	6311	-707	+	AluJb	SINE/Alu	5	306	-6
44	33.2	21.8	4.4	ENST00000376590	6314	6574	-444	C	Tigger15a	DNA/TcMar-Tigger	-101	614	287
28	27.8	9.3	2.6	ENST00000376590	6597	6703	-315	+	L1M5	LINE/L1	6011	6124	0
316	12.1	0.7	0	ENST00000376590	6709	7015	-3	+	AluSx1	SINE/Alu	1	309	-3
9	40.3	8.6	5.7	ENST00000376664	612	832	-26	C	L1MEi	LINE/L1	-1622	590	364
349	7.8	0	0	ENST00000376753	1113	1421	-23	+	AluY	SINE/Alu	1	309	-2
343	6.6	0	0	ENST00000376810	2869	3171	-483	+	AluY	SINE/Alu	2	304	-7
16	37.8	24.7	2.9	ENST00000376838	226	601	-3416	+	L2d	LINE/L2	2948	3403	-22
336	6.6	0.7	0.7	ENST00000377038	1350	1650	-4385	+	AluY	SINE/Alu	1	301	-10
19	22.2	7.4	0	ENST00000377038	1661	1714	-4321	+	MER66C	LTR/ERV1	373	430	-125
326	9.1	0.3	0	ENST00000377038	1730	2025	-4010	+	AluSc8	SINE/Alu	1	297	-14
248	10.7	13.1	0	ENST00000377038	2040	2291	-3744	+	AluSx1	SINE/Alu	11	295	-17
330	10.7	0	0	ENST00000377038	2297	2594	-3441	C	AluSx	SINE/Alu	-14	298	1
146	18.1	6.6	1	ENST00000377038	2626	2807	-3228	+	AluJr	SINE/Alu	86	277	-35
299	12.4	0.7	0.7	ENST00000377038	3404	3701	-2334	+	AluSx3	SINE/Alu	1	298	-13
311	11.6	0.7	0	ENST00000377038	3721	4021	-2014	+	AluSx1	SINE/Alu	1	303	-9
145	28.5	27.4	0.8	ENST00000377038	4158	4536	-1499	C	MER20B	DNA/hAT-Charlie	-5	778	300
91	15.1	0	0	ENST00000377038	4536	4641	-1394	C	AluJr	SINE/Alu	-206	106	1
298	11.9	1.6	2	ENST00000377038	4865	5167	-868	C	AluSx1	SINE/Alu	-10	302	1
202	12.9	0	2.8	ENST00000377038	5192	5408	-627	+	AluJr	SINE/Alu	82	292	-20
46	12.9	0	0	ENST00000377083	169	230	-5655	+	AluYc3	SINE/Alu	1	62	-238
252	17.5	2.4	0.3	ENST00000377083	5593	5883	-2	+	7SLRNA	srpRNA	1	297	-23
273	16.9	2.2	0.3	ENST00000377093	5433	5746	-1819	+	7SLRNA	srpRNA	1	320	0
327	11.4	0.7	0	ENST00000377093	6272	6577	-988	C	AluSx	SINE/Alu	-4	308	1
342	10	0	0	ENST00000377205	1064	1364	-2370	+	AluSc	SINE/Alu	3	303	-6
177	13.2	0	0	ENST00000377205	1419	1607	-2127	+	AluSx3	SINE/Alu	110	298	-13
330	9.2	0	0.7	ENST00000377205	1611	1905	-1829	+	AluSx3	SINE/Alu	3	295	-16
331	9.5	0.3	0	ENST00000377205	2287	2582	-1152	C	AluSx	SINE/Alu	-15	297	1
12	28.9	1.6	5	ENST00000377205	3483	3544	-190	C	MIRb	SINE/MIR	-5	263	204
12	34.4	6.6	0	ENST00000377205	3577	3637	-97	C	MIR	SINE/MIR	-186	76	12
72	25	14.7	1.2	ENST00000377223	1305	1454	-3535	C	MIR3	SINE/MIR	-11	197	28
467	13.6	2	3.5	ENST00000377223	2085	2389	-2600	C	L1MB5	LINE/L1	-7	6167	5868
285	12.3	4.5	0.7	ENST00000377223	2393	2684	-2305	C	AluSq2	SINE/Alu	-7	306	4
467	13.6	2	3.5	ENST00000377223	2686	2934	-2055	C	L1MB5	LINE/L1	-307	5867	5621
326	8.7	1	1	ENST00000377223	2953	3252	-1737	C	AluSp	SINE/Alu	-13	300	1
294	11.3	3.4	0	ENST00000377223	3313	3603	-1386	+	AluSx3	SINE/Alu	4	304	-7
244	17.5	2.8	0.3	ENST00000377223	3683	3968	-1021	+	AluSx1	SINE/Alu	2	294	-18
55	28.5	4.8	1.1	ENST00000377223	4120	4297	-692	+	MIR	SINE/MIR	51	231	-37
324	11.5	0	0	ENST00000377411	2039	2333	-2864	+	AluSp	SINE/Alu	1	295	-18
18	15.6	0	0	ENST00000377411	2381	2425	-2772	C	AluYd8	SINE/Alu	-12	287	243
109	21.1	1.2	0.6	ENST00000377411	2432	2592	-2605	+	AluSx3	SINE/Alu	142	303	-8
309	11.3	0	0.3	ENST00000377411	3071	3370	-1827	C	AluSx	SINE/Alu	-9	303	5
12	19.4	0	5.4	ENST00000377411	3598	3636	-1561	+	A-rich	Low_complexity	1	37	0
314	10.9	0	3.1	ENST00000377411	4147	4448	-749	+	AluSx3	SINE/Alu	1	293	-18
172	16.7	6.8	4	ENST00000377411	4472	4693	-504	C	AluJb	SINE/Alu	-7	305	78
11	20.2	2.9	0	ENST00000377577	1260	1293	-1908	+	GA-rich	Low_complexity	1	35	0
17	20.6	0	0	ENST00000377648	667	705	-2927	+	GA-rich	Low_complexity	1	39	0
15	32.5	3.7	1.2	ENST00000377663	1806	1886	-4559	C	MIRb	SINE/MIR	-100	168	86
59	25.9	5.7	1.1	ENST00000377663	1908	2083	-4362	C	L2a	LINE/L2	-278	3148	2965
271	15.5	0.6	10.6	ENST00000377663	2100	2421	-4024	C	AluJb	SINE/Alu	-18	294	2
327	8.8	0	1.4	ENST00000377663	2452	2748	-3697	C	AluY	SINE/Alu	-18	293	1
31	34.8	21.1	2.3	ENST00000377663	3099	3245	-3200	+	MIRb	SINE/MIR	41	214	-54
116	19.8	7.6	2.4	ENST00000377705	2673	2829	-3798	+	FRAM	SINE/Alu	1	165	-11
336	7.7	0	0.3	ENST00000377705	2936	3235	-3392	+	AluY	SINE/Alu	1	299	-12
338	7.6	0.3	0	ENST00000377705	4372	4675	-1952	C	AluSq	SINE/Alu	-7	306	2
282	10.3	0	0.4	ENST00000377705	4792	5062	-1565	C	AluSx4	SINE/Alu	-9	301	32
349	6.7	0	0	ENST00000377705	5071	5370	-1257	C	AluSg	SINE/Alu	-10	300	1
300	13.6	1.3	0	ENST00000377705	5403	5704	-923	C	AluSx1	SINE/Alu	-4	308	3
178	9.1	0.6	1.7	ENST00000377705	5735	5910	-717	C	AluSq4	SINE/Alu	-137	174	1
75	32.1	5.7	1.3	ENST00000377705	5947	6173	-454	+	MIRb	SINE/MIR	22	258	-10
21	29.8	29.8	0	ENST00000377705	6458	6625	-2	C	L1M5	LINE/L1	-83	6041	5824
309	7.9	3.2	0	ENST00000377834	1614	1891	-2371	+	AluSx	SINE/Alu	4	290	-22
15	30.4	15.2	0	ENST00000377834	2354	2445	-1817	+	L2b	LINE/L2	3253	3358	-17
310	11	0.3	0	ENST00000377834	3417	3716	-546	+	AluSx	SINE/Alu	1	301	-11
123	19.3	2	5.1	ENST00000377834	4060	4261	-1	C	Tigger1	DNA/TcMar-Tigger	-2208	210	15
30	28.5	19.2	0.7	ENST00000377836	225	344	-163	C	Arthur1C	DNA/hAT-Tip100	-219	144	3
14	10.8	3.1	3.1	ENST00000378161	834	865	-3505	+	GA-rich	Low_complexity	1	32	0
11	34	2	0	ENST00000378161	1198	1297	-3073	C	L3b	LINE/CR1	-353	4879	4778
263	8.4	16.4	0	ENST00000378206	1335	1596	-1246	C	AluSp	SINE/Alu	-8	305	1
26	36.2	9.5	13.5	ENST00000378206	1902	1980	-862	+	L1ME4b	LINE/L1	5643	5706	-439
330	10.7	0	0	ENST00000378206	1984	2283	-559	C	AluSx1	SINE/Alu	-12	300	1
26	38.3	8	4.4	ENST00000378206	2284	2346	-496	+	L1ME4b	LINE/L1	5707	5779	-366
36	23.6	4.2	0	ENST00000378206	2347	2418	-424	C	MADE2	DNA/TcMar-Mariner	-4	76	2
26	38.3	8	4.4	ENST00000378206	2419	2505	-337	+	L1ME4b	LINE/L1	5780	5863	-282
28	29.9	15	5.3	ENST00000378206	2592	2764	-78	+	L1ME3G	LINE/L1	5988	6176	-1
263	8.4	16.4	0	ENST00000378209	1326	1587	-1246	C	AluSp	SINE/Alu	-8	305	1
26	36.2	9.5	13.5	ENST00000378209	1893	1971	-862	+	L1ME4b	LINE/L1	5643	5706	-439
330	10.7	0	0	ENST00000378209	1975	2274	-559	C	AluSx1	SINE/Alu	-12	300	1
26	38.3	8	4.4	ENST00000378209	2275	2337	-496	+	L1ME4b	LINE/L1	5707	5779	-366
36	23.6	4.2	0	ENST00000378209	2338	2409	-424	C	MADE2	DNA/TcMar-Mariner	-4	76	2
26	38.3	8	4.4	ENST00000378209	2410	2496	-337	+	L1ME4b	LINE/L1	5780	5863	-282
28	29.9	15	5.3	ENST00000378209	2583	2755	-78	+	L1ME3G	LINE/L1	5988	6176	-1
316	11.9	0	0	ENST00000378230	4654	4946	-1485	C	AluSx3	SINE/Alu	-16	295	3
316	8.2	2.4	0	ENST00000378230	4974	5267	-1164	+	AluSx	SINE/Alu	1	301	-11
330	7	0	5.3	ENST00000378230	5645	5959	-472	C	AluSx3	SINE/Alu	-12	299	1
288	10.6	0	0	ENST00000378251	1869	2142	-2161	C	AluSc	SINE/Alu	-11	298	25
49	8.1	4.8	0	ENST00000378251	2143	2203	-2100	C	AluSg4	SINE/Alu	-246	64	1
154	25.8	8.8	0	ENST00000378251	2429	2723	-1580	+	Tigger3d	DNA/TcMar-Tigger	1	321	0
14	22	10.2	0	ENST00000378344	1348	1406	-995	C	MER58B	DNA/hAT-Charlie	-245	96	32
238	14.6	1.1	2.2	ENST00000378344	1725	1999	-402	+	AluSg	SINE/Alu	8	279	-31
3	29.1	27.9	0	ENST00000378529	275	360	-1140	C	L2	LINE/L2	-1525	1894	1785
309	10.3	0.3	2.4	ENST00000378592	1523	1824	-321	+	AluSx	SINE/Alu	1	296	-16
348	5.3	0	0.3	ENST00000378592	1828	2128	-17	+	AluY	SINE/Alu	1	300	-11
16	14.1	10.6	2.8	ENST00000378609	40	105	-3058	+	G-rich	Low_complexity	1	71	0
14	6.3	5.1	7.9	ENST00000378609	2677	2715	-448	+	GA-rich	Low_complexity	1	38	0
254	9	13.2	0	ENST00000378726	695	960	-1278	C	AluSc8	SINE/Alu	-10	301	1
7	24.4	0	0	ENST00000378785	3	47	-3817	C	HERVIP10B3-int	LTR/ERV1	-6009	1594	1550
28	41.9	1.3	0	ENST00000378785	270	359	-3505	C	Charlie22a	DNA/hAT-Charlie	-247	244	155
324	5.8	1.7	0	ENST00000378785	360	653	-3211	+	AluY	SINE/Alu	2	300	-11
28	41.9	1.3	0	ENST00000378785	657	720	-3144	C	Charlie22a	DNA/hAT-Charlie	-337	154	89
269	12.1	2.2	8.1	ENST00000378785	2688	3002	-862	+	AluSq2	SINE/Alu	1	298	-15
121	18.9	0	2.6	ENST00000378785	3007	3165	-699	+	AluSc8	SINE/Alu	140	294	-17
112	12.2	1.6	0	ENST00000378785	3252	3374	-490	C	FLAM_C	SINE/Alu	-16	127	3
64	13.2	4.4	0	ENST00000378785	3380	3470	-394	C	AluSg7	SINE/Alu	-14	295	201
448	4.1	7.9	0	ENST00000378785	3471	3864	0	+	LTR7B	LTR/ERV1	2	426	-38
16	24.6	1.6	3.3	ENST00000378853	54	114	-761	+	G-rich	Low_complexity	1	60	0
18	15.1	4.5	0	ENST00000379198	2057	2100	-705	+	G-rich	Low_complexity	1	46	0
22	26.3	0	3.5	ENST00000379198	2721	2779	-26	+	MADE2	DNA/TcMar-Mariner	24	80	0
28	26.9	1.1	0	ENST00000379319	20	113	-984	C	L1MEf	LINE/L1	-4223	2410	2319
324	12.1	0	0	ENST00000400548	1223	1520	-28	+	AluSx	SINE/Alu	1	298	-14
25	29.4	14.6	0.9	ENST00000400664	3584	3679	-1466	+	MIRc	SINE/MIR	115	223	-45
36	35	1.7	0.8	ENST00000400664	4524	4641	-504	C	MER117	DNA/hAT-Charlie	-47	150	32
49	21.9	20.4	3	ENST00000400664	5031	5143	-2	C	L2a	LINE/L2	0	3426	3295
17	16.8	2.4	2.4	ENST00000400796	747	788	-1054	+	GA-rich	Low_complexity	1	42	0
269	16.8	17.2	0.6	ENST00000400809	2687	3111	-1	C	MER66-int	LTR/ERV1	-4676	2000	1506
85	20.4	0	0	ENST00000400814	987	1099	-228	C	AluJb	SINE/Alu	-196	116	4
72	25	14.7	1.2	ENST00000400903	1148	1297	-108	C	MIR3	SINE/MIR	-11	197	28
19	17.3	2.6	0	ENST00000400908	687	725	-7284	+	GA-rich	Low_complexity	1	40	0
14	16.5	2.9	0	ENST00000400908	4161	4194	-3815	+	GA-rich	Low_complexity	1	35	0
14	7.9	0	18.4	ENST00000400908	4523	4580	-3429	+	G-rich	Low_complexity	1	49	0
17	34.8	11.3	10.2	ENST00000400929	370	564	-493	+	MamGypLTR3	LTR/Gypsy	690	886	-8
47	5.7	0	0	ENST00000400930	299	351	-670	C	AluSg4	SINE/Alu	-106	204	152
17	34.8	11.3	10.2	ENST00000400930	527	721	-300	+	MamGypLTR3	LTR/Gypsy	690	886	-8
11	24.1	0	0	ENST00000401088	710	743	-2737	+	G-rich	Low_complexity	1	34	0
13	31.1	0	12	ENST00000401088	1087	1170	-2310	+	LTR10B1	LTR/ERV1	301	375	-172
11	24.1	0	0	ENST00000401089	677	710	-2737	+	G-rich	Low_complexity	1	34	0
13	31.1	0	12	ENST00000401089	1054	1137	-2310	+	LTR10B1	LTR/ERV1	301	375	-172
317	7.2	0	0.4	ENST00000403197	582	859	-235	C	AluYj4	SINE/Alu	-31	280	4
120	16.5	0	0	ENST00000403197	866	998	-96	C	FLAM_C	SINE/Alu	-10	133	1
22	22.8	0	1.8	ENST00000412639	319	376	-649	+	LTR26E	LTR/ERV1	558	614	-8
32	28.4	0	0	ENST00000413440	372	461	-5714	+	GA-rich	Low_complexity	1	90	0
319	9.6	0	0.3	ENST00000415136	1769	2054	-72	+	AluY	SINE/Alu	1	285	-26
77	26.5	8.2	0	ENST00000415295	382	528	-366	+	MER5A1	DNA/hAT-Charlie	2	160	-6
57	30	14.5	0	ENST00000415295	496	695	-199	+	MIRb	SINE/MIR	23	251	-17
208	23.5	12.8	0	ENST00000415330	224	559	-380	+	MLT1F1	LTR/ERVL-MaLR	190	568	-1
270	16.5	1.7	0.7	ENST00000415330	645	935	-4	+	AluJr	SINE/Alu	6	299	-13
7	16.7	5.6	0	ENST00000415372	15	50	-704	+	L2a	LINE/L2	3378	3415	-11
76	22.5	13.4	0	ENST00000415372	338	479	-275	C	MIR3	SINE/MIR	-3	205	45
16	23.9	0	0	ENST00000415481	1014	1053	-5	+	GA-rich	Low_complexity	1	40	0
16	25.4	0	5.1	ENST00000415912	49	110	-4989	+	G-rich	Low_complexity	1	59	0
331	9.6	0	1.3	ENST00000415912	3456	3757	-1342	+	AluSx1	SINE/Alu	1	298	-14
81	9.1	1.1	0	ENST00000416570	92	179	-433	C	AluSp	SINE/Alu	-67	246	158
79	26.9	3.9	2.2	ENST00000418342	4879	5057	-3364	+	MIR3	SINE/MIR	20	201	-7
25	26.5	2.9	2.9	ENST00000418342	5208	5277	-3144	+	MIR3	SINE/MIR	108	177	-31
209	21.7	14.3	4.4	ENST00000418342	7896	8286	-135	+	MLT1D	LTR/ERVL-MaLR	62	489	-16
15	31.8	2	21.4	ENST00000418833	713	858	-1338	C	MLT2C1	LTR/ERVL	-136	328	203
10	33.8	6.2	0	ENST00000418833	1198	1277	-919	C	L2b	LINE/L2	-41	3334	3250
229	10.2	1.8	0	ENST00000419785	353	578	-4	C	AluSp	SINE/Alu	-33	280	51
274	15.9	24.2	0	ENST00000419916	2388	2746	-1	+	LTR19A	LTR/ERV1	3	448	-38
22	32.8	13.1	1.4	ENST00000420513	263	392	-96	+	MIR1_Amn	SINE/MIR	23	167	-63
247	13.4	5.6	0.3	ENST00000420515	546	813	-731	+	AluJr	SINE/Alu	1	282	-30
47	5.7	0	0	ENST00000422076	470	522	-121	C	AluSg4	SINE/Alu	-106	204	152
93	30.6	2.7	1.1	ENST00000423056	486	673	-237	+	MIR3	SINE/MIR	5	195	-13
12	26.7	4.4	0	ENST00000423056	832	876	-34	C	MIR	SINE/MIR	-142	120	74
330	9.1	0	0	ENST00000423764	2799	3096	-429	C	AluSg	SINE/Alu	-12	298	1
300	10.4	0.7	0	ENST00000424487	4	282	-185	C	AluSz6	SINE/Alu	-31	281	1
11	39.3	0	0	ENST00000427796	28	88	-986	C	MIR	SINE/MIR	-101	161	101
17	32.7	34	0	ENST00000429389	177	338	-91	+	MLT1H-int	LTR/ERVL-MaLR	1181	1397	-12
39	12.7	0	0	ENST00000429389	375	429	0	C	LTR12D	LTR/ERV1	-1	1253	1199
26	32	8	9.6	ENST00000429480	84	221	-1081	+	MIR1_Amn	SINE/MIR	23	158	-72
161	14.9	0	0	ENST00000429480	270	443	-859	C	AluJo	SINE/Alu	-3	309	136
17	37.8	9	0	ENST00000429572	936	1091	-13	C	L1M5	LINE/L1	-3582	2564	2395
60	35	6.7	8.6	ENST00000432465	338	634	-210	C	L2b	LINE/L2	-26	3349	3058
59	28.6	9.6	1.7	ENST00000432465	653	819	-25	+	MIRb	SINE/MIR	20	199	-69
509	4.7	2.2	0	ENST00000433695	94	540	0	C	LTR13A	LTR/ERVK	-283	683	227
26	34.3	2.8	8.5	ENST00000434233	51	162	-767	C	MIR1_Amn	SINE/MIR	-28	180	80
18	14.6	2.6	0	ENST00000434578	785	822	-1039	+	GA-rich	Low_complexity	1	39	0
17	34.8	11.3	10.2	ENST00000435198	779	973	-83	+	MamGypLTR3	LTR/Gypsy	690	886	-8
16	38.9	0.9	1.8	ENST00000435388	183	292	-148	+	L2c	LINE/L2	3274	3382	-5
14	10.7	3.1	3.1	ENST00000435891	2253	2284	-1545	+	GA-rich	Low_complexity	1	32	0
103	7.9	4.4	0	ENST00000435937	1223	1336	0	+	AluSq	SINE/Alu	1	119	-194
34	30.6	20	2	ENST00000437156	15	144	-322	+	L2a	LINE/L2	3274	3426	0
104	28.4	9.6	3.3	ENST00000437367	376	604	-2	C	MamRep4096	DNA/hAT-Tip100	-4	422	180
309	11.7	1.4	0.3	ENST00000438032	2597	2886	-3520	C	AluSx	SINE/Alu	-19	293	1
301	13.4	0.7	0	ENST00000438032	2986	3290	-3116	C	AluSc8	SINE/Alu	-4	307	1
14	33	6.1	1.9	ENST00000438032	4526	4624	-1782	+	L3	LINE/CR1	3988	4090	-9
235	20.5	1.7	0.3	ENST00000438032	5837	6133	-273	C	AluJr	SINE/Alu	-11	301	1
17	34	12.6	3.9	ENST00000438066	1298	1392	-341	+	MLT1N2	LTR/ERVL-MaLR	290	392	-170
233	13.3	5.9	0.4	ENST00000440825	401	655	-200	+	AluJr	SINE/Alu	1	269	-43
26	27.4	1.4	1.4	ENST00000441724	16	29	-1109	C	SVA_A	Retroposon/SVA	-1175	212	140
48	6.8	0	0	ENST00000441724	30	88	-1050	+	Alu	SINE/Alu	2	60	-252
111	6.8	4.3	0	ENST00000441724	92	208	-930	C	AluSc8	SINE/Alu	-189	122	1
26	30.9	1.5	17.9	ENST00000441724	255	384	-754	+	SVA_F	Retroposon/SVA	187	298	-1077
67	14.3	1.9	10.3	ENST00000441724	281	385	-753	C	FLAM_C	SINE/Alu	-26	117	21
26	32	8	9.6	ENST00000441724	424	561	-577	+	MIR1_Amn	SINE/MIR	23	158	-72
161	14.9	0	0	ENST00000441724	610	783	-355	C	AluJo	SINE/Alu	-3	309	136
77	26.5	8.2	0	ENST00000441765	418	564	-347	+	MER5A1	DNA/hAT-Charlie	2	160	-6
57	30	14.5	0	ENST00000441765	532	731	-180	+	MIRb	SINE/MIR	23	251	-17
357	3.6	0	1.3	ENST00000441801	1238	1541	-2	+	AluY	SINE/Alu	1	300	-11
60	34.4	8.7	3	ENST00000442673	1120	1338	-1721	+	LTR33C	LTR/ERVL	394	624	-5
21	32.4	5.2	3.2	ENST00000442673	1356	1508	-1551	C	LTR85c	LTR/Gypsy	-611	212	57
47	23	2.6	1.7	ENST00000442673	1869	1983	-1076	+	LTR79	LTR/ERVL	406	521	-6
52	33.3	11.2	1.9	ENST00000442673	2067	2262	-797	+	MIRc	SINE/MIR	24	237	-31
151	30.5	12.9	9.4	ENST00000442673	2282	2777	-282	+	Kanga1a	DNA/TcMar-Tc2	4	515	-239
285	8.2	5.2	1.4	ENST00000442673	2786	3054	-5	+	AluSx	SINE/Alu	1	279	-33
17	31.1	0	0	ENST00000443624	578	638	-962	C	L2b	LINE/L2	-62	3313	3253
15	31.8	2	21.4	ENST00000444362	244	389	-1358	C	MLT2C1	LTR/ERVL	-136	328	203
10	33.8	6.2	0	ENST00000444362	729	808	-939	C	L2b	LINE/L2	-41	3334	3250
14	17.6	0	0	ENST00000445118	1	32	-6584	+	G-rich	Low_complexity	1	32	0
83	9	1.1	0	ENST00000445118	193	281	-6335	C	AluSp	SINE/Alu	-67	246	157
19	26.3	1.8	0	ENST00000445118	554	610	-6006	C	Charlie19a	DNA/hAT-Charlie	-137	249	192
10	29.6	0	0	ENST00000445118	1194	1237	-5379	+	L2c	LINE/L2	3275	3318	-69
21	45	4.3	0	ENST00000445118	1858	1997	-4619	C	EUTREP14	Unknown	-85	624	479
23	39.9	10.2	4.6	ENST00000445118	5128	5332	-1284	C	Tigger22N1	DNA/TcMar-Tigger	-934	640	425
58	39.4	9.7	0.7	ENST00000445118	5163	5533	-1083	C	MARNA	DNA/TcMar-Mariner	-8	578	175
36	32.3	10.8	14.8	ENST00000445118	6324	6610	-6	C	L1M5	LINE/L1	-19	6105	5829
121	10.8	0	0	ENST00000445884	102	221	-219	C	AluSz	SINE/Alu	-192	120	1
16	38.9	0.9	1.8	ENST00000447600	279	388	-99	+	L2c	LINE/L2	3274	3382	-5
87	19.8	0	0	ENST00000447961	185	300	-159	C	AluJb	SINE/Alu	-195	117	2
15	31.8	2	21.4	ENST00000448629	255	400	-1348	C	MLT2C1	LTR/ERVL	-136	328	203
10	33.8	6.2	0	ENST00000448629	740	819	-929	C	L2b	LINE/L2	-41	3334	3250
50	27.6	13.8	0	ENST00000448958	13	128	-2122	+	MER4B	LTR/ERV1	409	540	-70
28	38.1	3.6	14	ENST00000448958	406	560	-1690	C	Charlie4z	DNA/hAT-Charlie	-12	155	16
324	7.8	0.7	0.3	ENST00000448958	563	855	-1395	C	AluYk2	SINE/Alu	-15	296	3
56	15.7	0	0	ENST00000448958	1051	1133	-1117	C	L1MC3	LINE/L1	-1266	6519	6437
12	11.2	0	9.4	ENST00000448958	1174	1208	-1042	+	A-rich	Low_complexity	1	32	0
276	20.9	3	3.4	ENST00000448958	1695	2135	-115	C	MER31-int	LTR/ERV1	-3435	1497	1059
32	24.5	4.2	2	ENST00000448958	2139	2234	-16	+	MLT2B5	LTR/ERVL	3	100	-617
81	9.1	1.1	0	ENST00000449005	128	215	-444	C	AluSp	SINE/Alu	-67	246	158
15	26.9	1.9	0	ENST00000449005	551	602	-57	C	Charlie19a	DNA/hAT-Charlie	-142	244	192
489	20.6	2.4	0.4	ENST00000449853	1517	2180	-575	C	L1MC2	LINE/L1	-7	6337	5661
62	18.4	3.7	0	ENST00000449853	2181	2289	-466	C	L1MC2	LINE/L1	-774	5570	5458
105	31.2	6.1	4.4	ENST00000449853	2287	2531	-224	C	MLT1F-int	LTR/ERVL-MaLR	-226	1263	1015
121	19.1	6.9	0	ENST00000449853	2552	2755	0	C	L1M5	LINE/L1	-542	5902	5685
17	34.8	11.3	10.2	ENST00000450390	692	886	-1569	+	MamGypLTR3	LTR/Gypsy	690	886	-8
97	21.5	0	0	ENST00000450454	1414	1543	-176	+	FLAM_C	SINE/Alu	1	130	-13
583	4.4	2.4	0.4	ENST00000451054	62	565	0	C	LTR13A	LTR/ERVK	-399	567	54
77	24.9	6.8	0.1	ENST00000451646	238	370	-460	+	MLT1A1	LTR/ERVL-MaLR	204	335	-73
330	9.1	0	0	ENST00000452079	4467	4764	-1594	C	AluSg	SINE/Alu	-12	298	1
27	34.4	23.8	0	ENST00000452079	5654	5804	-554	+	MER46C	DNA/TcMar-Tigger	1	187	-151
35	28.8	10	0.5	ENST00000452322	98	295	-1096	C	L1ME4b	LINE/L1	-233	5912	5685
303	7.4	5	2.6	ENST00000452322	710	1006	-385	+	AluSc8	SINE/Alu	1	304	-7
15	9.9	0	8.6	ENST00000452699	132	169	-3812	+	G-rich	Low_complexity	1	35	0
54	24.4	29.3	5.2	ENST00000453840	536	907	-901	+	X7B_LINE	LINE/CR1	27	245	-5
61	32.6	11	10.3	ENST00000453840	995	1486	-322	+	Tigger19b	DNA/TcMar-Tigger	53	547	-3
137	25.9	11.9	2.6	ENST00000454117	711	995	-2	C	MamRep4096	DNA/hAT-Tip100	-4	422	112
15	38.7	2.1	4.2	ENST00000454547	386	482	-3	C	MIR1_Amn	SINE/MIR	-69	161	67
37	28.2	1.9	3.8	ENST00000455339	6	112	-582	C	MER58A	DNA/hAT-Charlie	-118	106	2
744	5.7	2.4	0.8	ENST00000456409	96	750	0	C	LTR13A	LTR/ERVK	-262	704	39
10	33.6	6	18.7	ENST00000459640	481	630	-351	+	L1P3	LINE/L1	5391	5524	-648
43	30.1	8.4	10.4	ENST00000459961	791	957	-3449	+	Charlie4z	DNA/hAT-Charlie	1	164	-3
27	36.6	0	3.7	ENST00000459961	2050	2134	-2272	C	L2b	LINE/L2	-24	3351	3270
101	23	0	1.2	ENST00000459961	4243	4405	-1	+	MIR	SINE/MIR	78	238	-24
27	16.3	2.7	4.1	ENST00000460473	59	132	-207	+	G-rich	Low_complexity	1	73	0
81	29.6	26.9	0	ENST00000460602	719	971	-3	C	MSTD	LTR/ERVL-MaLR	-1	395	75
14	10.8	3.1	3.1	ENST00000460696	735	766	-3201	+	GA-rich	Low_complexity	1	32	0
11	34	2	0	ENST00000460696	1099	1198	-2769	C	L3b	LINE/CR1	-353	4879	4778
28	29.9	15	5.3	ENST00000461150	436	608	-78	+	L1ME3G	LINE/L1	5988	6176	-1
15	13.8	0	0	ENST00000461311	25	53	-378	+	MER103C	DNA/hAT-Charlie	2	30	-267
37	27.4	6	6.8	ENST00000461318	440	572	-5	C	Charlie26a	DNA/hAT-Charlie	-89	236	105
209	25.4	14.8	2.3	ENST00000461353	522	948	-1227	C	L2a	LINE/L2	-36	3390	2912
34	27.8	3.3	1.8	ENST00000461580	8	176	-650	+	L1MEg	LINE/L1	1526	1699	-4501
36	28	25.5	0	ENST00000461580	626	825	-1	+	L2a	LINE/L2	3117	3367	-59
49	30.3	9.8	10.4	ENST00000461667	3138	3321	-7	C	LTR78B	LTR/ERV1	-6	1290	1108
11	33.8	8.7	1.4	ENST00000461893	2267	2335	-103	C	L2b	LINE/L2	-32	3343	3270
44	6.7	0	0	ENST00000461893	2378	2437	-1	C	Alu	SINE/Alu	-11	300	241
9	18.8	4.2	0	ENST00000462462	235	282	-302	C	L1MC4	LINE/L1	-2	8040	7991
113	0	0	0	ENST00000462646	113	210	-125	C	AluSc8	SINE/Alu	-192	119	22
16	25.3	2.2	0	ENST00000462658	30	120	-453	+	L1M5	LINE/L1	5209	5301	-845
158	16.7	0	0	ENST00000462686	1101	1274	-544	+	AluSc	SINE/Alu	127	300	-9
177	13.3	0	0	ENST00000462686	1332	1519	-299	+	AluSx3	SINE/Alu	110	297	-14
329	9.2	0	0.7	ENST00000462686	1524	1816	-2	+	AluSx3	SINE/Alu	3	293	-18
76	16.2	0	0	ENST00000463260	1	99	-1842	C	AluSz6	SINE/Alu	-87	225	127
289	11.7	0.7	0	ENST00000463260	174	473	-1468	C	AluSc	SINE/Alu	-7	302	1
99	17.5	0	0	ENST00000463860	1	120	-1519	C	AluJb	SINE/Alu	-124	188	69
14	43.4	4.1	0	ENST00000463860	1238	1359	-280	C	L2b	LINE/L2	-27	3348	3222
266	10.4	6.6	0	ENST00000463860	1381	1639	0	+	AluSx	SINE/Alu	1	276	-36
17	34.8	11.3	10.2	ENST00000464036	632	826	-430	+	MamGypLTR3	LTR/Gypsy	690	886	-8
14	23.2	0	1.8	ENST00000464920	322	378	-2170	+	MER106B	DNA/hAT-Charlie	1004	1059	0
9	18.8	4.2	0	ENST00000465026	100	147	-347	C	L1MC4	LINE/L1	-2	8040	7991
13	17.9	0	0	ENST00000465335	271	309	-497	C	MIRb	SINE/MIR	-112	156	118
51	20.4	45	1.5	ENST00000465335	311	499	-307	C	LTR50	LTR/ERVL	-497	298	29
11	20.2	2.9	0	ENST00000465508	281	314	-2700	+	GA-rich	Low_complexity	1	35	0
55	27.8	19.8	3.1	ENST00000465508	665	861	-2153	C	MER102a	DNA/hAT-Charlie	-62	268	40
173	13.2	0	7.7	ENST00000465920	3	199	-672	+	AluSx	SINE/Alu	113	295	-17
219	13.4	0	0.5	ENST00000466250	373	596	-2	+	AluJb	SINE/Alu	1	223	-89
87	24.8	1.2	0	ENST00000466379	125	285	-2014	C	MER5B	DNA/hAT-Charlie	-15	163	1
43	29.4	11.2	0.5	ENST00000466379	725	902	-1397	+	L1M5	LINE/L1	5924	6120	-4
329	4.2	0	1.1	ENST00000466379	2016	2299	0	+	AluYk3	SINE/Alu	1	281	-30
18	33.4	0	3.7	ENST00000466613	740	823	-5	+	MER113A	DNA/hAT-Charlie	1	81	-233
26	35.8	4.6	0	ENST00000467267	3	111	-553	+	MIRc	SINE/MIR	122	235	-33
92	23.9	0.8	1.4	ENST00000467267	180	357	-307	+	MIR	SINE/MIR	4	169	-61
26	27.4	21.1	0	ENST00000467404	71	165	-381	C	L2a	LINE/L2	-84	3342	3228
272	15	1.4	0.3	ENST00000467493	323	615	-372	+	AluSx	SINE/Alu	1	296	-16
19	17.3	2.6	0	ENST00000468247	371	409	-5	+	GA-rich	Low_complexity	1	40	0
17	31.9	18.1	0	ENST00000468303	1502	1661	-4355	+	L2d	LINE/L2	3024	3212	-213
33	36	11.3	2	ENST00000468303	1879	2107	-3909	C	L2b	LINE/L2	-235	3140	2889
269	11.3	2.1	0.3	ENST00000468303	2110	2400	-3616	+	AluSx1	SINE/Alu	6	301	-11
33	39.5	7.4	2.4	ENST00000468303	2403	2469	-3547	C	L2b	LINE/L2	-531	2888	2822
322	7.1	0	0.7	ENST00000468303	2590	2886	-3130	+	AluSx1	SINE/Alu	1	295	-17
97	22.2	2.4	0	ENST00000468303	5456	5622	-394	C	MER5B	DNA/hAT-Charlie	-1	177	7
90	14.7	8.3	9	ENST00000468303	5858	6014	-2	C	MER96B	DNA/hAT-Tip100	-181	236	81
24	28.8	2.7	0	ENST00000469045	121	193	-697	C	MSTD	LTR/ERVL-MaLR	-243	153	79
324	12.1	0	0	ENST00000469076	1203	1500	-12	+	AluSx	SINE/Alu	1	298	-14
71	29.4	9.4	1.4	ENST00000469634	448	660	-1701	+	MIRb	SINE/MIR	9	243	-25
152	29.1	20.4	1.3	ENST00000469634	1017	1741	-620	C	L2a	LINE/L2	-65	3361	2481
193	8.9	0.5	0.5	ENST00000470357	1	190	-764	+	AluSp	SINE/Alu	101	290	-23
16	9.7	0	8.3	ENST00000470383	456	494	-1579	+	G-rich	Low_complexity	1	36	0
63	36	11.5	0	ENST00000470383	542	749	-1324	+	MIRb	SINE/MIR	26	249	-19
260	15.9	0	0.4	ENST00000470383	1795	2070	-3	+	AluSx	SINE/Alu	1	275	-37
34	27.8	3.3	1.8	ENST00000470648	12	180	-586	+	L1MEg	LINE/L1	1526	1699	-4501
61	27.7	21.9	0	ENST00000470648	523	760	-6	+	L2a	LINE/L2	3117	3406	-20
9	17.8	22.6	4.8	ENST00000470763	1114	1166	-1990	+	L2a	LINE/L2	3305	3366	-60
11	35.7	13.2	9.7	ENST00000470763	1181	1431	-1725	C	L3	LINE/CR1	-1299	2800	2542
16	30.8	0	0	ENST00000471204	127	178	-346	C	MIR1_Amn	SINE/MIR	-76	154	103
8	36.2	22.4	2.5	ENST00000471223	1369	1538	-4551	C	L2c	LINE/L2	-116	3271	3069
310	13.1	0	0	ENST00000471223	2146	2436	-3653	C	AluJb	SINE/Alu	-21	291	1
8	25.3	12.3	2.2	ENST00000471223	3303	3383	-2706	C	L2b	LINE/L2	-23	3403	3315
21	20	0	2	ENST00000471223	3501	3551	-2538	C	L2b	LINE/L2	-299	3076	3027
10	30.1	15.5	1	ENST00000471223	3722	3805	-2284	C	L2b	LINE/L2	-226	3149	3054
7	41.2	2.1	0	ENST00000471223	3908	4004	-2085	+	L2	LINE/L2	2754	2852	-567
28	33	15.5	0	ENST00000471223	4942	5044	-1045	+	MIR	SINE/MIR	53	171	-91
31	32	13	2.1	ENST00000471501	531	699	-26	C	MER102a	DNA/hAT-Charlie	-76	254	68
38	15.9	0	1.4	ENST00000471849	80	149	-1041	C	Tigger4	DNA/TcMar-Tigger	-2564	167	99
105	10.2	0	7.6	ENST00000471853	2	128	-359	C	AluSq	SINE/Alu	-195	118	1
258	13.7	1.9	0	ENST00000472194	1	271	-4043	C	AluSx1	SINE/Alu	-36	276	1
173	19.3	8.1	7.4	ENST00000472194	3679	3974	-340	C	AluSx	SINE/Alu	-14	298	1
277	10.7	0.4	0.4	ENST00000472194	4053	4314	0	+	AluSx3	SINE/Alu	3	264	-47
14	27.2	2.5	0	ENST00000472283	10	90	-294	+	L1MEg	LINE/L1	1486	1568	-4516
11	20.2	2.9	0	ENST00000472414	336	369	-356	+	GA-rich	Low_complexity	1	35	0
122	8.5	0	0	ENST00000472476	339	456	-545	C	AluSg4	SINE/Alu	-192	118	1
38	29.4	3.3	0	ENST00000473099	17	121	-340	C	MIRb	SINE/MIR	-133	135	8
17	34.8	11.3	10.2	ENST00000473215	624	818	-210	+	MamGypLTR3	LTR/Gypsy	690	886	-8
202	6.2	0	0	ENST00000473343	1	178	-1413	C	AluYk4	SINE/Alu	-133	178	1
77	19.3	3.5	0	ENST00000473343	182	295	-1296	C	L2a	LINE/L2	-8	3418	3301
12	20.1	0	2.9	ENST00000473511	1163	1198	-134	+	G-rich	Low_complexity	1	35	0
15	13.8	0	0	ENST00000473578	97	125	-442	+	MER103C	DNA/hAT-Charlie	2	30	-267
54	24.4	29.3	5.2	ENST00000473858	362	733	-45	+	X7B_LINE	LINE/CR1	27	245	-5
16	27.9	13.2	0	ENST00000473964	2951	3018	-3968	C	L2b	LINE/L2	-174	3201	3125
10	25	0	1.8	ENST00000474140	1551	1607	-1892	+	L2b	LINE/L2	3311	3366	-9
51	23.7	23.7	0	ENST00000474140	1612	1708	-1791	C	L2a	LINE/L2	-8	3418	3299
328	9.1	0.7	0.3	ENST00000474140	2903	3210	-289	C	AluSp	SINE/Alu	-4	309	1
26	10.3	0	0	ENST00000474481	3	41	-3326	C	AluYm1	SINE/Alu	-255	56	18
66	17.1	24	6.2	ENST00000475078	239	363	-127	+	MER4B	LTR/ERV1	59	204	-406
65	7.5	2.5	0	ENST00000475189	3	82	-463	+	AluSc	SINE/Alu	214	295	-14
19	31.2	3.1	1.5	ENST00000475812	413	542	-10	C	MLT1H	LTR/ERVL-MaLR	-7	542	411
263	8.4	16.4	0	ENST00000475969	1224	1485	-1246	C	AluSp	SINE/Alu	-8	305	1
26	36.2	9.5	13.5	ENST00000475969	1791	1869	-862	+	L1ME4b	LINE/L1	5643	5706	-439
330	10.7	0	0	ENST00000475969	1873	2172	-559	C	AluSx1	SINE/Alu	-12	300	1
26	38.3	8	4.4	ENST00000475969	2173	2235	-496	+	L1ME4b	LINE/L1	5707	5779	-366
36	23.6	4.2	0	ENST00000475969	2236	2307	-424	C	MADE2	DNA/TcMar-Mariner	-4	76	2
26	38.3	8	4.4	ENST00000475969	2308	2394	-337	+	L1ME4b	LINE/L1	5780	5863	-282
28	29.9	15	5.3	ENST00000475969	2481	2653	-78	+	L1ME3G	LINE/L1	5988	6176	-1
67	27.7	20.9	0	ENST00000476163	611	863	0	+	L2a	LINE/L2	3116	3421	-5
19	25	0	0	ENST00000476169	416	459	-16	C	MIR	SINE/MIR	-111	151	108
126	18.7	1.8	1.8	ENST00000476201	305	470	-459	+	AluSx	SINE/Alu	101	266	-46
14	16.5	2.9	0	ENST00000476556	2439	2472	-2126	+	GA-rich	Low_complexity	1	35	0
14	7.9	0	18.4	ENST00000476556	2801	2858	-1740	+	G-rich	Low_complexity	1	49	0
274	15.9	24.2	0	ENST00000476686	2147	2505	-1	+	LTR19A	LTR/ERV1	3	448	-38
13	22.8	0	0	ENST00000476993	978	1013	-3479	+	G-rich	Low_complexity	1	36	0
95	29.6	24.2	0.5	ENST00000477235	6	302	-702	C	MSTD	LTR/ERVL-MaLR	-8	382	18
77	10.3	1	0	ENST00000477686	217	313	-1	C	AluSc8	SINE/Alu	-33	278	181
21	36.6	17.6	0	ENST00000477755	221	377	-537	+	MIRb	SINE/MIR	3	185	-83
8	16.3	4.7	0	ENST00000477755	575	617	-297	C	L1MC4	LINE/L1	-2	8040	7996
254	11	12.2	0.7	ENST00000477853	4772	5034	-1606	C	AluSx3	SINE/Alu	-18	293	1
306	12.5	1	0.7	ENST00000477853	5311	5607	-1033	+	AluJb	SINE/Alu	1	298	-14
39	9.5	0	1.6	ENST00000477853	5760	5823	-817	C	L1MA1	LINE/L1	-5	6297	6235
137	19.8	2.2	1.6	ENST00000477853	6052	6233	-407	C	AluJr	SINE/Alu	-14	298	116
292	13.3	1.3	3.6	ENST00000477853	6312	6619	-21	+	AluSx3	SINE/Alu	1	301	-10
13	33	24.3	0	ENST00000477990	1036	1138	-1683	C	L2d	LINE/L2	-97	3328	3201
123	3.4	0	0.8	ENST00000477990	2703	2821	0	+	AluSc8	SINE/Alu	1	118	-193
40	35.8	0	0.8	ENST00000478089	1281	1401	-1519	+	MIR1_Amn	SINE/MIR	4	123	-107
265	12.2	10	0	ENST00000478089	1815	2084	-836	+	AluSx	SINE/Alu	2	298	-14
68	17.1	0	0	ENST00000478089	2236	2323	-597	C	FRAM	SINE/Alu	-10	166	79
183	18.1	10.9	2.3	ENST00000478089	2638	2913	-7	+	AluSx3	SINE/Alu	1	299	-12
268	31.7	11.3	2.7	ENST00000478653	490	1109	-308	+	ERVL-E-int	LTR/ERVL	1237	1908	-3759
45	31.6	7.2	0.2	ENST00000478653	1122	1250	-167	+	LTR16B2	LTR/ERVL	1	156	-324
51	32.5	14.1	2.5	ENST00000478691	6647	6965	-681	+	UCON44	DNA/TcMar-Tigger	4	358	-244
43	33.5	5.2	1	ENST00000478691	7079	7271	-375	+	UCON44	DNA/TcMar-Tigger	401	601	-1
119	29	7.1	0	ENST00000478691	7373	7641	-5	+	X4a_DNA	DNA/TcMar-Tigger	2	289	-93
25	26.8	3	3	ENST00000479177	2	101	-585	+	HAL1	LINE/L1	2321	2420	-87
17	25.4	0	4.5	ENST00000479177	177	246	-440	+	HAL1	LINE/L1	2440	2506	-1
13	30.5	3.3	0	ENST00000479362	547	606	-94	+	A-rich	Low_complexity	1	62	0
89	18.6	0.9	0	ENST00000479458	445	557	-37	+	AluJo	SINE/Alu	136	249	-63
42	30.1	0.9	2.6	ENST00000479534	2245	2360	-29	C	L2b	LINE/L2	-1	3374	3261
100	13.9	0.9	0	ENST00000479642	56	170	-406	C	AluJb	SINE/Alu	-194	118	3
302	11.7	0	0.7	ENST00000480221	676	975	-1215	+	AluSg	SINE/Alu	1	298	-12
30	33.7	0	0	ENST00000480221	1040	1125	-1065	+	MIR	SINE/MIR	38	123	-139
17	35	14.3	0.5	ENST00000480221	1150	1312	-878	+	MIR	SINE/MIR	34	223	-45
135	9.4	0	0	ENST00000480380	1	128	-3764	C	AluSz6	SINE/Alu	-180	132	5
311	10.7	0.3	0.7	ENST00000480380	264	563	-3329	C	AluSc8	SINE/Alu	-12	299	1
254	11	12.2	0.7	ENST00000480380	3238	3500	-392	C	AluSx3	SINE/Alu	-18	293	1
107	14	0.9	0	ENST00000480380	3777	3890	-2	+	FLAM_C	SINE/Alu	1	115	-28
100	15.2	0	0	ENST00000480479	578	695	-2097	C	AluSq4	SINE/Alu	-57	254	137
269	16.8	17.2	0.6	ENST00000480479	2367	2791	-1	C	MER66-int	LTR/ERV1	-4676	2000	1506
22	37.8	6.7	0	ENST00000480661	1443	1561	-718	+	X7C_LINE	LINE/CR1	11	137	-99
15	29.2	0	3.5	ENST00000480945	40	98	-10569	+	G-rich	Low_complexity	1	57	0
21	13.9	0	2.4	ENST00000480945	171	213	-10454	+	G-rich	Low_complexity	1	42	0
57	15.1	16.3	0	ENST00000480945	5702	5787	-4880	C	FLAM_A	SINE/Alu	-20	122	23
217	12.7	0	0	ENST00000480945	5860	6072	-4595	+	AluSx3	SINE/Alu	88	300	-11
339	8.7	0	0	ENST00000480945	6604	6902	-3765	+	AluSp	SINE/Alu	2	300	-13
63	23.9	11.5	0	ENST00000480945	8255	8384	-2283	C	L2b	LINE/L2	-2	3373	3229
306	9.3	1.4	0	ENST00000480945	8552	8841	-1826	+	AluSx4	SINE/Alu	1	294	-16
246	16.2	3.5	1.4	ENST00000480991	2446	2728	-132	C	AluJr	SINE/Alu	-18	294	6
100	13.9	0.9	0	ENST00000481464	69	183	-474	C	AluJb	SINE/Alu	-194	118	3
14	28.6	0	0	ENST00000481484	3	58	-302	+	L1MEg1	LINE/L1	121	176	-6059
272	15	1.4	0.3	ENST00000481736	267	559	-1242	+	AluSx	SINE/Alu	1	296	-16
136	9.6	0	0	ENST00000481933	1	125	-2214	C	AluSz	SINE/Alu	-187	125	1
291	10.7	0.4	0.4	ENST00000481933	738	1009	-1330	C	AluSq2	SINE/Alu	-41	272	1
13	30.1	8.3	1.1	ENST00000481933	1135	1218	-1121	C	L2b	LINE/L2	-10	3365	3276
168	19.9	0	0	ENST00000481945	1	191	-445	+	AluJo	SINE/Alu	93	283	-29
39	33.8	13.5	0	ENST00000482265	687	834	-202	C	MIRb	SINE/MIR	-14	254	87
26	35.7	25.2	0	ENST00000482265	874	1016	-20	C	MamRep434	DNA/TcMar-Tigger	-110	316	138
103	26.7	1.1	2.8	ENST00000482352	389	406	-643	+	AluJb	SINE/Alu	115	132	-180
252	18.1	2	0	ENST00000482352	409	711	-338	+	7SLRNA	srpRNA	4	312	-8
103	26.7	1.1	2.8	ENST00000482352	713	878	-171	+	AluJb	SINE/Alu	133	295	-17
157	11.4	7.8	0	ENST00000482352	884	1049	0	+	AluSq4	SINE/Alu	1	179	-132
61	27.6	21.8	0	ENST00000482934	504	742	-1	+	L2a	LINE/L2	3116	3406	-20
13	25.8	33	1.3	ENST00000483738	500	617	-776	C	L2b	LINE/L2	-158	3217	3063
16	30.8	11.9	3.3	ENST00000483738	1120	1203	-190	C	L2c	LINE/L2	-17	3370	3280
310	9.5	0.3	0	ENST00000483767	2	284	-1327	C	AluSx1	SINE/Alu	-27	285	2
18	22	0	0	ENST00000483767	941	982	-629	+	GA-rich	Low_complexity	1	42	0
50	30.9	10	7.8	ENST00000484146	522	721	-368	+	CR1_Mam	LINE/CR1	1854	2057	-147
54	22.4	28.8	4.1	ENST00000484146	740	916	-173	+	X7B_LINE	LINE/CR1	27	245	-5
28	34.1	13.2	5.3	ENST00000484676	344	617	-262	+	L2b	LINE/L2	3076	3407	-19
327	7.9	0	0	ENST00000485841	3678	3957	0	+	AluSg	SINE/Alu	1	280	-30
25	27.4	21.1	0	ENST00000486138	8	101	-291	C	L2a	LINE/L2	-84	3342	3229
15	13.8	0	0	ENST00000486138	102	130	-262	+	MER103C	DNA/hAT-Charlie	2	30	-267
36	31.9	23.6	0.6	ENST00000486390	380	527	-45	+	L1ME4b	LINE/L1	5953	6134	-11
31	29.6	13.8	0.8	ENST00000486541	450	558	-334	C	MIR3	SINE/MIR	-24	184	62
21	13.9	0	2.4	ENST00000486680	86	128	-1373	+	G-rich	Low_complexity	1	42	0
49	31.6	1.7	0.9	ENST00000486680	1309	1423	-78	+	MER5B	DNA/hAT-Charlie	3	118	-60
100	13.9	0.9	0	ENST00000486890	125	239	-438	C	AluJb	SINE/Alu	-194	118	3
63	27.4	2	1.3	ENST00000487117	649	796	-802	C	Tigger19b	DNA/TcMar-Tigger	-57	493	345
398	11.8	4.3	0	ENST00000487117	1112	1502	-96	C	Tigger3	DNA/TcMar-Tigger	-1	3028	2621
87	31.2	11.5	4.4	ENST00000487177	1482	1820	-1495	C	MLT1C2	LTR/ERVL-MaLR	-50	411	50
15	12	2.5	5.1	ENST00000487300	57	96	-515	+	G-rich	Low_complexity	1	39	0
12	19	7.7	4.5	ENST00000487492	106	170	-352	+	G-rich	Low_complexity	1	67	0
263	13.8	2.1	0.7	ENST00000487659	794	1083	-610	C	AluSg	SINE/Alu	-15	295	2
22	27.5	2.9	0	ENST00000487659	1095	1163	-530	C	AluYe5	SINE/Alu	-17	293	223
14	26.6	11.4	0	ENST00000487819	262	340	-500	+	L2b	LINE/L2	3262	3349	-26
19	27.3	9	1.2	ENST00000487949	226	361	-2303	+	MIRc	SINE/MIR	14	160	-70
45	27.6	10.4	3.5	ENST00000488353	462	596	-1873	+	MIR1_Amn	SINE/MIR	29	172	-58
46	33.6	6	1.4	ENST00000488353	643	775	-1694	C	MIRb	SINE/MIR	-114	154	16
58	12	0	0	ENST00000488681	485	559	-3	+	FLAM_C	SINE/Alu	46	120	-23
51	30.7	3.5	0	ENST00000489498	2348	2461	-151	+	MIRb	SINE/MIR	100	217	-51
16	24.6	1.6	3.3	ENST00000489799	25	85	-610	+	G-rich	Low_complexity	1	60	0
121	29.9	16.6	2.5	ENST00000490075	571	1015	-1356	C	L2b	LINE/L2	0	3375	2879
66	25	2.3	0	ENST00000490436	281	412	-124	+	MIRc	SINE/MIR	11	145	-123
15	30.8	6.6	0	ENST00000490436	446	536	0	C	Charlie19a	DNA/hAT-Charlie	-10	376	280
29	39.7	4.9	15.3	ENST00000490853	249	471	-233	+	L2b	LINE/L2	3144	3346	-29
23	37.9	0.7	2.3	ENST00000491212	454	588	-137	C	MIR	SINE/MIR	-22	240	108
22	32.7	7.2	3.4	ENST00000491346	115	280	-836	+	MIR1_Amn	SINE/MIR	75	249	-19
21	10.5	0	0	ENST00000491748	1	38	-668	C	AluYh3	SINE/Alu	-259	52	15
213	16.5	0.4	1.3	ENST00000491815	419	655	-3	+	AluJr	SINE/Alu	3	237	-75
100	20	0	7.1	ENST00000491998	1106	1255	-1897	C	AluSx3	SINE/Alu	-31	280	141
263	8.4	16.4	0	ENST00000491998	1645	1906	-1246	C	AluSp	SINE/Alu	-8	305	1
26	36.2	9.5	13.5	ENST00000491998	2212	2290	-862	+	L1ME4b	LINE/L1	5643	5706	-439
330	10.7	0	0	ENST00000491998	2294	2593	-559	C	AluSx1	SINE/Alu	-12	300	1
26	38.3	8	4.4	ENST00000491998	2594	2656	-496	+	L1ME4b	LINE/L1	5707	5779	-366
36	23.6	4.2	0	ENST00000491998	2657	2728	-424	C	MADE2	DNA/TcMar-Mariner	-4	76	2
26	38.3	8	4.4	ENST00000491998	2729	2815	-337	+	L1ME4b	LINE/L1	5780	5863	-282
28	29.9	15	5.3	ENST00000491998	2902	3074	-78	+	L1ME3G	LINE/L1	5988	6176	-1
342	7.5	0	0	ENST00000492112	1345	1638	-6018	+	AluSg	SINE/Alu	1	294	-16
89	21	23.1	0	ENST00000492112	3409	3594	-4062	C	MIR	SINE/MIR	-1	261	33
119	28.6	26.4	4.2	ENST00000492112	4039	4657	-2999	+	CR1_Mam	LINE/CR1	1590	2190	-14
61	32.6	11	10.3	ENST00000492112	4745	5236	-2420	+	Tigger19b	DNA/TcMar-Tigger	53	547	-3
21	22.4	8.2	0	ENST00000492112	5811	5859	-1797	C	MIR1_Amn	SINE/MIR	-123	107	55
52	22.7	12.7	0	ENST00000492112	6374	6483	-1173	C	MIRb	SINE/MIR	-17	251	128
18	31.2	11.3	0.9	ENST00000492217	812	908	-81	+	L2b	LINE/L2	3055	3161	-214
13	32.6	12.6	1.8	ENST00000492256	1	103	-703	+	L2a	LINE/L2	3310	3423	-3
101	25.6	0	11.4	ENST00000492302	174	230	-3591	C	MER5A1	DNA/hAT-Charlie	-7	159	111
273	14.7	3.3	3.6	ENST00000492302	231	537	-3284	+	AluJb	SINE/Alu	1	306	-6
101	25.6	0	11.4	ENST00000492302	539	656	-3165	C	MER5A1	DNA/hAT-Charlie	-56	110	2
14	23.2	0	1.8	ENST00000492343	939	995	-252	+	MER106B	DNA/hAT-Charlie	1004	1059	0
11	24.1	0	0	ENST00000492354	634	667	-2734	+	G-rich	Low_complexity	1	34	0
13	31.1	0	12	ENST00000492354	1011	1094	-2307	+	LTR10B1	LTR/ERV1	301	375	-172
281	9.6	5.2	0.3	ENST00000492735	241	512	-2	+	AluSc	SINE/Alu	2	286	-23
47	31	6.2	0	ENST00000492768	596	724	-135	C	MSTD	LTR/ERVL-MaLR	-242	154	18
17	21.2	2.3	0	ENST00000492834	396	439	-524	+	GA-rich	Low_complexity	1	45	0
97	10	0	0	ENST00000493176	1	100	-445	C	AluSc8	SINE/Alu	-210	101	2
195	15.6	0.5	0	ENST00000493176	102	306	-239	C	AluSz6	SINE/Alu	-106	206	1
58	31	4.2	0	ENST00000493207	338	479	-207	C	MER58C	DNA/hAT-Charlie	-19	196	49
52	13.8	1.2	0	ENST00000493287	3	82	-422	C	AluSc	SINE/Alu	-73	236	156
57	22	4.3	4.3	ENST00000493288	30	167	-309	C	Tigger13a	DNA/TcMar-Tigger	-552	219	82
23	36.5	8.1	1.1	ENST00000493534	257	342	-554	+	L2b	LINE/L2	3255	3346	-29
3	29.1	27.9	0	ENST00000494279	25	110	-296	C	L2	LINE/L2	-1525	1894	1785
32	36.1	9.2	5.2	ENST00000494437	201	384	-592	+	MIRb	SINE/MIR	59	249	-19
32	28.2	0	1.2	ENST00000494437	581	666	-310	C	MER5B	DNA/hAT-Charlie	-50	128	44
11	42.2	2.2	0	ENST00000494437	773	862	-114	C	L2b	LINE/L2	-22	3353	3262
53	23.1	7.4	0	ENST00000494437	868	975	-1	+	MIR	SINE/MIR	2	117	-145
24	24.6	0	0	ENST00000494748	64	128	-3388	C	AluSz6	SINE/Alu	-247	65	1
81	21.2	0	0	ENST00000494748	267	379	-3137	C	FLAM_C	SINE/Alu	-30	113	1
17	25.4	25.2	0.8	ENST00000494748	1023	1125	-2391	C	MLT1C2	LTR/ERVL-MaLR	-218	243	116
35	26.4	13.8	0	ENST00000495435	1900	1986	-370	+	L2b	LINE/L2	3276	3374	-1
193	8.7	0	0.6	ENST00000495576	1	183	-1136	C	AluYk4	SINE/Alu	-127	184	3
123	32.8	8.2	25.3	ENST00000495576	530	1056	-263	C	MLT1H2	LTR/ERVL-MaLR	-34	455	1
17	39.6	5.3	1.2	ENST00000495576	1073	1317	-2	+	L1M5	LINE/L1	4944	5198	-948
14	13.2	10.5	0	ENST00000495791	50	87	-241	C	AluY	SINE/Alu	-269	42	1
103	34.1	13.8	0.8	ENST00000496239	580	904	-3715	C	L2c	LINE/L2	-3	3384	3018
61	31.8	10	4.3	ENST00000496239	1500	1539	-3080	C	MIRb	SINE/MIR	-8	260	221
61	31.8	10	4.3	ENST00000496239	1580	1778	-2841	C	MIRb	SINE/MIR	-48	220	9
423	23.6	6	1.8	ENST00000496239	1861	1957	-2662	C	L1ME3A	LINE/L1	0	6173	6081
329	8.5	0.3	1.6	ENST00000496239	1958	2264	-2355	+	AluSp	SINE/Alu	1	303	-10
423	23.6	6	1.8	ENST00000496239	2267	2915	-1704	C	L1ME3A	LINE/L1	-93	6080	5397
28	39.4	5	15.3	ENST00000496353	1290	1511	-917	+	L2b	LINE/L2	3145	3346	-29
16	38.6	4.3	0	ENST00000496353	2279	2418	-10	C	L1M5	LINE/L1	-3583	2563	2418
12	28.9	1.6	5	ENST00000496751	231	292	-193	C	MIRb	SINE/MIR	-5	263	204
12	34.4	6.6	0	ENST00000496751	325	385	-100	C	MIR	SINE/MIR	-186	76	12
16	24.6	1.6	3.3	ENST00000496905	40	100	-508	+	G-rich	Low_complexity	1	60	0
355	5.3	0	0	ENST00000497113	364	666	-4	+	AluSq10	SINE/Alu	1	303	-10
52	29.7	4.2	0	ENST00000497302	372	489	-156	C	MIR	SINE/MIR	-132	130	8
304	12.7	0.7	0	ENST00000497590	292	583	-2	+	AluSx	SINE/Alu	1	294	-18
58	13.5	0	0	ENST00000497615	1	74	-460	+	Alu	SINE/Alu	226	299	-13
247	13.4	5.6	0.3	ENST00000497675	1123	1390	-3088	+	AluJr	SINE/Alu	1	282	-30
328	5.9	2.4	0	ENST00000497675	2267	2556	-1922	C	AluSx	SINE/Alu	-15	297	1
23	17.6	10.1	1.3	ENST00000497675	3940	4008	-470	C	MER5A	DNA/hAT-Charlie	-5	184	110
22	11.6	0	0	ENST00000497747	1	43	-424	+	Alu	SINE/Alu	255	297	-14
28	33	15.5	0	ENST00000497940	834	936	-165	+	MIR	SINE/MIR	53	171	-91
116	20.5	41.7	1	ENST00000497965	2	277	-509	C	LTR50	LTR/ERVL	-380	415	29
39	31.1	6.6	0	ENST00000498067	126	231	-250	C	MIRc	SINE/MIR	-138	130	18
45	22.5	2.2	0.6	ENST00000498067	334	426	-55	+	L2a	LINE/L2	3283	3384	-42
17	37.8	9	0	ENST00000498173	1423	1578	-11	C	L1M5	LINE/L1	-3582	2564	2395
303	12.1	0.3	0	ENST00000498576	205	486	0	+	AluSq2	SINE/Alu	1	283	-30
65	23.6	19.8	2.7	ENST00000498698	268	459	-4	+	MIRb	SINE/MIR	42	265	-3
17	36.3	5.6	8.3	ENST00000503672	590	787	-426	+	Charlie15b	DNA/hAT-Charlie	766	958	-103
25	35.8	2	3.1	ENST00000503672	782	879	-334	C	L2b	LINE/L2	-6	3369	3273
52	27.8	4	4	ENST00000503672	1064	1213	0	C	MER68	LTR/ERVL	-8	555	406
10	33.6	6	18.7	ENST00000504858	418	567	-160	+	L1P3	LINE/L1	5391	5524	-648
12	15.6	1.9	10.4	ENST00000507082	6	57	-1521	+	G-rich	Low_complexity	1	48	0
13	33	24.3	0	ENST00000507082	1105	1207	-371	C	L2d	LINE/L2	-97	3328	3201
17	34.8	11.3	10.2	ENST00000509720	239	433	-39	+	MamGypLTR3	LTR/Gypsy	690	886	-8
71	17.4	3.2	1.1	ENST00000513135	1449	1541	-1942	+	AluJb	SINE/Alu	200	294	-18
13	39.9	1.6	4	ENST00000513135	1608	1735	-1748	+	MIRb	SINE/MIR	66	190	-78
322	8.9	0	0	ENST00000513135	1762	2070	-1413	C	AluSc8	SINE/Alu	0	311	1
77	19.1	3.5	0	ENST00000513135	2073	2187	-1296	C	L2a	LINE/L2	-7	3419	3301
68	26.9	11.4	0	ENST00000513148	977	1143	-868	C	MIRb	SINE/MIR	-68	200	15
87	29.7	12.3	1.1	ENST00000513148	1171	1405	-606	C	MIRb	SINE/MIR	-3	265	5
44	26.1	6.3	0	ENST00000513148	1576	1686	-325	C	MLT1C	LTR/ERVL-MaLR	-290	177	60
287	6.4	0	0	ENST00000513148	1761	2011	0	+	AluY	SINE/Alu	1	251	-60
13	26.6	4.1	4	ENST00000527823	8	83	-471	C	L2d	LINE/L2	-66	3359	3263
17	25	0	0	ENST00000530874	83	130	-461	C	MIR1_Amn	SINE/MIR	-67	163	116
20	30	18.9	0	ENST00000531334	3	92	-561	C	L2	LINE/L2	-1052	2367	2261
117	26.5	8	0	ENST00000546424	2649	2848	-1615	C	MER20	DNA/hAT-Charlie	-3	216	1
75	14.4	13.4	0	ENST00000546424	3121	3217	-1246	C	FLAM_A	SINE/Alu	-32	110	1
34	33.9	20.6	0	ENST00000546424	3223	3387	-1076	C	MIRc	SINE/MIR	-51	217	19
284	19.1	0	0	ENST00000546424	3517	3819	-644	C	AluSz6	SINE/Alu	-9	303	1
39	18.2	17.4	4.7	ENST00000546424	4213	4327	-136	+	Charlie4z	DNA/hAT-Charlie	2	130	-37
17	10.9	4.3	0	ENST00000546424	4414	4459	-4	C	AluYd8	SINE/Alu	-14	285	238
21	13.9	0	2.4	ENST00000546927	14	56	-536	+	G-rich	Low_complexity	1	42	0
68	32.6	11.9	2.1	ENST00000546927	373	591	-1	+	MIR	SINE/MIR	3	242	-20
15	13.8	0	0	ENST00000557126	86	114	-372	+	MER103C	DNA/hAT-Charlie	2	30	-267
30	36	5.8	21.1	ENST00000563570	267	456	-21	+	MIR1_Amn	SINE/MIR	38	203	-27
13	26.3	1.1	25.7	ENST00000572242	797	883	-1345	C	MLT2C1	LTR/ERVL	-125	272	203
10	33.8	6.2	0	ENST00000572242	1223	1302	-926	C	L2b	LINE/L2	-41	3334	3250
252	17.5	2.4	0.3	ENST00000584329	1	291	-2	+	7SLRNA	srpRNA	1	297	-23
273	27	16.8	6.1	ENST00000599069	490	1042	-1710	C	MLT1E1A	LTR/ERVL-MaLR	-71	609	1
143	41.1	9.7	2.8	ENST00000599069	1059	1706	-1046	+	L1MEc	LINE/L1	16	707	-5693
25	24.7	1	2.7	ENST00000599069	1865	1991	-761	+	L1MEc	LINE/L1	2793	2914	-3407
258	27.2	3.1	4.2	ENST00000599069	2171	2750	-2	+	L1MEc	LINE/L1	4005	4578	-1743
21	36.6	17.6	0	ENST00000602296	200	356	-970	+	MIRb	SINE/MIR	3	185	-83
56	21.7	3.5	5.3	ENST00000602491	987	1101	-231	C	AluJb	SINE/Alu	-196	116	4
319	9.6	0	0.3	ENST00000602624	1594	1879	-62	+	AluY	SINE/Alu	1	285	-26
155	9.2	0	0.7	ENST00000606170	1	153	-404	C	AluYi6_4d	SINE/Alu	-150	161	10
12	7.5	6.7	3.2	ENST00000606379	157	186	-3216	+	GA-rich	Low_complexity	1	31	0
60	20.9	0.9	0	ENST00000606379	297	406	-2996	+	Tigger19b	DNA/TcMar-Tigger	346	456	-94
18	29.7	43.2	0	ENST00000606379	2137	2238	-1164	+	MIRb	SINE/MIR	53	202	-66
31	32.6	2.1	1.4	ENST00000606899	8	147	-291	C	Charlie4a	DNA/hAT-Charlie	-6	502	362
43	21.2	20	0	ENST00000606899	351	435	-3	C	LTR56	LTR/ERV1	-340	105	4
96	35.6	16.8	3.8	ENST00000607222	631	752	-1286	C	HAL1	LINE/L1	-68	2439	2310
307	11.1	0	0	ENST00000607222	756	1061	-977	C	AluSg	SINE/Alu	-4	306	1
96	35.6	16.8	3.8	ENST00000607222	1062	1166	-872	C	HAL1	LINE/L1	-198	2309	2187
115	39.7	6.5	4.4	ENST00000607222	1167	1630	-408	C	MER65D	LTR/ERV1	0	473	1
96	35.6	16.8	3.8	ENST00000607222	1631	2003	-35	C	HAL1	LINE/L1	-321	2186	1765
25	14.9	1.5	6.2	ENST00000607307	1	67	-1456	+	AluYa5	SINE/Alu	228	291	-20
251	12.1	7.5	0	ENST00000607307	72	351	-1172	+	AluSx1	SINE/Alu	1	301	-11
181	17.4	14.8	0	ENST00000607307	358	593	-930	C	AluSg	SINE/Alu	-19	291	21
1025	4.6	0.1	0	ENST00000607307	712	1522	-1	+	LTR5_Hs	LTR/ERVK	1	812	-156
23	35.6	15.2	28.1	ENST00000607572	463	790	-7	C	MER63C	DNA/hAT-Tip100	-32	898	604
137	13.6	0	5.5	ENST00000607858	1	154	-414	C	AluJr	SINE/Alu	-166	146	1
49	39.9	8.2	33	ENST00000607858	155	213	-355	C	L1MEc	LINE/L1	-256	2400	2348
41	13.9	36.8	0.8	ENST00000607858	214	300	-268	C	Tigger2a	DNA/TcMar-Tigger	-253	181	64
49	39.9	8.2	33	ENST00000607858	301	553	-15	C	L1MEc	LINE/L1	-256	2347	2120
81	9.1	1.1	0	ENST00000608189	137	224	-1429	C	AluSp	SINE/Alu	-67	246	158
32	16.7	0	0	ENST00000608189	451	498	-1155	C	MSTD	LTR/ERVL-MaLR	0	396	349
19	26.3	1.8	0	ENST00000608189	941	997	-656	C	Charlie19a	DNA/hAT-Charlie	-137	249	192
10	28.9	0	0	ENST00000608189	1580	1624	-29	+	L2c	LINE/L2	3274	3318	-69
81	9.1	1.1	0	ENST00000609009	124	211	-1721	C	AluSp	SINE/Alu	-67	246	158
31	16.2	0	0.4	ENST00000609009	438	494	-1438	C	MSTD	LTR/ERVL-MaLR	0	396	310
19	26.3	1.8	0	ENST00000609009	931	987	-945	C	Charlie19a	DNA/hAT-Charlie	-137	249	192
10	29.6	0	0	ENST00000609009	1571	1614	-318	+	L2c	LINE/L2	3275	3318	-69
84	9.9	1.1	0	ENST00000609139	124	214	-513	C	AluSp	SINE/Alu	-67	246	155
19	25.9	1.9	0	ENST00000609139	659	712	-15	C	Charlie19a	DNA/hAT-Charlie	-137	249	195
81	9.1	1.1	0	ENST00000610067	99	186	-189	C	AluSp	SINE/Alu	-67	246	158
16	14.1	10.6	2.8	ENST00000610897	70	135	-3010	+	G-rich	Low_complexity	1	71	0
14	6.3	5.1	7.9	ENST00000610897	2658	2696	-449	+	GA-rich	Low_complexity	1	38	0
22	18.7	5.6	13.3	ENST00000612387	2	63	-588	C	AluSx	SINE/Alu	-132	180	120
69	15.5	0	0	ENST00000613864	500	583	-1	C	AluJb	SINE/Alu	-192	120	37
16	32.2	0	4.9	ENST00000616884	2815	2899	-2983	C	MLT1C2	LTR/ERVL-MaLR	-361	100	20
330	8.2	0.3	3.2	ENST00000616884	3783	4099	-1783	C	AluSp	SINE/Alu	-4	309	2
116	18	0	0	ENST00000616884	4529	4656	-1226	C	FLAM_C	SINE/Alu	-10	133	6
44	36.7	11.9	0.8	ENST00000616947	5	240	-363	+	ERVL-E-int	LTR/ERVL	40	301	-5366
290	15.7	7.1	2	ENST00000616947	241	579	-24	+	MER1A	DNA/hAT-Charlie	1	356	-173
13	20.2	0	2.8	ENST00000617065	1202	1238	-432	+	G-rich	Low_complexity	1	36	0
215	9.6	0	10.7	ENST00000617617	2287	2525	-283	C	AluSc	SINE/Alu	-93	216	1
88	36.5	14.6	6.1	ENST00000617872	1211	1621	-2057	C	L2c	LINE/L2	-9	3378	2935
315	8.4	1.3	0.3	ENST00000617872	1933	2231	-1447	C	AluSp	SINE/Alu	-11	302	1
334	8.7	0	0	ENST00000617872	2259	2557	-1121	+	AluSc	SINE/Alu	1	299	-10
141	36.6	13.1	2.6	ENST00000620146	1918	2442	-1390	C	MLT1K	LTR/ERVL-MaLR	0	595	17
14	37.1	1.7	8	ENST00000620146	2537	2656	-1176	C	MER67A	LTR/ERV1	-370	173	61
27	44	0	0	ENST00000620146	3262	3358	-474	C	MIRb	SINE/MIR	-12	256	160
175	11.3	8.1	0.8	ENST00000620146	3359	3581	-251	C	Tigger1	DNA/TcMar-Tigger	0	2418	2180
95	21.5	0	2.2	ENST00000620146	3588	3725	-107	+	MER6	DNA/TcMar-Tigger	77	211	-654
71	8.3	9.7	4.2	ENST00000620146	3718	3830	-2	C	Tigger1	DNA/TcMar-Tigger	-238	2180	2062
215	9.6	0	10.7	ENST00000621990	2213	2451	-287	C	AluSc	SINE/Alu	-93	216	1
83	9	1.1	0	ENST00000622921	48	136	-588	C	AluSp	SINE/Alu	-67	246	157
83	9	1.1	0	ENST00000623070	139	227	-315	C	AluSp	SINE/Alu	-67	246	157
15	26.9	1.9	0	ENST00000623070	409	460	-82	C	Charlie19a	DNA/hAT-Charlie	-142	244	192
83	9	1.1	0	ENST00000623808	107	195	-298	C	AluSp	SINE/Alu	-67	246	157
20	30.5	27.5	0	ENST00000623863	453	583	-66	C	MIRc	SINE/MIR	-43	225	59
81	23.3	0.9	0	ENST00000624297	1557	1672	-395	C	FLAM_C	SINE/Alu	-23	120	4
53	22.6	3.5	5.3	ENST00000625019	1677	1791	-372	C	AluJb	SINE/Alu	-196	116	4
18	30.4	1.8	0	ENST00000625027	82	137	-304	+	MER5A	DNA/hAT-Charlie	1	57	-132
13	21.9	0	6.7	ENST00000633627	526	573	0	+	GA-rich	Low_complexity	1	45	0
26	32.8	1.2	2.5	ENST00000635097	132	244	-791	+	MIRb	SINE/MIR	80	180	-28
94	9.1	0	0	ENST00000635097	484	582	-453	+	AluSp	SINE/Alu	2	100	-213
35	31.6	4.1	20.5	ENST00000635097	752	898	-137	+	MIR3	SINE/MIR	45	171	-37
47	29.8	12.4	1.2	ENST00000635450	438	590	-357	+	MIRb	SINE/MIR	62	231	-37
301	10.1	0	0	ENST00000635675	63	348	-1056	C	AluSx1	SINE/Alu	-25	287	2
314	8.5	0	0	ENST00000636630	2248	2529	0	C	AluSg	SINE/Alu	-12	298	17
15	25.6	25.3	1	ENST00000639481	784	862	-434	+	MIRb	SINE/MIR	171	268	0
38	36.6	3.6	0	ENST00000639481	882	1061	-235	C	L1M5	LINE/L1	-386	5856	5652
52	30.8	13	1	ENST00000641009	411	587	-863	+	MIRb	SINE/MIR	62	259	-9
282	10.8	0.7	1.6	ENST00000641009	732	1037	-413	C	AluSx	SINE/Alu	-9	303	1
38	11.8	2.8	2.4	ENST00000641078	3	85	-1173	+	THE1D	LTR/ERVL-MaLR	201	284	-80
22	35.4	3.1	0	ENST00000641078	57	121	-1137	C	MER91C	DNA/hAT-Tip100	-73	67	1
8	38.4	11	2.1	ENST00000641078	125	297	-961	C	L2	LINE/L2	-1242	2177	1990
54	28	3.1	1.6	ENST00000641078	332	458	-800	C	MLT1D	LTR/ERVL-MaLR	-330	175	47
314	29.2	6.8	3.5	ENST00000641078	491	1207	-51	+	Kanga1b	DNA/TcMar-Tc2	34	773	-6
16	32.7	0	10.8	ENST00000641437	1287	1358	-553	C	L2c	LINE/L2	-40	3347	3283
63	9.6	0	0	ENST00000641437	1839	1911	0	+	AluSp	SINE/Alu	3	75	-238
38	11.8	2.8	2.4	ENST00000641562	3	85	-455	+	THE1D	LTR/ERVL-MaLR	201	284	-80
22	35.4	3.1	0	ENST00000641562	57	121	-419	C	MER91C	DNA/hAT-Tip100	-73	67	1
8	38.4	11	2.1	ENST00000641562	125	297	-243	C	L2	LINE/L2	-1242	2177	1990
42	28.3	3.8	0	ENST00000641562	432	537	-3	C	MLT1D	LTR/ERVL-MaLR	-349	156	47
16	32.7	0	10.8	ENST00000641909	1565	1636	-618	C	L2c	LINE/L2	-40	3347	3283
143	8.8	0	0	ENST00000641909	2117	2252	-2	+	AluSp	SINE/Alu	3	138	-175
16	24.7	44.4	0	ENST00000641979	3	83	-659	+	L2a	LINE/L2	3304	3420	-6
26	26.5	0	0	ENST00000641979	307	374	-368	+	L1M3	LINE/L1	6047	6114	-69
95	11.4	0	6.5	ENST00000643438	179	310	-259	+	FLAM_C	SINE/Alu	1	124	-19
53	6	6	0	ENST00000645600	539	605	0	C	AluSc8	SINE/Alu	-31	280	210
315	8.9	0	0	ENST00000647831	2167	2446	-1385	C	AluSg	SINE/Alu	-30	280	1
27	34.4	23.8	0	ENST00000647831	3336	3486	-345	+	MER46C	DNA/TcMar-Tigger	1	187	-151
115	13.1	0	0	ENST00000648183	7	128	-967	C	FLAM_C	SINE/Alu	-11	132	11
105	24.9	13.8	0.9	ENST00000648183	153	456	-639	C	L1MEb	LINE/L1	-2884	3262	2920
321	9.6	0.7	0	ENST00000648183	492	783	-312	C	AluSx3	SINE/Alu	-17	294	1
103	29.4	9.2	1.5	ENST00000648183	785	1033	-62	C	L1MEb	LINE/L1	-5798	338	71
315	8.9	0	0	ENST00000648479	1548	1827	-1892	C	AluSg	SINE/Alu	-30	280	1
27	34.4	23.8	0	ENST00000648479	2717	2867	-852	+	MER46C	DNA/TcMar-Tigger	1	187	-151
330	9.1	0	0	ENST00000648600	2356	2653	-435	C	AluSg	SINE/Alu	-12	298	1
24	33.7	11.8	5.1	ENST00000648935	516	718	-2519	C	L2b	LINE/L2	-12	3363	3148
64	33.3	20.3	8.7	ENST00000648935	746	1120	-2117	C	MLT1H	LTR/ERVL-MaLR	-8	541	127
531	11.1	10.9	7.7	ENST00000648935	1387	2002	-1235	C	MER51A	LTR/ERV1	0	634	1
280	10.8	5.2	1	ENST00000648935	2351	2638	-599	+	AluSx1	SINE/Alu	1	300	-12
330	9.1	0	0	ENST00000649123	3482	3779	-385	C	AluSg	SINE/Alu	-12	298	1
315	8.9	0	0	ENST00000649468	1844	2123	-240	C	AluSg	SINE/Alu	-30	280	1
330	9.1	0	0	ENST00000650037	1901	2198	-366	C	AluSg	SINE/Alu	-12	298	1
315	8.9	0	0	ENST00000650039	1662	1941	-366	C	AluSg	SINE/Alu	-30	280	1
39	33.1	23.2	3.9	ENST00000650433	1	151	-1849	+	MLT1J	LTR/ERVL-MaLR	161	339	-173
110	7.8	0	4.3	ENST00000650448	6	125	-529	+	U5	snRNA	1	115	-1
501	5.7	2.5	0.5	ENST00000650448	217	654	0	C	LTR13A	LTR/ERVK	-374	592	146
162	11.6	7.4	2.4	ENST00000652963	15	217	-888	+	Tigger7	DNA/TcMar-Tigger	2278	2490	-2
44	25.4	0.2	3	ENST00000652963	219	322	-783	+	MER47A	DNA/TcMar-Tigger	3	96	-1
50	32.9	0	4.7	ENST00000652963	551	684	-421	+	SVA_A	Retroposon/SVA	191	318	-1069
87	19.8	0	0	ENST00000652963	583	698	-407	C	AluJb	SINE/Alu	-195	117	2
37	35	4.8	0	ENST00000654227	497	682	-830	C	L1ME3G	LINE/L1	-382	5795	5601
199	24.7	27.7	0.2	ENST00000654227	685	1182	-330	C	L1MEc	LINE/L1	-4197	2203	1569
19	31.2	0.8	6.8	ENST00000654227	1249	1372	-140	C	MER113A	DNA/hAT-Charlie	-168	146	30
302	14.1	0	0	ENST00000655082	26	330	-4971	C	AluSx1	SINE/Alu	-7	305	1
29	35.5	22.9	8.6	ENST00000655082	1656	2105	-3196	C	Tigger19b	DNA/TcMar-Tigger	-7	543	35
144	13.6	2.3	3.5	ENST00000655082	2333	2508	-2793	C	AluSx3	SINE/Alu	-6	305	132
94	25.9	7	9.3	ENST00000655082	2947	3133	-2168	+	AluJb	SINE/Alu	124	306	-6
8	28.3	0	3.8	ENST00000655082	4285	4339	-962	C	L2c	LINE/L2	-48	3339	3287
71	30.6	11	0.5	ENST00000655082	4497	4696	-605	C	MIR	SINE/MIR	-25	237	17
46	30.6	20	0	ENST00000655252	12	191	-1038	C	MLT1D	LTR/ERVL-MaLR	-121	384	169
335	9	0	0	ENST00000655252	565	863	-366	C	AluSg7	SINE/Alu	-10	299	1
307	10.1	1	0.3	ENST00000655252	925	1222	-7	+	AluSp	SINE/Alu	3	302	-11
26	33.1	1.2	2.5	ENST00000655353	143	255	-784	+	MIRb	SINE/MIR	80	180	-28
94	9.1	0	0	ENST00000655353	484	582	-457	+	AluSp	SINE/Alu	2	100	-213
35	31.6	4.1	20.5	ENST00000655353	752	898	-141	+	MIR3	SINE/MIR	45	171	-37
26	32.8	1.2	2.5	ENST00000655655	113	225	-1245	+	MIRb	SINE/MIR	80	180	-28
301	10.1	0	0	ENST00000655655	558	843	-627	+	AluSx1	SINE/Alu	2	287	-25
35	31.6	4.1	20.5	ENST00000655655	1186	1332	-138	+	MIR3	SINE/MIR	45	171	-37
143	24.9	4.9	2.4	ENST00000655748	114	356	-92	+	MLT1A	LTR/ERVL-MaLR	125	373	-1
35	33.3	0.7	1.6	ENST00000655748	357	447	-1	C	MER58B	DNA/hAT-Charlie	-2208	212	123
37	31.8	1.9	5.8	ENST00000656825	2425	2531	-7972	C	MER5B	DNA/hAT-Charlie	-73	105	3
368	1	0	0	ENST00000656825	3438	3739	-6764	C	AluY	SINE/Alu	-9	302	1
24	29	11	0	ENST00000656825	3851	3950	-6553	+	MER104	DNA/TcMar-Tc2	4	114	-67
15	28.7	4.3	9.1	ENST00000656825	3918	4009	-6494	+	Kanga11a	DNA/TcMar-Tc2	870	957	-13
337	7.8	0	0	ENST00000656825	4418	4711	-5792	C	AluY	SINE/Alu	-17	294	1
13	26.9	56	2.6	ENST00000656825	4816	5067	-5436	C	MLT1H2	LTR/ERVL-MaLR	-29	460	78
289	15.9	0	0	ENST00000656825	5078	5091	-5412	C	AluSx3	SINE/Alu	-15	296	283
289	15.9	0	0	ENST00000656825	5120	5401	-5102	C	AluSx3	SINE/Alu	-29	282	1
70	28.5	5	36.5	ENST00000656825	5850	6070	-4433	C	MER91B	DNA/hAT-Tip100	-2	188	19
27	32.7	7.9	7.9	ENST00000656825	6177	6344	-4159	C	MIR3	SINE/MIR	-22	208	36
289	12.3	5.3	0	ENST00000656825	6400	6684	-3819	C	AluSx	SINE/Alu	-12	300	1
11	24.6	11.3	1.5	ENST00000656825	7349	7410	-3093	+	MIR	SINE/MIR	76	143	-119
29	28.2	0.9	10.5	ENST00000656825	7496	7610	-2893	C	MER5A	DNA/hAT-Charlie	-74	115	11
281	14.3	1.7	0	ENST00000656825	7903	8195	-2308	C	AluJb	SINE/Alu	-13	299	2
52	32.3	17.3	1.6	ENST00000656825	8436	8649	-1854	C	MIRb	SINE/MIR	-5	263	17
76	27	14.6	11.4	ENST00000656825	8923	9135	-1368	C	MIR	SINE/MIR	-18	244	26
22	32.3	6.1	0	ENST00000656825	9421	9519	-984	C	MIRc	SINE/MIR	-43	225	121
81	28	11.8	1.7	ENST00000656825	9540	9750	-753	+	MIRb	SINE/MIR	16	247	-21
41	27.4	12.1	2.4	ENST00000656825	10379	10494	-9	+	MIR3	SINE/MIR	19	145	-63
81	9.1	1.1	0	ENST00000657175	59	146	-1412	C	AluSp	SINE/Alu	-67	246	158
19	26.3	1.8	0	ENST00000657175	557	613	-945	C	Charlie19a	DNA/hAT-Charlie	-137	249	192
10	29.6	0	0	ENST00000657175	1197	1240	-318	+	L2c	LINE/L2	3275	3318	-69
26	32.8	1.2	2.5	ENST00000657670	128	240	-630	+	MIRb	SINE/MIR	80	180	-28
35	31.6	4.1	20.5	ENST00000657670	587	733	-137	+	MIR3	SINE/MIR	45	171	-37
83	9	1.1	0	ENST00000657837	118	206	-2727	C	AluSp	SINE/Alu	-67	246	157
19	26.3	1.8	0	ENST00000657837	383	439	-2494	C	Charlie19a	DNA/hAT-Charlie	-137	249	192
10	29.6	0	0	ENST00000657837	1023	1066	-1867	+	L2c	LINE/L2	3275	3318	-69
21	45	4.3	0	ENST00000657837	1687	1826	-1107	C	EUTREP14	Unknown	-85	624	479
81	9.1	1.1	0	ENST00000658846	137	224	-1205	C	AluSp	SINE/Alu	-67	246	158
19	26.3	1.8	0	ENST00000658846	1211	1267	-162	C	Charlie19a	DNA/hAT-Charlie	-137	249	192
15	31.8	2	21.4	ENST00000659048	723	868	-1331	C	MLT2C1	LTR/ERVL	-136	328	203
10	33.8	6.2	0	ENST00000659048	1208	1287	-912	C	L2b	LINE/L2	-41	3334	3250
81	9.1	1.1	0	ENST00000659124	139	226	-5063	C	AluSp	SINE/Alu	-67	246	158
19	26.3	1.8	0	ENST00000659124	653	709	-4580	C	Charlie19a	DNA/hAT-Charlie	-137	249	192
10	29.6	0	0	ENST00000659124	1293	1336	-3953	+	L2c	LINE/L2	3275	3318	-69
21	45	4.3	0	ENST00000659124	1957	2096	-3193	C	EUTREP14	Unknown	-85	624	479
23	39.9	10.2	4.6	ENST00000659124	3915	4119	-1170	C	Tigger22N1	DNA/TcMar-Tigger	-934	640	425
58	39.4	9.7	0.7	ENST00000659124	3950	4320	-969	C	MARNA	DNA/TcMar-Mariner	-8	578	175
14	33.6	12	13.5	ENST00000659124	5111	5268	-21	C	L1M5	LINE/L1	-19	6105	5950
36	23.2	35	0.6	ENST00000660216	467	583	-12	+	MER33	DNA/hAT-Charlie	3	159	-165
144	13.6	2.3	3.5	ENST00000660265	588	763	-2791	C	AluSx3	SINE/Alu	-6	305	132
94	25.9	7	9.3	ENST00000660265	1202	1388	-2166	+	AluJb	SINE/Alu	124	306	-6
8	28.3	0	3.8	ENST00000660265	2540	2594	-960	C	L2c	LINE/L2	-48	3339	3287
71	30.6	11	0.5	ENST00000660265	2752	2951	-603	C	MIR	SINE/MIR	-25	237	17
110	7.8	0	4.3	ENST00000660618	1	120	-1595	+	U5	snRNA	1	115	-1
693	4.9	1.8	0.2	ENST00000660618	226	793	-922	C	LTR13A	LTR/ERVK	-389	577	1
62	32.2	6.5	1.2	ENST00000660618	1111	1264	-451	+	MIRb	SINE/MIR	20	181	-87
136	30.8	14.2	1.7	ENST00000660618	1282	1698	-17	+	MLT1K	LTR/ERVL-MaLR	28	495	-100
84	9.9	1.1	0	ENST00000660797	328	418	-797	C	AluSp	SINE/Alu	-67	246	155
77	26.5	8.2	0	ENST00000660797	724	870	-345	+	MER5A1	DNA/hAT-Charlie	2	160	-6
57	30	14.5	0	ENST00000660797	838	1037	-178	+	MIRb	SINE/MIR	23	251	-17
110	7.8	0	4.3	ENST00000661075	213	332	-620	+	U5	snRNA	1	115	-1
613	5	2.3	0.2	ENST00000661075	437	952	0	C	LTR13A	LTR/ERVK	-386	580	54
84	9.9	1.1	0	ENST00000661237	91	181	-1590	C	AluSp	SINE/Alu	-67	246	155
19	26.3	1.8	0	ENST00000661237	779	835	-936	C	Charlie19a	DNA/hAT-Charlie	-137	249	192
10	29.6	0	0	ENST00000661237	1419	1462	-309	+	L2c	LINE/L2	3275	3318	-69
250	15.8	0	0.8	ENST00000661463	7	271	-1799	C	AluJb	SINE/Alu	-49	263	1
137	19.1	1.1	0	ENST00000661463	562	749	-1321	C	LTR2C	LTR/ERV1	0	501	312
17	33.5	11.1	7.1	ENST00000661463	773	907	-1163	C	LTR2C	LTR/ERV1	-317	146	7
11	39.3	0	0	ENST00000664563	37	97	-843	C	MIR	SINE/MIR	-101	161	101
371	12.2	3	0	ENST00000664694	2	395	-268	+	LTR12D	LTR/ERV1	812	1217	-37
90	17.5	0.9	0.9	ENST00000665867	284	397	-681	C	FLAM_C	SINE/Alu	-27	116	3
513	15.9	3.1	3.7	ENST00000665867	403	1076	-2	C	L1M3	LINE/L1	-975	5165	4496
110	7.8	0	4.3	ENST00000666735	2	121	-1059	+	U5	snRNA	1	115	-1
197	16.2	1.9	4.2	ENST00000666735	382	646	-534	+	MER1B	DNA/hAT-Charlie	81	339	0
49	22.1	17.1	7.7	ENST00000666735	840	993	-187	C	MLT1J	LTR/ERVL-MaLR	-345	167	1
29	27.6	4.4	3.3	ENST00000666735	1013	1036	-144	C	SVA_A	Retroposon/SVA	-1163	224	200
142	2.8	0	8.3	ENST00000666735	1037	1179	-1	+	AluSp	SINE/Alu	1	132	-181
81	9.1	1.1	0	ENST00000666741	153	240	-5243	C	AluSp	SINE/Alu	-67	246	158
33	16.3	0	0	ENST00000666741	467	515	-4968	C	MSTD	LTR/ERVL-MaLR	0	396	348
19	26.3	1.8	0	ENST00000666741	786	842	-4641	C	Charlie19a	DNA/hAT-Charlie	-137	249	192
10	29.6	0	0	ENST00000666741	1426	1469	-4014	+	L2c	LINE/L2	3275	3318	-69
21	45	4.3	0	ENST00000666741	2090	2229	-3254	C	EUTREP14	Unknown	-85	624	479
23	39.9	10.2	4.6	ENST00000666741	4033	4237	-1246	C	Tigger22N1	DNA/TcMar-Tigger	-934	640	425
58	39.4	9.7	0.7	ENST00000666741	4068	4438	-1045	C	MARNA	DNA/TcMar-Mariner	-8	578	175
19	33.5	12.2	17.4	ENST00000666741	5229	5474	-9	C	L1M5	LINE/L1	-19	6105	5871
281	14.9	0	0	ENST00000666981	1	281	-4946	C	AluSx1	SINE/Alu	-31	281	1
29	35.5	22.9	8.6	ENST00000666981	1607	2056	-3171	C	Tigger19b	DNA/TcMar-Tigger	-7	543	35
144	13.6	2.3	3.5	ENST00000666981	2284	2459	-2768	C	AluSx3	SINE/Alu	-6	305	132
94	25.9	7	9.3	ENST00000666981	2898	3084	-2143	+	AluJb	SINE/Alu	124	306	-6
8	28.3	0	3.8	ENST00000666981	4236	4290	-937	C	L2c	LINE/L2	-48	3339	3287
71	30.6	11	0.5	ENST00000666981	4448	4647	-580	C	MIR	SINE/MIR	-25	237	17
32	31.2	13.3	10.4	ENST00000667108	493	642	-2189	C	MIR3	SINE/MIR	-18	190	37
309	11	0	0	ENST00000667108	810	1099	-1732	+	AluSx	SINE/Alu	21	310	-2
18	39.8	0	0.9	ENST00000667108	1257	1365	-1466	C	MER135	DNA	-107	121	14
64	29.3	5.6	2	ENST00000667108	1427	1621	-1210	+	MIR	SINE/MIR	7	208	-54
117	18.9	0	1.4	ENST00000667108	1623	1767	-1064	+	MER20	DNA/hAT-Charlie	3	145	-74
130	14.9	0	9.2	ENST00000667108	1778	1932	-899	+	AluJb	SINE/Alu	1	142	-170
118	33.2	4.6	2.8	ENST00000667108	2350	2696	-135	+	MLT1K	LTR/ERVL-MaLR	221	573	-22
120	10.8	4.6	0	ENST00000667108	2701	2830	-1	C	MSTB	LTR/ERVL-MaLR	0	426	291
81	9.1	1.1	0	ENST00000667414	156	243	-1509	C	AluSp	SINE/Alu	-67	246	158
26	37.1	12.6	1.9	ENST00000667414	308	522	-1230	C	MIR	SINE/MIR	-21	247	6
26	31.6	1.9	3.2	ENST00000667783	134	246	-884	+	MIRb	SINE/MIR	80	180	-28
94	9.1	0	0	ENST00000667783	579	677	-453	+	AluSp	SINE/Alu	2	100	-213
35	31.6	4.1	20.5	ENST00000667783	847	993	-137	+	MIR3	SINE/MIR	45	171	-37
84	9.9	1.1	0	ENST00000668541	98	188	-799	C	AluSp	SINE/Alu	-67	246	155
77	26.5	8.2	0	ENST00000668541	494	640	-347	+	MER5A1	DNA/hAT-Charlie	2	160	-6
57	30	14.5	0	ENST00000668541	608	807	-180	+	MIRb	SINE/MIR	23	251	-17
38	31.6	12.8	3.8	ENST00000669314	1763	2005	-1121	+	MIRb	SINE/MIR	4	267	-1
22	30.8	16.8	0	ENST00000669314	2639	2774	-352	+	L2b	LINE/L2	2966	3120	-255
236	12.8	4.7	0.8	ENST00000669314	2867	3124	-2	+	AluJr	SINE/Alu	1	268	-44
84	9.9	1.1	0	ENST00000669922	188	278	-5163	C	AluSp	SINE/Alu	-67	246	155
77	26.5	8.2	0	ENST00000669922	584	730	-4711	+	MER5A1	DNA/hAT-Charlie	2	160	-6
57	30	14.5	0	ENST00000669922	698	897	-4544	+	MIRb	SINE/MIR	23	251	-17
294	16.9	7.2	0	ENST00000669922	3063	3422	-2019	+	MLT1B	LTR/ERVL-MaLR	1	386	-4
25	21.9	0	0	ENST00000669922	4002	4065	-1376	+	MER3	DNA/hAT-Charlie	107	170	-39
301	17.2	4.7	2.4	ENST00000669922	5026	5441	0	+	L1MC1	LINE/L1	5642	6067	-266
77	26.5	8.2	0	ENST00000670824	409	555	-1940	+	MER5A1	DNA/hAT-Charlie	2	160	-6
57	30	14.5	0	ENST00000670824	523	722	-1773	+	MIRb	SINE/MIR	23	251	-17
251	15.8	0	0.8	ENST00000671208	8	272	-2237	C	AluJb	SINE/Alu	-49	263	1
137	19.1	1.1	0	ENST00000671208	563	750	-1759	C	LTR2C	LTR/ERV1	0	501	312
17	33.5	11.1	7.1	ENST00000671208	774	908	-1601	C	LTR2C	LTR/ERV1	-317	146	7
38	32.8	12.2	1.2	ENST00000671208	1357	1504	-1005	+	MIRc	SINE/MIR	75	238	-30
82	26.4	3.6	0	ENST00000671208	2068	2234	-275	C	MLT1B	LTR/ERVL-MaLR	-35	355	183
26	0	0	0	ENST00000671472	1	30	-1154	C	tRNA-Asn-AAC	tRNA	-47	30	1
37	35	4.8	0	ENST00000671472	353	538	-646	C	L1ME3G	LINE/L1	-382	5795	5601
199	24.7	27.7	0.2	ENST00000671472	541	1038	-146	C	L1MEc	LINE/L1	-4197	2203	1569
173	19.3	8.1	7.4	ENST00000673477	3463	3758	-340	C	AluSx	SINE/Alu	-14	298	1
277	10.7	0.4	0.4	ENST00000673477	3837	4098	0	+	AluSx3	SINE/Alu	3	264	-47
49	20.4	26.5	0	ENST00000674228	597	694	-4883	+	MIRb	SINE/MIR	16	139	-129
20	30.4	1.9	8.2	ENST00000674228	1291	1394	-4183	+	MIRc	SINE/MIR	4	101	-167
41	31.9	28.1	1.7	ENST00000674228	3751	4031	-1546	+	Eutr2B	DNA/MULE-MuDR	357	710	-989
26	15.4	2.6	0	ENST00000674228	4194	4232	-1345	+	MIR1_Amn	SINE/MIR	115	154	-76
128	13.4	0	0	ENST00000674228	4268	4401	-1176	C	FLAM_C	SINE/Alu	-9	134	1
34	25.8	1.7	1.7	ENST00000674228	4408	4491	-1086	+	MIRc	SINE/MIR	149	244	-24
79	32.4	12.9	1.9	ENST00000674278	466	698	-3968	C	MIRb	SINE/MIR	0	268	11
75	24.4	17.8	0.5	ENST00000674278	1047	1215	-3451	C	MER58C	DNA/hAT-Charlie	-5	210	13
63	31.1	4.2	0.6	ENST00000674278	1228	1392	-3274	C	MIRb	SINE/MIR	-53	215	45
76	29.4	4.9	0	ENST00000674278	1714	1876	-2790	C	MIRb	SINE/MIR	-66	202	32
65	36	11.5	2.9	ENST00000674278	1882	2204	-2462	C	L2b	LINE/L2	0	3375	3026
39	27.6	11.8	4.5	ENST00000674278	2828	2971	-1695	C	MIRb	SINE/MIR	-73	195	42
23	35.5	11.6	0	ENST00000674299	185	305	-1429	C	L2d	LINE/L2	-26	3399	3265
21	25.8	11.3	0	ENST00000674299	491	587	-1147	+	MIRc	SINE/MIR	17	124	-144
41	31.9	28.1	1.7	ENST00000674432	2495	2775	-1595	+	Eutr2B	DNA/MULE-MuDR	357	710	-989
26	15.4	2.6	0	ENST00000674432	2938	2976	-1394	+	MIR1_Amn	SINE/MIR	115	154	-76
128	13.4	0	0	ENST00000674432	3012	3145	-1225	C	FLAM_C	SINE/Alu	-9	134	1
34	25.8	1.7	1.7	ENST00000674432	3152	3235	-1135	+	MIRc	SINE/MIR	149	244	-24
316	11.9	0	0	ENST00000674544	4463	4755	-540	C	AluSx3	SINE/Alu	-16	295	3
316	8.2	2.4	0	ENST00000674544	4783	5076	-219	+	AluSx	SINE/Alu	1	301	-11
316	11.9	0	0	ENST00000674623	4782	5074	-1485	C	AluSx3	SINE/Alu	-16	295	3
316	8.2	2.4	0	ENST00000674623	5102	5395	-1164	+	AluSx	SINE/Alu	1	301	-11
330	7	0	5.3	ENST00000674623	5773	6087	-472	C	AluSx3	SINE/Alu	-12	299	1
316	11.9	0	0	ENST00000674879	5253	5545	-1485	C	AluSx3	SINE/Alu	-16	295	3
316	8.2	2.4	0	ENST00000674879	5573	5866	-1164	+	AluSx	SINE/Alu	1	301	-11
330	7	0	5.3	ENST00000674879	6244	6558	-472	C	AluSx3	SINE/Alu	-12	299	1
316	11.9	0	0	ENST00000674985	4658	4950	-1485	C	AluSx3	SINE/Alu	-16	295	3
316	8.2	2.4	0	ENST00000674985	4978	5271	-1164	+	AluSx	SINE/Alu	1	301	-11
330	7	0	5.3	ENST00000674985	5649	5963	-472	C	AluSx3	SINE/Alu	-12	299	1
277	17.2	2.1	0	ENST00000675194	1895	2185	-759	+	AluJr	SINE/Alu	2	298	-14
152	33.7	12.7	1.1	ENST00000675194	2238	2861	-83	C	L1ME3Cz	LINE/L1	-136	6114	5420
73	10.3	0	0	ENST00000675194	2867	2944	0	+	AluSp	SINE/Alu	3	80	-233
316	11.9	0	0	ENST00000675334	4121	4413	-540	C	AluSx3	SINE/Alu	-16	295	3
316	8.2	2.4	0	ENST00000675334	4441	4734	-219	+	AluSx	SINE/Alu	1	301	-11
316	11.9	0	0	ENST00000675375	4494	4786	-540	C	AluSx3	SINE/Alu	-16	295	3
316	8.2	2.4	0	ENST00000675375	4814	5107	-219	+	AluSx	SINE/Alu	1	301	-11
153	6	0	0	ENST00000675404	3	136	-4311	C	AluSz	SINE/Alu	-174	138	5
15	33	26.7	0.6	ENST00000675404	154	284	-4163	+	MIR	SINE/MIR	79	243	-19
19	35.2	38.3	0	ENST00000675404	312	439	-4008	C	MIR3	SINE/MIR	-6	202	26
51	32	6.7	1.6	ENST00000675404	501	678	-3769	+	L1ME4b	LINE/L1	5943	6129	-16
303	9.5	3.2	0.7	ENST00000675404	679	963	-3484	C	AluSx	SINE/Alu	-20	292	1
63	31.2	3.6	0	ENST00000675483	5	142	-4195	C	MIR	SINE/MIR	-112	150	8
28	30.4	25	0	ENST00000675520	1435	1582	-794	+	MIRc	SINE/MIR	20	204	-64
12	40.6	10.4	0	ENST00000675520	1674	1709	-667	C	MIRb	SINE/MIR	-117	151	80
71	32	11.1	6.6	ENST00000675520	1710	1741	-635	+	MIR	SINE/MIR	6	31	-231
294	14.1	0.7	0	ENST00000675520	1742	2031	-345	+	AluJr	SINE/Alu	1	292	-20
71	32	11.1	6.6	ENST00000675520	2035	2235	-141	+	MIR	SINE/MIR	32	249	-13
21	33.6	9.3	1.9	ENST00000675520	2260	2356	-20	C	MIRb	SINE/MIR	-159	109	6
316	11.9	0	0	ENST00000675677	4456	4748	-1485	C	AluSx3	SINE/Alu	-16	295	3
316	8.2	2.4	0	ENST00000675677	4776	5069	-1164	+	AluSx	SINE/Alu	1	301	-11
330	7	0	5.3	ENST00000675677	5447	5761	-472	C	AluSx3	SINE/Alu	-12	299	1
210	9.2	4.6	0	ENST00000675966	3	198	-7568	C	AluSp	SINE/Alu	-106	207	3
12	27.7	4.5	1.5	ENST00000675966	280	345	-7421	C	MIRc	SINE/MIR	-8	260	193
203	15.1	0.9	0.5	ENST00000675966	378	596	-7170	+	AluJb	SINE/Alu	79	298	-14
28	30.4	25	0	ENST00000675966	1326	1473	-6293	+	MIRc	SINE/MIR	20	204	-64
12	40.6	10.4	0	ENST00000675966	1565	1600	-6166	C	MIRb	SINE/MIR	-117	151	80
71	32	11.1	6.6	ENST00000675966	1601	1632	-6134	+	MIR	SINE/MIR	6	31	-231
294	14.1	0.7	0	ENST00000675966	1633	1922	-5844	+	AluJr	SINE/Alu	1	292	-20
71	32	11.1	6.6	ENST00000675966	1926	2126	-5640	+	MIR	SINE/MIR	32	249	-13
21	33.6	9.3	1.9	ENST00000675966	2151	2247	-5519	C	MIRb	SINE/MIR	-159	109	6
316	11.9	0	0	ENST00000675966	5989	6281	-1485	C	AluSx3	SINE/Alu	-16	295	3
316	8.2	2.4	0	ENST00000675966	6309	6602	-1164	+	AluSx	SINE/Alu	1	301	-11
330	7	0	5.3	ENST00000675966	6980	7294	-472	C	AluSx3	SINE/Alu	-12	299	1
138	26.4	7.6	0.6	ENST00000676046	905	1205	-456	+	MER33	DNA/hAT-Charlie	1	322	-2
316	11.9	0	0	ENST00000676052	4672	4964	-1485	C	AluSx3	SINE/Alu	-16	295	3
316	8.2	2.4	0	ENST00000676052	4992	5285	-1164	+	AluSx	SINE/Alu	1	301	-11
330	7	0	5.3	ENST00000676052	5663	5977	-472	C	AluSx3	SINE/Alu	-12	299	1
251	13.2	3.4	5.8	TALONT000223367	778	1075	-2088	+	THE1C	LTR/ERVL-MaLR	1	291	-84
50	28.2	13.7	0	TALONT000223367	1089	1205	-1958	+	MER4B	LTR/ERV1	409	541	-69
26	39.5	17.7	0.7	TALONT000223367	1486	1615	-1548	C	Charlie4z	DNA/hAT-Charlie	-12	155	4
313	8.6	0.7	0.3	TALONT000223367	1643	1933	-1230	C	AluY	SINE/Alu	-17	294	3
101	17.9	0	0	TALONT000223367	2129	2245	-918	C	AluJr	SINE/Alu	-195	117	1
12	4.9	2.4	0	TALONT000223367	2248	2288	-875	C	L1M2	LINE/L1	-3971	2878	2837
125	33.6	11.4	0.7	TALONT000223367	2296	2814	-349	C	L1MC5a	LINE/L1	-293	7737	7164
68	30.2	12.1	3.6	TALONT000223367	2824	3105	-58	C	L1MC5a	LINE/L1	-1758	6272	5968
250	13.2	3.4	5.8	TALONT000223368	778	1075	-2193	+	THE1C	LTR/ERVL-MaLR	1	291	-84
50	27.6	13.8	0	TALONT000223368	1194	1309	-1959	+	MER4B	LTR/ERV1	409	540	-70
26	39.5	17.7	0.7	TALONT000223368	1591	1720	-1548	C	Charlie4z	DNA/hAT-Charlie	-12	155	4
313	8.6	0.7	0.3	TALONT000223368	1748	2038	-1230	C	AluY	SINE/Alu	-17	294	3
101	17.9	0	0	TALONT000223368	2234	2350	-918	C	AluJr	SINE/Alu	-195	117	1
12	4.9	2.4	0	TALONT000223368	2353	2393	-875	C	L1M2	LINE/L1	-3971	2878	2837
125	33.6	11.4	0.7	TALONT000223368	2401	2919	-349	C	L1MC5a	LINE/L1	-293	7737	7164
68	30.2	12.1	3.6	TALONT000223368	2929	3210	-58	C	L1MC5a	LINE/L1	-1758	6272	5968
130	8.3	12.2	0	TALONT000223489	1	156	-411	+	TAR1	Satellite/subtelo	1505	1679	-431
44	27.8	12.6	0.7	TALONT000223822	376	502	-173	+	LTR67B	LTR/ERVL	70	211	-409
19	26.3	1.8	0	TALONT000223889	546	602	-656	C	Charlie19a	DNA/hAT-Charlie	-137	249	192
10	28.9	0	0	TALONT000223889	1185	1229	-29	+	L2c	LINE/L2	3274	3318	-69
19	26.3	1.8	0	TALONT000223999	383	439	-162	C	Charlie19a	DNA/hAT-Charlie	-137	249	192
82	9.1	1.1	0	TALONT000224008	124	211	-152	C	AluSp	SINE/Alu	-67	246	158
32	16.7	0	0	TALONT000224008	285	332	-31	C	MSTD	LTR/ERVL-MaLR	0	396	349
84	9.9	1.1	0	TALONT000224060	382	472	-663	C	AluSp	SINE/Alu	-67	246	155
19	26.3	1.8	0	TALONT000224060	917	973	-162	C	Charlie19a	DNA/hAT-Charlie	-137	249	192
10	28.9	0	0	TALONT000224093	373	417	-29	+	L2c	LINE/L2	3274	3318	-69
17	33.5	11.1	7.1	TALONT000224102	141	275	-2066	+	LTR2C	LTR/ERV1	7	146	-317
137	19.1	1.1	0	TALONT000224102	299	486	-1855	+	LTR2C	LTR/ERV1	312	501	0
58	39.4	9.7	0.7	TALONT000224102	1224	1594	-747	+	MARNA	DNA/TcMar-Mariner	175	578	-8
23	39.9	10.2	4.6	TALONT000224102	1425	1629	-712	+	Tigger22N1	DNA/TcMar-Tigger	425	640	-934
38	32.8	12.2	1.2	TALONT000224289	740	887	-1005	+	MIRc	SINE/MIR	75	238	-30
82	26.4	3.6	0	TALONT000224289	1451	1617	-275	C	MLT1B	LTR/ERVL-MaLR	-35	355	183
138	19.6	1.1	0	TALONT000224319	130	318	-478	+	LTR2C	LTR/ERV1	311	501	0
21	34.1	2.2	1.1	TALONT000224519	481	569	-452	+	MIRb	SINE/MIR	124	213	-55
21	34.1	2.2	1.1	TALONT000224521	481	569	-448	+	MIRb	SINE/MIR	124	213	-55
12	7.8	3.2	6.7	TALONT000224568	380	410	-2361	+	GA-rich	Low_complexity	1	30	0
18	22	0	0	TALONT000224568	2101	2142	-629	+	GA-rich	Low_complexity	1	42	0
74	10.6	18.1	0	TALONT000224702	74	167	-593	C	AluSq4	SINE/Alu	-193	118	8
512	5.5	2.2	0	TALONT000224702	308	760	0	C	LTR13A	LTR/ERVK	-277	689	227
70	11	18.7	0	TALONT000224704	48	138	-470	C	AluSq4	SINE/Alu	-196	115	8
512	4.6	2.2	0.4	TALONT000224704	154	608	0	C	LTR13A	LTR/ERVK	-277	689	227
307	5.5	0	0	TALONT000224707	164	453	-70	+	LTR13A	LTR/ERVK	677	966	0
17	34.8	11.3	10.2	TALONT000224880	311	505	-493	+	MamGypLTR3	LTR/Gypsy	690	886	-8
17	34.8	11.3	10.2	TALONT000224883	616	810	-493	+	MamGypLTR3	LTR/Gypsy	690	886	-8
17	34.8	11.3	10.2	TALONT000224911	519	713	-493	+	MamGypLTR3	LTR/Gypsy	690	886	-8
17	34.8	11.3	10.2	TALONT000224974	604	798	-493	+	MamGypLTR3	LTR/Gypsy	690	886	-8
17	34.8	11.3	10.2	TALONT000224998	1445	1639	-493	+	MamGypLTR3	LTR/Gypsy	690	886	-8
16	24.6	1.6	3.3	TALONT000225718	38	98	-675	+	G-rich	Low_complexity	1	60	0
100	11.6	0.8	0	TALONT000226584	217	337	-426	C	AluSc8	SINE/Alu	-33	278	157
208	14.3	2.6	0	TALONT000226762	3	233	-608	C	AluSz6	SINE/Alu	-74	238	2
22	27.5	2.9	0	TALONT000226762	245	313	-528	C	AluYe5	SINE/Alu	-17	293	223
100	11.6	0.8	0	TALONT000227016	275	395	-562	C	AluSc8	SINE/Alu	-33	278	157
32	15.9	0	0	TALONT000228100	1	63	-732	+	AluYh7	SINE/Alu	227	289	-22
345	7.9	0	0	TALONT000228293	1190	1492	-630	+	AluY	SINE/Alu	1	303	-8
254	18.9	8.2	2.1	TALONT000228293	1495	1885	-237	C	L1M3	LINE/L1	-1790	4350	3936
239	11.5	0.4	0	TALONT000228293	1889	2122	0	+	AluSp	SINE/Alu	49	283	-30
131	18.4	7.7	0	TALONT000228302	1171	1366	-3	C	L1M3	LINE/L1	-2332	3808	3598
35	11.1	0	0	TALONT000228333	829	882	-625	C	AluSp	SINE/Alu	-198	115	62
84	14.4	1	0	TALONT000228590	289	392	-986	+	AluSx	SINE/Alu	1	105	-207
466	14	10	0.2	TALONT000228590	799	1307	-71	+	LTR10A	LTR/ERV1	1	559	-50
34	12.8	0	5.5	TALONT000228590	1320	1377	-1	+	AluSx	SINE/Alu	223	277	-35
182	3.6	0	0	TALONT000229067	1	166	-1306	C	AluYk4	SINE/Alu	-145	166	1
117	15.3	15.3	0	TALONT000229067	167	355	-1117	+	MER65A	LTR/ERV1	228	445	0
16	30.5	35.8	0	TALONT000229067	356	505	-967	+	L2	LINE/L2	1141	1344	-2075
41	20	0	0	TALONT000230250	31	95	-1022	C	AluJb	SINE/Alu	-247	65	1
176	20	10.3	4.9	TALONT000230250	97	369	-748	+	MER65-int	LTR/ERV1	3806	4092	-778
196	18.3	7.1	0.3	TALONT000230250	324	685	-432	C	MER52A	LTR/ERV1	-526	1229	1017
41	20	0	0	TALONT000230301	31	95	-838	C	AluJb	SINE/Alu	-247	65	1
176	20	10.3	4.9	TALONT000230301	97	323	-610	+	MER65-int	LTR/ERV1	3806	4046	-824
142	19.9	6.2	0.1	TALONT000230301	324	621	-312	C	MER52A	LTR/ERV1	0	1755	1596
13	17.2	2.3	4.8	TALONT000230403	9	51	-499	+	G-rich	Low_complexity	1	42	0
13	26.6	5.8	1.4	TALONT000230508	370	438	-98	+	GA-rich	Low_complexity	1	72	0
196	20.7	5.3	2.4	TALONT000230720	169	270	-2562	+	AluSx4	SINE/Alu	1	115	-195
196	20.7	5.3	2.4	TALONT000230720	296	478	-2354	+	AluSx4	SINE/Alu	116	293	-17
14	6.3	5.1	7.9	TALONT000230765	2517	2555	-448	+	GA-rich	Low_complexity	1	38	0
16	14.1	10.6	2.8	TALONT000230784	40	105	-3054	+	G-rich	Low_complexity	1	71	0
14	6.3	5.1	7.9	TALONT000230784	2673	2711	-448	+	GA-rich	Low_complexity	1	38	0
10	35.9	2.6	0	TALONT000230823	20	136	-3033	C	L2	LINE/L2	-560	2859	2740
78	18.1	11.2	0	TALONT000230823	162	277	-2892	C	AluJo	SINE/Alu	-29	283	155
14	6.3	5.1	7.9	TALONT000230823	2683	2721	-448	+	GA-rich	Low_complexity	1	38	0
47	29.1	3.9	0	TALONT000230841	17	143	-2885	+	Charlie1a	DNA/hAT-Charlie	1051	1182	-273
14	6.3	5.1	7.9	TALONT000230841	2542	2580	-448	+	GA-rich	Low_complexity	1	38	0
45	27.8	2.6	0	TALONT000230851	17	131	-2848	+	Charlie1a	DNA/hAT-Charlie	1051	1168	-287
14	6.3	5.1	7.9	TALONT000230851	2493	2531	-448	+	GA-rich	Low_complexity	1	38	0
16	14.1	10.6	2.8	TALONT000231085	40	105	-1909	+	G-rich	Low_complexity	1	71	0
10	35.9	2.6	0	TALONT000231134	20	136	-1826	C	L2	LINE/L2	-560	2859	2740
16	14.1	10.6	2.8	TALONT000231210	40	105	-2270	+	G-rich	Low_complexity	1	71	0
10	35.9	2.6	0	TALONT000231210	271	387	-1988	C	L2	LINE/L2	-560	2859	2740
78	18.1	11.2	0	TALONT000231210	413	528	-1847	C	AluJo	SINE/Alu	-29	283	155
16	14.1	10.6	2.8	TALONT000231226	40	105	-2073	+	G-rich	Low_complexity	1	71	0
63	21.9	11.4	0	TALONT000231226	268	381	-1797	C	AluSc8	SINE/Alu	-30	281	155
47	19.5	4.6	0	TALONT000231453	492	578	-202	+	AluY	SINE/Alu	1	91	-220
3	29.1	27.9	0	TALONT000231615	275	360	-1524	C	L2	LINE/L2	-1525	1894	1785
3	29.1	27.9	0	TALONT000231622	122	207	-1245	C	L2	LINE/L2	-1525	1894	1785
194	21	17.8	1.9	TALONT000231622	558	917	-535	C	MER34C_v	LTR/ERV1	-134	451	36
24	29.1	5.1	0	TALONT000231622	990	1106	-346	C	L2	LINE/L2	-770	2649	2527
161	19.1	20.8	2.3	TALONT000231624	290	583	-535	C	MER34C_v	LTR/ERV1	-203	382	36
24	29.1	5.1	0	TALONT000231624	656	772	-346	C	L2	LINE/L2	-770	2649	2527
12	19.7	1.7	3.5	TALONT000231661	219	276	-695	C	L2c	LINE/L2	-84	3303	3247
9	18.2	2.2	2.2	TALONT000231696	219	263	-1314	C	L2c	LINE/L2	-84	3303	3259
30	25	3.9	2.5	TALONT000231696	273	350	-1227	C	MIR3	SINE/MIR	-62	146	68
22	29.2	3.6	8.3	TALONT000231699	201	338	-1219	C	L2c	LINE/L2	-9	3378	3247
12	19.7	1.7	3.5	TALONT000231714	334	391	-695	C	L2c	LINE/L2	-84	3303	3247
22	28.5	5.8	5.6	TALONT000231882	148	301	-568	C	L2c	LINE/L2	-9	3378	3198
18	30.3	4	8.3	TALONT000232005	316	441	-1313	C	L2c	LINE/L2	-9	3378	3258
30	25	3.9	2.5	TALONT000232005	450	527	-1227	C	MIR3	SINE/MIR	-62	146	68
12	19.7	1.7	3.5	TALONT000232074	319	376	-684	C	L2c	LINE/L2	-84	3303	3247
30	24.4	3.8	2.5	TALONT000232178	134	213	-1225	C	MIR3	SINE/MIR	-62	146	66
12	20.6	2.4	2.4	TALONT000232471	268	308	-912	+	G-rich	Low_complexity	1	41	0
11	16.4	5.9	0	TALONT000232471	350	383	-837	+	G-rich	Low_complexity	1	36	0
22	29.2	3.6	8.3	TALONT000232485	287	424	-684	C	L2c	LINE/L2	-9	3378	3247
12	21.4	3.1	3.3	TALONT000232514	137	210	-568	C	L2c	LINE/L2	-84	3303	3198
373	12.4	3	0	TALONT000232598	2	397	-311	+	LTR12D	LTR/ERV1	812	1219	-35
35	20.4	0	0	TALONT000232614	754	807	-105	+	MER2B	DNA/TcMar-Tigger	243	296	-40
35	20.4	0	0	TALONT000232616	893	946	-105	+	MER2B	DNA/TcMar-Tigger	243	296	-40
35	20.4	0	0	TALONT000232622	586	639	-105	+	MER2B	DNA/TcMar-Tigger	243	296	-40
35	20.4	0	0	TALONT000232625	414	467	-105	+	MER2B	DNA/TcMar-Tigger	243	296	-40
35	20.4	0	0	TALONT000232626	1495	1548	-105	+	MER2B	DNA/TcMar-Tigger	243	296	-40
35	20.4	0	0	TALONT000232627	791	844	-105	+	MER2B	DNA/TcMar-Tigger	243	296	-40
14	31	3	0	TALONT000232632	1333	1399	-1018	+	G-rich	Low_complexity	1	69	0
35	5.3	3.4	3.4	TALONT000232928	1	59	-1084	+	LTR5B	LTR/ERVK	944	1002	0
35	5.3	3.4	3.4	TALONT000232930	1	59	-933	+	LTR5B	LTR/ERVK	944	1002	0
35	5.3	3.4	3.4	TALONT000232935	1	59	-1515	+	LTR5B	LTR/ERVK	944	1002	0
144	16	18.3	0.4	TALONT000232935	125	359	-1215	C	AluJb	SINE/Alu	-35	277	1
55	23.5	0	0	TALONT000232935	364	461	-1113	+	LTR45C	LTR/ERV1	441	538	-1
35	5.3	3.4	3.4	TALONT000232937	1	59	-1088	+	LTR5B	LTR/ERVK	944	1002	0
35	5.3	3.4	3.4	TALONT000232949	1	59	-1081	+	LTR5B	LTR/ERVK	944	1002	0
35	5.3	3.4	3.4	TALONT000232967	1	59	-1061	+	LTR5B	LTR/ERVK	944	1002	0
35	5.3	3.4	3.4	TALONT000232986	1	59	-809	+	LTR5B	LTR/ERVK	944	1002	0
35	5.3	3.4	3.4	TALONT000233005	1	59	-960	+	LTR5B	LTR/ERVK	944	1002	0
35	5.3	3.4	3.4	TALONT000233060	1	59	-2256	+	LTR5B	LTR/ERVK	944	1002	0
19	33.3	8.3	8.3	TALONT000233060	1147	1184	-1131	C	MIR3	SINE/MIR	-48	160	122
323	7.7	0.3	1	TALONT000233060	1185	1484	-831	+	AluSg7	SINE/Alu	1	298	-11
19	33.3	8.3	8.3	TALONT000233060	1487	1591	-724	C	MIR3	SINE/MIR	-87	121	18
10	41.5	21	5.9	TALONT000233060	1817	2054	-261	C	L1MDa	LINE/L1	-5846	787	516
35	5.3	3.4	3.4	TALONT000233090	1	59	-964	+	LTR5B	LTR/ERVK	944	1002	0
35	5.3	3.4	3.4	TALONT000233114	1	59	-1139	+	LTR5B	LTR/ERVK	944	1002	0
35	5.3	3.4	3.4	TALONT000233124	1	59	-930	+	LTR5B	LTR/ERVK	944	1002	0
26	7.9	0	0	TALONT000233462	1	38	-1041	C	Alu	SINE/Alu	-274	38	1
69	14.9	5.3	0	TALONT000233462	39	123	-956	+	LTR45C	LTR/ERV1	361	450	-89
27	25	0	0	TALONT000233462	149	212	-867	C	FRAM	SINE/Alu	-4	172	109
30	15.5	0	0	TALONT000233462	190	247	-832	+	AluYb8	SINE/Alu	249	306	-12
10	41.5	21	5.9	TALONT000233462	581	818	-261	C	L1MDa	LINE/L1	-5846	787	516
16	24.4	0	0	TALONT000233871	2952	2992	-16	+	FAM	SINE/Alu	131	171	-14
138	26.4	7.6	0.6	TALONT000234142	294	594	-456	+	MER33	DNA/hAT-Charlie	1	322	-2
35	30.6	3.6	10	TALONT000234180	474	611	-1352	C	LTR79	LTR/ERVL	-7	520	391
203	16.4	9.4	1.6	TALONT000234180	1580	1877	-86	C	Tigger3a	DNA/TcMar-Tigger	0	348	28
28	29.9	15	5.3	TALONT000234196	1362	1534	-69	+	L1ME3G	LINE/L1	5988	6176	-1
28	29.9	15	5.3	TALONT000234204	1204	1376	-69	+	L1ME3G	LINE/L1	5988	6176	-1
16	44.3	3.1	36	TALONT000234207	289	581	-702	C	MER52C	LTR/ERV1	-840	438	217
28	29.9	15	5.3	TALONT000234207	1033	1205	-78	+	L1ME3G	LINE/L1	5988	6176	-1
328	9.1	0.7	0.3	TALONT000234263	1059	1366	-281	C	AluSp	SINE/Alu	-4	309	1
328	9.1	0.7	0.3	TALONT000234292	1174	1481	-281	C	AluSp	SINE/Alu	-4	309	1
328	9.1	0.7	0.3	TALONT000234295	1167	1474	-281	C	AluSp	SINE/Alu	-4	309	1
26	19.3	0	0	TALONT000234956	2	58	-418	+	MER51E	LTR/ERV1	310	366	-116
55	28	4.8	0	TALONT000234956	95	280	-196	+	HAL1M8	LINE/L1	2764	2958	-33
49	30.3	3.9	0.7	TALONT000234956	252	405	-71	+	L1ME3B	LINE/L1	6109	6331	-3
38	11.8	2.8	2.4	TALONT000234961	3	85	-765	+	THE1D	LTR/ERVL-MaLR	201	284	-80
22	35.4	3.1	0	TALONT000234961	57	121	-729	C	MER91C	DNA/hAT-Tip100	-73	67	1
38	11.8	2.8	2.4	TALONT000234962	3	85	-1219	+	THE1D	LTR/ERVL-MaLR	201	284	-80
22	35.4	3.1	0	TALONT000234962	57	121	-1183	C	MER91C	DNA/hAT-Tip100	-73	67	1
8	38.4	11	2.1	TALONT000234962	125	297	-1007	C	L2	LINE/L2	-1242	2177	1990
56	27	3.1	1.5	TALONT000234962	377	504	-800	C	MLT1D	LTR/ERVL-MaLR	-329	176	47
314	29.2	6.8	3.5	TALONT000234962	537	1253	-51	+	Kanga1b	DNA/TcMar-Tc2	34	773	-6
38	11.8	2.8	2.4	TALONT000234966	3	85	-1251	+	THE1D	LTR/ERVL-MaLR	201	284	-80
22	35.4	3.1	0	TALONT000234966	57	121	-1215	C	MER91C	DNA/hAT-Tip100	-73	67	1
8	38.4	11	2.1	TALONT000234966	125	297	-1039	C	L2	LINE/L2	-1242	2177	1990
57	27.8	3	1.5	TALONT000234966	402	536	-800	C	MLT1D	LTR/ERVL-MaLR	-322	183	47
314	29.2	6.8	3.5	TALONT000234966	569	1285	-51	+	Kanga1b	DNA/TcMar-Tc2	34	773	-6
38	11.8	2.8	2.4	TALONT000234967	3	85	-683	+	THE1D	LTR/ERVL-MaLR	201	284	-80
22	35.4	3.1	0	TALONT000234967	57	121	-647	C	MER91C	DNA/hAT-Tip100	-73	67	1
38	11.8	2.8	2.4	TALONT000234969	3	85	-1164	+	THE1D	LTR/ERVL-MaLR	201	284	-80
22	35.4	3.1	0	TALONT000234969	57	121	-1128	C	MER91C	DNA/hAT-Tip100	-73	67	1
56	27	3.1	1.5	TALONT000234969	322	449	-800	C	MLT1D	LTR/ERVL-MaLR	-329	176	47
314	29.2	6.8	3.5	TALONT000234969	482	1198	-51	+	Kanga1b	DNA/TcMar-Tc2	34	773	-6
148	11.6	3	0.6	TALONT000234979	3	167	-1850	+	THE1D	LTR/ERVL-MaLR	210	378	-3
36	31.1	13	0	TALONT000234979	190	366	-1651	C	L2	LINE/L2	-406	3013	2814
55	35.2	9.1	23.9	TALONT000234979	361	879	-1138	C	L2	LINE/L2	-854	2565	2109
57	27.8	3	1.5	TALONT000234979	1083	1217	-800	C	MLT1D	LTR/ERVL-MaLR	-322	183	47
314	29.2	6.8	3.5	TALONT000234979	1250	1966	-51	+	Kanga1b	DNA/TcMar-Tc2	34	773	-6
184	9.9	0	0	TALONT000234992	1	181	-741	+	MLT2A2	LTR/ERVL	188	368	-85
507	3.5	0	0	TALONT000234992	500	922	0	+	LTR7B	LTR/ERV1	1	423	-41
185	13.7	2.4	0	TALONT000234995	1	205	-1219	+	MLT2A2	LTR/ERVL	188	397	-56
507	3.5	0	0	TALONT000234995	1002	1424	0	+	LTR7B	LTR/ERV1	1	423	-41
369	8.6	0	0	TALONT000235006	2	340	-333	C	HERVH-int	LTR/ERV1	-2344	5369	5031
117	6.7	3.3	0	TALONT000235006	335	454	-219	C	HERVH-int	LTR/ERV1	-5614	2099	1976
113	17.3	1.8	1.2	TALONT000235006	445	608	-65	C	MER1A	DNA/hAT-Charlie	-364	165	1
45	8.5	0	0	TALONT000235006	615	673	0	C	L1MC	LINE/L1	-576	5757	5699
369	8.6	0	0	TALONT000235009	2	339	-314	C	HERVH-int	LTR/ERV1	-2344	5369	5032
114	10.6	3.6	1.2	TALONT000235009	337	471	-182	C	HERVH-int	LTR/ERV1	-5617	2096	1840
131	21.3	0	9	TALONT000235009	442	647	-6	C	MSTD	LTR/ERVL-MaLR	-73	323	135
129	8.2	0	4.5	TALONT000235010	1	140	-2969	+	THE1B	LTR/ERVL-MaLR	194	327	-37
3419	6.2	6.4	2.4	TALONT000235010	138	3109	0	+	HERVH-int	LTR/ERV1	1945	5032	-2681
277	6.9	0.4	0	TALONT000235020	2	247	-313	C	HERVH-int	LTR/ERV1	-5277	2436	2190
113	10.5	3.6	1.1	TALONT000235020	245	378	-182	C	HERVH-int	LTR/ERV1	-5617	2096	1840
131	21.3	0	9	TALONT000235020	349	554	-6	C	MSTD	LTR/ERVL-MaLR	-73	323	135
278	7.2	28.1	0	TALONT000235023	2	360	-1375	C	HERVH-int	LTR/ERV1	-5277	2436	1977
99	21.1	0	0	TALONT000235023	706	833	-902	C	MLT1C2	LTR/ERVL-MaLR	-6	455	328
169	23.5	2.9	2.9	TALONT000235023	1022	1336	-399	C	MLT1C2	LTR/ERVL-MaLR	-141	320	6
52	32.7	4.6	0.2	TALONT000235023	1295	1458	-277	+	MIR	SINE/MIR	38	205	-57
30	33.8	4.9	0.7	TALONT000235023	1591	1733	-2	+	Charlie19a	DNA/hAT-Charlie	198	346	-40
277	6.9	0.4	0	TALONT000235026	2	247	-888	C	HERVH-int	LTR/ERV1	-5277	2436	2190
113	10.5	3.6	1.1	TALONT000235026	245	378	-757	C	HERVH-int	LTR/ERV1	-5617	2096	1840
135	23.9	0	8.2	TALONT000235026	349	571	-564	C	MSTD	LTR/ERVL-MaLR	-73	323	118
59	26.3	15.8	0	TALONT000235026	691	823	-312	C	L2a	LINE/L2	-2	3424	3271
33	35.2	5.8	4.4	TALONT000235026	701	917	-218	C	MIRb	SINE/MIR	-8	260	31
96	26.9	0.5	5.7	TALONT000235026	932	1116	-19	+	MLT1E2	LTR/ERVL-MaLR	325	500	-127
63	34	12.4	0	TALONT000235061	190	439	-502	+	L2	LINE/L2	2326	2606	-813
333	21.5	8.3	0.4	TALONT000235061	450	940	-1	+	MER77	LTR/ERVL	1	530	-74
47	21.2	1.2	0	TALONT000235069	199	283	-1280	+	MER77	LTR/ERVL	22	107	-497
26	4.3	0	0	TALONT000235118	1	47	-2334	C	HERVH-int	LTR/ERV1	-5690	2023	1977
23	27.9	3.7	3.7	TALONT000235118	214	295	-2086	+	MER21C	LTR/ERVL	457	538	-400
44	27.8	10.3	1.6	TALONT000235118	293	409	-1972	+	MER21C	LTR/ERVL	460	586	-352
30	24.1	10.7	13.3	TALONT000235118	315	468	-1913	+	THE1C	LTR/ERVL-MaLR	183	323	-105
189	34.5	9.8	8.8	TALONT000235118	711	1470	-911	+	L1MEj	LINE/L1	36	791	-1369
160	21.6	1.4	0	TALONT000235118	1471	1688	-693	+	MER58A	DNA/hAT-Charlie	1	221	-3
189	34.5	9.8	8.8	TALONT000235118	1689	1869	-512	+	L1MEj	LINE/L1	792	984	-1176
33	35.2	9.3	0	TALONT000235118	1863	1968	-413	+	L2a	LINE/L2	3298	3413	-13
148	31.7	6.8	7.6	TALONT000235118	1969	2378	-3	+	LTR33	LTR/ERVL	1	407	-108
24	4.3	0	0	TALONT000235120	1	46	-2148	C	HERVH-int	LTR/ERV1	-5690	2023	1978
45	17.9	0	0	TALONT000235120	43	109	-2085	+	THE1B	LTR/ERVL-MaLR	215	281	-83
189	34.5	9.8	8.8	TALONT000235120	524	1283	-911	+	L1MEj	LINE/L1	36	791	-1369
160	21.6	1.4	0	TALONT000235120	1284	1501	-693	+	MER58A	DNA/hAT-Charlie	1	221	-3
189	34.5	9.8	8.8	TALONT000235120	1502	1682	-512	+	L1MEj	LINE/L1	792	984	-1176
33	35.2	9.3	0	TALONT000235120	1676	1781	-413	+	L2a	LINE/L2	3298	3413	-13
148	31.7	6.8	7.6	TALONT000235120	1782	2191	-3	+	LTR33	LTR/ERVL	1	407	-108
28	14	0	0	TALONT000235124	1	57	-1902	C	HERVH-int	LTR/ERV1	-5690	2023	1967
189	34.5	9.8	8.8	TALONT000235124	289	1048	-911	+	L1MEj	LINE/L1	36	791	-1369
160	21.6	1.4	0	TALONT000235124	1049	1266	-693	+	MER58A	DNA/hAT-Charlie	1	221	-3
189	34.5	9.8	8.8	TALONT000235124	1267	1447	-512	+	L1MEj	LINE/L1	792	984	-1176
33	35.2	9.3	0	TALONT000235124	1441	1546	-413	+	L2a	LINE/L2	3298	3413	-13
148	31.7	6.8	7.6	TALONT000235124	1547	1956	-3	+	LTR33	LTR/ERVL	1	407	-108
26	2.1	0	0	TALONT000235129	1	48	-2162	C	HERVH-int	LTR/ERV1	-5690	2023	1976
22	27.9	3.7	3.7	TALONT000235129	43	124	-2086	+	MER21C	LTR/ERVL	457	538	-400
44	27.8	10.3	1.6	TALONT000235129	122	238	-1972	+	MER21C	LTR/ERVL	460	586	-352
30	24.1	10.7	13.3	TALONT000235129	144	297	-1913	+	THE1C	LTR/ERVL-MaLR	183	323	-105
189	34.5	9.8	8.8	TALONT000235129	540	1299	-911	+	L1MEj	LINE/L1	36	791	-1369
160	21.6	1.4	0	TALONT000235129	1300	1517	-693	+	MER58A	DNA/hAT-Charlie	1	221	-3
189	34.5	9.8	8.8	TALONT000235129	1518	1698	-512	+	L1MEj	LINE/L1	792	984	-1176
33	35.2	9.3	0	TALONT000235129	1692	1797	-413	+	L2a	LINE/L2	3298	3413	-13
148	31.7	6.8	7.6	TALONT000235129	1798	2207	-3	+	LTR33	LTR/ERVL	1	407	-108
240	4.6	0	2.3	TALONT000235145	1	221	-1906	C	HERVH-int	LTR/ERV1	-5522	2191	1976
22	27.9	3.7	3.7	TALONT000235145	216	297	-1830	+	MER21C	LTR/ERVL	457	538	-400
45	28.8	10	1.5	TALONT000235145	294	413	-1714	+	MER21C	LTR/ERVL	459	588	-350
189	34.5	9.8	8.8	TALONT000235145	457	1216	-911	+	L1MEj	LINE/L1	36	791	-1369
160	21.6	1.4	0	TALONT000235145	1217	1434	-693	+	MER58A	DNA/hAT-Charlie	1	221	-3
189	34.5	9.8	8.8	TALONT000235145	1435	1615	-512	+	L1MEj	LINE/L1	792	984	-1176
33	35.2	9.3	0	TALONT000235145	1609	1714	-413	+	L2a	LINE/L2	3298	3413	-13
148	31.7	6.8	7.6	TALONT000235145	1715	2124	-3	+	LTR33	LTR/ERVL	1	407	-108
238	11.6	1.1	3.4	TALONT000235151	1	303	-1192	C	HERVH-int	LTR/ERV1	-5522	2191	1766
143	33.7	16.7	3.2	TALONT000235151	127	584	-911	+	L1MEj	LINE/L1	262	791	-1369
160	21.6	1.4	0	TALONT000235151	585	802	-693	+	MER58A	DNA/hAT-Charlie	1	221	-3
143	33.7	16.7	3.2	TALONT000235151	803	983	-512	+	L1MEj	LINE/L1	792	984	-1176
33	35.2	9.3	0	TALONT000235151	977	1082	-413	+	L2a	LINE/L2	3298	3413	-13
148	31.7	6.8	7.6	TALONT000235151	1083	1492	-3	+	LTR33	LTR/ERVL	1	407	-108
28	14	0	0	TALONT000235154	1	57	-1803	C	HERVH-int	LTR/ERV1	-5690	2023	1967
158	34	19.1	5.7	TALONT000235154	289	949	-911	+	L1MEj	LINE/L1	36	791	-1369
160	21.6	1.4	0	TALONT000235154	950	1167	-693	+	MER58A	DNA/hAT-Charlie	1	221	-3
158	34	19.1	5.7	TALONT000235154	1168	1348	-512	+	L1MEj	LINE/L1	792	984	-1176
33	35.2	9.3	0	TALONT000235154	1342	1447	-413	+	L2a	LINE/L2	3298	3413	-13
148	31.7	6.8	7.6	TALONT000235154	1448	1857	-3	+	LTR33	LTR/ERVL	1	407	-108
26	4.1	8.2	0	TALONT000235158	1	49	-1611	C	HERVH-int	LTR/ERV1	-5690	2023	1971
158	34	19.1	5.7	TALONT000235158	89	749	-911	+	L1MEj	LINE/L1	36	791	-1369
160	21.6	1.4	0	TALONT000235158	750	967	-693	+	MER58A	DNA/hAT-Charlie	1	221	-3
158	34	19.1	5.7	TALONT000235158	968	1148	-512	+	L1MEj	LINE/L1	792	984	-1176
33	35.2	9.3	0	TALONT000235158	1142	1247	-413	+	L2a	LINE/L2	3298	3413	-13
148	31.7	6.8	7.6	TALONT000235158	1248	1657	-3	+	LTR33	LTR/ERVL	1	407	-108
238	5.1	0	2.3	TALONT000235185	1	219	-755	C	HERVH-int	LTR/ERV1	-5522	2191	1978
45	28.2	10.1	1.6	TALONT000235185	217	335	-639	+	MER21C	LTR/ERVL	459	587	-351
238	5.1	0	2.3	TALONT000235189	1	219	-811	C	HERVH-int	LTR/ERV1	-5522	2191	1978
30	31.6	4.5	23.3	TALONT000235189	202	216	-814	+	THE1C	LTR/ERVL-MaLR	156	183	-243
45	28.4	10.2	1.6	TALONT000235189	217	334	-696	+	MER21C	LTR/ERVL	459	586	-352
30	31.6	4.5	23.3	TALONT000235189	335	393	-637	+	THE1C	LTR/ERVL-MaLR	184	300	-126
79	7.5	5.3	0	TALONT000235202	2	95	-835	+	LTR7	LTR/ERV1	351	449	-1
162	4.1	0	0	TALONT000235202	97	243	-687	+	HERVH-int	LTR/ERV1	1	147	-7566
337	4.6	0	1.8	TALONT000235202	242	530	-400	+	HERVH-int	LTR/ERV1	1856	2139	-5574
455	5.2	0	0.3	TALONT000235202	541	929	-1	+	LTR7	LTR/ERV1	1	388	-62
335	4.9	0	1.8	TALONT000235203	1	289	-1224	+	HERVH-int	LTR/ERV1	1857	2140	-5573
1396	4.4	2.4	0	TALONT000235203	287	1513	0	+	HERVH-int	LTR/ERV1	5228	6483	-1230
338	6.2	0	1.7	TALONT000235207	1	295	-390	+	HERVH-int	LTR/ERV1	1857	2146	-5567
455	5.2	0	0.3	TALONT000235207	296	684	-1	+	LTR7	LTR/ERV1	1	388	-62
11	20.6	0	0	TALONT000235230	398	431	-327	C	MIR	SINE/MIR	-122	140	107
355	3	0	0.3	TALONT000235255	202	497	-442	+	AluY	SINE/Alu	6	300	-11
19	32.8	0	6.1	TALONT000235255	813	916	-23	C	Kanga11a	DNA/TcMar-Tc2	-9	961	864
19	21.9	13.6	11.4	TALONT000235281	5	107	-384	+	MLT1K	LTR/ERVL-MaLR	81	185	-410
20	21.7	13.5	11.3	TALONT000235301	200	303	-394	+	MLT1K	LTR/ERVL-MaLR	79	184	-411
124	23.2	5.3	1.6	TALONT000235301	290	522	-175	C	L1M4	LINE/L1	-228	5946	5709
18	21.1	13.7	11.5	TALONT000235303	205	306	-505	+	MLT1K	LTR/ERVL-MaLR	80	183	-412
122	21.3	5.5	1.6	TALONT000235303	414	632	-179	C	L1M4	LINE/L1	-238	5936	5713
20	21.7	13.5	11.3	TALONT000235305	204	307	-394	+	MLT1K	LTR/ERVL-MaLR	79	184	-411
124	23.2	5.3	1.6	TALONT000235305	294	526	-175	C	L1M4	LINE/L1	-228	5946	5709
17	20.8	13.6	11.4	TALONT000235309	200	302	-1478	+	MLT1K	LTR/ERVL-MaLR	79	183	-412
16	38.3	15.6	1.6	TALONT000235309	313	479	-1301	C	MLT1N2	LTR/ERVL-MaLR	-263	299	110
25	35.7	2.6	14.5	TALONT000235309	371	524	-1256	C	LTR67B	LTR/ERVL	-427	193	56
64	29.1	35	1.2	TALONT000235309	642	898	-882	+	L2a	LINE/L2	3003	3345	-81
184	18.9	7.7	0	TALONT000235309	1095	1354	-426	+	MER5C	DNA/hAT-Charlie	31	310	-3
20	21.5	13.3	11.2	TALONT000235326	204	308	-700	+	MLT1K	LTR/ERVL-MaLR	79	185	-410
19	29.8	2.1	3.1	TALONT000235326	305	401	-607	C	LTR67B	LTR/ERVL	-136	484	389
48	33.2	0.6	5.5	TALONT000235326	419	590	-418	C	LTR67B	LTR/ERVL	-452	168	5
17	20.8	13.6	11.4	TALONT000235343	204	306	-777	+	MLT1K	LTR/ERVL-MaLR	79	183	-412
16	38.6	15.7	1.6	TALONT000235343	317	482	-601	C	MLT1N2	LTR/ERVL-MaLR	-263	299	111
23	35.3	3.2	4.1	TALONT000235343	379	502	-581	C	LTR67B	LTR/ERVL	-431	189	67
46	33.2	0.6	5.8	TALONT000235343	503	665	-418	C	LTR67B	LTR/ERVL	-461	159	5
24	25.4	13.9	9.4	TALONT000235358	204	325	-1176	+	MLT1K	LTR/ERVL-MaLR	79	205	-390
27	36.5	4.7	2.3	TALONT000235358	302	430	-1071	C	LTR67B	LTR/ERVL	-455	165	34
16	40.6	1.7	1.7	TALONT000235358	469	641	-860	C	ERVL-E-int	LTR/ERVL	-3	5664	5492
113	32.8	3.6	1.6	TALONT000235358	715	1077	-424	C	ERVL-E-int	LTR/ERVL	-376	5291	4922
124	11.4	1.9	4	TALONT000235358	1079	1212	-289	C	MER4B	LTR/ERV1	0	610	474
124	11.4	1.9	4	TALONT000235358	1253	1270	-231	C	MER4B	LTR/ERV1	-137	473	459
294	2.8	0	0	TALONT000235358	1271	1499	-2	C	L1PA3	LINE/L1	-15	6140	5894
24	24.9	14.2	9.6	TALONT000235360	204	323	-828	+	MLT1K	LTR/ERVL-MaLR	79	203	-392
19	34.7	3.1	3.1	TALONT000235360	302	399	-752	C	LTR67B	LTR/ERVL	-455	165	68
107	32.3	1.9	1.6	TALONT000235360	413	727	-424	C	ERVL-E-int	LTR/ERVL	-430	5237	4922
124	11.4	1.9	4	TALONT000235360	729	862	-289	C	MER4B	LTR/ERV1	0	610	474
124	11.4	1.9	4	TALONT000235360	903	920	-231	C	MER4B	LTR/ERV1	-137	473	459
294	2.8	0	0	TALONT000235360	921	1149	-2	C	L1PA3	LINE/L1	-15	6140	5894
20	21.7	13.5	11.3	TALONT000235374	204	307	-1313	+	MLT1K	LTR/ERVL-MaLR	79	184	-411
16	38.6	15.7	1.6	TALONT000235374	334	499	-1121	C	MLT1N2	LTR/ERVL-MaLR	-263	299	111
32	37.3	4.5	3.2	TALONT000235374	394	548	-1072	C	LTR67B	LTR/ERVL	-429	191	35
16	40.6	1.7	1.7	TALONT000235374	588	760	-860	C	ERVL-E-int	LTR/ERVL	-3	5664	5492
113	32.8	3.6	1.6	TALONT000235374	834	1196	-424	C	ERVL-E-int	LTR/ERVL	-376	5291	4922
124	11.4	1.9	4	TALONT000235374	1198	1331	-289	C	MER4B	LTR/ERV1	0	610	474
124	11.4	1.9	4	TALONT000235374	1372	1389	-231	C	MER4B	LTR/ERV1	-137	473	459
294	2.8	0	0	TALONT000235374	1390	1618	-2	C	L1PA3	LINE/L1	-15	6140	5894
24	24.9	14.2	9.6	TALONT000235387	200	319	-1178	+	MLT1K	LTR/ERVL-MaLR	79	203	-392
27	36.5	4.7	2.3	TALONT000235387	298	426	-1071	C	LTR67B	LTR/ERVL	-455	165	34
16	40.6	1.7	1.7	TALONT000235387	465	637	-860	C	ERVL-E-int	LTR/ERVL	-3	5664	5492
113	32.8	3.6	1.6	TALONT000235387	711	1073	-424	C	ERVL-E-int	LTR/ERVL	-376	5291	4922
124	11.4	1.9	4	TALONT000235387	1075	1208	-289	C	MER4B	LTR/ERV1	0	610	474
124	11.4	1.9	4	TALONT000235387	1249	1266	-231	C	MER4B	LTR/ERV1	-137	473	459
294	2.8	0	0	TALONT000235387	1267	1495	-2	C	L1PA3	LINE/L1	-15	6140	5894
17	20.8	13.6	11.4	TALONT000235605	204	306	-947	+	MLT1K	LTR/ERVL-MaLR	79	183	-412
16	38.6	15.7	1.6	TALONT000235605	317	482	-771	C	MLT1N2	LTR/ERVL-MaLR	-263	299	111
23	35.8	3.2	4	TALONT000235605	378	502	-751	C	LTR67B	LTR/ERVL	-430	190	67
107	32.3	1.9	1.6	TALONT000235605	515	829	-424	C	ERVL-E-int	LTR/ERVL	-430	5237	4922
124	11.4	1.9	4	TALONT000235605	831	964	-289	C	MER4B	LTR/ERV1	0	610	474
124	11.4	1.9	4	TALONT000235605	1005	1022	-231	C	MER4B	LTR/ERV1	-137	473	459
294	2.8	0	0	TALONT000235605	1023	1251	-2	C	L1PA3	LINE/L1	-15	6140	5894
121	28	8.3	1.7	TALONT000235626	9	346	-1500	+	MLT1K	LTR/ERVL-MaLR	227	586	-9
16	38.8	15.8	1.6	TALONT000235626	560	724	-1122	C	MLT1N2	LTR/ERVL-MaLR	-263	299	112
32	37.7	4.5	3.2	TALONT000235626	619	774	-1072	C	LTR67B	LTR/ERVL	-428	192	35
16	40.6	1.7	1.7	TALONT000235626	814	986	-860	C	ERVL-E-int	LTR/ERVL	-3	5664	5492
113	32.8	3.6	1.6	TALONT000235626	1060	1422	-424	C	ERVL-E-int	LTR/ERVL	-376	5291	4922
124	11.4	1.9	4	TALONT000235626	1424	1557	-289	C	MER4B	LTR/ERV1	0	610	474
124	11.4	1.9	4	TALONT000235626	1598	1615	-231	C	MER4B	LTR/ERV1	-137	473	459
294	2.8	0	0	TALONT000235626	1616	1844	-2	C	L1PA3	LINE/L1	-15	6140	5894
116	20.5	41.7	1	TALONT000236011	2	277	-384	C	LTR50	LTR/ERVL	-380	415	29
116	20.5	41.7	1	TALONT000236062	2	277	-404	C	LTR50	LTR/ERVL	-380	415	29
19	12.8	0	0	TALONT000236109	1	39	-329	+	AluJb	SINE/Alu	203	241	-71
13	17.9	0	0	TALONT000236319	126	164	-599	C	MIRc	SINE/MIR	-115	153	115
48	18.9	12.3	0	TALONT000236319	226	331	-432	C	LTR50	LTR/ERVL	-648	147	29
51	30.7	3.5	0	TALONT000236497	2237	2350	-151	+	MIRb	SINE/MIR	100	217	-51
36	27.3	1.1	1.1	TALONT000236707	16	29	-924	C	SVA_A	Retroposon/SVA	-1175	212	160
57	5.9	0	0	TALONT000236707	30	97	-856	+	AluSz6	SINE/Alu	2	69	-243
69	14.8	1.9	10	TALONT000236707	93	200	-753	C	FLAM_C	SINE/Alu	-23	120	21
26	32	8	9.6	TALONT000236707	239	376	-577	+	MIR1_Amn	SINE/MIR	23	158	-72
161	14.9	0	0	TALONT000236707	425	598	-355	C	AluJo	SINE/Alu	-3	309	136
35	27.6	1.1	1.1	TALONT000236708	16	29	-889	C	SVA_A	Retroposon/SVA	-1175	212	158
57	5.9	0	0	TALONT000236708	30	97	-821	+	AluSz6	SINE/Alu	2	69	-243
69	14	1.9	10.1	TALONT000236708	93	199	-719	C	FLAM_C	SINE/Alu	-23	120	22
26	31.8	8.1	9.7	TALONT000236708	204	339	-579	+	MIR1_Amn	SINE/MIR	23	156	-74
161	14.9	0	0	TALONT000236708	390	563	-355	C	AluJo	SINE/Alu	-3	309	136
70	11.8	1	48.1	TALONT000236717	28	222	-753	C	AluJr4	SINE/Alu	-159	153	21
26	32	8	9.6	TALONT000236717	261	398	-577	+	MIR1_Amn	SINE/MIR	23	158	-72
161	14.9	0	0	TALONT000236717	447	620	-355	C	AluJo	SINE/Alu	-3	309	136
248	9.1	2.7	0.6	TALONT000236757	1	335	-702	+	SVA_B	Retroposon/SVA	459	876	-499
245	6.4	1.7	0.8	TALONT000236758	1	360	-721	+	SVA_D	Retroposon/SVA	456	701	-685
105	19.6	2.2	11.8	TALONT000236787	224	408	0	+	MLT1A0	LTR/ERVL-MaLR	149	317	-48
31	29.1	19	0.7	TALONT000236794	142	262	-113	C	Arthur1C	DNA/hAT-Tip100	-218	145	3
268	14.6	2.8	2.4	TALONT000236795	18	305	-951	C	AluJr	SINE/Alu	-23	289	1
21	21.2	4.4	2.9	TALONT000236795	958	972	-284	C	SVA_E	Retroposon/SVA	-1173	209	194
37	16.7	0	0	TALONT000236795	973	1026	-230	+	Alu	SINE/Alu	1	54	-258
31	28.5	19.2	0.7	TALONT000236795	1024	1143	-113	C	Arthur1C	DNA/hAT-Tip100	-219	144	3
232	10.6	0.4	0.9	TALONT000236909	1	227	-1320	+	AluSx1	SINE/Alu	71	296	-16
105	16.9	1.4	5.9	TALONT000236909	241	260	-1287	+	AluSx	SINE/Alu	1	170	-141
64	26	1.7	15.1	TALONT000236909	261	432	-1115	C	SVA_D	Retroposon/SVA	-1076	310	159
232	10.6	0.4	0.9	TALONT000236916	1	227	-1514	+	AluSx1	SINE/Alu	71	296	-16
103	7.5	0.7	20.5	TALONT000236916	241	386	-1355	+	AluSg	SINE/Alu	1	122	-188
14	22.7	0	0	TALONT000236925	3	46	-1355	+	AluSg	SINE/Alu	124	167	-143
18	31.2	0	0	TALONT000236945	278	341	-148	+	L1M5	LINE/L1	6049	6112	-61
96	11.8	2.7	0	TALONT000236945	340	449	-40	C	AluSz	SINE/Alu	-199	113	1
11	20.2	2.9	0	TALONT000237017	1137	1170	-1908	+	GA-rich	Low_complexity	1	35	0
217	23.2	1.8	1.2	TALONT000237073	525	856	-1175	+	L1MD3	LINE/L1	7655	7988	-7
42	31.8	5.4	0.9	TALONT000237073	860	970	-1061	C	MIR3	SINE/MIR	-21	187	72
43	8.6	0	0	TALONT000237073	1064	1121	-910	C	AluJo	SINE/Alu	-187	125	68
261	13.9	0	0	TALONT000237073	1135	1401	-630	C	AluSx	SINE/Alu	-1	311	45
92	23.9	0.8	1.4	TALONT000237087	446	623	-559	+	MIR	SINE/MIR	4	167	-63
67	27.7	20.9	0	TALONT000237087	930	1182	0	+	L2a	LINE/L2	3116	3421	-5
15	13.8	0	0	TALONT000237107	123	151	-563	+	MER103C	DNA/hAT-Charlie	2	30	-267
129	9.6	0	0	TALONT000237107	308	432	-282	C	AluSc	SINE/Alu	-29	280	156
15	16.1	6.5	0	TALONT000237188	123	153	-559	C	MER103C	DNA/hAT-Charlie	-1	296	264
34	32.6	2.1	4.6	TALONT000237188	318	552	-160	+	L1MEg	LINE/L1	1690	1962	-4516
25	28.9	19.6	0.4	TALONT000237207	125	228	-452	C	L2a	LINE/L2	-83	3343	3220
15	16.1	6.5	0	TALONT000237207	229	259	-421	C	MER103C	DNA/hAT-Charlie	-1	296	264
67	27.7	20.9	0	TALONT000237277	527	779	0	+	L2a	LINE/L2	3116	3421	-5
61	27.7	21.9	0	TALONT000237295	516	753	-6	+	L2a	LINE/L2	3117	3406	-20
34	33	4.7	4.3	TALONT000237411	238	501	-131	+	L1MEg	LINE/L1	1690	1962	-4516
25	28.9	19.6	0.4	TALONT000237456	99	202	-590	C	L2a	LINE/L2	-83	3343	3220
15	16.1	6.5	0	TALONT000237456	203	233	-559	C	MER103C	DNA/hAT-Charlie	-1	296	264
34	32.6	2.1	4.6	TALONT000237456	398	632	-160	+	L1MEg	LINE/L1	1690	1962	-4516
25	28.4	21.1	0	TALONT000237469	108	202	-636	C	L2a	LINE/L2	-83	3343	3229
46	31.9	3.2	7.1	TALONT000237469	201	386	-452	+	L2c	LINE/L2	3123	3301	-86
15	16.1	6.5	0	TALONT000237469	387	417	-421	C	MER103C	DNA/hAT-Charlie	-1	296	264
15	13.8	0	0	TALONT000237483	97	125	-774	+	MER103C	DNA/hAT-Charlie	2	30	-267
289	27.8	9.7	0.6	TALONT000237483	284	779	-120	C	LTR33C	LTR/ERVL	-68	561	21
61	12.6	10.5	0	TALONT000237483	794	888	-11	+	L1MB8	LINE/L1	6069	6173	-5
15	13.8	0	0	TALONT000237500	97	125	-899	+	MER103C	DNA/hAT-Charlie	2	30	-267
67	27.7	20.9	0	TALONT000237500	772	1024	0	+	L2a	LINE/L2	3116	3421	-5
67	27.7	20.9	0	TALONT000237502	702	954	0	+	L2a	LINE/L2	3116	3421	-5
61	27.7	21.9	0	TALONT000237503	477	714	-6	+	L2a	LINE/L2	3117	3406	-20
61	27.7	21.9	0	TALONT000237524	619	856	-6	+	L2a	LINE/L2	3117	3406	-20
25	28.4	21.1	0	TALONT000237811	97	191	-774	C	L2a	LINE/L2	-83	3343	3229
46	31.9	3.2	7.1	TALONT000237811	190	375	-590	+	L2c	LINE/L2	3123	3301	-86
15	16.1	6.5	0	TALONT000237811	376	406	-559	C	MER103C	DNA/hAT-Charlie	-1	296	264
34	32.6	2.1	4.6	TALONT000237811	571	805	-160	+	L1MEg	LINE/L1	1690	1962	-4516
289	27.8	9.7	0.6	TALONT000237840	203	698	-120	C	LTR33C	LTR/ERVL	-68	561	21
61	12.6	10.5	0	TALONT000237840	713	807	-11	+	L1MB8	LINE/L1	6069	6173	-5
15	13.8	0	0	TALONT000237931	59	87	-1093	+	MER103C	DNA/hAT-Charlie	2	30	-267
92	23.9	0.8	1.4	TALONT000237931	452	629	-551	+	MIR	SINE/MIR	4	167	-63
61	27.7	21.9	0	TALONT000237931	937	1174	-6	+	L2a	LINE/L2	3117	3406	-20
46	31.9	3.2	7.1	TALONT000237967	57	242	-794	+	L2c	LINE/L2	3123	3301	-86
15	13.8	0	0	TALONT000237967	243	271	-765	+	MER103C	DNA/hAT-Charlie	2	30	-267
92	23.9	0.8	1.4	TALONT000237967	636	813	-223	+	MIR	SINE/MIR	4	167	-63
15	13.8	0	0	TALONT000238027	303	331	-792	+	MER103C	DNA/hAT-Charlie	2	30	-267
67	27.7	20.9	0	TALONT000238027	871	1123	0	+	L2a	LINE/L2	3116	3421	-5
15	13.8	0	0	TALONT000238036	211	239	-819	+	MER103C	DNA/hAT-Charlie	2	30	-267
160	20	11.9	0	TALONT000238036	398	657	-401	C	MER21C	LTR/ERVL	-168	770	480
34	25.6	2.4	1.6	TALONT000238036	664	790	-268	+	L1MEg	LINE/L1	1441	1568	-4516
15	16.1	6.5	0	TALONT000238047	1	31	-565	C	MER103C	DNA/hAT-Charlie	-1	296	264
40	33	4.2	5	TALONT000238047	196	468	-128	+	L1MEg	LINE/L1	1690	1987	-4491
34	32.6	2.1	4.6	TALONT000238058	178	412	-160	+	L1MEg	LINE/L1	1690	1962	-4516
250	14.9	2.5	7.2	TALONT000238085	1110	1430	-130	C	AluJr	SINE/Alu	-3	309	3
20	31.4	7.3	0	TALONT000238085	1436	1559	-1	C	L2	LINE/L2	-1303	2116	1984
33	31	3.9	9.1	TALONT000238096	65	273	-430	C	MLT1N2	LTR/ERVL-MaLR	-6	666	463
137	22.7	1.7	3.5	TALONT000238101	11	252	-1813	+	MLT1D	LTR/ERVL-MaLR	225	621	-59
77	27.7	13	2	TALONT000238101	763	939	-1126	+	MER117	DNA/hAT-Charlie	1	196	-1
35	33.7	16.2	4	TALONT000238101	941	1076	-989	C	MIR3	SINE/MIR	-52	156	5
346	22.5	5.9	7.8	TALONT000238101	1116	1678	-387	+	MLT1F2	LTR/ERVL-MaLR	7	559	-1
7	13.3	0	0	TALONT000238101	1682	1711	-354	+	L2a	LINE/L2	3397	3426	0
10	36.1	0.9	4.5	TALONT000238101	1732	1847	-218	+	L2	LINE/L2	2055	2166	-1253
25	30.5	7.6	0	TALONT000238164	456	573	-33	+	L4_A_Mam	LINE/RTE-X	4385	4511	-479
31	36.4	21.5	2.3	TALONT000238182	2	150	-411	C	Tigger16a	DNA/TcMar-Tigger	-658	299	123
25	30.5	7.6	0	TALONT000238182	411	528	-33	+	L4_A_Mam	LINE/RTE-X	4385	4511	-479
66	33.9	11.3	0.4	TALONT000238889	1028	1258	-1223	C	L5	LINE/RTE-X	-287	1976	1721
12	41.2	6.3	28.1	TALONT000238889	1326	1548	-933	C	L5	LINE/RTE-X	-742	1521	1337
193	8.9	0.5	0.5	TALONT000238889	2292	2481	0	C	AluSp	SINE/Alu	-23	290	101
344	6	0.3	0	TALONT000239008	944	1244	-1497	+	AluY	SINE/Alu	1	302	-9
43	14.9	6	0	TALONT000239213	2	68	-382	+	MER101	LTR/ERV1	282	352	-122
132	14.9	0	0	TALONT000239213	73	213	-237	C	AluSx4	SINE/Alu	-14	296	156
54	19.1	27.8	3	TALONT000239213	216	323	-127	+	LTR36	LTR/ERV1	158	291	-320
74	24.6	13.2	0.6	TALONT000239213	299	449	-1	+	LTR36	LTR/ERV1	196	365	-246
45	19.8	0	0	TALONT000240265	145	230	-1242	+	MIRc	SINE/MIR	172	257	-11
46	19.3	2.3	0	TALONT000240507	145	232	-417	+	MIRc	SINE/MIR	172	261	-7
311	9.6	3.1	0	TALONT000240507	247	537	-112	+	AluSp	SINE/Alu	1	300	-13
38	17.9	2.6	0	TALONT000240509	254	331	-418	+	MIRc	SINE/MIR	181	260	-8
311	9.6	3.1	0	TALONT000240509	347	637	-112	+	AluSp	SINE/Alu	1	300	-13
44	19.3	0	0	TALONT000240525	145	227	-345	+	MIRc	SINE/MIR	172	254	-14
38	20.8	0	0	TALONT000240531	254	330	-445	+	MIRc	SINE/MIR	181	257	-11
36	17.6	0	0	TALONT000240535	254	327	-345	+	MIRc	SINE/MIR	181	254	-14
19	17.3	2.6	0	TALONT000240615	136	174	-2123	+	GA-rich	Low_complexity	1	40	0
19	17.3	2.6	0	TALONT000240632	687	725	-1587	+	GA-rich	Low_complexity	1	40	0
36	11.8	0	0	TALONT000240632	2262	2312	0	+	AluYa8	SINE/Alu	230	280	-30
19	17.3	2.6	0	TALONT000240657	318	356	-1932	+	GA-rich	Low_complexity	1	40	0
83	24	0	0.8	TALONT000240657	1728	1852	-436	C	FLAM_A	SINE/Alu	-18	124	1
237	17.4	5.9	0	TALONT000240876	141	462	0	+	Tigger3b	DNA/TcMar-Tigger	301	641	-590
100	4.8	1.9	0	TALONT000242645	112	214	-904	C	AluY	SINE/Alu	-31	280	176
73	2.6	0	0	TALONT000242645	215	290	-828	C	AluY	SINE/Alu	-235	76	1
34	19.6	25.8	2.6	TALONT000242645	393	519	-599	+	L1M5	LINE/L1	5969	6128	-51
24	23.7	0	0	TALONT000242645	572	630	-488	C	MARE8	DNA	-200	100	42
94	11.4	0	6.5	TALONT000242645	986	1116	-2	+	FLAM_C	SINE/Alu	1	123	-20
142	13.7	3.3	0	TALONT000242671	28	180	-1454	+	LTR77	LTR/ERV1	295	452	-170
55	6.8	0	0	TALONT000242799	1	74	-770	+	Alu	SINE/Alu	226	299	-12
126	17.5	10.4	0	TALONT000242799	214	396	-448	+	MLT1C2	LTR/ERVL-MaLR	167	368	-93
30	32.6	21.6	0	TALONT000242799	408	597	-247	+	L2	LINE/L2	2694	2924	-495
38	16.1	0	0	TALONT000242799	789	844	0	C	MLT1H	LTR/ERVL-MaLR	0	549	494
55	6.8	0	0	TALONT000242802	1	74	-786	+	Alu	SINE/Alu	226	299	-12
11	26.7	0	0	TALONT000242802	189	218	-642	C	L2c	LINE/L2	-2	3385	3356
137	15.5	9.7	1.4	TALONT000242802	217	412	-448	+	MLT1C2	LTR/ERVL-MaLR	157	368	-93
30	32.6	21.6	0	TALONT000242802	424	613	-247	+	L2	LINE/L2	2694	2924	-495
38	16.1	0	0	TALONT000242802	805	860	0	C	MLT1H	LTR/ERVL-MaLR	0	549	494
35	31.4	0	3.4	TALONT000242953	438	461	-898	+	SVA_F	Retroposon/SVA	184	298	-1074
78	14.7	0	1.1	TALONT000242953	462	556	-803	C	AluJb	SINE/Alu	-197	115	22
145	13.6	10.3	0	TALONT000242965	481	664	-41	C	Tigger4a	DNA/TcMar-Tigger	-2	234	32
145	13.6	10.3	0	TALONT000242967	557	740	-41	C	Tigger4a	DNA/TcMar-Tigger	-2	234	32
35	14.8	0	0	TALONT000242980	289	342	-986	+	FAM	SINE/Alu	121	174	-11
35	14.8	0	0	TALONT000243074	289	342	-1241	+	FAM	SINE/Alu	121	174	-11
30	39.2	2.8	0	TALONT000243074	424	530	-1053	C	MamSINE1	SINE/tRNA-RTE	-125	165	56
128	8.7	0	0	TALONT000243311	1843	1968	-398	C	AluSc8	SINE/Alu	-31	280	155
124	7.5	0	0	TALONT000243334	58	177	-398	C	AluSc8	SINE/Alu	-37	274	155
47	29.1	7	8.7	TALONT000243334	67	194	-381	+	SVA_F	Retroposon/SVA	324	449	-926
105	18.8	11.5	0	TALONT000243352	73	237	-708	C	MER21-int	LTR/ERVL	-1767	2424	2241
112	12.1	0	0	TALONT000243352	236	351	-594	C	AluJb	SINE/Alu	-194	118	3
28	19.1	0	0	TALONT000243352	430	492	-453	C	MER21-int	LTR/ERVL	-3944	247	185
103	32.6	4	1.2	TALONT000243352	494	741	-204	+	MIRb	SINE/MIR	14	268	0
150	10.1	1.3	0	TALONT000243352	781	939	-6	C	L1PB2	LINE/L1	-2	6149	5989
14	10.7	3.1	3.1	TALONT000243437	2995	3026	-1545	+	GA-rich	Low_complexity	1	32	0
50	7.9	0	0	TALONT000243530	2	64	-494	+	AluYk3	SINE/Alu	233	295	-16
72	25	14.7	1.2	TALONT000243733	1138	1287	-108	C	MIR3	SINE/MIR	-11	197	28
72	25	14.7	1.2	TALONT000243745	1028	1177	-108	C	MIR3	SINE/MIR	-11	197	28
72	25	14.7	1.2	TALONT000243754	944	1093	-108	C	MIR3	SINE/MIR	-11	197	28
72	25	14.7	1.2	TALONT000243755	970	1119	-108	C	MIR3	SINE/MIR	-11	197	28
72	25	14.7	1.2	TALONT000243798	1066	1215	-545	C	MIR3	SINE/MIR	-11	197	28
72	25	14.7	1.2	TALONT000243841	1019	1168	-108	C	MIR3	SINE/MIR	-11	197	28
72	25	14.7	1.2	TALONT000243872	1166	1315	-108	C	MIR3	SINE/MIR	-11	197	28
244	13.2	1.2	0	TALONT000243896	1	249	-1297	+	AluSx1	SINE/Alu	43	294	-18
72	25	14.7	1.2	TALONT000243896	1289	1438	-108	C	MIR3	SINE/MIR	-11	197	28
100	10.7	0	0	TALONT000243981	1	103	-1260	C	AluSx3	SINE/Alu	-52	259	157
72	25	14.7	1.2	TALONT000243981	1106	1255	-108	C	MIR3	SINE/MIR	-11	197	28
72	25	14.7	1.2	TALONT000243998	1092	1241	-108	C	MIR3	SINE/MIR	-11	197	28
244	13.2	1.2	0	TALONT000244008	1	249	-747	+	AluSx1	SINE/Alu	43	294	-18
317	7.2	0	0.4	TALONT000244219	597	874	-235	C	AluYj4	SINE/Alu	-31	280	4
120	16.5	0	0	TALONT000244219	881	1013	-96	C	FLAM_C	SINE/Alu	-10	133	1
12	28.9	1.6	5	TALONT000244224	973	1034	-190	C	MIRb	SINE/MIR	-5	263	204
12	34.4	6.6	0	TALONT000244224	1067	1127	-97	C	MIR	SINE/MIR	-186	76	12
12	28.9	1.6	5	TALONT000244225	648	709	-190	C	MIRb	SINE/MIR	-5	263	204
12	34.4	6.6	0	TALONT000244225	742	802	-97	C	MIR	SINE/MIR	-186	76	12
27	33.1	17.5	13	TALONT000244230	534	762	-270	+	MLT1L	LTR/ERVL-MaLR	362	599	-11
12	28.9	1.6	5	TALONT000244233	732	793	-190	C	MIRb	SINE/MIR	-5	263	204
12	34.4	6.6	0	TALONT000244233	826	886	-97	C	MIR	SINE/MIR	-186	76	12
119	10.9	0	0	TALONT000244236	593	711	-219	C	AluSz	SINE/Alu	-193	119	1
95	15.9	0	0	TALONT000244262	593	699	-526	C	AluJr	SINE/Alu	-36	276	170
30	28.3	0	12.4	TALONT000244262	604	712	-513	+	SVA_D	Retroposon/SVA	336	432	-954
181	11.2	0	1.1	TALONT000244262	699	888	-337	+	7SK	snRNA	1	188	-143
119	10.9	0	0	TALONT000244262	888	1006	-219	C	AluSz	SINE/Alu	-193	119	1
108	15.2	0	6.2	TALONT000244280	1	138	-868	+	AluJr	SINE/Alu	12	141	-171
12	28.9	1.6	5	TALONT000244280	752	813	-193	C	MIRb	SINE/MIR	-5	263	204
12	34.4	6.6	0	TALONT000244280	846	906	-100	C	MIR	SINE/MIR	-186	76	12
108	15.2	0	6.2	TALONT000244281	1	138	-1871	+	AluJr	SINE/Alu	12	141	-171
342	10	0	0	TALONT000244281	1168	1468	-541	+	AluSc	SINE/Alu	3	303	-6
177	13.3	0	0	TALONT000244281	1523	1710	-299	+	AluSx3	SINE/Alu	110	297	-14
329	9.2	0	0.7	TALONT000244281	1715	2007	-2	+	AluSx3	SINE/Alu	3	293	-18
108	15.2	0	6.2	TALONT000244345	1	138	-998	+	AluJr	SINE/Alu	12	141	-171
27	33.1	17.5	13	TALONT000244345	638	866	-270	+	MLT1L	LTR/ERVL-MaLR	362	599	-11
146	17	0.6	4.6	TALONT000244367	1	182	-858	+	AluJr	SINE/Alu	12	186	-126
12	28.9	1.6	5	TALONT000244367	789	850	-190	C	MIRb	SINE/MIR	-5	263	204
12	34.4	6.6	0	TALONT000244367	883	943	-97	C	MIR	SINE/MIR	-186	76	12
108	15.2	0	6.2	TALONT000244370	1	138	-602	+	AluJr	SINE/Alu	12	141	-171
108	15.2	0	6.2	TALONT000244371	1	138	-1013	+	AluJr	SINE/Alu	12	141	-171
317	7.2	0	0.4	TALONT000244371	639	916	-235	C	AluYj4	SINE/Alu	-31	280	4
120	16.5	0	0	TALONT000244371	923	1055	-96	C	FLAM_C	SINE/Alu	-10	133	1
108	15.2	0	6.2	TALONT000244375	1	138	-949	+	AluJr	SINE/Alu	12	141	-171
12	28.9	1.6	5	TALONT000244375	836	897	-190	C	MIRb	SINE/MIR	-5	263	204
12	34.4	6.6	0	TALONT000244375	930	990	-97	C	MIR	SINE/MIR	-186	76	12
108	15.2	0	6.2	TALONT000244384	1	138	-728	+	AluJr	SINE/Alu	12	141	-171
12	28.9	1.6	5	TALONT000244384	612	673	-193	C	MIRb	SINE/MIR	-5	263	204
12	34.4	6.6	0	TALONT000244384	706	766	-100	C	MIR	SINE/MIR	-186	76	12
12	13.4	9.3	2.2	TALONT000244705	44	86	-1288	+	G-rich	Low_complexity	1	46	0
70	13.1	0	1.2	TALONT000244784	205	288	-77	C	AluJr	SINE/Alu	-195	117	35
114	15.8	0.3	7	TALONT000245082	1	205	-1814	+	7SLRNA	srpRNA	137	319	-1
327	11.4	0.7	0	TALONT000245082	726	1031	-988	C	AluSx	SINE/Alu	-4	308	1
320	11.1	0.3	0	TALONT000245131	1075	1372	-468	C	AluSg	SINE/Alu	-11	299	1
320	3.4	1.5	0	TALONT000245677	13	273	-655	+	LTR5_Hs	LTR/ERVK	1	265	-703
212	5.6	0.5	0	TALONT000245677	274	469	-459	C	LTR12C	LTR/ERV1	0	1579	1383
19	35.9	5.8	0	TALONT000245678	302	404	-2150	C	L2b	LINE/L2	-1	3374	3266
24	35.8	15.2	27.9	TALONT000245678	1156	1485	-1069	C	MER63C	DNA/hAT-Tip100	-32	898	602
300	16	0.7	0	TALONT000245678	1494	1800	-754	C	AluJr	SINE/Alu	-3	309	1
39	36.6	5	0	TALONT000245678	2248	2408	-146	+	MIRb	SINE/MIR	34	202	-60
21	36.6	17.6	0	TALONT000245680	152	308	-2186	C	MIRb	SINE/MIR	-83	185	3
24	35.8	15.2	27.9	TALONT000245680	1096	1425	-1069	C	MER63C	DNA/hAT-Tip100	-32	898	602
300	16	0.7	0	TALONT000245680	1434	1740	-754	C	AluJr	SINE/Alu	-3	309	1
39	36.6	5	0	TALONT000245680	2188	2348	-146	+	MIRb	SINE/MIR	34	202	-60
24	35.8	15.2	27.9	TALONT000245681	936	1265	-1069	C	MER63C	DNA/hAT-Tip100	-32	898	602
300	16	0.7	0	TALONT000245681	1274	1580	-754	C	AluJr	SINE/Alu	-3	309	1
39	36.6	5	0	TALONT000245681	2028	2188	-146	+	MIRb	SINE/MIR	34	202	-60
21	36.6	17.6	0	TALONT000245696	110	266	-1122	C	MIRb	SINE/MIR	-83	185	3
23	35.6	15.2	28.1	TALONT000245696	1054	1381	-7	C	MER63C	DNA/hAT-Tip100	-32	898	604
21	36.6	17.6	0	TALONT000245720	313	469	-547	+	MIRb	SINE/MIR	3	185	-83
9	18.8	4.2	0	TALONT000245720	667	714	-302	C	L1MC4	LINE/L1	-2	8040	7991
44	11.5	9.8	0	TALONT000245736	425	485	-460	+	Alu	SINE/Alu	1	67	-244
21	36.6	17.6	0	TALONT000245900	185	341	-860	+	MIRb	SINE/MIR	3	185	-83
8	16.3	4.7	0	TALONT000245900	539	581	-620	C	L1MC4	LINE/L1	-2	8040	7996
8	16.3	4.7	0	TALONT000245901	267	309	-762	C	L1MC4	LINE/L1	-2	8040	7996
44	11.5	9.8	0	TALONT000245901	551	611	-460	+	Alu	SINE/Alu	1	67	-244
8	16.3	4.7	0	TALONT000245903	339	381	-762	C	L1MC4	LINE/L1	-2	8040	7996
44	11.5	9.8	0	TALONT000245903	623	683	-460	+	Alu	SINE/Alu	1	67	-244
8	16.3	4.7	0	TALONT000245904	344	386	-465	C	L1MC4	LINE/L1	-2	8040	7996
21	36.6	17.6	0	TALONT000245906	185	341	-793	+	MIRb	SINE/MIR	3	185	-83
8	16.3	4.7	0	TALONT000245906	539	581	-553	C	L1MC4	LINE/L1	-2	8040	7996
44	11.5	9.8	0	TALONT000245909	470	530	-611	+	Alu	SINE/Alu	1	67	-244
93	21.4	0	0	TALONT000245915	98	223	-1396	C	AluJr	SINE/Alu	-66	246	121
21	36.6	17.6	0	TALONT000245915	341	497	-1122	C	MIRb	SINE/MIR	-83	185	3
23	35.6	15.2	28.1	TALONT000245915	1285	1612	-7	C	MER63C	DNA/hAT-Tip100	-32	898	604
98	20.4	1.5	0	TALONT000245924	98	229	-1230	C	AluJr	SINE/Alu	-66	246	113
23	35.6	15.2	28.1	TALONT000245924	1125	1452	-7	C	MER63C	DNA/hAT-Tip100	-32	898	604
94	21.6	0	0	TALONT000245992	517	641	-1602	C	AluJr	SINE/Alu	-68	244	120
52	39.9	0.4	12.8	TALONT000245992	642	785	-1458	+	SVA_A	Retroposon/SVA	91	329	-1058
31	22.7	3	0	TALONT000245992	785	850	-1393	+	L2a	LINE/L2	3311	3378	-48
19	35.5	4.8	0	TALONT000245992	932	988	-1255	C	L2b	LINE/L2	-10	3365	3306
314	11.8	1	0	TALONT000245992	989	1294	-949	+	AluSq	SINE/Alu	1	309	-4
140	28.1	10.8	9.4	TALONT000245992	1317	1501	-742	+	L1MC4	LINE/L1	7633	7813	-229
324	7.4	0.7	0	TALONT000245992	1503	1799	-444	C	AluSx	SINE/Alu	-13	299	1
140	28.1	10.8	9.4	TALONT000245992	1800	2013	-230	+	L1MC4	LINE/L1	7814	8037	-5
93	21.4	0	0	TALONT000246003	4	129	-1122	+	AluJr	SINE/Alu	121	246	-66
93	21.4	0	0	TALONT000246004	4	129	-1039	+	AluJr	SINE/Alu	121	246	-66
16	35.4	6.1	0	TALONT000246064	221	319	-768	+	L2b	LINE/L2	3266	3370	-5
44	11.5	9.8	0	TALONT000246097	303	363	-611	+	Alu	SINE/Alu	1	67	-244
16	35.4	6.1	0	TALONT000246115	121	219	-507	+	L2b	LINE/L2	3266	3370	-5
13	21.3	9.7	1.3	TALONT000246470	174	245	-1084	+	G-rich	Low_complexity	1	78	0
29	23.9	3.5	14.7	TALONT000246729	196	308	-1	C	L1ME4b	LINE/L1	-139	6006	5905
31	31.4	0.7	3	TALONT000246739	856	991	-883	+	GA-rich	Low_complexity	1	133	0
38	31.9	0	0	TALONT000246781	183	273	-465	C	LTR67B	LTR/ERVL	-262	358	268
118	25.9	6.2	7.7	TALONT000246781	287	534	-204	C	LTR67B	LTR/ERVL	-295	325	42
161	13.6	0.5	0.5	TALONT000246781	553	737	-1	C	Tigger7	DNA/TcMar-Tigger	-3	2489	2305
39	30.9	0	2.1	TALONT000246825	281	379	-949	+	MER81	DNA/hAT-Blackjack	1	97	-17
53	23.3	4	12.8	TALONT000246825	1185	1322	-6	C	L1ME4b	LINE/L1	-1	6144	6028
39	30.9	0	2.1	TALONT000246838	359	457	-949	+	MER81	DNA/hAT-Blackjack	1	97	-17
53	23.3	4	12.8	TALONT000246838	1263	1400	-6	C	L1ME4b	LINE/L1	-1	6144	6028
31	31.4	0.7	3	TALONT000246843	950	1085	-883	+	GA-rich	Low_complexity	1	133	0
92	19.3	0	3.7	TALONT000246878	227	366	-688	+	MER5A1	DNA/hAT-Charlie	29	163	-3
48	26.9	5.5	4.1	TALONT000246878	514	658	-396	C	MIR	SINE/MIR	-29	233	95
69	23.5	4.8	14.6	TALONT000246878	576	776	-278	+	MLT1G3	LTR/ERVL-MaLR	204	413	-267
86	12.4	0.9	0.9	TALONT000246886	2	115	-289	+	MLT1B	LTR/ERVL-MaLR	202	315	-75
207	16.1	1.6	0.4	TALONT000246886	150	404	0	C	MER63C	DNA/hAT-Tip100	-300	630	373
126	18.7	1.8	1.8	TALONT000246908	306	471	-1368	+	AluSx	SINE/Alu	101	266	-46
85	16.2	0	0	TALONT000248094	484	582	-1797	C	AluJb	SINE/Alu	-192	120	22
94	16	0	6.8	TALONT000248204	799	923	-260	C	AluJr	SINE/Alu	-195	117	1
261	9.8	7.3	3.4	TALONT000248763	40	326	-457	+	AluSx3	SINE/Alu	1	298	-13
15	12	2.5	5.1	TALONT000249076	57	96	-1310	+	G-rich	Low_complexity	1	39	0
17	32	8.8	4.2	TALONT000249743	666	687	-373	+	Charlie18a	DNA/hAT-Charlie	155	184	-158
309	11.4	0	0	TALONT000249743	689	969	-91	C	AluSx1	SINE/Alu	-31	281	1
17	32	8.8	4.2	TALONT000249743	970	1060	0	+	Charlie18a	DNA/hAT-Charlie	185	272	-70
593	3.3	0	0	TALONT000250176	1503	2014	-271	C	L1P1	LINE/L1	-2928	3218	2707
282	4.7	1.4	0	TALONT000250176	2008	2285	0	+	L1P1	LINE/L1	3225	3506	-2640
593	3.3	0	0	TALONT000250178	1191	1702	-271	C	L1P1	LINE/L1	-2928	3218	2707
282	4.7	1.4	0	TALONT000250178	1696	1973	0	+	L1P1	LINE/L1	3225	3506	-2640
171	32.2	13	2.8	TALONT000250242	651	1235	-1274	C	Charlie29a	DNA/hAT-Charlie	-66	682	40
88	32.4	5.6	0.4	TALONT000250242	1259	1472	-1037	C	MIR	SINE/MIR	-25	237	13
89	36.4	9.8	2.1	TALONT000250265	424	779	-710	C	L3	LINE/CR1	-271	3828	3446
152	13.5	9.7	5.1	TALONT000250265	956	1181	-308	C	MER47A	DNA/TcMar-Tigger	-23	343	108
316	12.3	0	0.3	TALONT000250265	1183	1483	-6	+	AluSx	SINE/Alu	1	300	-12
50	14.9	0	0	TALONT000250448	2	75	-133	C	MER50	LTR/ERV1	-660	74	1
37	15.4	0	0	TALONT000250448	76	124	-84	C	LTR26	LTR/ERV1	-119	484	436
68	17.2	0	1.1	TALONT000250939	5	96	-459	+	THE1D	LTR/ERVL-MaLR	205	295	-86
267	13.1	1.9	0	TALONT000250939	102	369	-186	C	AluSz	SINE/Alu	-38	274	2
28	34.8	13.4	0	TALONT000251579	485	648	-923	C	MIRb	SINE/MIR	-73	195	10
85	32.4	0.6	0	TALONT000251665	902	1069	-717	+	LTR16E2	LTR/ERVL	204	372	-196
276	16.3	17.5	0	TALONT000251665	1070	1412	-374	+	MSTB2	LTR/ERVL-MaLR	1	403	-54
147	6.2	0	0	TALONT000251665	1413	1542	-244	+	AluSc5	SINE/Alu	3	132	-177
280	5.8	0	0.4	TALONT000251665	1544	1786	0	+	AluY	SINE/Alu	1	242	-69
57	30.6	4	2.2	TALONT000251740	70	246	-1177	C	L2c	LINE/L2	-175	3212	3033
57	30.6	4	2.2	TALONT000251745	70	246	-2597	C	L2c	LINE/L2	-175	3212	3033
23	23.3	3.3	0	TALONT000251746	1	60	-2670	+	MER21A	LTR/ERVL	203	264	-667
15	27.4	12.3	0	TALONT000251746	3	75	-2655	+	MER39	LTR/ERV1	334	415	-292
268	18.1	4.4	2.5	TALONT000251746	64	381	-2349	+	MER21A	LTR/ERVL	374	697	-234
126	12.6	0	0.8	TALONT000251756	4	138	-975	C	AluSx	SINE/Alu	-157	155	22
126	12.6	0	0.8	TALONT000251760	4	138	-2350	C	AluSx	SINE/Alu	-157	155	22
166	15.3	2.4	10.4	TALONT000252098	28	275	-296	C	MER30	DNA/hAT-Charlie	0	230	1
23	35	0.9	9.1	TALONT000252098	349	455	-116	C	MIR	SINE/MIR	-2	260	162
10	30.7	9	1	TALONT000252109	750	838	-211	+	L2c	LINE/L2	3243	3338	-49
83	29.1	3.4	0	TALONT000252109	874	1048	-1	C	MIR	SINE/MIR	-1	261	81
56	29.4	8.4	0	TALONT000252118	12	154	-1335	C	LTR33	LTR/ERVL	-360	155	1
252	15.9	3.3	0.4	TALONT000252118	336	605	-884	C	AluJr	SINE/Alu	-34	278	1
446	18.3	3.1	3.4	TALONT000252118	606	889	-600	C	L1MB3	LINE/L1	-122	6061	5789
337	8.9	0	0	TALONT000252118	891	1192	-297	C	AluSx	SINE/Alu	-10	302	1
446	18.3	3.1	3.4	TALONT000252118	1193	1487	-2	C	L1MB3	LINE/L1	-395	5788	5484
50	33.7	9.6	13.5	TALONT000252227	2	233	-932	+	MLT1H	LTR/ERVL-MaLR	154	437	-118
29	27.8	14.6	0	TALONT000252227	995	1138	-27	C	X17_LINE	LINE/CR1	-1	295	131
159	5.4	0	0	TALONT000252237	2	149	-713	+	MLT2A1	LTR/ERVL	214	361	-83
270	10.7	0.4	0.7	TALONT000252286	2	275	-371	+	MLT2A1	LTR/ERVL	172	444	0
212	21.6	2.2	9.5	TALONT000252286	329	645	-1	+	MLT1E1A	LTR/ERVL-MaLR	338	633	-47
85	20.4	0	0	TALONT000252843	1667	1779	-228	C	AluJb	SINE/Alu	-196	116	4
85	20.4	0	0	TALONT000252856	1662	1774	-228	C	AluJb	SINE/Alu	-196	116	4
85	20.4	0	0	TALONT000252920	1675	1787	-371	C	AluJb	SINE/Alu	-196	116	4
85	20.4	0	0	TALONT000253064	1882	1994	-371	C	AluJb	SINE/Alu	-196	116	4
85	20.4	0	0	TALONT000253123	1365	1477	-228	C	AluJb	SINE/Alu	-196	116	4
85	20.4	0	0	TALONT000253381	1764	1876	-371	C	AluJb	SINE/Alu	-196	116	4
55	13	0	0	TALONT000253498	887	955	-1875	C	AluSp	SINE/Alu	-244	69	1
24	36.5	1.2	1.2	TALONT000253498	956	970	-1860	+	SVA_A	Retroposon/SVA	131	214	-1173
298	15.1	0	0	TALONT000253498	1445	1743	-1087	C	AluSz6	SINE/Alu	-13	299	1
286	13.7	0	0	TALONT000253556	944	1221	-1087	C	AluSz6	SINE/Alu	-34	278	1
55	13	0	0	TALONT000253750	942	1010	-1073	C	AluSp	SINE/Alu	-244	69	1
24	36.5	1.2	1.2	TALONT000253750	1011	1025	-1058	+	SVA_A	Retroposon/SVA	131	214	-1173
21	25.1	16.5	8.6	TALONT000254114	210	232	-664	C	SVA_E	Retroposon/SVA	-1040	342	226
51	12.8	22.1	0	TALONT000254114	233	318	-578	+	AluSp	SINE/Alu	1	105	-208
39	13.7	0	0	TALONT000254551	329	379	-1580	+	Alu	SINE/Alu	1	51	-261
20	32.9	0	0	TALONT000254557	34	118	-1145	C	MER57A-int	LTR/ERV1	-1987	4200	4116
86	18.4	0	0.9	TALONT000255127	1	114	-1556	C	AluSz	SINE/Alu	-197	115	3
20	24.8	17	8.8	TALONT000255212	561	583	-1558	C	SVA_E	Retroposon/SVA	-1040	342	312
51	12.9	22.4	0	TALONT000255212	584	668	-1473	+	AluSp	SINE/Alu	1	104	-209
167	14.6	1.1	0	TALONT000255484	235	419	-640	+	AluSq	SINE/Alu	1	187	-126
244	21.8	6	0.3	TALONT000255484	420	740	-319	+	LTR26	LTR/ERV1	263	602	-1
92	21.1	9.4	0.5	TALONT000255484	877	1057	-2	+	MER65A	LTR/ERV1	212	408	-37
44	20.6	0	12.2	TALONT000255681	293	375	-1111	+	AluSx	SINE/Alu	1	74	-238
245	18.8	8.9	0.3	TALONT000255681	342	656	-830	+	LTR26	LTR/ERV1	261	602	-1
74	27.1	7.9	4.5	TALONT000255681	793	1008	-478	+	MER65A	LTR/ERV1	211	433	-12
193	19.9	16.4	2.1	TALONT000255681	1155	1446	-40	+	LTR44	LTR/ERV1	1	333	-186
243	14	0.4	2.3	TALONT000255696	1	264	-1884	+	AluSg	SINE/Alu	33	291	-19
243	14	0.4	2.3	TALONT000255705	1	264	-2191	+	AluSg	SINE/Alu	33	291	-19
81	23.3	0.9	0	TALONT000255705	1945	2060	-395	C	FLAM_C	SINE/Alu	-23	120	4
243	14	0.4	2.3	TALONT000255707	1	264	-2180	+	AluSg	SINE/Alu	33	291	-19
81	23.3	0.9	0	TALONT000255707	1934	2049	-395	C	FLAM_C	SINE/Alu	-23	120	4
243	14	0.4	2.3	TALONT000255719	1	264	-1612	+	AluSg	SINE/Alu	33	291	-19
81	23.3	0.9	0	TALONT000255719	1366	1481	-395	C	FLAM_C	SINE/Alu	-23	120	4
243	14	0.4	2.3	TALONT000255847	1	264	-2176	+	AluSg	SINE/Alu	33	291	-19
81	23.3	0.9	0	TALONT000255847	1930	2045	-395	C	FLAM_C	SINE/Alu	-23	120	4
81	23.3	0.9	0	TALONT000255848	1636	1751	-395	C	FLAM_C	SINE/Alu	-23	120	4
243	14	0.4	2.3	TALONT000255851	1	264	-2182	+	AluSg	SINE/Alu	33	291	-19
81	23.3	0.9	0	TALONT000255851	1936	2051	-395	C	FLAM_C	SINE/Alu	-23	120	4
243	14	0.4	2.3	TALONT000255881	1	264	-2063	+	AluSg	SINE/Alu	33	291	-19
81	23.3	0.9	0	TALONT000255881	1817	1932	-395	C	FLAM_C	SINE/Alu	-23	120	4
81	23.3	0.9	0	TALONT000256118	910	1025	-395	C	FLAM_C	SINE/Alu	-23	120	4
81	23.3	0.9	0	TALONT000256139	1862	1977	-395	C	FLAM_C	SINE/Alu	-23	120	4
170	10.9	0	3.4	TALONT000256179	4	186	-1572	+	AluSg	SINE/Alu	118	294	-16
37	23.3	5.3	3.9	TALONT000256179	192	343	-1415	+	L1M5	LINE/L1	3844	3997	-2149
170	10.9	0	3.4	TALONT000256185	4	186	-1572	+	AluSg	SINE/Alu	118	294	-16
37	23.3	5.3	3.9	TALONT000256185	192	343	-1415	+	L1M5	LINE/L1	3844	3997	-2149
170	10.9	0	3.4	TALONT000256193	4	186	-2080	+	AluSg	SINE/Alu	118	294	-16
37	23.3	5.3	3.9	TALONT000256193	192	343	-1923	+	L1M5	LINE/L1	3844	3997	-2149
318	11.5	0.3	0.7	TALONT000256247	66	369	-1317	C	AluSx3	SINE/Alu	-8	303	1
155	12.6	1.7	0	TALONT000256247	422	596	-1090	C	AluSx1	SINE/Alu	-14	298	121
161	6	0	0	TALONT000256247	702	850	-836	C	LTR7Y	LTR/ERV1	0	472	324
75	2.6	0	0	TALONT000256251	1	77	-873	C	LTR7Y	LTR/ERV1	-395	77	1
19	13.5	0	0	TALONT000256251	78	114	-836	C	AluSp	SINE/Alu	-71	242	206
12	22.6	11.3	0	TALONT000256251	115	130	-820	+	SVA_D	Retroposon/SVA	359	417	-969
75	2.6	0	0	TALONT000256256	1	77	-1082	C	LTR7Y	LTR/ERV1	-395	77	1
262	9.6	0.4	0	TALONT000256256	78	316	-843	C	AluSg	SINE/Alu	-70	240	1
75	2.6	0	0	TALONT000256263	1	77	-857	C	LTR7Y	LTR/ERV1	-395	77	1
19	13.5	0	0	TALONT000256263	78	114	-820	C	AluSp	SINE/Alu	-71	242	206
12	22.6	11.3	0	TALONT000256263	115	130	-804	+	SVA_D	Retroposon/SVA	359	417	-969
75	2.6	0	0	TALONT000256309	1	77	-910	C	LTR7Y	LTR/ERV1	-395	77	1
19	13.5	0	0	TALONT000256309	78	114	-873	C	AluSp	SINE/Alu	-71	242	206
12	22.6	11.3	0	TALONT000256309	115	130	-857	+	SVA_D	Retroposon/SVA	359	417	-969
219	9.4	0.5	0	TALONT000256314	1	203	-1451	C	AluSg	SINE/Alu	-106	204	1
124	12.7	0	1.5	TALONT000256314	208	341	-1313	C	AluSz	SINE/Alu	-180	132	1
227	12.8	0	0.4	TALONT000256314	356	590	-1064	C	AluSx1	SINE/Alu	-13	299	66
28	20.3	0	0	TALONT000256314	591	654	-1000	C	AluSc	SINE/Alu	-86	223	160
64	23.4	22.1	8.3	TALONT000256314	658	818	-836	+	AluSx	SINE/Alu	9	160	-152
61	20.9	5.8	16	TALONT000257163	1641	1777	-230	C	AluJb	SINE/Alu	-185	127	3
61	20.9	5.8	16	TALONT000257268	1646	1782	-230	C	AluJb	SINE/Alu	-185	127	3
61	20.9	5.8	16	TALONT000257368	1641	1777	-230	C	AluJb	SINE/Alu	-185	127	3
61	20.9	5.8	16	TALONT000257382	1654	1790	-230	C	AluJb	SINE/Alu	-185	127	3
61	20.9	5.8	16	TALONT000257957	1365	1501	-230	C	AluJb	SINE/Alu	-185	127	3
206	7.4	0	0.5	TALONT000258145	1	204	-191	C	HERVK-int	LTR/ERVK	-1775	5761	5559
212	2.6	1.6	0	TALONT000258145	205	395	0	C	HERVK-int	LTR/ERVK	-4021	3515	3322
145	13.9	0	0	TALONT000258150	9	166	-1564	+	AluSp	SINE/Alu	139	296	-17
145	13.9	0	0	TALONT000258151	9	166	-1421	+	AluSp	SINE/Alu	139	296	-17
145	13.9	0	0	TALONT000258204	9	166	-1549	+	AluSp	SINE/Alu	139	296	-17
145	13.9	0	0	TALONT000258216	9	166	-1436	+	AluSp	SINE/Alu	139	296	-17
145	13.9	0	0	TALONT000258422	9	166	-1553	+	AluSp	SINE/Alu	139	296	-17
145	13.9	0	0	TALONT000258647	9	166	-1483	+	AluSp	SINE/Alu	139	296	-17
145	13.9	0	0	TALONT000259210	9	166	-1057	+	AluSp	SINE/Alu	139	296	-17
12	13.9	0	0	TALONT000259449	2124	2159	0	C	AluYa8	SINE/Alu	-24	286	251
94	14.4	0	0.8	TALONT000259578	1244	1361	-243	C	AluSz	SINE/Alu	-192	120	4
12	13.9	0	0	TALONT000259607	1534	1569	0	C	AluYa8	SINE/Alu	-24	286	251
167	13.1	0.6	1.1	TALONT000259647	11	193	-251	+	AluSz	SINE/Alu	6	187	-125
179	20.9	7.7	0.4	TALONT000259647	194	444	0	+	LTR26	LTR/ERV1	262	531	-72
63	14.8	0	0	TALONT000259678	1857	1937	-457	C	AluSc8	SINE/Alu	-50	261	181
76	6.2	0	0	TALONT000259695	1063	1143	-375	C	Alu	SINE/Alu	-230	81	1
299	11.8	4.8	9.9	TALONT000259799	2	258	-754	+	LTR12E	LTR/ERV1	592	1292	-30
34	28	7.8	16.8	TALONT000259799	259	361	-651	+	BC200	scRNA	10	104	-41
108	21	4.2	0	TALONT000259799	845	1011	-1	+	L1M4	LINE/L1	5444	5617	-561
74	14.9	0	0	TALONT000259839	4	97	-1042	C	AluJr	SINE/Alu	-218	94	1
101	18.9	1.3	3.3	TALONT000259839	110	262	-877	+	MLT1A	LTR/ERVL-MaLR	3	152	-222
100	9.7	10.6	0	TALONT000259839	283	395	-744	C	AluSg	SINE/Alu	-31	279	155
15	32.3	0	0	TALONT000259839	709	773	-366	C	L1M	LINE/L1	-724	5400	5336
44	25.5	21.4	0	TALONT000259839	807	904	-235	C	MIR1_Amn	SINE/MIR	-90	140	22
74	14.9	0	0	TALONT000259848	4	97	-1075	C	AluJr	SINE/Alu	-218	94	1
101	18.9	1.3	3.3	TALONT000259848	110	262	-910	+	MLT1A	LTR/ERVL-MaLR	3	152	-222
100	9.7	10.6	0	TALONT000259848	283	395	-777	C	AluSg	SINE/Alu	-31	279	155
15	32.3	0	0	TALONT000259848	709	773	-399	C	L1M	LINE/L1	-724	5400	5336
74	14.9	0	0	TALONT000259888	4	97	-783	C	AluJr	SINE/Alu	-218	94	1
295	17.1	0.9	16.4	TALONT000259888	110	282	-598	+	MLT1A	LTR/ERVL-MaLR	3	151	-223
206	10.5	21.9	0	TALONT000259888	283	510	-370	C	AluSc	SINE/Alu	-31	278	1
295	17.1	0.9	16.4	TALONT000259888	511	578	-302	+	MLT1A	LTR/ERVL-MaLR	152	187	-187
295	17.1	0.9	16.4	TALONT000259888	643	827	-53	+	MLT1A	LTR/ERVL-MaLR	188	372	-2
74	14.9	0	0	TALONT000259890	4	97	-939	C	AluJr	SINE/Alu	-218	94	1
101	18.9	1.3	3.3	TALONT000259890	110	262	-774	+	MLT1A	LTR/ERVL-MaLR	3	152	-222
100	9.7	10.6	0	TALONT000259890	283	395	-641	C	AluSg	SINE/Alu	-31	279	155
43	26.6	15.4	1	TALONT000259890	710	800	-236	C	MIR3	SINE/MIR	-86	122	19
37	27.1	1.6	9.4	TALONT000259891	1043	1168	-887	C	MIR3	SINE/MIR	-76	132	16
162	22.7	12.1	0	TALONT000259891	1115	1370	-685	C	MLT1D	LTR/ERVL-MaLR	-197	308	22
162	23	12.1	0	TALONT000259893	1043	1299	-685	C	MLT1D	LTR/ERVL-MaLR	-196	309	22
19	33.3	5.6	0	TALONT000259894	1359	1466	-587	+	MIR3	SINE/MIR	38	151	-57
165	22.9	12.4	0	TALONT000259894	1465	1731	-322	C	MLT1D	LTR/ERVL-MaLR	-184	321	22
80	24.7	14.7	0	TALONT000259938	1046	1215	-4	+	MIR	SINE/MIR	16	210	-52
107	10.6	2.7	11.6	TALONT000259950	1	150	-969	C	HERVH-int	LTR/ERV1	-5862	1851	1714
60	38.1	3	0.5	TALONT000259950	114	311	-808	C	MIR	SINE/MIR	-52	210	8
110	12	0	0	TALONT000259950	1002	1109	-10	+	FLAM_C	SINE/Alu	4	111	-32
109	12.5	4.5	10.6	TALONT000259971	1	166	-1234	C	HERVH-int	LTR/ERV1	-4621	2033	1713
66	38.6	7.1	4	TALONT000259971	466	900	-500	+	MamRTE1	LINE/RTE-BovB	3320	3767	-45
325	13.7	4.2	9.2	TALONT000259976	1	378	-1336	C	HERVIP10FH-int	LTR/ERV1	-7460	324	14
66	38.6	7.1	4	TALONT000259976	780	1214	-500	+	MamRTE1	LINE/RTE-BovB	3320	3767	-45
28	20.7	1.4	8.7	TALONT000259989	271	344	-1600	C	MER5A	DNA/hAT-Charlie	-29	160	92
266	19.6	0	1	TALONT000259989	592	887	-1057	+	AluJr	SINE/Alu	9	301	-11
370	19.5	6.7	0.3	TALONT000259989	939	1447	-497	+	LTR51	LTR/ERV1	201	734	-189
23	26.2	2.6	10.3	TALONT000259989	1502	1616	-328	C	Charlie2b	DNA/hAT-Charlie	-2489	293	187
335	6	0.3	0	TALONT000259989	1663	1944	0	+	AluSp	SINE/Alu	1	283	-30
335	6	0.3	0	TALONT000259997	1	282	-2966	C	AluSp	SINE/Alu	-30	283	1
23	26.2	2.6	10.3	TALONT000259997	329	443	-2805	+	Charlie2b	DNA/hAT-Charlie	187	293	-2489
104	23.1	13.3	0	TALONT000259997	498	692	-2556	C	LTR51	LTR/ERV1	-2	669	449
76	21.6	0	0.4	TALONT000259997	691	795	-2453	C	AluJb	SINE/Alu	-196	116	14
215	9.6	0	10.7	TALONT000259997	2727	2965	-283	C	AluSc	SINE/Alu	-93	216	1
15	31.9	5.8	0	TALONT000260023	1382	1450	0	C	MIRb	SINE/MIR	-189	79	7
15	31.9	5.8	0	TALONT000260026	1467	1535	0	C	MIRb	SINE/MIR	-189	79	7
313	8.1	0	0	TALONT000260161	342	613	-42	C	AluSg	SINE/Alu	-30	280	9
310	8.2	0	0	TALONT000260172	551	820	-42	C	AluSg	SINE/Alu	-32	278	9
15	31.9	5.8	0	TALONT000260344	1080	1148	0	C	MIRb	SINE/MIR	-189	79	7
310	8.2	0	0	TALONT000260351	461	730	-42	C	AluSg	SINE/Alu	-32	278	9
163	9.5	0.6	1.2	TALONT000260623	1	170	-988	+	THE1B	LTR/ERVL-MaLR	163	331	-33
53	20.8	4.2	0	TALONT000260623	332	427	-731	C	MER33	DNA/hAT-Charlie	0	324	225
12	12.2	0	0	TALONT000260623	421	461	-697	C	Charlie5	DNA/hAT-Charlie	-2223	401	361
33	23.2	2	5.2	TALONT000260623	477	576	-582	+	L1M5	LINE/L1	4684	4780	-1366
421	17.7	2.4	5.4	TALONT000260623	562	1134	-24	+	L1MA9	LINE/L1	5720	6276	-36
32	28.4	0	0	TALONT000260953	554	643	-1423	+	GA-rich	Low_complexity	1	90	0
67	9.8	4.7	0.6	TALONT000261162	149	237	-2013	+	THE1C	LTR/ERVL-MaLR	213	310	-118
70	9.4	7.8	0.5	TALONT000261167	149	239	-1092	+	THE1D	LTR/ERVL-MaLR	216	310	-118
182	30	9.3	0.3	TALONT000261167	240	593	-738	+	LTR33	LTR/ERVL	121	506	-9
25	10.8	0	0	TALONT000261167	592	628	-703	C	MIR1_Amn	SINE/MIR	-70	160	124
15	29.4	25	0	TALONT000261167	615	682	-649	+	MIR3	SINE/MIR	40	124	-84
16	23.2	5.4	0	TALONT000261167	668	723	-608	+	L2b	LINE/L2	3105	3163	-212
322	24	4	2.5	TALONT000261167	739	1217	-114	C	MER68	LTR/ERVL	-2	561	76
58	24.8	1.8	0	TALONT000261167	1218	1326	-5	+	MLT1C2	LTR/ERVL-MaLR	1	111	-350
66	12.4	8.3	2.2	TALONT000261171	144	256	-958	+	THE1D	LTR/ERVL-MaLR	216	323	-103
281	27.4	2.7	3.6	TALONT000261171	237	682	-532	C	MLT2B3	LTR/ERVL	-86	468	27
21	38.3	1.6	3.2	TALONT000261171	768	956	-258	C	MER103C	DNA/hAT-Charlie	-8	289	104
13	13.5	0	0	TALONT000261171	949	985	-229	C	MLT2B3	LTR/ERVL	-475	40	4
52	26.6	5.2	16.8	TALONT000261171	1001	1212	-2	C	L1MEg	LINE/L1	-5014	1070	880
219	12.9	3.6	0	TALONT000261240	2	226	-727	C	MER50	LTR/ERV1	-501	233	1
167	28.6	1.2	1.6	TALONT000261240	227	535	-418	C	MLT1F-int	LTR/ERVL-MaLR	-1171	318	11
274	15	0	0	TALONT000261240	674	953	0	+	AluSx1	SINE/Alu	1	280	-32
219	12.9	3.6	0	TALONT000261252	2	226	-2100	C	MER50	LTR/ERV1	-501	233	1
166	28.6	1.2	1.6	TALONT000261252	227	535	-1791	C	MLT1F-int	LTR/ERVL-MaLR	-1171	318	11
299	12.9	0.7	0	TALONT000261252	1073	1359	-967	+	AluSx	SINE/Alu	17	305	-7
65	31.8	9.8	2.3	TALONT000261252	1388	1590	-736	+	MIRb	SINE/MIR	31	248	-20
29	34.7	2.8	37	TALONT000261252	2068	2319	-7	C	Charlie16a	DNA/hAT-Charlie	-7	335	147
219	12.9	3.6	0	TALONT000261254	2	226	-1019	C	MER50	LTR/ERV1	-501	233	1
166	28.6	1.2	1.6	TALONT000261254	227	535	-710	C	MLT1F-int	LTR/ERVL-MaLR	-1171	318	11
47	37.4	1.2	0.8	TALONT000261254	1021	1235	-10	+	L1ME4b	LINE/L1	5663	5880	-265
219	12.9	3.6	0	TALONT000261258	2	226	-2076	C	MER50	LTR/ERV1	-501	233	1
69	30.8	5.3	2.4	TALONT000261258	227	438	-1864	C	MLT1O	LTR/ERVL-MaLR	-1153	256	11
288	15.7	0	0	TALONT000261258	577	876	-1426	+	AluSx1	SINE/Alu	1	300	-12
23	30.9	14.9	0	TALONT000261258	1781	1874	-428	+	EUTREP8	LTR	25	132	-461
73	29.6	2.3	0.6	TALONT000261258	1891	2067	-235	+	MIRb	SINE/MIR	87	266	-2
44	26.8	12.5	0.7	TALONT000261258	2097	2224	-78	+	EUTREP8	LTR	149	291	-302
24	29.3	1.3	0	TALONT000261258	2226	2300	-2	C	MLT1O	LTR/ERVL-MaLR	-2	540	465
128	28.4	1.5	1.9	TALONT000261262	1	262	-948	C	MLT1F-int	LTR/ERVL-MaLR	-1218	271	11
42	39.3	9.6	1.9	TALONT000261262	538	786	-424	C	MamRep137	DNA/TcMar-Tigger	-236	274	7
79	32.1	8.8	2.1	TALONT000261262	806	1031	-179	C	MIR	SINE/MIR	-20	242	2
128	28.4	1.5	1.9	TALONT000261276	1	262	-311	C	MLT1F-int	LTR/ERVL-MaLR	-1218	271	11
63	25	6	0.6	TALONT000261276	424	572	-1	+	HAL1M8	LINE/L1	473	629	-2362
128	28.4	1.5	1.9	TALONT000261278	1	262	-2098	C	MLT1O	LTR/ERVL-MaLR	-1218	271	11
56	34.2	6.2	1.2	TALONT000261278	626	785	-1575	C	MLT1O	LTR/ERVL-MaLR	-371	171	4
57	36	9.9	15.3	TALONT000261278	812	1408	-952	+	L3	LINE/CR1	1891	2459	-1640
98	25.9	1.3	4	TALONT000261278	1606	1834	-526	C	MER20B	DNA/hAT-Charlie	-1	782	560
515	13	3.7	0	TALONT000261278	1824	2360	0	+	L1P4	LINE/L1	4074	4630	-1516
128	28.4	1.5	1.9	TALONT000261287	1	262	-822	C	MLT1F-int	LTR/ERVL-MaLR	-1218	271	11
38	38.7	10.8	0.4	TALONT000261287	448	660	-424	C	MamRep137	DNA/TcMar-Tigger	-269	241	7
79	32.1	8.8	2.1	TALONT000261287	680	905	-179	C	MIR	SINE/MIR	-20	242	2
219	12.9	3.6	0	TALONT000261295	2	226	-1034	C	MER50	LTR/ERV1	-501	233	1
68	30.8	5.3	2.4	TALONT000261295	227	438	-822	C	MLT1F-int	LTR/ERVL-MaLR	-1153	256	11
38	38.7	10.8	0.4	TALONT000261295	624	836	-424	C	MamRep137	DNA/TcMar-Tigger	-269	241	7
79	32.1	8.8	2.1	TALONT000261295	856	1081	-179	C	MIR	SINE/MIR	-20	242	2
128	28.4	1.5	1.9	TALONT000261349	1	262	-1242	C	MLT1F-int	LTR/ERVL-MaLR	-1218	271	11
88	28.8	3.5	0	TALONT000261349	458	627	-877	+	MIRb	SINE/MIR	14	189	-79
19	36	6.2	7.5	TALONT000261349	643	852	-652	+	L2b	LINE/L2	2851	3059	-316
18	33.9	15.5	0.3	TALONT000261349	1205	1319	-185	+	L2b	LINE/L2	3087	3226	-161
21	28.3	0	0	TALONT000261349	1443	1502	-2	+	MIR	SINE/MIR	42	101	-161
119	6	0	0	TALONT000261467	1	116	-890	C	AluSc8	SINE/Alu	-195	116	1
189	21.8	5.2	10.6	TALONT000261467	309	616	-390	+	MLT1C	LTR/ERVL-MaLR	175	467	0
119	6	0	0	TALONT000261477	1	116	-1043	C	AluSc8	SINE/Alu	-195	116	1
114	26.4	3.5	6.2	TALONT000261477	315	554	-605	+	HAL1M8	LINE/L1	473	705	-2286
303	13.3	1	0.3	TALONT000261477	555	854	-305	+	AluSq2	SINE/Alu	2	303	-10
114	26.4	3.5	6.2	TALONT000261477	859	900	-259	+	HAL1M8	LINE/L1	706	747	-2244
123	23.8	31.9	1.8	TALONT000261477	901	1157	-2	+	MSTD	LTR/ERVL-MaLR	1	333	-63
119	6	0	0	TALONT000261480	1	116	-855	C	AluSc8	SINE/Alu	-195	116	1
112	19.8	6.4	0	TALONT000261480	815	971	0	+	MER3	DNA/hAT-Charlie	6	172	-37
119	6	0	0	TALONT000261481	1	116	-869	C	AluSc8	SINE/Alu	-195	116	1
39	23.9	14.7	0	TALONT000261481	314	422	-563	+	L1M8	LINE/L1	476	600	-1755
112	19.8	6.4	0	TALONT000261481	829	985	0	+	MER3	DNA/hAT-Charlie	6	172	-37
119	6	0	0	TALONT000261484	1	116	-734	C	AluSc8	SINE/Alu	-195	116	1
56	34.2	6.2	1.2	TALONT000261484	517	676	-174	C	MLT1O	LTR/ERVL-MaLR	-371	171	4
119	6	0	0	TALONT000261503	1	116	-1091	C	AluSc8	SINE/Alu	-195	116	1
39	23.9	14.7	0	TALONT000261503	314	422	-785	+	L1M8	LINE/L1	476	600	-1755
42	39.3	9.6	1.9	TALONT000261503	535	783	-424	C	MamRep137	DNA/TcMar-Tigger	-236	274	7
79	32.1	8.8	2.1	TALONT000261503	803	1028	-179	C	MIR	SINE/MIR	-20	242	2
119	6	0	0	TALONT000261506	1	116	-1094	C	AluSc8	SINE/Alu	-195	116	1
90	10.1	2.3	9.8	TALONT000261544	1	132	-961	+	THE1C	LTR/ERVL-MaLR	140	262	-113
73	24	3.7	4.9	TALONT000261544	123	289	-804	C	BC200	scRNA	-34	277	7
18	37.7	0.9	10	TALONT000261544	342	478	-615	+	MIR	SINE/MIR	105	229	-39
51	36.9	5	0	TALONT000261544	871	1030	-63	C	X15_LINE	LINE/L2	-4	357	190
90	10.1	2.3	9.8	TALONT000261547	1	132	-958	+	THE1C	LTR/ERVL-MaLR	140	262	-113
73	24	3.7	4.9	TALONT000261547	123	289	-801	C	BC200	scRNA	-34	277	7
18	37.7	0.9	10	TALONT000261547	342	478	-612	+	MIR	SINE/MIR	105	229	-39
51	36.9	5	0	TALONT000261547	868	1027	-63	C	X15_LINE	LINE/L2	-4	357	190
73	18.6	9.1	11.8	TALONT000261552	5	169	-763	+	L1M5	LINE/L1	5881	6041	-132
18	37.6	0.9	10	TALONT000261552	183	320	-612	+	MIR	SINE/MIR	104	229	-39
51	36.9	5	0	TALONT000261552	710	869	-63	C	X15_LINE	LINE/L2	-4	357	190
29	27.1	3.4	0.8	TALONT000261593	640	758	-13	+	L1M5	LINE/L1	6003	6124	0
37	28	8	0	TALONT000261616	1	100	-1546	+	MLT1H	LTR/ERVL-MaLR	227	334	-215
47	34	14.3	0	TALONT000261616	780	982	-664	+	MIRb	SINE/MIR	26	257	-11
43	34.6	19.9	4.3	TALONT000261630	12	192	-392	+	MLT1K	LTR/ERVL-MaLR	377	584	-11
40	16.7	0	0	TALONT000261630	196	249	-335	C	MIR1_Amn	SINE/MIR	-69	161	108
28	30	35.6	0	TALONT000261630	244	403	-181	C	L2b	LINE/L2	-54	3321	3105
32	29.7	2.2	0	TALONT000261630	491	581	-3	+	MLT1I	LTR/ERVL-MaLR	219	311	-100
17	16.8	2.4	2.4	TALONT000261660	1260	1301	-985	+	GA-rich	Low_complexity	1	42	0
17	16.8	2.4	2.4	TALONT000261791	1350	1391	-985	+	GA-rich	Low_complexity	1	42	0
168	28	3.9	1.6	TALONT000261828	2	361	-782	+	MLT1K	LTR/ERVL-MaLR	95	462	-133
63	12.7	0	2.5	TALONT000261828	470	550	-593	C	MER66B	LTR/ERV1	-407	79	1
76	20.4	4.2	1.4	TALONT000261828	959	1102	-41	C	L1MD2	LINE/L1	-10	6349	6202
168	28	3.9	1.6	TALONT000261830	2	361	-795	+	MLT1K	LTR/ERVL-MaLR	95	462	-133
168	28	3.9	1.6	TALONT000261836	2	361	-1006	+	MLT1K	LTR/ERVL-MaLR	95	462	-133
14	24.9	11.1	3.5	TALONT000261836	1312	1365	-2	+	MIRb	SINE/MIR	47	104	-164
168	28	3.9	1.6	TALONT000261844	2	361	-1291	+	MLT1K	LTR/ERVL-MaLR	95	462	-133
74	27.4	5.3	9.5	TALONT000261896	78	305	-881	+	MLT1F1	LTR/ERVL-MaLR	198	413	-147
374	9.7	0.8	1.6	TALONT000261896	660	1035	-151	+	THE1C	LTR/ERVL-MaLR	3	375	0
13	26.7	2	2	TALONT000261936	571	621	-408	+	GA-rich	Low_complexity	1	51	0
66	24.8	0	0.8	TALONT000262158	77	194	-1496	C	MER96B	DNA/hAT-Tip100	-1	416	300
117	10.4	0	0	TALONT000262158	201	315	-1375	+	AluJb	SINE/Alu	1	115	-197
6	41	2.6	12.1	TALONT000262158	871	945	-745	C	L1M5	LINE/L1	-1006	5140	5070
277	17.4	0	1.3	TALONT000262158	950	1253	-437	C	AluJr	SINE/Alu	-6	306	7
6	41	2.6	12.1	TALONT000262158	1257	1369	-321	C	L1M5	LINE/L1	-1077	5069	4968
36	29.6	0	0	TALONT000262158	1412	1499	-191	C	MIR	SINE/MIR	-13	249	162
15	31.4	0	1.4	TALONT000262158	1479	1549	-141	+	L2d2	LINE/L2	3384	3453	-11
23	22.6	0	0	TALONT000262158	1502	1554	-136	+	MIR	SINE/MIR	210	262	0
66	24.8	0	0.8	TALONT000262180	77	194	-1366	C	MER96B	DNA/hAT-Tip100	-1	416	300
119	10.4	0	0	TALONT000262180	201	315	-1245	+	AluJb	SINE/Alu	1	115	-197
9	27	1.5	3.1	TALONT000262180	325	389	-1171	C	Charlie16	DNA/hAT-Charlie	-2946	105	42
14	38.6	6.3	5.5	TALONT000262180	471	541	-1019	C	SVA_A	Retroposon/SVA	-1118	269	147
39	15.7	0	0	TALONT000262180	542	592	-968	+	Alu	SINE/Alu	3	53	-259
14	31.4	2.9	4.3	TALONT000262180	1135	1204	-356	+	L2b	LINE/L2	3302	3370	-5
26	31.7	23.1	1	TALONT000262232	487	655	-952	C	MamTip2b	DNA/hAT-Tip100	-228	221	16
86	27.8	7.8	2.5	TALONT000262232	680	911	-696	+	MIRb	SINE/MIR	19	262	-6
110	12	0	0	TALONT000262232	1491	1607	0	+	AluSg	SINE/Alu	2	118	-192
46	27.2	18.7	2.8	TALONT000262238	292	446	-776	+	MIRb	SINE/MIR	87	265	-3
117	26.5	8	0	TALONT000262272	1549	1748	-177	C	MER20	DNA/hAT-Charlie	-3	216	1
117	26.5	8	0	TALONT000262306	1454	1653	-177	C	MER20	DNA/hAT-Charlie	-3	216	1
333	20	9.3	3.6	TALONT000262392	435	854	-16	C	MLT2B1	LTR/ERVL	-75	445	3
38	26.7	0	5.3	TALONT000262395	411	509	-239	C	MIRb	SINE/MIR	-90	178	85
82	26.3	2.6	4.5	TALONT000262395	508	734	-14	C	L1ME3	LINE/L1	-21	6141	5919
362	8.8	8	0.3	TALONT000262543	2	352	-861	+	LTR12D	LTR/ERV1	876	1253	-1
86	11.3	0	0	TALONT000262692	12	108	-2305	+	AluSc8	SINE/Alu	201	297	-14
49	17.6	1.3	36.3	TALONT000262692	19	170	-2243	C	SVA_B	Retroposon/SVA	-992	391	279
307	9.2	0	0	TALONT000263137	125	397	-455	C	AluSx3	SINE/Alu	-37	274	2
354	7.5	0	0	TALONT000263137	402	708	-144	C	AluY	SINE/Alu	-3	308	2
17	21.2	2.3	0	TALONT000263227	786	829	-1782	+	GA-rich	Low_complexity	1	45	0
17	21.2	2.3	0	TALONT000263267	737	780	-1322	+	GA-rich	Low_complexity	1	45	0
102	15.4	0	0	TALONT000263377	225	341	-1779	C	AluSp	SINE/Alu	-193	120	4
98	15.8	0	0	TALONT000263385	225	338	-1779	C	AluSp	SINE/Alu	-196	117	4
288	12.4	0.4	0	TALONT000263415	225	498	-1072	C	AluSx	SINE/Alu	-37	275	1
275	9	2	0.4	TALONT000263431	223	477	-129	C	AluSq2	SINE/Alu	-54	259	1
26	25.3	8.8	1.2	TALONT000263431	525	604	-2	+	MIRc	SINE/MIR	164	249	-19
31	23.8	14.7	1.3	TALONT000263929	81	148	-621	C	L2a	LINE/L2	-72	3354	3278
58	11.9	0	0	TALONT000264197	3	69	-673	C	AluSp	SINE/Alu	-225	88	22
36	31.9	23.6	0.6	TALONT000264262	410	557	-45	+	L1ME4b	LINE/L1	5953	6134	-11
36	31.9	23.6	0.6	TALONT000264365	549	696	-45	+	L1ME4b	LINE/L1	5953	6134	-11
10	30.3	6	18.7	TALONT000264532	481	630	-1396	+	L1P4	LINE/L1	5391	5524	-650
34	32.2	1.7	1.7	TALONT000264623	5	121	-1918	+	MIR	SINE/MIR	98	214	-48
122	7.3	0	0	TALONT000264629	1	123	-1789	+	AluSc8	SINE/Alu	176	298	-13
31	16.4	0	1.9	TALONT000264631	9	63	-2090	C	AluJb	SINE/Alu	-230	82	29
10	30.3	6	18.7	TALONT000264740	413	562	-1473	+	L1P4	LINE/L1	5391	5524	-650
45	24.5	19.7	2.2	TALONT000265158	88	204	-480	C	L2b	LINE/L2	-3	3372	3236
584	21.6	4.3	0.9	TALONT000265266	902	1984	-140	+	L1MB7	LINE/L1	5038	6158	-26
13	20	0	0	TALONT000265266	2090	2124	0	+	AluSz6	SINE/Alu	1	35	-277
489	20.6	2.4	0.4	TALONT000265362	1449	2112	-575	C	L1MC2	LINE/L1	-7	6337	5661
[truncated: 300,702+ more rows]
