# Supplementary material for: Isoform-resolved transcriptome of the human preimplantation embryo
Source: Nat Commun. 2023 Oct 30;14:6902. doi: 10.1038/s41467-023-42558-y (PMC10616205; doi:10.1038/s41467-023-42558-y)
Supplement: Supplementary file 9 — Supplementary Data 6 [file 41467_2023_42558_MOESM9_ESM.xlsx]

## Sheet: SupplementaryData6
Source	Organism	Data type	Developmental stage / cell type	Samples / cells	Average reads (millions)	Read range	Uniquely mapped
Liu et al.	Human	Short-read RNA-Seq	oocyte	2	78.9	59-98.8	80.5%-80.6%
			1C	2	83.8	76.3-91.2	79.2%-80.3%
			2C	2	100.1	53.8-146.3	79.2%-81.6%
			4C	2	73.5	64.9-82	77.8%-78.1%
			8C	2	146.6	131.9-161.4	64.7%-67%
			morula	2	71.3	59.9-82.7	65.6%-70.8%
			ICM	2	76.1	71.6-80.6	42.6%-51.3%
			TE	2	71.2	67.9-74.4	53.8%-57.8%
Xue et al.			oocyte	3	18.7	15.9-21.5	69.6%-83.1%
			pronucleus	3	23.9	21.6-25.4	75%-83.2%
			1C	2	22.3	20.7-24	73.3%-76.2%
			2C	3	20.3	18.8-22.4	64.1%-82.7%
			4C	4	21.2	19.6-24.3	61.1%-82.9%
			8C	11	18.3	13.8-21.7	31.6%-81.1%
			morula	3	18	15.7-22	71.3%-82.2%
Yan et al.			oocyte	3	29.7	25.6-32.9	85.1%-85.6%
			1C	3	36.8	32.9-41.1	68.6%-70.6%
			2C	6	52.1	48.7-59.2	69%-74%
			4C	12	50.1	31.7-62.9	55.8%-85.6%
			8C	20	35	19.8-48.9	46.9%-83.8%
			morula	16	33.3	24.3-44.6	70.4%-80.6%
			blastocyst	30	32	18-53.8	71.4%-83.9%
Petropoulos et al.			E3	81	6.2	0.2-18.8	57.6%-80%
			E4	190	7	0.1-22.4	43.3%-75.1%
			E5	377	7.8	0.1-68.4	15.3%-78%
			E6	415	6	0.2-32.3	20.8%-74.9%
			E7	466	7.9	0.1-23.3	20.9%-77.3%
Mazid et al.			4CL	212	7.6	3.9-11.6	33%-79.4%
			8CLC	78	7.5	3.7-10.1	31.2%-81.6%
			e4CL	264	9.2	2.9-16.2	35.1%-80.1%
			Primed	250	7.1	3.7-10.2	36.4%-80.3%
Kagawa et al.			epiblast	1062	2.8	0.9-5.7	13.5%-79%
			PrE	269	2.9	0.8-5.2	18%-76.4%
			primed PSCs	124	2.6	0.8-5.3	43%-74.8%
			TE	596	2.8	0.9-4.8	9.8%-79%
			TSCs	128	3	1.3-5.9	36.7%-78.9%
Tohonen et al.			oocyte	22	13.6	0.2-27.7	71.7%-85.3%
			1C	62	6	1.7-83.4	48.2%-86.6%
Asami et al.			oocyte	12	80.3	66.6-96	78.7%-88.1%
			1C	12	89.4	71.6-107.6	72.9%-88%
Liu et al.		ATAC-Seq	1C	2	84.1	77.7-90.6	96.9%-98.2%
			2C	2	103.9	96.5-111.2	97.7%-98.2%
			4C	2	79.5	70.3-88.7	95%-97.6%
			8C	2	124.5	94.4-154.5	82.4%-87.6%
			morula	2	87.7	41.6-133.8	88.9%-95.9%
			ICM	2	102.4	85.5-119.3	96.4%-98%
			TE	2	91.5	85.1-97.9	98.6%-99%
Xia et al.		CUT&RUN (H3K4me3)	4C	2	46	43.1-48.9	88.8%-90.8%
			8C	4	82.5	63.7-108.3	43%-57.4%
			ICM	3	86.1	24-157.9	30.1%-65.5%
		CUT&RUN (H3K27ac)	8C (3PN)	2	71.3	45.9-96.7	97.1%-97.3%
			ICM	2	70.4	65.2-75.7	88%-94.7%
Guo et al.		RRBS	oocyte	2	31.3	29.6-33.1	54%-59.7%
			1C	2	35.5	27.4-43.6	67.8%-79.3%
			2C	2	22.3	17.5-27	56.6%-71%
			4C	2	37.1	27.4-46.7	61.2%-61.7%
			8C	6	9.9	5.5-12.5	66.4%-69.7%
			morula	6	9.3	6.2-13.4	59.5%-67.5%
			ICM	4	21.7	19.6-22.7	57%-65.4%
			TE	5	12.4	7.4-23.6	55.6%-67.4%
			postimplantation	6	14.9	8.1-20.6	66.8%-71.8%
Wang et al.	Macaque	Short-read RNA-Seq	GV oocyte	4	16.5	11.4-31.8	84.6%-93.8%
			M oocyte	4	14.3	7.9-27.1	75.7%-92.3%
			1C	4	12.4	8.8-18.8	83.6%-92%
			2C	4	15.2	8-30.3	84.3%-91.4%
			4C	3	15.4	7.5-29.6	76.6%-93.8%
			8C	6	12.9	7.3-30.3	76.3%-92.2%
			morula	4	14.5	7.6-30.1	80.2%-87.2%
			blastocyst	5	15.9	9-30.5	78.9%-89.3%
Boroviak et al.	Marmoset		1C	3	2.8	0.6-4.1	71.4%-78.4%
			4C	4	7.4	5.4-9.8	70.3%-75.2%
			8C	15	7.6	5.4-11.6	75.2%-80%
			compacted morula	53	8.6	5.1-11.8	52%-65.3%
			early ICM	42	7.1	3.2-11.6	49.1%-67%
			late ICM	79	7.5	1.1-14.2	24.8%-68%
