# Supplementary material for: Isoform-resolved transcriptome of the human preimplantation embryo
Source: Nat Commun. 2023 Oct 30;14:6902. doi: 10.1038/s41467-023-42558-y (PMC10616205; doi:10.1038/s41467-023-42558-y)
Supplement: Supplementary file 10 — Supplementary Data 7 [file 41467_2023_42558_MOESM10_ESM.xlsx]

## Sheet: SupplementaryData7
Gene ID	Gene name	Citation
ENSG00000118137	APOA1	Stirparo et al., 2018
ENSG00000186103	ARGFX	Boroviak et al., 2018; Stirparo et al., 2018
ENSG00000129691	ASH2L	Chen et al., 2012
ENSG00000138376	BARD1	Smith et al., 2019
ENSG00000198604	BAZ1A	Smith et al., 2019
ENSG00000135205	CCDC146	Boroviak et al., 2018
ENSG00000272398	CD24	Deglincerti Zernicka-Goetz, & Brivanlou; Nature 2016
ENSG00000196352	CD55	Smith et al., 2019
ENSG00000110651	CD81	Smith et al., 2019
ENSG00000130177	CDC16	Smith et al., 2019
ENSG00000189052	CGB5	Yaron Y et al., 2002
ENSG00000006634	DBF4	Smith et al., 2019
ENSG00000130311	DDA1	Smith et al., 2019
ENSG00000175197	DDIT3	Boroviak et al., 2018
ENSG00000130816	DNMT1	Smith et al., 2019; Boroviak et al., 2018
ENSG00000088305	DNMT3B	Boroviak et al., 2018
ENSG00000142182	DNMT3L	Smith et al., 2019; Boroviak et al., 2018
ENSG00000125977	EIF2S2	Smith et al., 2019
ENSG00000084623	EIF3I	Smith et al., 2019
ENSG00000149100	EIF3M	Smith et al., 2019
ENSG00000141543	EIF4A3	Smith et al., 2019
ENSG00000135930	EIF4E2	Smith et al., 2019
ENSG00000075151	EIF4G3	Smith et al., 2019
ENSG00000119715	ESRRB	Boroviak et al., 2018
ENSG00000092820	EZR	Smith et al., 2019
ENSG00000109670	FBXW7	Smith et al., 2019
ENSG00000118689	FOXO3	Boroviak et al., 2018
ENSG00000107485	GATA3	Deglincerti Zernicka-Goetz, & Brivanlou; Nature 2016; Stirparo et al., 2018
ENSG00000141448	GATA6	Deglincerti Zernicka-Goetz, & Brivanlou; Nature 2016 ; Stirparo et al., 2018
ENSG00000177885	GRB2	Smith et al., 2019
ENSG00000155115	GTF3C6	Smith et al., 2019
ENSG00000142089	IFITM3	Stirparo et al., 2018
ENSG00000008083	JARID2	Boroviak et al., 2018
ENSG00000171872	KLF17	Boroviak et al., 2018
ENSG00000136826	KLF4	Cauffman et al., 2009; Tang et al., 2010
ENSG00000067082	KLF6	Boroviak et al., 2018
ENSG00000131914	LIN28A	Cauffman et al., 2009; Tang et al., 2010
ENSG00000277443	MARCKS	Stirparo et al., 2018
ENSG00000135679	MDM2	Smith et al., 2019
ENSG00000108590	MED31	Smith et al., 2019
ENSG00000136997	MYC	Boroviak et al., 2018
ENSG00000111704	NANOG	Pan and Thomson, 2007
ENSG00000276747	PADI6	Boroviak et al., 2018
ENSG00000128567	PODXL	Cauffman et al., 2009; Tang et al., 2010
ENSG00000204531	POU5F1	Cauffman et al., 2009; Tang et al., 2010; Boroviak et al., 2018
ENSG00000102103	PQBP1	Smith et al., 2019
ENSG00000147596	PRDM14	Stirparo et al., 2018
ENSG00000051180	RAD51	Smith et al., 2019
ENSG00000101115	SALL4	Cauffman et al., 2009; Tang et al., 2010
ENSG00000196470	SIAH1	Smith et al., 2019
ENSG00000129194	SOX15	Boroviak et al., 2018
ENSG00000181449	SOX2	Cauffman et al., 2009; Tang et al., 2010
ENSG00000178913	TAF7	Smith et al., 2019
ENSG00000152284	TCF7L1	Smith et al., 2019; Boroviak et al., 2018
ENSG00000197905	TEAD4	Nishioka et al., 2008
ENSG00000141510	TP53	Smith et al., 2019
ENSG00000130726	TRIM28	Smith et al., 2019
ENSG00000171206	TRIM8	Smith et al., 2019
ENSG00000150991	UBC	Smith et al., 2019
ENSG00000175063	UBE2C	Smith et al., 2019
ENSG00000118939	UCHL3	Smith et al., 2019
ENSG00000158773	USF1	Boroviak et al., 2018
ENSG00000165280	VCP	Smith et al., 2019
ENSG00000079246	XRCC5	Smith et al., 2019
ENSG00000137693	YAP1	Heng et al., 2020
ENSG00000065978	YBX1	Boroviak et al., 2018
ENSG00000100811	YY1	Smith et al., 2019; Boroviak et al., 2018
ENSG00000182223	ZAR1	Boroviak et al., 2018
ENSG00000189167	ZAR1L	Boroviak et al., 2018
ENSG00000159885	ZNF222	Boroviak et al., 2018
ENSG00000170684	ZNF296	Boroviak et al., 2018
ENSG00000171970	ZNF57	Boroviak et al., 2018
ENSG00000196812	ZSCAN16	Boroviak et al., 2018
ENSG00000204532	ZSCAN5C	Boroviak et al., 2018
