# Supplementary material for: Isoform-resolved transcriptome of the human preimplantation embryo
Source: Nat Commun. 2023 Oct 30;14:6902. doi: 10.1038/s41467-023-42558-y (PMC10616205; doi:10.1038/s41467-023-42558-y)
Supplement: Supplementary file 11 — Supplementary Data 8 [file 41467_2023_42558_MOESM11_ESM.xlsx]

## Sheet: Isoform clusters
Gene ID	Transcript ID	Isoform cluster
ENSG00000008282	ENST00000011473	Down shift 8C
ENSG00000008282	TALONT000606060	Up shift 8C
ENSG00000017797	TALONT000467331	Up peak 8C
ENSG00000031698	ENST00000234677	Down peak 8C
ENSG00000031698	ENST00000482384	Up peak 8C
ENSG00000058056	TALONT000499333	Up shift 8C
ENSG00000058262	TALONT000410641	Up peak 8C
ENSG00000063978	ENST00000314289	Down peak 8C
ENSG00000064995	ENST00000420584	Up peak 8C
ENSG00000069974	ENST00000569493	Down shift 8C
ENSG00000069974	TALONT000290312	Up shift 8C
ENSG00000072134	ENST00000582969	Down shift 8C
ENSG00000080802	ENST00000361528	Down shift 8C
ENSG00000080824	TALONT000448295	Down shift 8C
ENSG00000084073	ENST00000372759	Down peak 8C
ENSG00000084733	TALONT000548758	Up peak 8C
ENSG00000086598	ENST00000262225	Down peak 8C
ENSG00000088986	ENST00000242577	Down peak 8C
ENSG00000088986	ENST00000392508	Up peak 8C
ENSG00000089902	ENST00000262241	Down peak 8C
ENSG00000089902	TALONT000453531	Up peak 8C
ENSG00000091317	ENST00000205636	Down peak 8C
ENSG00000091317	TALONT000301912	Up peak 8C
ENSG00000092203	ENST00000457430	Down shift 8C
ENSG00000092203	ENST00000494242	Up shift 8C
ENSG00000095139	TALONT000515503	Down shift 8C
ENSG00000099194	TALONT000678516	Up peak 8C
ENSG00000099194	TALONT000678518	Up shift 8C
ENSG00000100348	TALONT000245656	Down shift 8C
ENSG00000100744	TALONT000442234	Down shift 8C
ENSG00000100804	ENST00000361611	Down peak 8C
ENSG00000101911	ENST00000380668	Down peak 8C
ENSG00000101911	TALONT000516101	Up peak 8C
ENSG00000103995	ENST00000560322	Down shift 8C
ENSG00000103995	TALONT000263739	Up peak 8C
ENSG00000104331	ENST00000262644	Down peak 8C
ENSG00000104331	TALONT000466165	Up shift 8C
ENSG00000104824	TALONT000337980	Up peak 8C
ENSG00000106153	ENST00000395422	Down peak 8C
ENSG00000106153	TALONT000564634	Up peak 8C
ENSG00000106524	ENST00000306999	Down peak 8C
ENSG00000106682	TALONT000570842	Up peak 8C
ENSG00000108590	ENST00000575197	Up shift 8C
ENSG00000108774	TALONT000347007	Up peak 8C
ENSG00000108960	ENST00000577038	Up shift 8C
ENSG00000109445	ENST00000262990	Down shift 8C
ENSG00000109445	ENST00000514826	Up shift 8C
ENSG00000109536	ENST00000226798	Up shift 8C
ENSG00000109536	TALONT000411898	Down shift 8C
ENSG00000111229	ENST00000228825	Down peak 8C
ENSG00000111605	TALONT000604995	Up peak 8C
ENSG00000111790	ENST00000327214	Down shift 8C
ENSG00000113575	TALONT000549460	Down peak 8C
ENSG00000113593	ENST00000261308	Down peak 8C
ENSG00000113732	ENST00000265093	Up shift 8C
ENSG00000113732	TALONT000656179	Down peak 8C
ENSG00000115128	TALONT000546639	Up shift 8C
ENSG00000115484	ENST00000394440	Down peak 8C
ENSG00000115484	ENST00000461370	Up peak 8C
ENSG00000116752	ENST00000369541	Down peak 8C
ENSG00000117133	ENST00000370654	Down peak 8C
ENSG00000117133	TALONT000400951	Up peak 8C
ENSG00000117394	ENST00000426263	Down peak 8C
ENSG00000118579	ENST00000499786	Down shift 8C
ENSG00000118579	TALONT000245514	Up shift 8C
ENSG00000119285	ENST00000483073	Up peak 8C
ENSG00000120306	ENST00000261811	Down peak 8C
ENSG00000120306	ENST00000644078	Up peak 8C
ENSG00000120333	ENST00000367677	Up shift 8C
ENSG00000120333	ENST00000476371	Down shift 8C
ENSG00000120688	TALONT000248498	Down shift 8C
ENSG00000120688	TALONT000248560	Up shift 8C
ENSG00000121690	ENST00000241051	Down peak 8C
ENSG00000122565	ENST00000396386	Down peak 8C
ENSG00000122565	TALONT000546121	Up shift 8C
ENSG00000123130	ENST00000336430	Down shift 8C
ENSG00000123130	ENST00000492081	Up peak 8C
ENSG00000123353	ENST00000243045	Down shift 8C
ENSG00000123353	ENST00000552672	Down shift 8C
ENSG00000123353	TALONT000599831	Up shift 8C
ENSG00000123739	ENST00000502772	Down peak 8C
ENSG00000123739	ENST00000507961	Up shift 8C
ENSG00000124172	ENST00000243997	Down peak 8C
ENSG00000124172	ENST00000395663	Up peak 8C
ENSG00000124172	TALONT000301789	Up peak 8C
ENSG00000124226	ENST00000244061	Down shift 8C
ENSG00000124767	ENST00000373365	Down peak 8C
ENSG00000124802	ENST00000379715	Down shift 8C
ENSG00000124802	ENST00000507463	Up peak 8C
ENSG00000125144	ENST00000444837	Up shift 8C
ENSG00000125868	TALONT000246672	Down peak 8C
ENSG00000125977	TALONT000255908	Up peak 8C
ENSG00000125977	TALONT000255921	Down peak 8C
ENSG00000127423	ENST00000374298	Down peak 8C
ENSG00000127423	ENST00000538789	Up shift 8C
ENSG00000128463	ENST00000249209	Up peak 8C
ENSG00000128463	ENST00000267750	Down peak 8C
ENSG00000129194	ENST00000250055	Down shift 8C
ENSG00000129194	ENST00000538513	Up shift 8C
ENSG00000129696	TALONT000456974	Up peak 8C
ENSG00000130147	ENST00000392011	Down shift 8C
ENSG00000130147	ENST00000484097	Up shift 8C
ENSG00000130349	ENST00000311381	Down shift 8C
ENSG00000131495	ENST00000252102	Down peak 8C
ENSG00000131931	ENST00000254250	Down shift 8C
ENSG00000131931	ENST00000345117	Up shift 8C
ENSG00000132002	ENST00000254322	Down peak 8C
ENSG00000132002	TALONT000301826	Up peak 8C
ENSG00000132423	ENST00000254759	Down peak 8C
ENSG00000132423	ENST00000369240	Up peak 8C
ENSG00000133639	ENST00000256015	Up shift 8C
ENSG00000133639	ENST00000552315	Down shift 8C
ENSG00000133983	ENST00000557612	Up peak 8C
ENSG00000134748	TALONT000372801	Up peak 8C
ENSG00000134748	TALONT000373278	Down shift 8C
ENSG00000135002	ENST00000476087	Up peak 8C
ENSG00000135070	ENST00000375991	Down peak 8C
ENSG00000135334	TALONT000428841	Down shift 8C
ENSG00000135334	TALONT000428936	Up shift 8C
ENSG00000135535	ENST00000310786	Down shift 8C
ENSG00000136986	ENST00000259512	Down peak 8C
ENSG00000136986	TALONT000507553	Up peak 8C
ENSG00000137168	TALONT000355173	Down shift 8C
ENSG00000138326	ENST00000613865	Up shift 8C
ENSG00000138326	ENST00000645440	Down shift 8C
ENSG00000138381	ENST00000260952	Down peak 8C
ENSG00000138686	ENST00000502444	Up shift 8C
ENSG00000139668	ENST00000298125	Down shift 8C
ENSG00000139668	ENST00000612477	Up shift 8C
ENSG00000139714	ENST00000355329	Down shift 8C
ENSG00000139714	ENST00000542364	Up peak 8C
ENSG00000140319	ENST00000267884	Down shift 8C
ENSG00000140992	ENST00000464702	Up peak 8C
ENSG00000141030	ENST00000268717	Down shift 8C
ENSG00000141378	ENST00000393038	Up shift 8C
ENSG00000141378	TALONT000377145	Down shift 8C
ENSG00000141378	TALONT000377160	Down shift 8C
ENSG00000141946	ENST00000269834	Up peak 8C
ENSG00000142512	TALONT000461060	Down shift 8C
ENSG00000142634	ENST00000375980	Down shift 8C
ENSG00000142634	TALONT000261936	Up shift 8C
ENSG00000143420	ENST00000362052	Up shift 8C
ENSG00000143420	ENST00000513281	Down shift 8C
ENSG00000143429	ENST00000608018	Down peak 8C
ENSG00000143727	ENST00000272065	Down shift 8C
ENSG00000143753	TALONT000633727	Up peak 8C
ENSG00000143891	ENST00000272252	Down peak 8C
ENSG00000143933	ENST00000456319	Up shift 8C
ENSG00000143947	ENST00000404735	Up shift 8C
ENSG00000143947	TALONT000585913	Down shift 8C
ENSG00000144597	ENST00000449565	Down shift 8C
ENSG00000144744	ENST00000361055	Down peak 8C
ENSG00000145817	TALONT000571316	Up shift 8C
ENSG00000146574	ENST00000316731	Up shift 8C
ENSG00000148248	ENST00000371989	Down peak 8C
ENSG00000148835	TALONT000679620	Up peak 8C
ENSG00000148943	TALONT000278465	Up peak 8C
ENSG00000148943	TALONT000279322	Down shift 8C
ENSG00000148943	TALONT000279716	Up peak 8C
ENSG00000149308	TALONT000497889	Down shift 8C
ENSG00000149308	TALONT000498152	Up peak 8C
ENSG00000149658	ENST00000370334	Up peak 8C
ENSG00000150779	ENST00000541231	Up shift 8C
ENSG00000151287	ENST00000376029	Up shift 8C
ENSG00000151287	ENST00000376032	Down shift 8C
ENSG00000152291	ENST00000377386	Down peak 8C
ENSG00000152291	TALONT000607002	Up peak 8C
ENSG00000152464	ENST00000378202	Up shift 8C
ENSG00000152484	ENST00000620323	Up shift 8C
ENSG00000152484	TALONT000230907	Down shift 8C
ENSG00000153046	ENST00000397588	Down peak 8C
ENSG00000156384	ENST00000369727	Down peak 8C
ENSG00000156531	TALONT000554627	Down shift 8C
ENSG00000156603	ENST00000431606	Down shift 8C
ENSG00000156603	TALONT000314499	Up shift 8C
ENSG00000156875	TALONT000416696	Up shift 8C
ENSG00000156973	ENST00000287600	Down peak 8C
ENSG00000156973	ENST00000477748	Up peak 8C
ENSG00000159596	ENST00000372025	Down peak 8C
ENSG00000161547	ENST00000359995	Up peak 8C
ENSG00000162244	ENST00000294189	Up shift 8C
ENSG00000162702	ENST00000294740	Down shift 8C
ENSG00000162852	ENST00000366511	Up peak 8C
ENSG00000163041	ENST00000666609	Down shift 8C
ENSG00000163479	ENST00000295702	Down peak 8C
ENSG00000163584	ENST00000463836	Down peak 8C
ENSG00000163584	ENST00000475836	Up shift 8C
ENSG00000163602	ENST00000676841	Down shift 8C
ENSG00000164828	ENST00000483996	Up shift 8C
ENSG00000164898	ENST00000481123	Up shift 8C
ENSG00000165264	ENST00000366466	Up shift 8C
ENSG00000165264	ENST00000379847	Down shift 8C
ENSG00000165264	TALONT000530707	Up peak 8C
ENSG00000165264	TALONT000530712	Down shift 8C
ENSG00000165527	ENST00000298316	Down peak 8C
ENSG00000165527	TALONT000329219	Up peak 8C
ENSG00000165732	ENST00000354185	Up shift 8C
ENSG00000166900	ENST00000530498	Up shift 8C
ENSG00000167397	ENST00000354895	Up shift 8C
ENSG00000167397	ENST00000394975	Down peak 8C
ENSG00000167862	ENST00000301585	Down peak 8C
ENSG00000167862	ENST00000583772	Up shift 8C
ENSG00000167977	ENST00000301738	Down peak 8C
ENSG00000168101	ENST00000304301	Down peak 8C
ENSG00000168101	TALONT000379084	Up peak 8C
ENSG00000168374	ENST00000303436	Down peak 8C
ENSG00000169021	TALONT000318583	Up shift 8C
ENSG00000169021	TALONT000318594	Down shift 8C
ENSG00000169504	ENST00000374379	Down peak 8C
ENSG00000169504	TALONT000287499	Up peak 8C
ENSG00000169599	ENST00000410022	Down peak 8C
ENSG00000169599	TALONT000597690	Up shift 8C
ENSG00000170088	ENST00000306480	Up shift 8C
ENSG00000170088	ENST00000505095	Down peak 8C
ENSG00000171202	ENST00000528105	Up shift 8C
ENSG00000171241	ENST00000564272	Up shift 8C
ENSG00000171503	ENST00000510353	Down shift 8C
ENSG00000171928	ENST00000581733	Down shift 8C
ENSG00000172062	ENST00000380707	Up shift 8C
ENSG00000172062	ENST00000503079	Down shift 8C
ENSG00000173418	ENST00000334982	Down peak 8C
ENSG00000173812	TALONT000339720	Down shift 8C
ENSG00000173812	TALONT000340924	Up shift 8C
ENSG00000173926	TALONT000497437	Up peak 8C
ENSG00000174695	ENST00000502346	Down peak 8C
ENSG00000174695	ENST00000504622	Up shift 8C
ENSG00000174917	ENST00000309324	Down peak 8C
ENSG00000174917	ENST00000587950	Up peak 8C
ENSG00000175768	TALONT000536830	Down shift 8C
ENSG00000176302	ENST00000317011	Down shift 8C
ENSG00000176302	TALONT000516808	Up shift 8C
ENSG00000176624	ENST00000406189	Down peak 8C
ENSG00000176624	TALONT000485616	Up peak 8C
ENSG00000178127	ENST00000318388	Down peak 8C
ENSG00000178397	ENST00000313324	Down peak 8C
ENSG00000178397	TALONT000530930	Up peak 8C
ENSG00000178913	ENST00000313368	Down shift 8C
ENSG00000181817	ENST00000315732	Down peak 8C
ENSG00000181817	TALONT000328976	Up peak 8C
ENSG00000183155	ENST00000367262	Down shift 8C
ENSG00000183336	ENST00000330978	Up shift 8C
ENSG00000183336	TALONT000394013	Up peak 8C
ENSG00000184402	TALONT000307226	Up peak 8C
ENSG00000185651	TALONT000228365	Up shift 8C
ENSG00000185651	TALONT000228581	Down shift 8C
ENSG00000187514	ENST00000409115	Up shift 8C
ENSG00000187514	ENST00000468027	Down shift 8C
ENSG00000188229	ENST00000340384	Down shift 8C
ENSG00000188229	TALONT000583713	Up shift 8C
ENSG00000196230	ENST00000330914	Up peak 8C
ENSG00000196470	ENST00000394725	Down peak 8C
ENSG00000196976	TALONT000564487	Down shift 8C
ENSG00000197579	ENST00000360538	Up shift 8C
ENSG00000197780	ENST00000338366	Down shift 8C
ENSG00000197798	ENST00000527247	Up peak 8C
ENSG00000198042	ENST00000360128	Down peak 8C
ENSG00000198042	ENST00000518389	Up peak 8C
ENSG00000198492	ENST00000373812	Down peak 8C
ENSG00000198492	TALONT000309923	Up shift 8C
ENSG00000198492	TALONT000309925	Up shift 8C
ENSG00000198856	ENST00000361564	Down peak 8C
ENSG00000198856	ENST00000613215	Up peak 8C
ENSG00000198900	TALONT000266269	Down shift 8C
ENSG00000198938	ENST00000362079	Down peak 8C
ENSG00000198938	TALONT000507702	Up peak 8C
ENSG00000204315	ENST00000375156	Down shift 8C
ENSG00000204315	TALONT000350624	Up shift 8C
ENSG00000204568	ENST00000259873	Down peak 8C
ENSG00000204568	TALONT000347295	Up peak 8C
ENSG00000204899	ENST00000377818	Down shift 8C
ENSG00000204899	TALONT000271031	Up shift 8C
ENSG00000205534	TALONT000394041	Down peak 8C
ENSG00000205534	TALONT000394048	Up peak 8C
ENSG00000205571	ENST00000508258	Up peak 8C
ENSG00000205571	ENST00000614240	Down shift 8C
ENSG00000205707	ENST00000555151	Up shift 8C
ENSG00000205777	ENST00000381700	Up shift 8C
ENSG00000205777	ENST00000381709	Down shift 8C
ENSG00000205857	ENST00000640040	Up shift 8C
ENSG00000213465	ENST00000246747	Down peak 8C
ENSG00000213551	ENST00000372950	Up shift 8C
ENSG00000213551	TALONT000672607	Down shift 8C
ENSG00000214087	ENST00000571082	Up peak 8C
ENSG00000214253	ENST00000223136	Down peak 8C
ENSG00000214253	ENST00000474120	Up shift 8C
ENSG00000214736	ENST00000398881	Up shift 8C
ENSG00000215472	TALONT000484861	Up shift 8C
ENSG00000215472	TALONT000484869	Up shift 8C
ENSG00000225611	ENST00000432377	Up peak 8C
ENSG00000225611	TALONT000312279	Down peak 8C
ENSG00000226763	TALONT000349425	Up peak 8C
ENSG00000226763	TALONT000349426	Down peak 8C
ENSG00000227500	TALONT000231564	Up shift 8C
ENSG00000227515	TALONT000673632	Up peak 8C
ENSG00000232423	ENST00000376189	Down peak 8C
ENSG00000232423	ENST00000415464	Up peak 8C
ENSG00000234442	ENST00000439926	Down shift 8C
ENSG00000234442	ENST00000638412	Up shift 8C
ENSG00000235034	TALONT000460021	Up shift 8C
ENSG00000239620	ENST00000465482	Up peak 8C
ENSG00000240356	ENST00000391616	Up shift 8C
ENSG00000242259	ENST00000399568	Down shift 8C
ENSG00000243147	TALONT000551964	Up peak 8C
ENSG00000244687	ENST00000371674	Down peak 8C
ENSG00000249532	ENST00000510655	Down shift 8C
ENSG00000251503	TALONT000246056	Down shift 8C
ENSG00000260342	ENST00000567078	Down shift 8C
ENSG00000260342	TALONT000385782	Up shift 8C
ENSG00000265354	ENST00000580018	Down peak 8C
ENSG00000265992	TALONT000346902	Up shift 8C
ENSG00000266412	ENST00000581486	Down shift 8C
ENSG00000266472	ENST00000581066	Up peak 8C
ENSG00000266472	ENST00000614145	Down peak 8C
ENSG00000267228	TALONT000482876	Down shift 8C
ENSG00000267228	TALONT000483239	Up shift 8C
ENSG00000267321	ENST00000592381	Down shift 8C
ENSG00000267321	ENST00000665667	Up shift 8C
ENSG00000267855	ENST00000301457	Down peak 8C
ENSG00000267855	TALONT000248822	Up shift 8C
ENSG00000269466	TALONT000419810	Up peak 8C
ENSG00000270757	TALONT000651969	Down shift 8C
ENSG00000272994	ENST00000610036	Down shift 8C
ENSG00000272994	TALONT000622280	Up shift 8C
ENSG00000273611	ENST00000617429	Down shift 8C
ENSG00000273611	ENST00000619730	Up shift 8C
ENSG00000273899	ENST00000438329	Down peak 8C
ENSG00000275004	TALONT000230615	Down shift 8C
ENSG00000275004	TALONT000231058	Up shift 8C
ENSG00000277862	ENST00000611860	Down peak 8C
ENSG00000277862	TALONT000255440	Up peak 8C
ENSG00000283755	ENST00000640559	Down shift 8C
ENSG00000285292	TALONT000638413	Up shift 8C
ENSG00000285292	TALONT000638598	Down shift 8C
ENSG00000286001	TALONT000415263	Up peak 8C
ENSG00000287097	ENST00000656833	Up peak 8C
TALONG000053065	TALONT000223420	Down shift 8C
TALONG000054116	TALONT000234676	Down peak 8C
TALONG000061532	TALONT000307236	Up shift 8C
TALONG000061532	TALONT000307267	Down shift 8C
TALONG000062349	TALONT000314240	Up shift 8C
TALONG000064775	TALONT000345355	Down shift 8C
TALONG000079791	TALONT000492455	Down peak 8C
TALONG000079791	TALONT000492491	Up peak 8C
TALONG000081643	TALONT000511605	Down shift 8C
TALONG000081643	TALONT000511906	Up shift 8C
TALONG000081787	TALONT000512595	Down peak 8C
TALONG000081787	TALONT000512607	Up peak 8C
TALONG000085956	TALONT000549719	Up peak 8C
TALONG000085956	TALONT000549720	Down peak 8C
TALONG000090346	TALONT000598818	Down shift 8C

## Sheet: Cluster-RBP correlation
# Average correlation between SFs and isoform clusters (Spearman R)
Gene ID	Gene name	Up peak 8C	Down peak 8C	Up shift 8C	Down shift 8C
ENSG00000003756	RBM5	0.234584	-0.108344	0.254612	-0.259759
ENSG00000004487	KDM1A	0.0994047	0.0273203	0.0803812	-0.124041
ENSG00000004534	RBM6	0.169608	-0.0256794	0.220378	-0.236885
ENSG00000005075	POLR2J	-0.125318	0.00697649	0.0139703	-0.0223805
ENSG00000005436	GCFC2	0.217261	-0.0962286	0.411427	-0.427795
ENSG00000007392	LUC7L	0.283618	-0.157727	0.446212	-0.451433
ENSG00000011243	AKAP8L	0.0828532	0.0673886	0.0528751	-0.067274
ENSG00000011304	PTBP1	0.106625	0.0441232	0.25045	-0.304098
ENSG00000013441	CLK1	0.372949	-0.295117	0.417161	-0.368212
ENSG00000021776	AQR	0.223121	-0.0915182	0.265355	-0.27936
ENSG00000023734	STRAP	0.244285	-0.181663	0.494767	-0.530845
ENSG00000033030	ZCCHC8	0.232868	-0.133304	0.306568	-0.345877
ENSG00000039123	MTREX	0.164407	-0.00878943	0.34313	-0.370833
ENSG00000046647	GEMIN8	-0.157113	0.306187	-0.155154	0.0918586
ENSG00000047315	POLR2B	0.257681	-0.105956	0.437617	-0.456156
ENSG00000048740	CELF2	-0.198916	0.130674	-0.462285	0.535019
ENSG00000051596	THOC3	0.0203477	-0.0448746	0.057305	-0.0534891
ENSG00000054118	THRAP3	0.294629	-0.192023	0.31697	-0.293586
ENSG00000060339	CCAR1	0.118216	0.0340456	0.299115	-0.341986
ENSG00000060688	SNRNP40	0.0197676	0.00826893	0.265135	-0.299552
ENSG00000061936	SFSWAP	0.18952	-0.119706	0.0789329	-0.0533961
ENSG00000063244	U2AF2	-0.112493	0.184289	-0.257028	0.224779
ENSG00000064607	SUGP2	-0.0318298	0.159532	-0.0954643	0.0728506
ENSG00000064703	DDX20	0.130946	-0.013919	0.156616	-0.182861
ENSG00000065526	SPEN	0.0564393	0.0754069	0.206508	-0.240906
ENSG00000065883	CDK13	0.095951	0.0129017	0.221703	-0.298935
ENSG00000065978	YBX1	0.254205	-0.142784	0.51598	-0.525995
ENSG00000066044	ELAVL1	-0.197143	0.20866	-0.320061	0.230454
ENSG00000067596	DHX8	0.190513	-0.207337	0.00997381	0.0725377
ENSG00000068394	GPKOW	-0.0302936	0.130167	-0.126393	0.131382
ENSG00000070495	JMJD6	0.0984981	0.0321665	0.229675	-0.297652
ENSG00000070756	PABPC1	0.151704	-0.0389896	0.431185	-0.488627
ENSG00000071626	DAZAP1	0.158923	-0.0227128	0.315331	-0.332491
ENSG00000071894	CPSF1	-0.00197859	0.152231	0.10008	-0.174881
ENSG00000074201	CLNS1A	0.0507283	0.0879021	0.31819	-0.38007
ENSG00000075292	ZNF638	0.0885917	0.00518731	0.110751	-0.12939
ENSG00000075856	SART3	-0.0928209	0.204755	-0.0950784	0.0649152
ENSG00000076053	RBM7	0.340229	-0.267599	0.533047	-0.516064
ENSG00000076650	GPATCH1	-0.142621	0.172663	-0.281501	0.284488
ENSG00000076770	MBNL3	0.153499	-0.0519466	0.379471	-0.418747
ENSG00000076924	XAB2	0.0236496	0.0869989	-0.0736002	0.0405714
ENSG00000077312	SNRPA	-0.182643	0.2684	0.0376378	-0.101359
ENSG00000078328	RBFOX1	-0.249284	0.193817	-0.497393	0.515544
ENSG00000079134	THOC1	0.0723658	0.0287547	0.288502	-0.316343
ENSG00000079785	DDX1	0.0700768	0.0415363	0.301102	-0.352443
ENSG00000082516	GEMIN5	-0.277963	0.208319	-0.545671	0.582027
ENSG00000083896	YTHDC1	0.0565531	0.0670429	0.163036	-0.185711
ENSG00000084072	PPIE	0.284003	-0.192176	0.503068	-0.512595
ENSG00000084093	REST	0.204419	-0.10738	0.366748	-0.368385
ENSG00000084463	WBP11	0.311792	-0.321173	0.158537	-0.0721919
ENSG00000085872	CHERP	0.0644608	0.0763922	0.030247	-0.0475446
ENSG00000086589	RBM22	-0.0866597	0.104247	-0.269416	0.325529
ENSG00000087087	SRRT	0.423261	-0.33045	0.52645	-0.506228
ENSG00000087302	RTRAF	-0.12891	0.0385484	-0.0915003	0.126315
ENSG00000087365	SF3B2	0.135721	-0.0219981	0.240059	-0.307927
ENSG00000088247	KHSRP	-0.00634165	0.160278	-0.000754368	-0.0459052
ENSG00000089280	FUS	0.286238	-0.14355	0.44426	-0.458401
ENSG00000089682	RBM41	-0.238086	0.329636	-0.0970384	0.0314407
ENSG00000090060	PAPOLA	0.377016	-0.367368	0.589118	-0.58414
ENSG00000090097	PCBP4	0.0514784	0.0639047	0.0125406	-0.0314494
ENSG00000090470	PDCD7	-0.118628	0.234219	0.02915	-0.10568
ENSG00000092199	HNRNPC	0.390586	-0.274344	0.537766	-0.518299
ENSG00000092208	GEMIN2	-0.345286	0.309481	-0.242448	0.200996
ENSG00000095485	CWF19L1	0.189762	-0.0314011	0.306885	-0.322096
ENSG00000096063	SRPK1	0.124634	-0.214542	-0.0968853	0.167443
ENSG00000096401	CDC5L	-0.150237	0.163975	-0.381375	0.436488
ENSG00000096746	HNRNPH3	0.122308	0.0275247	0.304136	-0.344343
ENSG00000099622	CIRBP	0.0685286	0.0720093	0.134326	-0.170004
ENSG00000099783	HNRNPM	0.224736	-0.136513	0.443937	-0.494037
ENSG00000099817	POLR2E	0.326906	-0.213916	0.506249	-0.51842
ENSG00000099995	SF3A1	-0.150598	0.281193	-0.199026	0.154628
ENSG00000100028	SNRPD3	0.283441	-0.300474	0.493475	-0.449946
ENSG00000100056	ESS2	0.0408786	0.0898394	-0.0909754	0.0953301
ENSG00000100109	TFIP11	0.342889	-0.265583	0.30275	-0.253296
ENSG00000100138	SNU13	0.365141	-0.344394	0.568315	-0.584378
ENSG00000100142	POLR2F	0.324568	-0.331368	0.537992	-0.516941
ENSG00000100201	DDX17	0.151939	-0.0049348	0.348897	-0.391146
ENSG00000100220	RTCB	0.154323	-0.0255516	0.350778	-0.399323
ENSG00000100296	THOC5	0.321391	-0.202788	0.499278	-0.489453
ENSG00000100319	ZMAT5	0.422175	-0.324347	0.554988	-0.528608
ENSG00000100320	RBFOX2	-0.201478	0.334252	-0.108681	0.0245201
ENSG00000100410	PHF5A	0.32735	-0.254145	0.422015	-0.397464
ENSG00000100461	RBM23	0.206008	-0.099663	0.261647	-0.318808
ENSG00000100462	PRMT5	0.0339625	0.124496	0.197231	-0.244678
ENSG00000100603	SNW1	-0.044606	-0.0228124	-0.153103	0.215813
ENSG00000100650	SRSF5	0.449087	-0.42043	0.53792	-0.49248
ENSG00000100813	ACIN1	-0.00850596	0.120766	-0.00556437	-0.0130099
ENSG00000100836	PABPN1	0.306076	-0.200227	0.431984	-0.410394
ENSG00000100941	PNN	0.230193	-0.221623	0.0220878	0.0565474
ENSG00000101138	CSTF1	-0.335914	0.301062	-0.52724	0.545812
ENSG00000101161	PRPF6	-0.144107	0.152418	-0.296299	0.299224
ENSG00000101343	CRNKL1	0.0495593	0.0541252	-0.0353927	0.0273964
ENSG00000101452	DHX35	-0.055524	0.188992	0.0373272	-0.103263
ENSG00000101489	CELF4	0.00349399	0.0465633	-0.0268776	0.00605645
ENSG00000101574	METTL4	0.285583	-0.161856	0.458341	-0.447781
ENSG00000101811	CSTF2	-0.115383	0.21846	-0.113053	0.0574027
ENSG00000102081	FMR1	0.0645513	0.0418957	0.169132	-0.215966
ENSG00000102103	PQBP1	0.438035	-0.366773	0.564695	-0.533543
ENSG00000102241	HTATSF1	0.229135	-0.170871	0.0882881	-0.0599323
ENSG00000102317	RBM3	0.258549	-0.128271	0.489977	-0.529857
ENSG00000102978	POLR2C	0.311348	-0.270635	0.264333	-0.255528
ENSG00000103005	USB1	-0.0192422	0.0593833	-0.237418	0.243402
ENSG00000103067	ESRP2	0.0882498	0.0321212	0.303626	-0.364182
ENSG00000104413	ESRP1	-0.168408	0.267179	-0.204725	0.114483
ENSG00000104824	HNRNPL	0.349832	-0.226278	0.452399	-0.476259
ENSG00000104852	SNRNP70	0.151596	-0.016706	0.143532	-0.166487
ENSG00000104859	CLASRP	0.00443384	0.108625	0.0109659	-0.04727
ENSG00000104897	SF3A2	-0.109974	0.247532	-0.0897368	0.0127865
ENSG00000104957	CCDC130	-0.0995842	0.230716	-0.128401	0.0916358
ENSG00000105227	PRX	0.254607	-0.200156	0.2312	-0.171221
ENSG00000105248	YJU2	0.165718	-0.00104625	0.25676	-0.291122
ENSG00000105258	POLR2I	0.284617	-0.243546	0.554401	-0.571501
ENSG00000105298	CACTIN	0.352854	-0.250995	0.344719	-0.323698
ENSG00000105323	HNRNPUL1	0.0204627	0.143486	0.0144807	-0.0487125
ENSG00000105568	PPP2R1A	0.0736743	0.031901	0.104749	-0.177166
ENSG00000105618	PRPF31	0.224331	-0.0965243	0.377809	-0.391934
ENSG00000105705	SUGP1	0.176317	-0.0435216	0.188463	-0.19766
ENSG00000106245	BUD31	0.409332	-0.348961	0.593357	-0.555191
ENSG00000106344	RBM28	0.246996	-0.111904	0.30314	-0.315564
ENSG00000106355	LSM5	0.177496	-0.0888554	0.481955	-0.513835
ENSG00000107105	ELAVL2	-0.190617	0.165609	-0.447128	0.480459
ENSG00000107290	SETX	0.142288	-0.0638351	-0.0304639	0.0756823
ENSG00000108349	CASC3	-0.267581	0.377117	-0.313887	0.232308
ENSG00000108561	C1QBP	0.238889	-0.219341	0.519084	-0.558041
ENSG00000108654	DDX5	0.370922	-0.262525	0.508703	-0.513803
ENSG00000108848	LUC7L3	0.197759	-0.131006	0.219414	-0.210216
ENSG00000108883	EFTUD2	0.0668578	0.0414738	0.139642	-0.232169
ENSG00000109111	SUPT6H	0.322758	-0.19792	0.285278	-0.245544
ENSG00000109536	FRG1	0.254987	-0.336628	0.39578	-0.349515
ENSG00000109606	DHX15	0.282305	-0.133946	0.479084	-0.501551
ENSG00000109819	PPARGC1A	-0.178703	0.0710619	-0.415387	0.479191
ENSG00000109917	ZPR1	-0.0732144	0.218716	0.113022	-0.180586
ENSG00000109971	HSPA8	0.180013	-0.100209	0.40701	-0.419714
ENSG00000110063	DCPS	-0.197839	0.290423	-0.31445	0.277381
ENSG00000110107	PRPF19	-0.0403177	0.124343	-0.142806	0.119864
ENSG00000110700	RPS13	0.29771	-0.294864	0.530389	-0.534774
ENSG00000110713	NUP98	0.245803	-0.124306	0.349736	-0.373272
ENSG00000110844	PRPF40B	0.0443818	0.0694204	0.128248	-0.1723
ENSG00000111196	MAGOHB	0.176333	-0.0709328	0.444324	-0.475729
ENSG00000111786	SRSF9	0.291033	-0.220583	0.539685	-0.563107
ENSG00000112081	SRSF3	0.375429	-0.291053	0.557347	-0.556667
ENSG00000112183	RBM24	0.309265	-0.213364	0.431355	-0.409413
ENSG00000112531	QKI	-0.142185	0.244582	-0.223802	0.16165
ENSG00000112739	PRPF4B	0.313232	-0.166369	0.457229	-0.471099
ENSG00000113141	IK	0.191121	-0.164787	0.156363	-0.125155
ENSG00000113240	CLK4	0.367655	-0.24919	0.428609	-0.401196
ENSG00000113391	FAM172A	0.0419916	0.0424586	-0.00337811	0.0284296
ENSG00000113575	PPP2CA	-0.0492128	-0.0620373	0.0835744	-0.0883033
ENSG00000113593	PPWD1	0.26249	-0.294082	0.119898	-0.012778
ENSG00000113649	TCERG1	-0.037168	0.18188	-0.00606031	-0.0603676
ENSG00000114316	USP4	0.172922	-0.0573032	0.117888	-0.096664
ENSG00000114416	FXR1	0.202841	-0.0733419	0.31089	-0.355444
ENSG00000114503	NCBP2	0.341882	-0.23552	0.536851	-0.549726
ENSG00000115053	NCL	0.232521	-0.112309	0.374264	-0.417697
ENSG00000115128	SF3B6	0.281707	-0.260132	0.545254	-0.534303
ENSG00000115524	SF3B1	0.0159458	0.0926806	-0.061263	0.0326175
ENSG00000115875	SRSF7	0.367979	-0.289696	0.577333	-0.55443
ENSG00000116001	TIA1	0.379536	-0.268573	0.557157	-0.537585
ENSG00000116350	SRSF4	0.0731136	0.0811615	0.203644	-0.250252
ENSG00000116455	WDR77	0.227554	-0.104532	0.473746	-0.50226
ENSG00000116560	SFPQ	0.240613	-0.117466	0.443983	-0.495224
ENSG00000116679	IVNS1ABP	0.251872	-0.110067	0.24857	-0.249685
ENSG00000116752	BCAS2	-0.116531	0.198574	0.145405	-0.233636
ENSG00000116754	SRSF11	-0.0030583	-0.0214247	-0.0968987	0.107832
ENSG00000116830	TTF2	-0.0383589	0.0696553	-0.236486	0.250013
ENSG00000116954	RRAGC	-0.112763	0.2328	-0.0636362	-0.0116584
ENSG00000117360	PRPF3	0.235735	-0.126652	0.311839	-0.335159
ENSG00000117569	PTBP2	-0.0816419	0.150664	-0.225851	0.210323
ENSG00000117592	PRDX6	0.110868	0.0129672	0.277977	-0.36924
ENSG00000117614	SYF2	0.227722	-0.217173	0.435309	-0.436813
ENSG00000117751	PPP1R8	0.263332	-0.159986	0.294228	-0.250856
ENSG00000119203	CPSF3	-0.29093	0.37828	-0.0870631	-0.0177285
ENSG00000119314	PTBP3	0.0414376	0.0775673	0.260748	-0.302411
ENSG00000119707	RBM25	0.371376	-0.2722	0.411762	-0.390057
ENSG00000119953	SMNDC1	0.201749	-0.030465	0.323664	-0.359228
ENSG00000120688	WBP4	-0.151285	0.0757131	-0.0468993	0.0786854
ENSG00000120948	TARDBP	0.141999	-0.0392449	0.230471	-0.284104
ENSG00000121058	COIL	0.201426	-0.0660162	0.357415	-0.381692
ENSG00000121390	PSPC1	0.38112	-0.26821	0.537468	-0.532004
ENSG00000121774	KHDRBS1	0.110032	0.0358642	0.278963	-0.338121
ENSG00000122566	HNRNPA2B1	0.345593	-0.266246	0.503092	-0.545007
ENSG00000122692	SMU1	0.372767	-0.247608	0.470327	-0.476713
ENSG00000122882	ECD	0.145558	-0.00518618	0.282355	-0.310655
ENSG00000122965	RBM19	0.257139	-0.123581	0.338121	-0.325517
ENSG00000123136	DDX39A	0.437871	-0.358256	0.579329	-0.544185
ENSG00000123154	WDR83	0.43049	-0.311805	0.487836	-0.454235
ENSG00000123200	ZC3H13	0.107341	-0.0324773	0.0270035	-0.0170912
ENSG00000124193	SRSF6	0.257426	-0.102911	0.369808	-0.384977
ENSG00000124380	SNRNP27	0.293154	-0.207723	0.542428	-0.563529
ENSG00000124383	MPHOSPH10	0.284563	-0.185135	0.414407	-0.398057
ENSG00000124562	SNRPC	0.35048	-0.297363	0.583957	-0.559447
ENSG00000124942	AHNAK	0.149322	-0.0309869	0.377826	-0.411908
ENSG00000125351	UPF3B	0.271334	-0.222827	0.380976	-0.368793
ENSG00000125352	RNF113A	0.268329	-0.181732	0.289451	-0.259532
ENSG00000125651	GTF2F1	0.301368	-0.175415	0.295818	-0.290813
ENSG00000125676	THOC2	-0.151529	0.0211123	-0.291827	0.347799
ENSG00000125743	SNRPD2	0.309225	-0.278769	0.574852	-0.551345
ENSG00000125755	SYMPK	0.0923465	0.0281408	0.0730602	-0.105049
ENSG00000125835	SNRPB	0.317158	-0.221442	0.556138	-0.562645
ENSG00000125870	SNRPB2	0.177189	-0.285461	0.314171	-0.273222
ENSG00000125944	HNRNPR	0.179453	-0.0313707	0.35494	-0.396626
ENSG00000125970	RALY	0.208957	-0.162366	0.0803551	-0.0866815
ENSG00000126254	RBM42	0.145966	-0.0201026	0.169563	-0.193182
ENSG00000126461	SCAF1	-0.162163	0.255097	-0.187414	0.101554
ENSG00000126653	NSRP1	0.198295	-0.0800369	0.424274	-0.425748
ENSG00000126698	DNAJC8	0.371377	-0.366204	0.567912	-0.569811
ENSG00000126945	HNRNPH2	0.204281	-0.0503105	0.297914	-0.300925
ENSG00000127804	METTL16	0.153931	-0.0192371	0.223506	-0.236965
ENSG00000128534	LSM8	0.0868892	0.025512	0.344973	-0.384509
ENSG00000128563	PRKRIP1	0.250399	-0.180305	0.330184	-0.339694
ENSG00000128739	SNRPN	-0.0685356	0.186197	0.137321	-0.218351
ENSG00000129245	FXR2	0.0529851	0.113548	0.0759248	-0.117525
ENSG00000130332	LSM7	0.0252734	-0.132428	0.152252	-0.135127
ENSG00000130520	LSM4	-0.107552	0.202282	0.203183	-0.270781
ENSG00000130956	HABP4	-0.157244	0.187583	-0.331509	0.348554
ENSG00000131043	AAR2	0.212843	-0.0649922	0.337994	-0.343162
ENSG00000131051	RBM39	0.422745	-0.409846	0.592016	-0.558466
ENSG00000131652	THOC6	-0.28271	0.336923	-0.373724	0.299869
ENSG00000131773	KHDRBS3	-0.171759	0.266056	-0.0490016	-0.0616948
ENSG00000131876	SNRPA1	0.359545	-0.30738	0.578349	-0.584538
ENSG00000131981	LGALS3	-0.122444	0.237597	0.0528446	-0.146339
ENSG00000132463	GRSF1	0.176243	-0.0455478	0.41951	-0.460934
ENSG00000132485	ZRANB2	0.338841	-0.315989	0.557606	-0.55635
ENSG00000132600	PRMT7	0.0628904	0.0741235	0.0477338	-0.0816147
ENSG00000132680	KHDC4	0.341265	-0.218105	0.494081	-0.518043
ENSG00000132792	CTNNBL1	0.445907	-0.363608	0.53315	-0.499653
ENSG00000132819	RBM38	-0.0536522	0.191089	-0.110565	0.0666631
ENSG00000133226	SRRM1	0.150018	-0.215999	0.303783	-0.280041
ENSG00000134186	PRPF38B	0.358419	-0.242861	0.422771	-0.407121
ENSG00000134294	SLC38A2	0.0257693	0.125812	0.184234	-0.243935
ENSG00000134453	RBM17	-0.0752395	-0.040015	-0.180409	0.240809
ENSG00000134597	RBMX2	-0.160923	-0.000761532	-0.366779	0.423865
ENSG00000134748	PRPF38A	0.422115	-0.321343	0.545208	-0.514103
ENSG00000135250	SRPK2	-0.120678	0.233267	-0.164859	0.137459
ENSG00000135316	SYNCRIP	0.188059	-0.0457682	0.424569	-0.463451
ENSG00000135482	ZC3H10	0.173294	-0.105229	0.0887395	-0.0349346
ENSG00000135486	HNRNPA1	0.341187	-0.303284	0.474607	-0.426839
ENSG00000135829	DHX9	0.284464	-0.145584	0.465371	-0.475515
ENSG00000135974	C2orf49	0.360812	-0.306976	0.561366	-0.528977
ENSG00000136450	SRSF1	0.297851	-0.20216	0.48028	-0.500998
ENSG00000136527	TRA2B	0.33986	-0.203009	0.517394	-0.529564
ENSG00000136709	WDR33	-0.260188	0.341983	-0.102634	0.0276113
ENSG00000136819	C9orf78	0.093329	-0.0446215	0.0802118	-0.0830449
ENSG00000136875	PRPF4	0.0606627	0.0834853	0.126432	-0.146956
ENSG00000136937	NCBP1	0.0425917	0.0757636	0.116546	-0.197063
ENSG00000137168	PPIL1	-0.152719	0.253391	0.0144105	-0.0835146
ENSG00000137574	TGS1	0.200922	-0.172375	0.0193285	0.0648854
ENSG00000137656	BUD13	-0.143992	0.233448	-0.271403	0.235759
ENSG00000137948	BRDT	0.386563	-0.365615	0.450667	-0.363743
ENSG00000138231	DBR1	0.467033	-0.395577	0.536609	-0.475162
ENSG00000138398	PPIG	0.113391	-0.24223	-0.034198	0.139998
ENSG00000138433	CIR1	-0.178866	0.0661594	-0.379203	0.42131
ENSG00000138668	HNRNPD	0.242724	-0.121987	0.498632	-0.524191
ENSG00000139168	ZCRB1	-0.169721	0.0341405	-0.105435	0.117259
ENSG00000139218	SCAF11	0.194693	-0.14219	0.468887	-0.490633
ENSG00000139343	SNRPF	0.0754184	-0.197669	0.189982	-0.155097
ENSG00000139644	TMBIM6	0.240823	-0.328387	0.395559	-0.345384
ENSG00000139767	SRRM4	-0.0548547	0.0669438	-0.260338	0.312503
ENSG00000139793	MBNL2	-0.136075	0.146725	-0.318327	0.381276
ENSG00000139797	RNF113B	0.354635	-0.257784	0.430555	-0.421247
ENSG00000139910	NOVA1	0.11926	-0.0429129	-0.00797366	0.0448508
ENSG00000140259	MFAP1	0.385329	-0.281295	0.454958	-0.413642
ENSG00000140829	DHX38	0.13135	-0.0117004	0.0390217	-0.0547526
ENSG00000140830	TXNL4B	0.332622	-0.318816	0.2655	-0.167777
ENSG00000140939	NOL3	0.133358	-0.0161998	0.138824	-0.158998
ENSG00000141543	EIF4A3	0.427009	-0.383458	0.551739	-0.496181
ENSG00000141759	TXNL4A	0.134858	-0.0223702	0.421075	-0.452676
ENSG00000142252	GEMIN7	0.266357	-0.165478	0.522959	-0.516001
ENSG00000143294	PRCC	0.0830848	0.0311479	0.0747624	-0.151191
ENSG00000143368	SF3B4	-0.145578	0.277143	-0.178764	0.123095
ENSG00000143889	HNRNPLL	0.262939	-0.125374	0.441215	-0.468456
ENSG00000143977	SNRPG	0.166746	-0.2317	0.398649	-0.404778
ENSG00000144028	SNRNP200	0.00789709	0.133725	0.0979625	-0.17515
ENSG00000144231	POLR2D	0.11082	0.000250324	0.333372	-0.366873
ENSG00000145216	FIP1L1	-0.257547	0.346773	-0.238943	0.153821
ENSG00000145388	METTL14	0.0149609	0.0924448	-0.0586806	0.0178349
ENSG00000145675	PIK3R1	-0.152711	0.105563	-0.443363	0.485522
ENSG00000145833	DDX46	0.175852	-0.0356704	0.276911	-0.285554
ENSG00000146007	ZMAT2	0.236475	-0.0969894	0.196859	-0.176701
ENSG00000146457	WTAP	0.358993	-0.27269	0.530855	-0.530573
ENSG00000146963	LUC7L2	0.287376	-0.148585	0.470404	-0.486316
ENSG00000147140	NONO	0.273941	-0.143761	0.490412	-0.513867
ENSG00000147274	RBMX	0.392296	-0.313048	0.508792	-0.476882
ENSG00000147669	POLR2K	0.0578607	-0.0467103	0.330958	-0.353837
ENSG00000149187	CELF1	-0.0591438	0.196948	-0.107162	0.0654445
ENSG00000149532	CPSF7	0.106639	0.0184814	0.0672506	-0.0602452
ENSG00000149743	TRPT1	-0.0754652	0.201329	0.0755452	-0.132478
ENSG00000150316	CWC15	0.354257	-0.327663	0.579028	-0.545079
ENSG00000150459	SAP18	0.395365	-0.362208	0.595241	-0.563746
ENSG00000152147	GEMIN6	0.28102	-0.194311	0.509618	-0.521414
ENSG00000152404	CWF19L2	-0.103774	0.169021	-0.238341	0.197829
ENSG00000152601	MBNL1	0.155365	-0.0185929	0.119899	-0.105084
ENSG00000153006	SREK1IP1	-0.0846436	0.0850458	-0.0626719	0.0253215
ENSG00000153015	CWC27	0.00606303	0.0984643	0.125027	-0.155474
ENSG00000153187	HNRNPU	0.35161	-0.238348	0.518007	-0.5422
ENSG00000153914	SREK1	-0.242557	0.21081	-0.482865	0.511074
ENSG00000154548	SRSF12	0.0155131	-0.0524726	-0.09745	0.107759
ENSG00000154743	TSEN2	-0.213387	0.337068	-0.0716279	0.0109199
ENSG00000155966	AFF2	-0.280586	0.266699	-0.481863	0.482826
ENSG00000157540	DYRK1A	-0.153214	0.220706	-0.309758	0.272385
ENSG00000158941	CCAR2	0.120951	0.0129572	0.188516	-0.231723
ENSG00000159140	SON	0.137309	-0.240897	0.269066	-0.21211
ENSG00000159409	CELF3	-0.106666	0.134191	-0.258072	0.266066
ENSG00000160201	U2AF1	0.264004	-0.188647	0.515752	-0.507642
ENSG00000160208	RRP1B	0.182673	-0.0580895	0.302689	-0.328521
ENSG00000160917	CPSF4	0.10926	-0.00376684	0.214187	-0.25803
ENSG00000161082	CELF5	-0.137907	0.164478	-0.281882	0.298374
ENSG00000161265	U2AF1L4	-0.0728096	0.16058	-0.0397074	-0.0159889
ENSG00000161547	SRSF2	0.350423	-0.223745	0.514438	-0.533167
ENSG00000161847	RAVER1	-0.146995	0.272898	-0.170787	0.119818
ENSG00000161981	SNRNP25	0.381486	-0.299753	0.580668	-0.556755
ENSG00000162374	ELAVL4	0.284835	-0.259379	0.220706	-0.151385
ENSG00000162385	MAGOH	0.090895	-0.217292	-0.00481372	0.0880505
ENSG00000162437	RAVER2	-0.0587001	0.144871	-0.212426	0.203595
ENSG00000162664	ZNF326	0.257441	-0.112702	0.432016	-0.416662
ENSG00000162775	RBM15	0.192486	-0.0628019	0.244479	-0.247083
ENSG00000163156	SCNM1	0.4248	-0.383428	0.597341	-0.556864
ENSG00000163166	IWS1	-0.252826	0.177032	-0.538873	0.556438
ENSG00000163510	CWC22	0.11356	0.0250315	0.16188	-0.147852
ENSG00000163605	PPP4R2	0.188247	-0.0590864	0.227624	-0.231747
ENSG00000163634	THOC7	-0.369096	0.404488	-0.36737	0.292068
ENSG00000163714	U2SURP	0.183479	-0.134815	0.419793	-0.43882
ENSG00000163877	SNIP1	0.198575	-0.0690322	0.116291	-0.0960671
ENSG00000163882	POLR2H	-0.0261208	0.156395	0.164398	-0.229861
ENSG00000164167	LSM6	0.0809485	7.94909e-05	0.337212	-0.3669
ENSG00000164548	TRA2A	0.323165	-0.21391	0.481079	-0.498868
ENSG00000164609	SLU7	0.040918	-0.0615874	-0.201161	0.309081
ENSG00000164610	RP9	-0.186587	0.131392	-0.180649	0.195604
ENSG00000164663	USP49	0.0332283	0.0759515	-0.0350032	0.0304656
ENSG00000164896	FASTK	-0.153693	0.286751	-0.116596	0.0428086
ENSG00000164944	VIRMA	0.0630187	0.0767293	0.171967	-0.218109
ENSG00000164985	PSIP1	-0.355858	0.304279	-0.571253	0.556419
ENSG00000165119	HNRNPK	0.346468	-0.268309	0.545614	-0.549102
ENSG00000165494	PCF11	-0.0893943	0.185267	-0.164712	0.150512
ENSG00000165630	PRPF18	0.392611	-0.287256	0.418028	-0.397003
ENSG00000165819	METTL3	-0.19192	0.322817	0.00256053	-0.093607
ENSG00000165934	CPSF2	-0.252804	0.236945	-0.491584	0.506069
ENSG00000167005	NUDT21	-0.14799	0.245868	-0.094552	0.0120206
ENSG00000167088	SNRPD1	0.213203	-0.274831	0.391343	-0.36096
ENSG00000167258	CDK12	0.00914943	0.117114	-0.0833211	0.078892
ENSG00000167281	RBFOX3	-0.0570981	0.0558817	-0.306081	0.358991
ENSG00000167978	SRRM2	0.252788	-0.160003	0.223616	-0.204196
ENSG00000168002	POLR2G	0.270185	-0.163572	0.536672	-0.54528
ENSG00000168066	SF1	0.192066	-0.0503097	0.359256	-0.400108
ENSG00000168438	CDC40	-0.0352446	0.0762479	-0.238009	0.248197
ENSG00000168566	SNRNP48	0.372383	-0.291177	0.349625	-0.319268
ENSG00000168883	USP39	0.0234738	0.0879256	0.172733	-0.234283
ENSG00000169045	HNRNPH1	0.240406	-0.0993919	0.410415	-0.420754
ENSG00000169217	CD2BP2	0.102386	0.0531502	0.144141	-0.173009
ENSG00000169249	ZRSR2	0.10101	-0.111568	-0.0463803	0.129023
ENSG00000169371	SNUPN	0.383136	-0.278553	0.549509	-0.508388
ENSG00000169564	PCBP1	-0.342665	0.385526	-0.188231	0.0750749
ENSG00000169813	HNRNPF	0.223512	-0.130266	0.394763	-0.459424
ENSG00000169976	SF3B5	0.33715	-0.237191	0.565237	-0.556275
ENSG00000170144	HNRNPA3	0.358533	-0.297205	0.521868	-0.539868
ENSG00000170860	LSM3	0.215127	-0.138896	0.502693	-0.506454
ENSG00000170892	TSEN34	0.176344	-0.0155214	0.29514	-0.336188
ENSG00000171262	FAM98B	-0.147754	0.276938	0.0205339	-0.106994
ENSG00000171566	PLRG1	0.209141	-0.119187	0.415571	-0.425013
ENSG00000171960	PPIH	-0.158106	0.290457	0.0761957	-0.164182
ENSG00000172062	SMN1	0.183163	-0.250543	0.245203	-0.189292
ENSG00000172409	CLP1	0.365199	-0.255911	0.471704	-0.473971
ENSG00000173914	RBM4B	0.138735	-0.0729968	-0.0151672	0.0394036
ENSG00000173933	RBM4	0.211424	-0.0792484	0.235405	-0.267897
ENSG00000174231	PRPF8	0.251597	-0.115714	0.439084	-0.478203
ENSG00000174243	DDX23	0.0938294	0.03782	0.201632	-0.263761
ENSG00000174720	LARP7	-0.361376	0.248811	-0.517146	0.504596
ENSG00000174891	RSRC1	-0.203308	0.131667	-0.0917181	0.0685961
ENSG00000175324	LSM1	0.324197	-0.255944	0.560482	-0.562876
ENSG00000175467	SART1	0.187077	-0.072129	0.247188	-0.279847
ENSG00000176102	CSTF3	0.326155	-0.253686	0.530898	-0.558381
ENSG00000176261	ZBTB8OS	0.217652	-0.104611	0.499176	-0.512811
ENSG00000176444	CLK2	0.0281118	0.128265	0.119791	-0.187412
ENSG00000177613	CSTF2T	0.196478	-0.0382586	0.370528	-0.411978
ENSG00000177700	POLR2L	0.346134	-0.269385	0.578001	-0.545911
ENSG00000177733	HNRNPA0	0.0907673	0.0844166	0.203714	-0.272029
ENSG00000178607	ERN1	-0.0314947	0.112486	-0.124516	0.0956676
ENSG00000179335	CLK3	0.05817	-0.104511	-0.194761	0.226359
ENSG00000179409	GEMIN4	0.104193	0.0370657	0.316902	-0.376325
ENSG00000179950	PUF60	0.234613	-0.112463	0.373363	-0.396192
ENSG00000181222	POLR2A	0.0607411	0.058317	0.0275973	-0.0546007
ENSG00000181817	LSM10	0.289805	-0.188428	0.519437	-0.517189
ENSG00000182004	SNRPE	0.0915	-0.125453	0.309393	-0.327516
ENSG00000182173	TSEN54	0.122545	0.020466	0.341013	-0.404551
ENSG00000182196	ARL6IP4	-0.0216208	0.133583	0.222333	-0.269087
ENSG00000182872	RBM10	0.0412185	0.067377	0.0443564	-0.0950668
ENSG00000183258	DDX41	0.192803	-0.0573564	0.345043	-0.375428
ENSG00000183431	SF3A3	-0.0114743	-0.127616	-0.198665	0.292719
ENSG00000183684	ALYREF	0.302142	-0.177716	0.486979	-0.503055
ENSG00000183808	RBM12B	-0.170292	0.278313	-0.22788	0.188107
ENSG00000184209	SNRNP35	0.392934	-0.29432	0.513899	-0.49076
ENSG00000185246	PRPF39	0.359779	-0.233255	0.487843	-0.482988
ENSG00000185272	RBM11	-0.232165	0.237128	-0.438919	0.423763
ENSG00000185946	RNPC3	-0.12543	0.195982	-0.235508	0.229817
ENSG00000188342	GTF2F2	0.287992	-0.333403	0.394427	-0.377269
ENSG00000188529	SRSF10	0.385698	-0.312218	0.583799	-0.560888
ENSG00000189091	SF3B3	0.122165	0.0450247	0.28618	-0.328634
ENSG00000196504	PRPF40A	-0.155145	0.0622995	-0.329597	0.407474
ENSG00000197111	PCBP2	0.273142	-0.234237	0.509331	-0.520204
ENSG00000197728	RPS26	0.313353	-0.262187	0.57791	-0.549784
ENSG00000197976	AKAP17A	0.245961	-0.0900001	0.334003	-0.348673
ENSG00000198231	DDX42	0.0982016	0.0228841	0.0797188	-0.109226
ENSG00000198258	UBL5	0.275967	-0.31562	0.498151	-0.483587
ENSG00000198563	DDX39B	0.0128296	0.0980091	0.0543193	-0.119099
ENSG00000198783	ZNF830	0.228497	-0.128813	0.110838	-0.0841078
ENSG00000198860	TSEN15	0.109229	-0.00102428	0.378272	-0.45083
ENSG00000204389	HSPA1A	-0.0829762	0.0766123	-0.278007	0.271363
ENSG00000204392	LSM2	0.240853	-0.131621	0.486202	-0.533347
ENSG00000204560	DHX16	0.303166	-0.164973	0.407693	-0.406239
ENSG00000205571	SMN2	0.106778	-0.20763	0.0745397	-0.00435513
ENSG00000205937	RNPS1	0.143026	-0.043662	0.345009	-0.387623
ENSG00000213516	RBMXL1	-0.10431	0.221893	0.0549361	-0.116311
ENSG00000213782	DDX47	0.200455	-0.053973	0.272537	-0.290197
ENSG00000240344	PPIL3	0.314106	-0.230035	0.526955	-0.528602
ENSG00000240682	ISY1	0.314453	-0.202565	0.445906	-0.460618
ENSG00000244462	RBM12	-0.154941	0.280948	-0.0529027	-0.0288829
ENSG00000259956	RBM15B	-0.0898553	0.242194	-0.0604081	-0.00662711
ENSG00000263465	SRSF8	0.26103	-0.142777	0.366382	-0.354522
ENSG00000265241	RBM8A	0.394298	-0.387967	0.603239	-0.569382
ENSG00000270647	TAF15	-0.0412846	0.187703	0.009458	-0.0583918
ENSG00000273559	CWC25	-0.075686	-0.0513404	-0.332839	0.424919
ENSG00000275895	U2AF1L5	0.300152	-0.237158	0.530091	-0.512833

## Sheet: Isoform-RBP network
Gene ID	Transcript ID	Isoform cluster	RBP name	Spearman R	pvalue	padj	HepG2_ENCODE_peak	K562_ENCODE_peak
ENSG00000092199	ENST00000581066	Up peak 8C	HNRNPC	0.79391	5.37719e-17	1.34121e-16	TRUE	TRUE
ENSG00000104824	ENST00000581066	Up peak 8C	HNRNPL	0.781458	3.42102e-16	6.51194e-16	TRUE	TRUE
ENSG00000116001	ENST00000581066	Up peak 8C	TIA1	0.775795	7.63053e-16	1.31415e-15	TRUE	TRUE
ENSG00000153187	ENST00000581066	Up peak 8C	HNRNPU	0.771125	1.45311e-15	2.28496e-15	TRUE	TRUE
ENSG00000082516	ENST00000457430	Down shift 8C	GEMIN5	0.772603	1.88262e-15	2.82162e-15	FALSE	TRUE
ENSG00000082516	TALONT000245656	Down shift 8C	GEMIN5	0.822389	4.63282e-19	2.00457e-18	FALSE	TRUE
ENSG00000082516	ENST00000244061	Down shift 8C	GEMIN5	0.847649	0	0	FALSE	TRUE
ENSG00000082516	TALONT000377145	Down shift 8C	GEMIN5	0.833682	5.528e-20	3.2421e-19	FALSE	TRUE
ENSG00000082516	ENST00000513281	Down shift 8C	GEMIN5	0.752681	1.60637e-14	1.71716e-14	FALSE	TRUE
ENSG00000082516	TALONT000339720	Down shift 8C	GEMIN5	0.774065	0	0	FALSE	TRUE
ENSG00000082516	ENST00000313368	Down shift 8C	GEMIN5	0.832327	7.19395e-20	4.00279e-19	FALSE	TRUE
ENSG00000082516	ENST00000468027	Down shift 8C	GEMIN5	0.798315	0	0	FALSE	TRUE
ENSG00000082516	TALONT000266269	Down shift 8C	GEMIN5	0.781522	5.47155e-16	9.81261e-16	FALSE	TRUE
ENSG00000082516	ENST00000581486	Down shift 8C	GEMIN5	0.763696	6.1241e-15	7.32059e-15	FALSE	TRUE
ENSG00000089280	TALONT000448295	Down shift 8C	FUS	-0.821683	5.26525e-19	2.11585e-18	TRUE	TRUE
ENSG00000089280	TALONT000248498	Down shift 8C	FUS	-0.776478	6.93484e-16	1.20389e-15	TRUE	TRUE
ENSG00000092199	ENST00000582969	Down shift 8C	HNRNPC	-0.772148	2.00201e-15	2.95535e-15	TRUE	TRUE
ENSG00000092199	TALONT000377145	Down shift 8C	HNRNPC	-0.75065	2.06612e-14	2.13499e-14	TRUE	TRUE
ENSG00000092199	ENST00000666609	Down shift 8C	HNRNPC	-0.791244	8.07572e-17	1.86429e-16	TRUE	TRUE
ENSG00000092199	ENST00000379847	Down shift 8C	HNRNPC	-0.751495	0	0	TRUE	FALSE
ENSG00000092199	TALONT000246056	Down shift 8C	HNRNPC	-0.786056	1.75253e-16	3.69223e-16	TRUE	TRUE
ENSG00000092199	TALONT000230615	Down shift 8C	HNRNPC	-0.75616	1.03767e-14	1.15566e-14	TRUE	TRUE
ENSG00000099783	TALONT000448295	Down shift 8C	HNRNPM	-0.793224	5.97304e-17	1.45635e-16	TRUE	TRUE
ENSG00000099783	TALONT000355173	Down shift 8C	HNRNPM	-0.750939	1.99373e-14	2.08097e-14	TRUE	TRUE
ENSG00000104824	TALONT000248498	Down shift 8C	HNRNPL	-0.762769	4.43353e-15	5.62618e-15	TRUE	TRUE
ENSG00000104824	ENST00000268717	Down shift 8C	HNRNPL	-0.763091	4.25033e-15	5.42542e-15	TRUE	TRUE
ENSG00000104824	TALONT000246056	Down shift 8C	HNRNPL	-0.758362	7.84008e-15	9.09785e-15	TRUE	FALSE
ENSG00000104824	TALONT000230615	Down shift 8C	HNRNPL	-0.770238	1.63931e-15	2.5229e-15	TRUE	TRUE
ENSG00000111786	ENST00000582969	Down shift 8C	SRSF9	-0.841928	1.97067e-20	1.42545e-19	TRUE	FALSE
ENSG00000111786	TALONT000448295	Down shift 8C	SRSF9	-0.763506	4.02525e-15	5.16852e-15	TRUE	FALSE
ENSG00000111786	TALONT000377145	Down shift 8C	SRSF9	-0.804101	1.07312e-17	2.98767e-17	TRUE	FALSE
ENSG00000111786	ENST00000513281	Down shift 8C	SRSF9	-0.771178	1.44254e-15	2.2849e-15	TRUE	FALSE
ENSG00000111786	ENST00000666609	Down shift 8C	SRSF9	-0.770942	1.48973e-15	2.32569e-15	TRUE	FALSE
ENSG00000111786	ENST00000313368	Down shift 8C	SRSF9	-0.788852	1.15738e-16	2.53689e-16	TRUE	FALSE
ENSG00000111786	ENST00000468027	Down shift 8C	SRSF9	-0.832778	0	0	TRUE	FALSE
ENSG00000114416	TALONT000248498	Down shift 8C	FXR1	-0.779982	4.2263e-16	7.77209e-16	FALSE	TRUE
ENSG00000114503	ENST00000582969	Down shift 8C	NCBP2	-0.821461	9.67667e-19	3.55905e-18	TRUE	TRUE
ENSG00000114503	TALONT000448295	Down shift 8C	NCBP2	-0.816359	1.357e-18	4.70485e-18	TRUE	TRUE
ENSG00000114503	TALONT000411898	Down shift 8C	NCBP2	-0.782358	3.00523e-16	5.98157e-16	TRUE	TRUE
ENSG00000114503	ENST00000268717	Down shift 8C	NCBP2	-0.83317	6.10785e-20	3.4879e-19	TRUE	FALSE
ENSG00000114503	TALONT000377145	Down shift 8C	NCBP2	-0.769383	1.84061e-15	2.79309e-15	TRUE	TRUE
ENSG00000114503	ENST00000666609	Down shift 8C	NCBP2	-0.77304	1.11781e-15	1.816e-15	TRUE	TRUE
ENSG00000114503	ENST00000313368	Down shift 8C	NCBP2	-0.822906	4.21705e-19	1.90646e-18	TRUE	TRUE
ENSG00000114503	ENST00000468027	Down shift 8C	NCBP2	-0.838331	0	0	TRUE	TRUE
ENSG00000114503	TALONT000230615	Down shift 8C	NCBP2	-0.800869	1.80723e-17	4.90211e-17	FALSE	TRUE
ENSG00000115875	ENST00000457430	Down shift 8C	SRSF7	-0.752607	2.4789e-14	2.51366e-14	TRUE	TRUE
ENSG00000115875	ENST00000243045	Down shift 8C	SRSF7	-0.782976	0	0	FALSE	TRUE
ENSG00000115875	ENST00000244061	Down shift 8C	SRSF7	-0.844996	0	0	TRUE	TRUE
ENSG00000115875	ENST00000298125	Down shift 8C	SRSF7	-0.769555	4.47146e-15	5.64132e-15	TRUE	TRUE
ENSG00000115875	TALONT000377145	Down shift 8C	SRSF7	-0.760263	6.13985e-15	7.32059e-15	TRUE	TRUE
ENSG00000115875	ENST00000666609	Down shift 8C	SRSF7	-0.756842	9.51721e-15	1.07564e-14	TRUE	TRUE
ENSG00000115875	ENST00000313368	Down shift 8C	SRSF7	-0.775686	7.74672e-16	1.32365e-15	TRUE	TRUE
ENSG00000116001	ENST00000582969	Down shift 8C	TIA1	-0.801913	2.57654e-17	6.8184e-17	TRUE	TRUE
ENSG00000116001	TALONT000448295	Down shift 8C	TIA1	-0.817391	1.13222e-18	4.02774e-18	TRUE	TRUE
ENSG00000116001	TALONT000411898	Down shift 8C	TIA1	-0.801371	1.66782e-17	4.58123e-17	TRUE	TRUE
ENSG00000116001	ENST00000268717	Down shift 8C	TIA1	-0.783805	2.43668e-16	4.98829e-16	TRUE	TRUE
ENSG00000116001	ENST00000666609	Down shift 8C	TIA1	-0.826342	2.2399e-19	1.08013e-18	TRUE	TRUE
ENSG00000116001	ENST00000379847	Down shift 8C	TIA1	-0.75116	2.95921e-14	2.98673e-14	TRUE	TRUE
ENSG00000116001	ENST00000313368	Down shift 8C	TIA1	-0.781983	3.1723e-16	6.09194e-16	TRUE	TRUE
ENSG00000116001	ENST00000468027	Down shift 8C	TIA1	-0.834373	4.82909e-20	2.99404e-19	TRUE	TRUE
ENSG00000116001	TALONT000246056	Down shift 8C	TIA1	-0.829111	1.33172e-19	6.88056e-19	TRUE	FALSE
ENSG00000116001	TALONT000230615	Down shift 8C	TIA1	-0.79629	3.72091e-17	9.61234e-17	FALSE	TRUE
ENSG00000116560	ENST00000011473	Down shift 8C	SFPQ	-0.782099	3.11951e-16	6.07102e-16	TRUE	FALSE
ENSG00000116560	TALONT000448295	Down shift 8C	SFPQ	-0.827272	1.88294e-19	9.28632e-19	TRUE	FALSE
ENSG00000116560	ENST00000666609	Down shift 8C	SFPQ	-0.763867	3.83899e-15	4.9587e-15	TRUE	FALSE
ENSG00000116560	ENST00000468027	Down shift 8C	SFPQ	-0.777897	5.68107e-16	1.01049e-15	TRUE	FALSE
ENSG00000116560	TALONT000266269	Down shift 8C	SFPQ	-0.757278	1.38822e-14	1.51379e-14	TRUE	FALSE
ENSG00000116560	TALONT000230615	Down shift 8C	SFPQ	-0.771972	1.29428e-15	2.08043e-15	TRUE	FALSE
ENSG00000119953	TALONT000448295	Down shift 8C	SMNDC1	-0.767715	2.30356e-15	3.31042e-15	TRUE	TRUE
ENSG00000121774	TALONT000448295	Down shift 8C	KHDRBS1	-0.779698	4.40118e-16	8.02568e-16	FALSE	TRUE
ENSG00000125651	TALONT000248498	Down shift 8C	GTF2F1	-0.759057	7.17183e-15	8.41236e-15	TRUE	TRUE
ENSG00000132463	TALONT000448295	Down shift 8C	GRSF1	-0.877723	2.20971e-24	1.91803e-23	TRUE	FALSE
ENSG00000132463	ENST00000666609	Down shift 8C	GRSF1	-0.765504	3.09275e-15	4.11735e-15	TRUE	FALSE
ENSG00000132463	ENST00000468027	Down shift 8C	GRSF1	-0.765265	3.19247e-15	4.20388e-15	TRUE	FALSE
ENSG00000132485	ENST00000244061	Down shift 8C	ZRANB2	-0.765334	0	0	FALSE	TRUE
ENSG00000136450	TALONT000448295	Down shift 8C	SRSF1	-0.79307	6.11573e-17	1.47457e-16	TRUE	TRUE
ENSG00000147140	ENST00000569493	Down shift 8C	NONO	-0.765569	3.06653e-15	4.10764e-15	FALSE	TRUE
ENSG00000147140	TALONT000448295	Down shift 8C	NONO	-0.834186	5.00904e-20	3.01934e-19	FALSE	TRUE
ENSG00000147140	TALONT000355173	Down shift 8C	NONO	-0.781338	3.48071e-16	6.56774e-16	FALSE	TRUE
ENSG00000147140	TALONT000377145	Down shift 8C	NONO	-0.769205	1.88541e-15	2.82162e-15	FALSE	TRUE
ENSG00000147140	ENST00000666609	Down shift 8C	NONO	-0.793355	5.85444e-17	1.44365e-16	FALSE	TRUE
ENSG00000147140	ENST00000468027	Down shift 8C	NONO	-0.797081	3.28901e-17	8.59897e-17	FALSE	TRUE
ENSG00000147140	TALONT000246056	Down shift 8C	NONO	-0.83717	2.77573e-20	1.82525e-19	FALSE	TRUE
ENSG00000153187	ENST00000011473	Down shift 8C	HNRNPU	-0.792113	7.07689e-17	1.66922e-16	TRUE	TRUE
ENSG00000153187	ENST00000582969	Down shift 8C	HNRNPU	-0.809971	6.97367e-18	2.07299e-17	TRUE	TRUE
ENSG00000153187	TALONT000448295	Down shift 8C	HNRNPU	-0.840054	1.55074e-20	1.16038e-19	TRUE	TRUE
ENSG00000153187	ENST00000457430	Down shift 8C	HNRNPU	-0.766024	4.522e-15	5.6721e-15	TRUE	TRUE
ENSG00000153187	TALONT000248498	Down shift 8C	HNRNPU	-0.795687	4.08672e-17	1.04332e-16	TRUE	TRUE
ENSG00000153187	TALONT000377145	Down shift 8C	HNRNPU	-0.767994	2.21906e-15	3.23179e-15	TRUE	TRUE
ENSG00000153187	ENST00000666609	Down shift 8C	HNRNPU	-0.804418	1.01915e-17	2.90994e-17	TRUE	TRUE
ENSG00000153187	ENST00000379847	Down shift 8C	HNRNPU	-0.757959	0	0	TRUE	TRUE
ENSG00000153187	ENST00000313368	Down shift 8C	HNRNPU	-0.813951	2.06134e-18	6.88171e-18	TRUE	TRUE
ENSG00000153187	ENST00000468027	Down shift 8C	HNRNPU	-0.814822	0	0	TRUE	TRUE
ENSG00000153187	TALONT000266269	Down shift 8C	HNRNPU	-0.762828	6.85128e-15	8.08005e-15	TRUE	TRUE
ENSG00000153187	TALONT000230615	Down shift 8C	HNRNPU	-0.842156	1.00729e-20	7.80653e-20	TRUE	TRUE
ENSG00000160201	TALONT000377145	Down shift 8C	U2AF1	-0.756907	9.4383e-15	1.07231e-14	TRUE	TRUE
ENSG00000164548	ENST00000011473	Down shift 8C	TRA2A	-0.784013	2.36372e-16	4.88503e-16	TRUE	TRUE
ENSG00000164548	ENST00000268717	Down shift 8C	TRA2A	-0.759744	6.56508e-15	7.78482e-15	FALSE	TRUE
ENSG00000164548	TALONT000230615	Down shift 8C	TRA2A	-0.766353	2.7633e-15	3.86863e-15	FALSE	TRUE
ENSG00000165119	ENST00000457430	Down shift 8C	HNRNPK	-0.811336	5.55408e-18	1.70483e-17	TRUE	FALSE
ENSG00000165119	TALONT000377145	Down shift 8C	HNRNPK	-0.82018	6.89958e-19	2.67359e-18	TRUE	TRUE
ENSG00000165119	ENST00000313368	Down shift 8C	HNRNPK	-0.757328	8.94667e-15	1.0218e-14	FALSE	TRUE
ENSG00000165119	ENST00000468027	Down shift 8C	HNRNPK	-0.818185	0	0	TRUE	TRUE
ENSG00000165119	TALONT000230615	Down shift 8C	HNRNPK	-0.761981	4.91355e-15	6.0928e-15	FALSE	TRUE
ENSG00000168002	ENST00000582969	Down shift 8C	POLR2G	-0.752875	2.3989e-14	2.44395e-14	TRUE	FALSE
ENSG00000168002	TALONT000448295	Down shift 8C	POLR2G	-0.828352	1.53712e-19	7.75711e-19	TRUE	FALSE
ENSG00000168002	TALONT000377145	Down shift 8C	POLR2G	-0.806793	6.90195e-18	2.07299e-17	TRUE	FALSE
ENSG00000168002	ENST00000666609	Down shift 8C	POLR2G	-0.804594	9.90325e-18	2.86534e-17	TRUE	FALSE
ENSG00000168002	ENST00000313368	Down shift 8C	POLR2G	-0.816321	1.36592e-18	4.70485e-18	TRUE	FALSE
ENSG00000168002	ENST00000468027	Down shift 8C	POLR2G	-0.837258	2.72703e-20	1.82525e-19	TRUE	FALSE
ENSG00000174231	TALONT000448295	Down shift 8C	PRPF8	-0.853282	9.19617e-22	7.391e-21	TRUE	TRUE
ENSG00000174231	TALONT000248498	Down shift 8C	PRPF8	-0.822057	4.91985e-19	2.01436e-18	TRUE	TRUE
ENSG00000174231	ENST00000666609	Down shift 8C	PRPF8	-0.765255	3.1965e-15	4.20388e-15	TRUE	TRUE
ENSG00000174231	ENST00000313368	Down shift 8C	PRPF8	-0.760296	6.11366e-15	7.32059e-15	TRUE	TRUE
ENSG00000174231	ENST00000468027	Down shift 8C	PRPF8	-0.756269	1.02347e-14	1.15074e-14	TRUE	TRUE
ENSG00000174231	TALONT000246056	Down shift 8C	PRPF8	-0.836002	3.50209e-20	2.23515e-19	TRUE	TRUE
ENSG00000174231	TALONT000230615	Down shift 8C	PRPF8	-0.798801	2.51004e-17	6.72442e-17	TRUE	TRUE
ENSG00000174720	TALONT000448295	Down shift 8C	LARP7	0.784086	2.33892e-16	4.88025e-16	TRUE	TRUE
ENSG00000174720	ENST00000666609	Down shift 8C	LARP7	0.783345	2.60491e-16	5.23394e-16	FALSE	TRUE
ENSG00000174720	ENST00000468027	Down shift 8C	LARP7	0.761292	0	0	TRUE	TRUE
ENSG00000177613	TALONT000448295	Down shift 8C	CSTF2T	-0.783467	2.55912e-16	5.18999e-16	TRUE	TRUE
ENSG00000197111	ENST00000244061	Down shift 8C	PCBP2	-0.780853	0	0	TRUE	FALSE
ENSG00000082516	ENST00000367677	Up shift 8C	GEMIN5	-0.754991	1.20283e-14	1.3317e-14	FALSE	TRUE
ENSG00000082516	ENST00000502444	Up shift 8C	GEMIN5	-0.765745	4.69014e-15	5.84919e-15	FALSE	TRUE
ENSG00000082516	ENST00000393038	Up shift 8C	GEMIN5	-0.809969	4.06321e-18	1.29664e-17	FALSE	TRUE
ENSG00000082516	ENST00000362052	Up shift 8C	GEMIN5	-0.808076	5.57803e-18	1.70483e-17	FALSE	TRUE
ENSG00000082516	TALONT000309925	Up shift 8C	GEMIN5	-0.769151	1.8991e-15	2.82263e-15	FALSE	TRUE
ENSG00000082516	TALONT000484869	Up shift 8C	GEMIN5	-0.812798	4.34448e-18	1.36631e-17	FALSE	TRUE
ENSG00000089280	TALONT000484861	Up shift 8C	FUS	0.78286	4.52282e-16	8.17877e-16	TRUE	TRUE
ENSG00000092199	ENST00000226798	Up shift 8C	HNRNPC	0.809638	0	0	TRUE	TRUE
ENSG00000092199	TALONT000248560	Up shift 8C	HNRNPC	0.791306	7.99949e-17	1.86429e-16	TRUE	FALSE
ENSG00000092199	ENST00000502444	Up shift 8C	HNRNPC	0.754019	2.08321e-14	2.14245e-14	TRUE	FALSE
ENSG00000092199	ENST00000378202	Up shift 8C	HNRNPC	0.752821	1.57847e-14	1.69568e-14	TRUE	TRUE
ENSG00000092199	ENST00000354895	Up shift 8C	HNRNPC	0.769913	2.70307e-15	3.80887e-15	TRUE	TRUE
ENSG00000092199	ENST00000474120	Up shift 8C	HNRNPC	0.776251	2.91811e-15	4.00069e-15	TRUE	TRUE
ENSG00000092199	TALONT000484861	Up shift 8C	HNRNPC	0.762233	7.39666e-15	8.62944e-15	TRUE	FALSE
ENSG00000092199	TALONT000484869	Up shift 8C	HNRNPC	0.764062	5.84011e-15	7.11969e-15	TRUE	FALSE
ENSG00000099783	ENST00000393038	Up shift 8C	HNRNPM	0.767158	2.4818e-15	3.5431e-15	TRUE	TRUE
ENSG00000099783	ENST00000409115	Up shift 8C	HNRNPM	0.75198	1.7525e-14	1.86418e-14	TRUE	TRUE
ENSG00000099783	TALONT000484861	Up shift 8C	HNRNPM	0.833784	9.8827e-20	5.36136e-19	TRUE	TRUE
ENSG00000100836	TALONT000484861	Up shift 8C	PABPN1	0.768601	3.21934e-15	4.20842e-15	TRUE	FALSE
ENSG00000104824	TALONT000248560	Up shift 8C	HNRNPL	0.77669	6.73243e-16	1.17818e-15	TRUE	TRUE
ENSG00000111786	TALONT000290312	Up shift 8C	SRSF9	0.76608	2.86549e-15	3.96836e-15	TRUE	FALSE
ENSG00000111786	ENST00000393038	Up shift 8C	SRSF9	0.7507	2.05343e-14	2.13203e-14	TRUE	FALSE
ENSG00000111786	ENST00000362052	Up shift 8C	SRSF9	0.786901	1.54697e-16	3.32368e-16	TRUE	FALSE
ENSG00000111786	TALONT000309925	Up shift 8C	SRSF9	0.765908	2.93138e-15	4.00069e-15	TRUE	FALSE
ENSG00000111786	TALONT000484861	Up shift 8C	SRSF9	0.813551	3.82462e-18	1.23872e-17	TRUE	FALSE
ENSG00000111786	TALONT000484869	Up shift 8C	SRSF9	0.833133	1.12005e-19	5.92805e-19	TRUE	FALSE
ENSG00000114503	TALONT000290312	Up shift 8C	NCBP2	0.761444	5.26922e-15	6.4967e-15	TRUE	FALSE
ENSG00000114503	ENST00000226798	Up shift 8C	NCBP2	0.814791	0	0	TRUE	TRUE
ENSG00000114503	ENST00000393038	Up shift 8C	NCBP2	0.767098	2.50175e-15	3.54823e-15	TRUE	TRUE
ENSG00000114503	ENST00000378202	Up shift 8C	NCBP2	0.777273	6.203e-16	1.09435e-15	TRUE	FALSE
ENSG00000114503	ENST00000409115	Up shift 8C	NCBP2	0.793379	0	0	TRUE	TRUE
ENSG00000114503	TALONT000309925	Up shift 8C	NCBP2	0.7731	1.10861e-15	1.816e-15	TRUE	TRUE
ENSG00000114503	TALONT000484861	Up shift 8C	NCBP2	0.756785	1.47677e-14	1.6023e-14	TRUE	TRUE
ENSG00000114503	TALONT000484869	Up shift 8C	NCBP2	0.750774	3.10182e-14	3.11618e-14	TRUE	TRUE
ENSG00000114503	TALONT000638413	Up shift 8C	NCBP2	0.830004	6.61556e-19	2.61014e-18	TRUE	TRUE
ENSG00000115875	ENST00000494242	Up shift 8C	SRSF7	0.816086	2.47983e-18	8.15338e-18	TRUE	TRUE
ENSG00000115875	ENST00000226798	Up shift 8C	SRSF7	0.77857	0	0	FALSE	TRUE
ENSG00000115875	ENST00000613865	Up shift 8C	SRSF7	0.765633	3.04057e-15	4.09816e-15	TRUE	TRUE
ENSG00000115875	ENST00000502444	Up shift 8C	SRSF7	0.807351	1.07391e-17	2.98767e-17	FALSE	TRUE
ENSG00000115875	ENST00000362052	Up shift 8C	SRSF7	0.786591	1.61962e-16	3.44566e-16	TRUE	TRUE
ENSG00000115875	ENST00000620323	Up shift 8C	SRSF7	0.764948	8.13705e-15	9.39223e-15	FALSE	TRUE
ENSG00000115875	ENST00000483996	Up shift 8C	SRSF7	0.756154	1.0385e-14	1.15566e-14	TRUE	TRUE
ENSG00000115875	ENST00000354895	Up shift 8C	SRSF7	0.761263	8.37647e-15	9.61742e-15	TRUE	TRUE
ENSG00000115875	TALONT000484869	Up shift 8C	SRSF7	0.825455	4.71121e-19	2.00457e-18	TRUE	TRUE
ENSG00000116001	ENST00000226798	Up shift 8C	TIA1	0.855639	5.39882e-22	4.50593e-21	TRUE	TRUE
ENSG00000116001	TALONT000245514	Up shift 8C	TIA1	0.777814	9.20903e-16	1.5372e-15	TRUE	TRUE
ENSG00000116001	TALONT000248560	Up shift 8C	TIA1	0.804976	9.30462e-18	2.72852e-17	TRUE	TRUE
ENSG00000116001	ENST00000484097	Up shift 8C	TIA1	0.75652	4.21445e-12	4.21445e-12	TRUE	FALSE
ENSG00000116001	ENST00000483996	Up shift 8C	TIA1	0.770276	1.63085e-15	2.5229e-15	TRUE	TRUE
ENSG00000116001	ENST00000354895	Up shift 8C	TIA1	0.775148	1.33082e-15	2.12344e-15	TRUE	TRUE
ENSG00000116001	ENST00000409115	Up shift 8C	TIA1	0.76122	5.42462e-15	6.65052e-15	TRUE	TRUE
ENSG00000116001	TALONT000309925	Up shift 8C	TIA1	0.791164	8.17369e-17	1.86704e-16	TRUE	TRUE
ENSG00000116001	TALONT000484869	Up shift 8C	TIA1	0.763821	6.0254e-15	7.30453e-15	TRUE	TRUE
ENSG00000116001	TALONT000638413	Up shift 8C	TIA1	0.802518	6.6699e-17	1.59052e-16	TRUE	TRUE
ENSG00000116560	ENST00000409115	Up shift 8C	SFPQ	0.825565	2.58766e-19	1.2207e-18	TRUE	FALSE
ENSG00000119953	ENST00000409115	Up shift 8C	SMNDC1	0.765856	2.95198e-15	4.00362e-15	TRUE	TRUE
ENSG00000121774	ENST00000409115	Up shift 8C	KHDRBS1	0.751288	1.90949e-14	2.01145e-14	FALSE	TRUE
ENSG00000132463	ENST00000409115	Up shift 8C	GRSF1	0.782296	3.03213e-16	5.98157e-16	TRUE	FALSE
ENSG00000132485	TALONT000484869	Up shift 8C	ZRANB2	0.79397	8.82462e-17	1.99473e-16	FALSE	TRUE
ENSG00000136450	TALONT000484861	Up shift 8C	SRSF1	0.81757	1.91833e-18	6.50434e-18	TRUE	TRUE
ENSG00000147140	ENST00000393038	Up shift 8C	NONO	0.781278	3.51087e-16	6.56774e-16	FALSE	TRUE
ENSG00000147140	ENST00000409115	Up shift 8C	NONO	0.788779	1.17008e-16	2.53908e-16	FALSE	TRUE
ENSG00000147140	TALONT000638413	Up shift 8C	NONO	0.764969	1.26903e-14	1.39081e-14	FALSE	TRUE
ENSG00000153187	ENST00000226798	Up shift 8C	HNRNPU	0.812847	0	0	FALSE	TRUE
ENSG00000153187	TALONT000248560	Up shift 8C	HNRNPU	0.768383	2.10606e-15	3.08794e-15	TRUE	TRUE
ENSG00000153187	ENST00000393038	Up shift 8C	HNRNPU	0.769705	1.76202e-15	2.69266e-15	TRUE	TRUE
ENSG00000153187	ENST00000354895	Up shift 8C	HNRNPU	0.778564	8.29542e-16	1.39543e-15	TRUE	TRUE
ENSG00000153187	ENST00000409115	Up shift 8C	HNRNPU	0.817166	0	0	TRUE	TRUE
ENSG00000153187	TALONT000484861	Up shift 8C	HNRNPU	0.79365	9.26219e-17	2.05091e-16	TRUE	TRUE
ENSG00000160201	TALONT000290312	Up shift 8C	U2AF1	0.775221	8.26625e-16	1.39543e-15	TRUE	FALSE
ENSG00000160201	TALONT000484869	Up shift 8C	U2AF1	0.776392	1.1214e-15	1.816e-15	TRUE	TRUE
ENSG00000164548	ENST00000378202	Up shift 8C	TRA2A	0.754721	1.24436e-14	1.37069e-14	TRUE	TRUE
ENSG00000165119	ENST00000226798	Up shift 8C	HNRNPK	0.787023	0	0	FALSE	TRUE
ENSG00000165119	TALONT000248560	Up shift 8C	HNRNPK	0.751388	1.88615e-14	1.99655e-14	TRUE	FALSE
ENSG00000165119	ENST00000393038	Up shift 8C	HNRNPK	0.794897	4.61833e-17	1.16532e-16	TRUE	TRUE
ENSG00000165119	ENST00000362052	Up shift 8C	HNRNPK	0.750139	2.20033e-14	2.25223e-14	TRUE	TRUE
ENSG00000165119	ENST00000354895	Up shift 8C	HNRNPK	0.785413	3.13343e-16	6.07102e-16	TRUE	TRUE
ENSG00000165119	TALONT000484861	Up shift 8C	HNRNPK	0.825866	4.36986e-19	1.93522e-18	TRUE	TRUE
ENSG00000165119	TALONT000484869	Up shift 8C	HNRNPK	0.820967	1.05652e-18	3.82109e-18	TRUE	TRUE
ENSG00000168002	ENST00000393038	Up shift 8C	POLR2G	0.822154	4.8344e-19	2.01436e-18	TRUE	FALSE
ENSG00000168002	ENST00000362052	Up shift 8C	POLR2G	0.790447	9.10941e-17	2.03788e-16	TRUE	FALSE
ENSG00000168002	ENST00000483996	Up shift 8C	POLR2G	0.767833	2.26759e-15	3.28044e-15	TRUE	FALSE
ENSG00000168002	ENST00000360538	Up shift 8C	POLR2G	0.764887	3.35597e-15	4.36076e-15	TRUE	FALSE
ENSG00000168002	TALONT000484861	Up shift 8C	POLR2G	0.827905	3.00169e-19	1.38589e-18	TRUE	FALSE
ENSG00000168002	TALONT000484869	Up shift 8C	POLR2G	0.82251	8.02455e-19	3.00229e-18	TRUE	FALSE
ENSG00000174231	ENST00000226798	Up shift 8C	PRPF8	0.766065	2.87112e-15	3.96836e-15	TRUE	TRUE
ENSG00000174231	ENST00000409115	Up shift 8C	PRPF8	0.83732	2.69358e-20	1.82525e-19	TRUE	TRUE
ENSG00000174231	TALONT000484861	Up shift 8C	PRPF8	0.75437	1.99467e-14	2.08097e-14	TRUE	TRUE
ENSG00000174720	ENST00000354895	Up shift 8C	LARP7	-0.756311	1.56692e-14	1.69165e-14	TRUE	FALSE
ENSG00000174720	TALONT000484861	Up shift 8C	LARP7	-0.823044	7.29027e-19	2.77542e-18	TRUE	TRUE
ENSG00000177613	ENST00000226798	Up shift 8C	CSTF2T	0.774102	9.65364e-16	1.59912e-15	FALSE	TRUE
ENSG00000183431	ENST00000409115	Up shift 8C	SF3A3	-0.774775	0	0	TRUE	FALSE
ENSG00000197111	TALONT000484861	Up shift 8C	PCBP2	0.784515	3.5673e-16	6.61627e-16	TRUE	FALSE
ENSG00000092199	TALONT000549460	Down peak 8C	HNRNPC	-0.793903	0	0	TRUE	TRUE
ENSG00000132485	ENST00000580018	Down peak 8C	ZRANB2	-0.790541	0	0	FALSE	TRUE
