# Supplementary material for: Isoform-resolved transcriptome of the human preimplantation embryo
Source: Nat Commun. 2023 Oct 30;14:6902. doi: 10.1038/s41467-023-42558-y (PMC10616205; doi:10.1038/s41467-023-42558-y)
Supplement: Supplementary file 12 — Supplementary Data 9 [file 41467_2023_42558_MOESM12_ESM.xlsx]

## Sheet: SupplementaryData9
Gene ID	Gene	Primer pair	Forward primer	Reverse primer
NOVELG000067783	G1	p1	GGCTGGATTTCCCTAAAGCTGA	CAGGCAAGTGGAACTGACCA
		p2	CTCATGTTCCTACATGGGCTTCT	AGGCAAGTGGAACTGACCAA
NOVELG000084291	G2	p1	TGACCCTCAGTTGTGTGACG	CTCAGAGGCCTGACAATCCTG
		p2	GGCTTCCACCCAAGAACAGA	TATAGGTGCAGGCTTGGGCT
NOVELG000070644	G3	p1	TGCTTTCCCGTTCCCATTCT	GCCAACCAGTCTCTTGGTCA
		p2	GCCTAGACCACACCCCATC	TCAGAGTATGCAGCGAGCC
NOVELG000059671	G4	p1	GTAGTTCTGCCTGCATTCGT	AGTGAAATTGGTGCTGTTCCAG
		p2	GCCTGCATTCGTTCTTCTTCC	GAGCCTAGCTGATATACACGAA
