# Supplementary material for: Isoform-resolved transcriptome of the human preimplantation embryo
Source: Nat Commun. 2023 Oct 30;14:6902. doi: 10.1038/s41467-023-42558-y (PMC10616205; doi:10.1038/s41467-023-42558-y)
Supplement: Supplementary file 14 — Source Data [file 41467_2023_42558_MOESM14_ESM.xlsx]

## Sheet: Fig. 1D
Full data used to generate this panel is available in Supplementary Data 2.

## Sheet: Fig. 1E
Transcript_novelty	category	n	percent
Known	Protein coding, ≥1 domain	46160	0.538642
Known	Protein coding, no domains	13357	0.155863
Known	Non-coding	26180	0.305495
NIC	Protein coding, ≥1 domain	19632	0.633536
NIC	Protein coding, no domains	4386	0.141539
NIC	Non-coding	6970	0.224926
NNC	Protein coding, ≥1 domain	38781	0.489511
NNC	Protein coding, no domains	11045	0.139415
NNC	Non-coding	29398	0.371074
Antisense	Protein coding, ≥1 domain	78	0.00824786
Antisense	Protein coding, no domains	472	0.0499101
Antisense	Non-coding	8907	0.941842
Intergenic	Protein coding, ≥1 domain	43	0.00505466
Intergenic	Protein coding, no domains	246	0.0289174
Intergenic	Non-coding	8218	0.966028

## Sheet: Fig. 1F
transcript_id	Transcript_novelty	coding	fraction_repeat
ENST00000373020	Known	Protein-coding	0.146497
ENST00000496771	Known	Non-coding	0
ENST00000612152	Known	Protein-coding	0.145416
TALONT000541951	NIC	Protein-coding	0
TALONT000541959	NIC	Protein-coding	0
TALONT000541968	NIC	Protein-coding	0
TALONT000541975	NIC	Protein-coding	0
ENST00000485971	Known	Protein-coding	0
ENST00000371582	Known	Protein-coding	0.0956072
ENST00000371584	Known	Protein-coding	0.0978565
ENST00000371588	Known	Protein-coding	0
ENST00000413082	Known	Protein-coding	0.206845
ENST00000466152	Known	Protein-coding	0
ENST00000494752	Known	Non-coding	0.17237
TALONT000289356	NNC	Protein-coding	0.113712
TALONT000289363	NNC	Protein-coding	0.100726
TALONT000289364	NNC	Non-coding	0
TALONT000289373	NIC	Non-coding	0
TALONT000289374	NIC	Protein-coding	0
TALONT000289375	NIC	Protein-coding	0.0935829
TALONT000289385	NNC	Non-coding	0
TALONT000289397	NNC	Protein-coding	0
TALONT000289398	NNC	Non-coding	0
TALONT000289400	NIC	Protein-coding	0
TALONT000289482	NIC	Non-coding	0
TALONT000289498	NNC	Protein-coding	0
TALONT000289523	NIC	Non-coding	0
TALONT000289556	NNC	Protein-coding	0.0827586
TALONT000289561	NIC	Protein-coding	0
TALONT000289562	NIC	Non-coding	0.194489
TALONT000289578	NNC	Protein-coding	0.0505415
TALONT000289580	NIC	Non-coding	0
TALONT000289588	NNC	Non-coding	0
TALONT000289595	NIC	Non-coding	0
TALONT000289597	NNC	Non-coding	0
TALONT000289616	NNC	Non-coding	0.0495575
TALONT000289617	NNC	Protein-coding	0
TALONT000289621	NIC	Non-coding	0
ENST00000367770	Known	Protein-coding	0
ENST00000367771	Known	Protein-coding	0.10558
ENST00000367772	Known	Protein-coding	0
ENST00000423670	Known	Protein-coding	0
ENST00000470238	Known	Protein-coding	0
TALONT000549333	NIC	Protein-coding	0
TALONT000549401	NNC	Protein-coding	0
TALONT000549403	NIC	Protein-coding	0
TALONT000549409	NIC	Protein-coding	0
TALONT000549420	NNC	Protein-coding	0
TALONT000549454	NNC	Protein-coding	0
TALONT000549456	NNC	Protein-coding	0.0218663
TALONT000549462	NNC	Protein-coding	0
TALONT000549469	NIC	Protein-coding	0
ENST00000286031	Known	Protein-coding	0.00964409
ENST00000359326	Known	Protein-coding	0
ENST00000413811	Known	Protein-coding	0
ENST00000459772	Known	Protein-coding	0
ENST00000466580	Known	Protein-coding	0
ENST00000472795	Known	Protein-coding	0
ENST00000481744	Known	Protein-coding	0
ENST00000496973	Known	Protein-coding	0
TALONT000549232	NIC	Protein-coding	0
TALONT000549236	NNC	Protein-coding	0
TALONT000549243	NIC	Protein-coding	0
TALONT000549271	NIC	Protein-coding	0
TALONT000549274	NIC	Protein-coding	0
TALONT000549277	NNC	Protein-coding	0
TALONT000549288	NNC	Protein-coding	0
ENST00000002165	Known	Protein-coding	0.232704
ENST00000367585	Known	Protein-coding	0
ENST00000451668	Known	Non-coding	0.341927
TALONT000496592	NIC	Protein-coding	0.302617
ENST00000504353	Known	Protein-coding	0
ENST00000509541	Known	Protein-coding	0.081611
ENST00000510837	Known	Protein-coding	0
ENST00000513939	Known	Protein-coding	0
ENST00000514004	Known	Protein-coding	0.0717317
ENST00000514373	Known	Non-coding	0
ENST00000515580	Known	Non-coding	0.238274
ENST00000650454	Known	Protein-coding	0
ENST00000341376	Known	Protein-coding	0.00865914
ENST00000353205	Known	Protein-coding	0
TALONT000357043	NIC	Protein-coding	0
TALONT000357046	NNC	Protein-coding	0.00890448
TALONT000357047	NNC	Protein-coding	0.0704752
TALONT000357058	NNC	Protein-coding	0.071159
TALONT000357066	NNC	Non-coding	0
TALONT000357072	NNC	Non-coding	0
TALONT000357074	NIC	Protein-coding	0
TALONT000357076	NIC	Protein-coding	0
TALONT000357083	NNC	Protein-coding	0
TALONT000357108	NNC	Protein-coding	0
TALONT000357127	NNC	Non-coding	0.0224337
ENST00000003583	Known	Protein-coding	0.127358
ENST00000337248	Known	Protein-coding	0.12179
ENST00000374409	Known	Protein-coding	0.173324
ENST00000435187	Known	Non-coding	0.0751295
ENST00000438866	Known	Non-coding	0.162762
ENST00000468303	Known	Protein-coding	0.227394
ENST00000475760	Known	Non-coding	0
ENST00000483261	Known	Non-coding	0
ENST00000498488	Known	Non-coding	0
TALONT000285859	NIC	Protein-coding	0.132678
TALONT000285897	NNC	Protein-coding	0.162473
TALONT000285899	NIC	Protein-coding	0.116631
TALONT000285903	NIC	Protein-coding	0.0692085
TALONT000285905	NIC	Protein-coding	0.0718589
TALONT000286023	NIC	Protein-coding	0
TALONT000286064	NIC	Protein-coding	0.266742
TALONT000286071	NNC	Protein-coding	0.132132
TALONT000286152	NIC	Non-coding	0.241176
TALONT000286172	NIC	Protein-coding	0.211219
ENST00000003912	Known	Protein-coding	0.202883
ENST00000339255	Known	Protein-coding	0.0889021
ENST00000358028	Known	Protein-coding	0.309619
ENST00000374399	Known	Protein-coding	0.18615
ENST00000432012	Known	Protein-coding	0.391673
ENST00000475663	Known	Non-coding	0.208934
TALONT000286283	NNC	Protein-coding	0
TALONT000286309	NNC	Protein-coding	0.0866279
TALONT000286322	NIC	Protein-coding	0.11136
TALONT000286364	NIC	Protein-coding	0
TALONT000286366	NNC	Protein-coding	0.0855986
TALONT000286370	NNC	Protein-coding	0.102921
TALONT000286379	NNC	Non-coding	0.154584
TALONT000286389	NNC	Protein-coding	0
TALONT000286395	NNC	Protein-coding	0.142623
TALONT000286470	NNC	Protein-coding	0.306998
TALONT000286520	NNC	Protein-coding	0
TALONT000286530	NNC	Protein-coding	0.099686
TALONT000286535	NNC	Non-coding	0.545258
TALONT000286543	NNC	Non-coding	0
TALONT000286574	NNC	Protein-coding	0.0980908
TALONT000286623	NNC	Protein-coding	0
ENST00000374804	Known	Protein-coding	0.0583812
ENST00000374807	Known	Protein-coding	0.0553227
ENST00000374811	Known	Protein-coding	0.0979757
ENST00000469091	Known	Non-coding	0.315436
ENST00000676986	Known	Protein-coding	0.0612777
ENST00000677834	Known	Protein-coding	0.0553227
ENST00000677969	Known	Protein-coding	0.0674502
ENST00000678602	Known	Protein-coding	0
ENST00000678823	Known	Protein-coding	0.108003
ENST00000679056	Known	Protein-coding	0.301338
TALONT000533717	NIC	Protein-coding	0.058022
TALONT000533726	NNC	Protein-coding	0
TALONT000533735	NIC	Protein-coding	0.0554156
ENST00000321037	Known	Protein-coding	0
ENST00000470737	Known	Protein-coding	0.358657
ENST00000429014	Known	Non-coding	0.477541
ENST00000468795	Known	Protein-coding	0
ENST00000608965	Known	Non-coding	0
ENST00000621535	Known	Non-coding	0
TALONT000610052	NNC	Non-coding	0.735652
TALONT000610067	NNC	Non-coding	0.214396
TALONT000610069	NNC	Non-coding	0.374046
TALONT000610092	NNC	Non-coding	0.228482
TALONT000610095	NNC	Non-coding	0.285196
TALONT000610105	NNC	Non-coding	0.331313
TALONT000610127	NNC	Non-coding	0.268809
TALONT000610132	NNC	Non-coding	0.277168
TALONT000610136	NNC	Non-coding	0.330992
TALONT000610155	NNC	Non-coding	0.389744
TALONT000610169	NIC	Non-coding	0.290984
TALONT000610293	NNC	Non-coding	0.389428
ENST00000265742	Known	Protein-coding	0.015142
ENST00000413588	Known	Non-coding	0.110592
ENST00000422095	Known	Protein-coding	0.0235756
ENST00000465883	Known	Non-coding	0.167358
ENST00000486698	Known	Non-coding	0.646119
ENST00000003100	Known	Protein-coding	0.0947702
ENST00000422867	Known	Protein-coding	0
ENST00000450723	Known	Protein-coding	0
ENST00000482924	Known	Non-coding	0.172973
TALONT000588074	NNC	Protein-coding	0.0371681
TALONT000588105	NIC	Protein-coding	0
TALONT000588114	NNC	Protein-coding	0.226048
ENST00000340022	Known	Protein-coding	0.117285
ENST00000394503	Known	Protein-coding	0.143261
ENST00000394507	Known	Protein-coding	0.142167
ENST00000412043	Known	Protein-coding	0.122854
ENST00000413688	Known	Non-coding	0.228675
ENST00000422347	Known	Non-coding	0.254658
ENST00000425073	Known	Non-coding	0.225275
ENST00000425919	Known	Non-coding	0.215035
ENST00000430102	Known	Non-coding	0
ENST00000433016	Known	Protein-coding	0
ENST00000444960	Known	Non-coding	0.157088
ENST00000445516	Known	Protein-coding	0
ENST00000452773	Known	Non-coding	0
ENST00000454017	Known	Protein-coding	0.125767
ENST00000458177	Known	Protein-coding	0.142167
ENST00000458493	Known	Non-coding	0.248521
ENST00000466166	Known	Non-coding	0.225688
ENST00000470309	Known	Non-coding	0
ENST00000475770	Known	Protein-coding	0.122356
ENST00000486261	Known	Protein-coding	0.101306
ENST00000489087	Known	Non-coding	0
TALONT000588137	NIC	Protein-coding	0.109134
TALONT000588144	NIC	Protein-coding	0.129561
TALONT000588151	NIC	Protein-coding	0.0976175
TALONT000588158	NIC	Protein-coding	0.0742574
TALONT000588161	NIC	Protein-coding	0.0725177
TALONT000588163	NIC	Protein-coding	0.071298
TALONT000588170	NIC	Protein-coding	0.0542636
TALONT000588176	NIC	Protein-coding	0.0742754
TALONT000588199	NNC	Protein-coding	0
ENST00000358495	Known	Protein-coding	0.278862
ENST00000397230	Known	Protein-coding	0
ENST00000535376	Known	Non-coding	0
ENST00000542297	Known	Protein-coding	0
ENST00000542785	Known	Protein-coding	0
ENST00000544742	Known	Protein-coding	0
ENST00000429079	Known	Protein-coding	0
ENST00000452010	Known	Protein-coding	0
ENST00000309032	Known	Protein-coding	0
ENST00000394531	Known	Protein-coding	0
ENST00000394532	Known	Protein-coding	0
ENST00000492141	Known	Non-coding	0
ENST00000493798	Known	Non-coding	0
ENST00000544271	Known	Protein-coding	0
ENST00000544785	Known	Protein-coding	0
TALONT000427119	NNC	Non-coding	0.0836631
TALONT000427129	NNC	Protein-coding	0
ENST00000226299	Known	Protein-coding	0
ENST00000503467	Known	Protein-coding	0.0912815
ENST00000504614	Known	Protein-coding	0
ENST00000507960	Known	Protein-coding	0
ENST00000508014	Known	Non-coding	0
ENST00000508497	Known	Non-coding	0.0798771
ENST00000509583	Known	Protein-coding	0.245772
ENST00000512397	Known	Protein-coding	0
ENST00000513105	Known	Protein-coding	0
ENST00000606142	Known	Protein-coding	0
ENST00000618908	Known	Protein-coding	0
TALONT000245340	NNC	Protein-coding	0
TALONT000245406	NNC	Protein-coding	0.06182
ENST00000381177	Known	Non-coding	0
ENST00000381187	Known	Protein-coding	0.044843
ENST00000381192	Known	Protein-coding	0.0354296
ENST00000449611	Known	Protein-coding	0.0662252
ENST00000482293	Known	Protein-coding	0.0858369
ENST00000482405	Known	Protein-coding	0.0475059
ENST00000497752	Known	Protein-coding	0.0490798
ENST00000611428	Known	Protein-coding	0.0321802
ENST00000623253	Known	Protein-coding	0.069808
ENST00000624481	Known	Protein-coding	0.0367309
ENST00000645950	Known	Protein-coding	0.0804829
ENST00000646103	Known	Non-coding	0.546166
ENST00000647297	Known	Protein-coding	0.13036
TALONT000514890	NIC	Protein-coding	0.0356189
TALONT000514897	NIC	Protein-coding	0.0342759
TALONT000514900	NIC	Protein-coding	0.0382044
TALONT000514917	NIC	Protein-coding	0.0342759
TALONT000514922	NIC	Protein-coding	0.0363306
TALONT000514980	NIC	Protein-coding	0.029347
TALONT000514981	NIC	Protein-coding	0.0341006
ENST00000002596	Known	Protein-coding	0.284637
TALONT000240015	NNC	Non-coding	0
ENST00000222462	Known	Protein-coding	0
ENST00000493057	Known	Non-coding	0
TALONT000559916	NNC	Non-coding	0.567721
TALONT000559918	NNC	Non-coding	0.608961
TALONT000559924	NNC	Non-coding	0.587426
TALONT000559929	NNC	Non-coding	0.528055
TALONT000559944	NNC	Non-coding	0.582418
TALONT000559945	NIC	Non-coding	0.567379
TALONT000559947	NNC	Non-coding	0.450108
TALONT000559952	NIC	Non-coding	0.598923
ENST00000265854	Known	Protein-coding	0
ENST00000399654	Known	Protein-coding	0.0807386
ENST00000406869	Known	Protein-coding	0.0615179
ENST00000429625	Known	Protein-coding	0
ENST00000455998	Known	Protein-coding	0.213645
ENST00000459731	Known	Non-coding	0.474394
TALONT000526022	NNC	Protein-coding	0
TALONT000526024	NNC	Protein-coding	0.300281
TALONT000526026	NNC	Protein-coding	0
TALONT000526027	NIC	Protein-coding	0.0690167
TALONT000526030	NNC	Protein-coding	0
TALONT000526031	NNC	Protein-coding	0
TALONT000526034	NNC	Protein-coding	0
TALONT000526047	NNC	Non-coding	0.236721
TALONT000526048	NNC	Protein-coding	0.168586
TALONT000526050	NNC	Protein-coding	0.133174
TALONT000526052	NNC	Protein-coding	0
TALONT000526054	NNC	Protein-coding	0.156371
TALONT000526065	NNC	Protein-coding	0.254444
TALONT000526071	NIC	Protein-coding	0.226675
TALONT000526073	NNC	Protein-coding	0.21851
TALONT000526075	NIC	Protein-coding	0.248626
TALONT000526079	NIC	Protein-coding	0.218996
TALONT000526080	NIC	Protein-coding	0.225847
TALONT000526081	NIC	Protein-coding	0.267247
TALONT000526083	NNC	Protein-coding	0.202348
TALONT000526084	NNC	Protein-coding	0.253817
TALONT000526087	NIC	Protein-coding	0.247763
TALONT000526095	NNC	Protein-coding	0.277838
ENST00000318008	Known	Protein-coding	0.0268542
ENST00000579123	Known	Protein-coding	0.524546
ENST00000581485	Known	Protein-coding	0
ENST00000584106	Known	Protein-coding	0
TALONT000333042	NNC	Protein-coding	0.109971
ENST00000359238	Known	Protein-coding	0
ENST00000393405	Known	Protein-coding	0
ENST00000577310	Known	Non-coding	0
ENST00000580219	Known	Protein-coding	0
ENST00000580875	Known	Non-coding	0.164773
ENST00000582104	Known	Protein-coding	0
ENST00000582481	Known	Protein-coding	0
ENST00000584335	Known	Protein-coding	0
ENST00000462826	Known	Non-coding	0
ENST00000474166	Known	Protein-coding	0
ENST00000481305	Known	Protein-coding	0
TALONT000637938	NNC	Protein-coding	0
ENST00000000412	Known	Protein-coding	0
ENST00000536844	Known	Protein-coding	0
ENST00000537621	Known	Protein-coding	0.170396
ENST00000539143	Known	Non-coding	0
ENST00000540837	Known	Protein-coding	0
ENST00000543159	Known	Non-coding	0
ENST00000543258	Known	Protein-coding	0
ENST00000543834	Known	Protein-coding	0
ENST00000543845	Known	Protein-coding	0
ENST00000544193	Known	Non-coding	0
ENST00000544245	Known	Non-coding	0
TALONT000584692	NNC	Protein-coding	0.0332103
TALONT000584702	NIC	Protein-coding	0
ENST00000461519	Known	Protein-coding	0
TALONT000600142	NNC	Non-coding	0.183186
ENST00000265577	Known	Protein-coding	0
ENST00000396675	Known	Protein-coding	0
ENST00000402384	Known	Protein-coding	0
ENST00000406470	Known	Protein-coding	0
ENST00000407906	Known	Protein-coding	0
ENST00000422063	Known	Protein-coding	0
ENST00000430867	Known	Protein-coding	0
ENST00000446305	Known	Non-coding	0
ENST00000447326	Known	Protein-coding	0
ENST00000455539	Known	Protein-coding	0.118609
ENST00000470696	Known	Non-coding	0.53
ENST00000490041	Known	Non-coding	0
TALONT000531915	NIC	Protein-coding	0
TALONT000531916	NIC	Protein-coding	0.0164114
TALONT000531917	NIC	Protein-coding	0
TALONT000531924	NIC	Protein-coding	0
TALONT000531941	NIC	Protein-coding	0
TALONT000531942	NNC	Protein-coding	0
TALONT000531948	NIC	Protein-coding	0
TALONT000531950	NIC	Protein-coding	0
TALONT000531951	NNC	Protein-coding	0
TALONT000531953	NNC	Protein-coding	0.212933
TALONT000531954	NNC	Protein-coding	0.111008
TALONT000531955	NNC	Protein-coding	0.133397
TALONT000531957	NIC	Protein-coding	0
TALONT000531977	NIC	Protein-coding	0
TALONT000531983	NNC	Protein-coding	0
TALONT000531995	NNC	Non-coding	0.350336
ENST00000002501	Known	Protein-coding	0
ENST00000392973	Known	Protein-coding	0.0605723
ENST00000568662	Known	Protein-coding	0
ENST00000568838	Known	Protein-coding	0
ENST00000264276	Known	Protein-coding	0
ENST00000409632	Known	Protein-coding	0
ENST00000410052	Known	Non-coding	0
ENST00000462747	Known	Non-coding	0
ENST00000467448	Known	Protein-coding	0.109824
ENST00000482789	Known	Protein-coding	0
ENST00000482891	Known	Protein-coding	0.197753
TALONT000653144	NIC	Protein-coding	0
TALONT000653162	NNC	Protein-coding	0.0401786
TALONT000653170	NIC	Non-coding	0
TALONT000653172	NNC	Non-coding	0
ENST00000374650	Known	Protein-coding	0
ENST00000471191	Known	Protein-coding	0.0813953
ENST00000484926	Known	Protein-coding	0
ENST00000485408	Known	Non-coding	0.432489
ENST00000341222	Known	Protein-coding	0.171473
ENST00000341582	Known	Protein-coding	0.142023
ENST00000342795	Known	Protein-coding	0.274024
ENST00000395148	Known	Protein-coding	0.230578
ENST00000417748	Known	Protein-coding	0
ENST00000423241	Known	Protein-coding	0.0596805
ENST00000425030	Known	Protein-coding	0
ENST00000440180	Known	Protein-coding	0.184474
ENST00000443227	Known	Protein-coding	0.106611
ENST00000457277	Known	Protein-coding	0.262848
ENST00000460961	Known	Protein-coding	0
ENST00000461422	Known	Protein-coding	0.0948396
ENST00000461820	Known	Protein-coding	0
ENST00000462763	Known	Protein-coding	0
ENST00000470178	Known	Protein-coding	0
ENST00000470664	Known	Non-coding	0.528409
ENST00000474842	Known	Protein-coding	0
ENST00000479953	Known	Protein-coding	0.119512
TALONT000652926	NIC	Protein-coding	0
TALONT000652927	NIC	Protein-coding	0.182421
TALONT000652929	NNC	Protein-coding	0.188778
TALONT000652931	NNC	Protein-coding	0.421263
TALONT000652932	NNC	Protein-coding	0.385866
TALONT000652937	NNC	Protein-coding	0
TALONT000652940	NNC	Non-coding	0.355469
TALONT000652941	NNC	Non-coding	0.812332
TALONT000652942	NNC	Non-coding	0.625
TALONT000652943	NNC	Non-coding	0.616246
ENST00000233156	Known	Protein-coding	0.16481
ENST00000339091	Known	Protein-coding	0
ENST00000417013	Known	Non-coding	0
ENST00000453013	Known	Non-coding	0.20191
ENST00000481132	Known	Protein-coding	0.811964
ENST00000481389	Known	Non-coding	0
TALONT000648942	NIC	Protein-coding	0.122618
TALONT000648943	NNC	Protein-coding	0.0561798
TALONT000648948	NNC	Non-coding	0.923684
ENST00000002125	Known	Protein-coding	0.220238
ENST00000336237	Known	Protein-coding	0.257357
ENST00000431821	Known	Protein-coding	0
ENST00000439218	Known	Protein-coding	0
ENST00000441905	Known	Non-coding	0
ENST00000455230	Known	Protein-coding	0
ENST00000469831	Known	Protein-coding	0
ENST00000474154	Known	Protein-coding	0.161735
ENST00000474257	Known	Non-coding	0
TALONT000566262	NIC	Protein-coding	0
TALONT000566270	NNC	Protein-coding	0.244659
TALONT000566278	NNC	Protein-coding	0.226887
TALONT000566279	NIC	Protein-coding	0
TALONT000566280	NNC	Non-coding	0
TALONT000566281	NIC	Non-coding	0
TALONT000566283	NIC	Protein-coding	0
TALONT000566287	NIC	Protein-coding	0
TALONT000566288	NIC	Protein-coding	0
TALONT000566291	NIC	Protein-coding	0
TALONT000566292	NNC	Protein-coding	0.0750408
TALONT000566293	NIC	Protein-coding	0
TALONT000566294	NIC	Protein-coding	0.229704
TALONT000566296	NIC	Protein-coding	0
TALONT000566298	NNC	Protein-coding	0
TALONT000566300	NIC	Protein-coding	0
TALONT000566303	NIC	Protein-coding	0
TALONT000566306	NNC	Protein-coding	0.257909
TALONT000566307	NIC	Protein-coding	0
TALONT000566309	NIC	Protein-coding	0
TALONT000566312	NIC	Non-coding	0
TALONT000566313	NNC	Protein-coding	0.178404
ENST00000347869	Known	Protein-coding	0
ENST00000395174	Known	Protein-coding	0
ENST00000404526	Known	Protein-coding	0
ENST00000417905	Known	Protein-coding	0
ENST00000433556	Known	Protein-coding	0
ENST00000441305	Known	Protein-coding	0
ENST00000462025	Known	Non-coding	0
ENST00000464988	Known	Protein-coding	0
ENST00000469838	Known	Protein-coding	0
ENST00000471995	Known	Non-coding	0.286089
ENST00000474818	Known	Protein-coding	0
ENST00000475128	Known	Protein-coding	0.220277
ENST00000475590	Known	Protein-coding	0
ENST00000479275	Known	Protein-coding	0.330957
ENST00000489437	Known	Non-coding	0
ENST00000492430	Known	Protein-coding	0
ENST00000492472	Known	Protein-coding	0.386918
ENST00000493993	Known	Non-coding	0
ENST00000494360	Known	Non-coding	0
ENST00000496179	Known	Protein-coding	0
TALONT000335875	NNC	Protein-coding	0
TALONT000335876	NNC	Protein-coding	0
TALONT000335896	NNC	Protein-coding	0
TALONT000335920	NNC	Protein-coding	0
TALONT000335927	NIC	Protein-coding	0
TALONT000335938	NIC	Protein-coding	0
TALONT000335950	NIC	Protein-coding	0
TALONT000335979	NNC	Protein-coding	0
ENST00000180173	Known	Protein-coding	0
ENST00000519122	Known	Protein-coding	0.131579
ENST00000521177	Known	Non-coding	0
ENST00000521857	Known	Protein-coding	0
TALONT000443350	NIC	Protein-coding	0
TALONT000443362	NIC	Protein-coding	0
TALONT000443382	NIC	Protein-coding	0.0669045
TALONT000443383	NNC	Protein-coding	0.253165
TALONT000443384	NNC	Protein-coding	0.17284
TALONT000443395	NNC	Protein-coding	0.0528654
TALONT000443398	NNC	Protein-coding	0.313367
TALONT000443400	NNC	Protein-coding	0.053202
TALONT000443403	NNC	Protein-coding	0
TALONT000443411	NNC	Protein-coding	0.644298
TALONT000443412	NNC	Protein-coding	0.658046
TALONT000443422	NNC	Non-coding	0
ENST00000494857	Known	Protein-coding	0.0404465
ENST00000522656	Known	Protein-coding	0
TALONT000443427	NNC	Non-coding	0
TALONT000443428	NNC	Non-coding	0
TALONT000443429	NNC	Protein-coding	0
ENST00000000233	Known	Protein-coding	0
ENST00000415666	Known	Protein-coding	0
ENST00000459680	Known	Non-coding	0.274678
ENST00000463733	Known	Protein-coding	0.141816
ENST00000467281	Known	Protein-coding	0
ENST00000489673	Known	Protein-coding	0
TALONT000613702	NNC	Protein-coding	0
TALONT000613708	NIC	Protein-coding	0
TALONT000613721	NIC	Protein-coding	0
TALONT000613722	NNC	Protein-coding	0
TALONT000613725	NNC	Protein-coding	0
ENST00000540200	Known	Protein-coding	0
ENST00000618887	Known	Protein-coding	0
TALONT000313274	NNC	Protein-coding	0
TALONT000313277	NIC	Protein-coding	0
TALONT000313310	NIC	Protein-coding	0
TALONT000313338	NNC	Protein-coding	0
TALONT000313340	NNC	Protein-coding	0.0607102
TALONT000313399	NIC	Protein-coding	0
ENST00000501038	Known	Protein-coding	0
ENST00000503166	Known	Protein-coding	0
ENST00000504524	Known	Protein-coding	0
ENST00000504689	Known	Protein-coding	0
ENST00000504767	Known	Protein-coding	0
ENST00000504979	Known	Protein-coding	0.0862944
ENST00000505505	Known	Protein-coding	0
ENST00000508630	Known	Protein-coding	0
ENST00000511018	Known	Protein-coding	0
ENST00000512807	Known	Non-coding	0.433239
ENST00000514990	Known	Non-coding	0.288745
ENST00000354858	Known	Protein-coding	0.146472
ENST00000373449	Known	Protein-coding	0.272449
ENST00000466029	Known	Non-coding	0
ENST00000467905	Known	Protein-coding	0
ENST00000469238	Known	Non-coding	0
ENST00000480134	Known	Protein-coding	0
ENST00000482191	Known	Non-coding	0
ENST00000487289	Known	Protein-coding	0.463043
ENST00000491241	Known	Non-coding	0
ENST00000548033	Known	Protein-coding	0
ENST00000550338	Known	Protein-coding	0.134312
ENST00000551979	Known	Protein-coding	0.387263
ENST00000629371	Known	Protein-coding	0.29698
ENST00000672308	Known	Protein-coding	0.180986
ENST00000672715	Known	Protein-coding	0.214908
ENST00000673291	Known	Protein-coding	0.357566
TALONT000320100	NIC	Protein-coding	0.159776
TALONT000320109	NIC	Protein-coding	0.15093
TALONT000320119	NNC	Protein-coding	0.175258
TALONT000320122	NNC	Protein-coding	0.123248
TALONT000320123	NNC	Protein-coding	0.139458
TALONT000320146	NIC	Protein-coding	0.211268
TALONT000320147	NIC	Protein-coding	0.127647
TALONT000320175	NIC	Protein-coding	0
TALONT000320247	NIC	Protein-coding	0.130055
TALONT000320249	NNC	Protein-coding	0
TALONT000320265	NIC	Protein-coding	0
TALONT000320277	NNC	Protein-coding	0
TALONT000320283	NNC	Protein-coding	0
TALONT000320286	NNC	Protein-coding	0
TALONT000320363	NNC	Protein-coding	0.113658
TALONT000320367	NIC	Protein-coding	0
TALONT000320371	NNC	Protein-coding	0
TALONT000320520	NIC	Protein-coding	0
TALONT000320645	NNC	Protein-coding	0.245324
TALONT000320648	NNC	Protein-coding	0.26332
TALONT000320659	NIC	Protein-coding	0.331025
ENST00000226279	Known	Protein-coding	0.356406
ENST00000506191	Known	Protein-coding	0
ENST00000510674	Known	Protein-coding	0
ENST00000511430	Known	Protein-coding	0.250598
TALONT000244050	NNC	Protein-coding	0.0938182
TALONT000244055	NNC	Protein-coding	0.0887208
TALONT000244070	NNC	Protein-coding	0.297012
TALONT000244074	NNC	Protein-coding	0.29938
TALONT000244077	NNC	Non-coding	0.324766
TALONT000244090	NNC	Protein-coding	0.297274
TALONT000244107	NNC	Non-coding	0.161471
TALONT000244118	NNC	Non-coding	0.127367
TALONT000244175	NNC	Non-coding	0.155027
ENST00000001008	Known	Protein-coding	0.0971736
ENST00000538622	Known	Protein-coding	0.258741
ENST00000539181	Known	Non-coding	0.389189
ENST00000543037	Known	Protein-coding	0.202201
ENST00000544366	Known	Non-coding	0.428571
TALONT000574213	NIC	Protein-coding	0.0704225
ENST00000356634	Known	Protein-coding	0
ENST00000465864	Known	Protein-coding	0
ENST00000481879	Known	Non-coding	0
ENST00000494920	Known	Protein-coding	0
ENST00000602503	Known	Non-coding	0
TALONT000280069	NIC	Protein-coding	0
TALONT000280074	NIC	Protein-coding	0
TALONT000280083	NIC	Protein-coding	0
TALONT000280107	NNC	Protein-coding	0.0315956
TALONT000280169	NNC	Protein-coding	0
TALONT000280176	NNC	Protein-coding	0
TALONT000280232	NNC	Protein-coding	0
TALONT000280298	NNC	Protein-coding	0
TALONT000280367	NNC	Protein-coding	0
ENST00000266022	Known	Protein-coding	0
ENST00000419610	Known	Protein-coding	0
ENST00000421682	Known	Protein-coding	0
ENST00000422955	Known	Protein-coding	0
ENST00000425608	Known	Protein-coding	0
ENST00000433811	Known	Non-coding	0
ENST00000442092	Known	Protein-coding	0
ENST00000443081	Known	Protein-coding	0
ENST00000446471	Known	Protein-coding	0
ENST00000454079	Known	Protein-coding	0
ENST00000466247	Known	Non-coding	0
ENST00000478026	Known	Non-coding	0
ENST00000483350	Known	Protein-coding	0.286437
ENST00000491874	Known	Non-coding	0
ENST00000493652	Known	Non-coding	0.364888
TALONT000335641	NIC	Protein-coding	0
TALONT000335671	NNC	Protein-coding	0
TALONT000335688	NNC	Protein-coding	0
TALONT000335800	NNC	Protein-coding	0
TALONT000335804	NNC	Protein-coding	0
TALONT000335840	NIC	Protein-coding	0.187426
ENST00000314748	Known	Protein-coding	0
ENST00000396093	Known	Protein-coding	0
ENST00000421138	Known	Protein-coding	0
ENST00000444129	Known	Protein-coding	0.0990654
ENST00000536240	Known	Protein-coding	0
ENST00000536964	Known	Non-coding	0
ENST00000539672	Known	Non-coding	0
ENST00000542432	Known	Protein-coding	0
TALONT000589062	NIC	Protein-coding	0.103142
TALONT000589064	NIC	Protein-coding	0.10735
TALONT000589066	NIC	Protein-coding	0.107225
TALONT000589067	NNC	Protein-coding	0.0994105
TALONT000589069	NNC	Protein-coding	0
TALONT000589072	NIC	Protein-coding	0
TALONT000589075	NIC	Protein-coding	0
TALONT000589078	NIC	Protein-coding	0
TALONT000589080	NIC	Protein-coding	0
TALONT000589081	NIC	Protein-coding	0
TALONT000589097	NIC	Protein-coding	0
ENST00000251739	Known	Protein-coding	0
ENST00000305866	Known	Protein-coding	0
ENST00000436177	Known	Non-coding	0
ENST00000438395	Known	Protein-coding	0
ENST00000443443	Known	Protein-coding	0
ENST00000458530	Known	Protein-coding	0
ENST00000458707	Known	Protein-coding	0.356164
ENST00000476413	Known	Non-coding	0
ENST00000477935	Known	Protein-coding	0.0921053
ENST00000480943	Known	Protein-coding	0.179775
ENST00000484954	Known	Non-coding	0
ENST00000485140	Known	Non-coding	0
ENST00000485994	Known	Protein-coding	0
ENST00000495039	Known	Non-coding	0.140807
ENST00000544910	Known	Protein-coding	0
ENST00000649152	Known	Protein-coding	0.0212383
TALONT000589523	NNC	Protein-coding	0
TALONT000589524	NIC	Protein-coding	0.253563
TALONT000589535	NIC	Protein-coding	0
TALONT000589537	NNC	Protein-coding	0
TALONT000589544	NNC	Protein-coding	0.221705
TALONT000589561	NIC	Protein-coding	0.285714
TALONT000589596	NIC	Protein-coding	0
TALONT000589599	NIC	Protein-coding	0
TALONT000589609	NNC	Protein-coding	0
TALONT000589617	NNC	Protein-coding	0
TALONT000589618	NIC	Protein-coding	0
TALONT000589620	NIC	Protein-coding	0
TALONT000589649	NIC	Protein-coding	0
TALONT000589650	NNC	Protein-coding	0
TALONT000589671	NNC	Protein-coding	0.0325185
ENST00000004982	Known	Protein-coding	0
ENST00000587965	Known	Protein-coding	0.0801688
ENST00000593034	Known	Protein-coding	0
TALONT000328053	NNC	Protein-coding	0
TALONT000328054	NNC	Non-coding	0
ENST00000007516	Known	Protein-coding	0
ENST00000484769	Known	Protein-coding	0.188612
ENST00000562133	Known	Protein-coding	0
ENST00000567761	Known	Protein-coding	0.332692
ENST00000570319	Known	Protein-coding	0
TALONT000391333	NIC	Protein-coding	0
TALONT000391343	NNC	Protein-coding	0
TALONT000391358	NIC	Protein-coding	0
TALONT000391368	NNC	Protein-coding	0
TALONT000391373	NNC	Protein-coding	0
TALONT000391376	NNC	Protein-coding	0
TALONT000391437	NNC	Protein-coding	0
TALONT000391442	NNC	Protein-coding	0
TALONT000391455	NIC	Non-coding	0.225806
TALONT000391456	NNC	Protein-coding	0
TALONT000391460	NNC	Non-coding	0.0990566
TALONT000391481	NNC	Non-coding	0
TALONT000391493	NNC	Protein-coding	0
TALONT000391497	NNC	Protein-coding	0.124767
TALONT000391506	NNC	Protein-coding	0.259071
TALONT000391524	NNC	Protein-coding	0
ENST00000475688	Known	Protein-coding	0
TALONT000521556	NNC	Non-coding	0.0826087
ENST00000265631	Known	Protein-coding	0
ENST00000472162	Known	Non-coding	0
ENST00000484495	Known	Protein-coding	0
ENST00000487710	Known	Non-coding	0
ENST00000490072	Known	Protein-coding	0
ENST00000492869	Known	Non-coding	0
ENST00000494085	Known	Non-coding	0
TALONT000590981	NIC	Protein-coding	0
TALONT000591007	NNC	Protein-coding	0.0550964
TALONT000591012	NNC	Protein-coding	0.222495
TALONT000591016	NNC	Protein-coding	0.222859
TALONT000591018	NNC	Protein-coding	0.0806916
TALONT000591068	NNC	Protein-coding	0.831889
ENST00000265437	Known	Protein-coding	0.369093
ENST00000323984	Known	Protein-coding	0.0477783
ENST00000393446	Known	Protein-coding	0
ENST00000393449	Known	Protein-coding	0.0470146
ENST00000393451	Known	Protein-coding	0
ENST00000417919	Known	Protein-coding	0
ENST00000438863	Known	Protein-coding	0
ENST00000443979	Known	Protein-coding	0
ENST00000446490	Known	Protein-coding	0
ENST00000464020	Known	Non-coding	0.320354
ENST00000490039	Known	Protein-coding	0.0592066
TALONT000609914	NIC	Protein-coding	0.345196
TALONT000609923	NIC	Protein-coding	0
TALONT000609934	NIC	Protein-coding	0.377285
TALONT000609939	NIC	Protein-coding	0
TALONT000609948	NIC	Protein-coding	0
ENST00000066544	Known	Protein-coding	0.0135506
ENST00000525495	Known	Protein-coding	0
ENST00000527547	Known	Protein-coding	0
ENST00000528147	Known	Non-coding	0.37797
ENST00000528748	Known	Non-coding	0
ENST00000531206	Known	Protein-coding	0
ENST00000532575	Known	Non-coding	0
ENST00000532893	Known	Non-coding	0
ENST00000533415	Known	Protein-coding	0
ENST00000570818	Known	Non-coding	0
ENST00000571643	Known	Non-coding	0
ENST00000573550	Known	Non-coding	0
ENST00000574304	Known	Non-coding	0
ENST00000575483	Known	Protein-coding	0
ENST00000575830	Known	Non-coding	0.173804
ENST00000576484	Known	Non-coding	0
TALONT000357713	NIC	Protein-coding	0.0136371
TALONT000357717	NIC	Protein-coding	0.0198045
TALONT000357724	NIC	Protein-coding	0
TALONT000357731	NIC	Protein-coding	0
TALONT000357741	NNC	Protein-coding	0
TALONT000357743	NIC	Protein-coding	0
TALONT000357747	NIC	Protein-coding	0
TALONT000357753	NIC	Protein-coding	0
TALONT000357757	NIC	Protein-coding	0
TALONT000357763	NIC	Protein-coding	0
TALONT000357764	NNC	Protein-coding	0
TALONT000357766	NIC	Protein-coding	0
TALONT000357776	NIC	Protein-coding	0
TALONT000357777	NIC	Protein-coding	0
TALONT000357779	NIC	Protein-coding	0
TALONT000357819	NNC	Protein-coding	0
TALONT000357835	NIC	Protein-coding	0
TALONT000357897	NIC	Protein-coding	0
TALONT000357911	NIC	Protein-coding	0
TALONT000358009	NIC	Protein-coding	0
TALONT000358030	NIC	Protein-coding	0
TALONT000359847	NNC	Non-coding	0
TALONT000359886	NNC	Non-coding	0
TALONT000359987	NIC	Non-coding	0
TALONT000360033	NIC	Non-coding	0
TALONT000360050	NNC	Protein-coding	0
TALONT000360236	NIC	Protein-coding	0
TALONT000360362	NNC	Non-coding	0
TALONT000589778	NNC	Non-coding	0.0741544
ENST00000321143	Known	Protein-coding	0.0658762
ENST00000380762	Known	Protein-coding	0.0648789
ENST00000380763	Known	Protein-coding	0
TALONT000515748	NIC	Protein-coding	0
TALONT000515749	NNC	Protein-coding	0
TALONT000515750	NNC	Protein-coding	0
TALONT000515751	NNC	Protein-coding	0
TALONT000515752	NIC	Protein-coding	0
TALONT000515755	NIC	Protein-coding	0
TALONT000515757	NIC	Protein-coding	0
TALONT000515758	NIC	Protein-coding	0
TALONT000515759	NNC	Protein-coding	0
TALONT000515760	NIC	Protein-coding	0
TALONT000515761	NNC	Protein-coding	0
ENST00000005340	Known	Protein-coding	0
ENST00000571745	Known	Protein-coding	0
ENST00000572285	Known	Protein-coding	0
ENST00000573354	Known	Protein-coding	0
ENST00000574591	Known	Protein-coding	0.456911
ENST00000575086	Known	Protein-coding	0
ENST00000575756	Known	Protein-coding	0
ENST00000576285	Known	Protein-coding	0.219686
ENST00000576439	Known	Protein-coding	0
ENST00000576840	Known	Protein-coding	0.190223
ENST00000576949	Known	Protein-coding	0
ENST00000577154	Known	Protein-coding	0.219963
ENST00000570950	Known	Non-coding	0.0675159
ENST00000575164	Known	Protein-coding	0
ENST00000577177	Known	Non-coding	0
ENST00000262803	Known	Protein-coding	0
ENST00000594243	Known	Non-coding	0.0614934
ENST00000596842	Known	Protein-coding	0.0852288
ENST00000599848	Known	Protein-coding	0
ENST00000600689	Known	Protein-coding	0
ENST00000601689	Known	Protein-coding	0
ENST00000345317	Known	Protein-coding	0.0547017
ENST00000487720	Known	Non-coding	0
ENST00000490456	Known	Non-coding	0
TALONT000546911	NNC	Protein-coding	0.0540401
TALONT000546924	NNC	Protein-coding	0.0541935
TALONT000546986	NNC	Protein-coding	0.0924703
TALONT000547100	NNC	Protein-coding	0.177659
TALONT000547101	NNC	Protein-coding	0.151854
TALONT000547113	NNC	Protein-coding	0
TALONT000547125	NNC	Protein-coding	0.215431
ENST00000317881	Known	Protein-coding	0
ENST00000460013	Known	Protein-coding	0
ENST00000463551	Known	Protein-coding	0
TALONT000547213	NNC	Protein-coding	0
TALONT000547255	NNC	Protein-coding	0
TALONT000547655	NNC	Protein-coding	0
TALONT000548180	NIC	Protein-coding	0
TALONT000548191	NNC	Protein-coding	0
TALONT000548199	NNC	Protein-coding	0
TALONT000548348	NNC	Protein-coding	0
TALONT000548456	NNC	Protein-coding	0
ENST00000394650	Known	Protein-coding	0.0273543
ENST00000472310	Known	Protein-coding	0.197821
ENST00000494604	Known	Non-coding	0
ENST00000515114	Known	Non-coding	0
TALONT000341334	NNC	Protein-coding	0
TALONT000341349	NNC	Non-coding	0
TALONT000341351	NIC	Protein-coding	0
TALONT000341352	NNC	Protein-coding	0
TALONT000341365	NNC	Protein-coding	0
TALONT000341375	NNC	Protein-coding	0
TALONT000341402	NIC	Protein-coding	0.0278793
TALONT000341453	NNC	Protein-coding	0
TALONT000341456	NIC	Protein-coding	0
TALONT000341462	NNC	Protein-coding	0
TALONT000341463	NNC	Protein-coding	0
TALONT000341483	NNC	Protein-coding	0
TALONT000341508	NNC	Protein-coding	0
TALONT000341510	NNC	Protein-coding	0
TALONT000341513	NNC	Protein-coding	0
TALONT000341514	NIC	Protein-coding	0
ENST00000006015	Known	Protein-coding	0
ENST00000292614	Known	Protein-coding	0
ENST00000393794	Known	Protein-coding	0
TALONT000602852	NNC	Non-coding	0
TALONT000602875	NIC	Protein-coding	0
TALONT000602889	NNC	Protein-coding	0
TALONT000602990	NNC	Protein-coding	0.141547
TALONT000603052	NNC	Protein-coding	0
TALONT000603139	NNC	Protein-coding	0
TALONT000603347	NNC	Protein-coding	0.344917
ENST00000225296	Known	Protein-coding	0.127371
ENST00000572490	Known	Protein-coding	0.0616225
ENST00000574023	Known	Protein-coding	0
ENST00000575153	Known	Protein-coding	0.0653974
TALONT000256262	NNC	Protein-coding	0.270648
ENST00000408005	Known	Non-coding	0
TALONT000533652	NNC	Protein-coding	0.135273
TALONT000533670	NNC	Protein-coding	0.0271113
TALONT000533673	NNC	Protein-coding	0.127623
TALONT000533752	NNC	Protein-coding	0.0529507
TALONT000533833	NNC	Protein-coding	0.0832719
TALONT000533835	NNC	Protein-coding	0.0973299
TALONT000533850	NNC	Protein-coding	0.159858
TALONT000533871	NNC	Protein-coding	0.160576
TALONT000533905	NNC	Non-coding	0.114488
TALONT000533906	NNC	Protein-coding	0.309943
TALONT000533907	NNC	Protein-coding	0.341829
TALONT000533908	NNC	Protein-coding	0.109753
TALONT000533918	NNC	Protein-coding	0.114748
TALONT000533952	NNC	Non-coding	0.975524
ENST00000262327	Known	Protein-coding	0
ENST00000378526	Known	Protein-coding	0.152708
ENST00000585740	Known	Protein-coding	0
ENST00000585941	Known	Protein-coding	0
ENST00000586058	Known	Protein-coding	0
ENST00000586119	Known	Protein-coding	0
ENST00000586435	Known	Protein-coding	0
ENST00000588713	Known	Protein-coding	0
ENST00000590181	Known	Protein-coding	0.136678
ENST00000590630	Known	Protein-coding	0
ENST00000592690	Known	Protein-coding	0
ENST00000593099	Known	Protein-coding	0.0979846
TALONT000323985	NIC	Protein-coding	0
TALONT000324005	NIC	Protein-coding	0
TALONT000324020	NIC	Protein-coding	0
ENST00000005386	Known	Protein-coding	0.194976
ENST00000380650	Known	Protein-coding	0
ENST00000432584	Known	Protein-coding	0
ENST00000547706	Known	Non-coding	0.369048
ENST00000548211	Known	Non-coding	0.317117
ENST00000548296	Known	Non-coding	0
ENST00000551293	Known	Non-coding	0
TALONT000595040	NNC	Protein-coding	0.196197
TALONT000595066	NNC	Protein-coding	0
TALONT000595067	NNC	Protein-coding	0.22774
TALONT000595086	NNC	Protein-coding	0
TALONT000595094	NIC	Non-coding	0.293006
ENST00000289416	Known	Protein-coding	0
ENST00000440284	Known	Protein-coding	0
ENST00000563914	Known	Protein-coding	0.0648508
ENST00000567006	Known	Non-coding	0
ENST00000614721	Known	Non-coding	0.999698
TALONT000388850	NNC	Protein-coding	0.284211
ENST00000261377	Known	Protein-coding	0
ENST00000348433	Known	Protein-coding	0
ENST00000561474	Known	Protein-coding	0
ENST00000563045	Known	Protein-coding	0
ENST00000563068	Known	Protein-coding	0
ENST00000566993	Known	Protein-coding	0
ENST00000568046	Known	Protein-coding	0
ENST00000568334	Known	Non-coding	0.457604
TALONT000388905	NIC	Protein-coding	0
TALONT000388908	NIC	Protein-coding	0
TALONT000388916	NNC	Non-coding	0.198091
ENST00000394391	Known	Protein-coding	0
ENST00000563341	Known	Protein-coding	0
ENST00000563561	Known	Non-coding	0.190955
ENST00000564885	Known	Non-coding	0.383367
ENST00000565368	Known	Protein-coding	0
ENST00000565786	Known	Protein-coding	0
ENST00000566284	Known	Protein-coding	0
ENST00000567518	Known	Protein-coding	0
ENST00000568940	Known	Protein-coding	0
ENST00000569246	Known	Protein-coding	0.174725
ENST00000569370	Known	Protein-coding	0
ENST00000569979	Known	Protein-coding	0
ENST00000570000	Known	Protein-coding	0
TALONT000401472	NIC	Protein-coding	0
TALONT000401489	NNC	Protein-coding	0
TALONT000401490	NNC	Protein-coding	0
TALONT000401491	NIC	Protein-coding	0
TALONT000401514	NIC	Protein-coding	0
TALONT000401534	NNC	Protein-coding	0
TALONT000401536	NIC	Protein-coding	0
TALONT000401539	NIC	Non-coding	0
TALONT000401550	NIC	Protein-coding	0.0892757
TALONT000401558	NIC	Protein-coding	0
TALONT000401561	NIC	Protein-coding	0
TALONT000401563	NIC	Non-coding	0
TALONT000401566	NIC	Protein-coding	0.10736
TALONT000401569	NNC	Protein-coding	0.157895
TALONT000401577	NIC	Protein-coding	0.122875
ENST00000587851	Known	Non-coding	0
ENST00000612623	Known	Protein-coding	0
ENST00000613503	Known	Protein-coding	0.0298022
ENST00000618220	Known	Protein-coding	0.111427
ENST00000622308	Known	Protein-coding	0
TALONT000235392	NIC	Protein-coding	0
ENST00000585182	Known	Non-coding	0
ENST00000265717	Known	Protein-coding	0.00786121
ENST00000393613	Known	Non-coding	0.305296
ENST00000488792	Known	Non-coding	0.311987
TALONT000606328	NNC	Protein-coding	0.00798678
TALONT000606337	NIC	Protein-coding	0.00804438
TALONT000606344	NIC	Protein-coding	0.0195814
TALONT000606345	NNC	Protein-coding	0
TALONT000606347	NIC	Protein-coding	0.0553516
ENST00000312196	Known	Protein-coding	0
ENST00000337339	Known	Protein-coding	0.227299
ENST00000361672	Known	Protein-coding	0
ENST00000380691	Known	Non-coding	0
ENST00000380692	Known	Protein-coding	0
ENST00000380693	Known	Protein-coding	0
ENST00000398527	Known	Protein-coding	0
ENST00000467141	Known	Non-coding	0.204196
ENST00000468149	Known	Protein-coding	0
ENST00000473380	Known	Protein-coding	0.235539
ENST00000476743	Known	Non-coding	0
ENST00000478462	Known	Non-coding	0
ENST00000482871	Known	Protein-coding	0
ENST00000647701	Known	Protein-coding	0.0664411
ENST00000647857	Known	Protein-coding	0.0880466
ENST00000647869	Known	Protein-coding	0
ENST00000647985	Known	Protein-coding	0.0479467
ENST00000648207	Known	Protein-coding	0.218215
ENST00000648614	Known	Protein-coding	0.247288
ENST00000648889	Known	Protein-coding	0.220763
ENST00000648918	Known	Protein-coding	0.136219
ENST00000649078	Known	Protein-coding	0
ENST00000649130	Known	Protein-coding	0
ENST00000649308	Known	Protein-coding	0.310787
ENST00000649602	Known	Protein-coding	0
ENST00000649649	Known	Protein-coding	0
ENST00000649684	Known	Protein-coding	0.0589359
ENST00000649785	Known	Protein-coding	0
ENST00000649797	Known	Protein-coding	0.360985
ENST00000649851	Known	Protein-coding	0.230881
ENST00000649988	Known	Protein-coding	0.0739972
ENST00000650215	Known	Protein-coding	0
TALONT000515805	NNC	Protein-coding	0
TALONT000515806	NIC	Protein-coding	0.357724
TALONT000515807	NNC	Protein-coding	0
TALONT000515812	NIC	Protein-coding	0
TALONT000515821	NIC	Protein-coding	0
TALONT000515822	NIC	Protein-coding	0
TALONT000515830	NNC	Protein-coding	0
TALONT000515834	NNC	Protein-coding	0
TALONT000515851	NNC	Non-coding	0.222541
TALONT000515852	NNC	Non-coding	0.156766
TALONT000515853	NNC	Non-coding	0.155372
ENST00000262367	Known	Protein-coding	0.00880445
ENST00000382070	Known	Protein-coding	0.0125033
ENST00000570939	Known	Protein-coding	0
ENST00000571826	Known	Protein-coding	0
ENST00000572134	Known	Protein-coding	0
ENST00000572569	Known	Non-coding	0
ENST00000573517	Known	Protein-coding	0
ENST00000573672	Known	Protein-coding	0.184382
ENST00000575237	Known	Protein-coding	0
ENST00000634839	Known	Non-coding	0
ENST00000222381	Known	Protein-coding	0.0773088
ENST00000462594	Known	Non-coding	0
ENST00000470502	Known	Non-coding	0
TALONT000590472	NNC	Non-coding	0.120836
TALONT000590478	NNC	Protein-coding	0.134904
TALONT000590482	NNC	Protein-coding	0.0687146
TALONT000590484	NNC	Protein-coding	0
TALONT000590488	NNC	Protein-coding	0.0676292
TALONT000590491	NNC	Protein-coding	0
TALONT000590492	NNC	Protein-coding	0
TALONT000590496	NNC	Protein-coding	0.159204
TALONT000590499	NNC	Protein-coding	0.215901
TALONT000590502	NNC	Protein-coding	0.0824074
TALONT000590513	NNC	Protein-coding	0.259695
TALONT000590515	NNC	Non-coding	0.264257
ENST00000321027	Known	Protein-coding	0.196703
ENST00000409857	Known	Protein-coding	0
ENST00000427862	Known	Protein-coding	0
ENST00000442309	Known	Protein-coding	0
ENST00000470197	Known	Protein-coding	0.235471
ENST00000470503	Known	Protein-coding	0
ENST00000472230	Known	Protein-coding	0
ENST00000486016	Known	Non-coding	0
ENST00000492826	Known	Non-coding	0
TALONT000602966	NNC	Protein-coding	0.195761
TALONT000602967	NNC	Protein-coding	0.532291
TALONT000602969	NNC	Protein-coding	0.301911
TALONT000602970	NNC	Protein-coding	0.0436635
TALONT000602972	NNC	Protein-coding	0.414177
TALONT000602975	NNC	Non-coding	0.0683333
TALONT000602977	NNC	Protein-coding	0
TALONT000602978	NNC	Protein-coding	0
TALONT000602979	NNC	Non-coding	0.466942
TALONT000602980	NNC	Protein-coding	0.0812183
TALONT000602981	NNC	Protein-coding	0.0522293
TALONT000602994	NNC	Non-coding	0
ENST00000348227	Known	Protein-coding	0
ENST00000468778	Known	Protein-coding	0.127334
ENST00000469321	Known	Protein-coding	0
ENST00000469932	Known	Protein-coding	0
ENST00000475328	Known	Protein-coding	0.176147
ENST00000480089	Known	Protein-coding	0
ENST00000482605	Known	Non-coding	0
ENST00000482880	Known	Protein-coding	0
ENST00000493982	Known	Protein-coding	0
TALONT000601695	NIC	Protein-coding	0
TALONT000601700	NIC	Protein-coding	0
ENST00000412227	Known	Non-coding	0.107172
ENST00000469785	Known	Non-coding	0
ENST00000479014	Known	Protein-coding	0
ENST00000488850	Known	Non-coding	0
TALONT000584684	NNC	Non-coding	0.181484
TALONT000584719	NNC	Non-coding	0.454422
ENST00000440025	Known	Non-coding	0
ENST00000467079	Known	Non-coding	0.312343
ENST00000467983	Known	Non-coding	0
TALONT000584721	NIC	Protein-coding	0.23053
TALONT000584728	NIC	Protein-coding	0.238749
TALONT000584741	NNC	Protein-coding	0
TALONT000584752	NNC	Protein-coding	0
TALONT000584758	NNC	Protein-coding	0.207063
TALONT000584760	NIC	Protein-coding	0
TALONT000584762	NIC	Protein-coding	0
TALONT000584767	NNC	Protein-coding	0
TALONT000584769	NNC	Protein-coding	0
TALONT000584770	NNC	Protein-coding	0
TALONT000584774	NNC	Protein-coding	0
TALONT000584776	NNC	Protein-coding	0
TALONT000584808	NNC	Protein-coding	0
TALONT000584813	NNC	Protein-coding	0
TALONT000584829	NNC	Protein-coding	0.223958
TALONT000584862	NNC	Protein-coding	0
TALONT000584868	NNC	Protein-coding	0
TALONT000584872	NNC	Protein-coding	0
TALONT000584874	NNC	Protein-coding	0
TALONT000584887	NNC	Protein-coding	0
TALONT000584888	NNC	Protein-coding	0.0882862
TALONT000584893	NNC	Protein-coding	0.13141
TALONT000584902	NNC	Protein-coding	0
TALONT000584914	NNC	Protein-coding	0
TALONT000584922	NNC	Protein-coding	0.081383
TALONT000584924	NNC	Protein-coding	0
TALONT000584925	NNC	Protein-coding	0
TALONT000584926	NNC	Protein-coding	0
TALONT000584945	NIC	Protein-coding	0.157591
TALONT000584947	NNC	Protein-coding	0
TALONT000584968	NIC	Protein-coding	0.0541237
TALONT000584984	NNC	Protein-coding	0
TALONT000584986	NNC	Protein-coding	0.0524345
TALONT000585011	NNC	Protein-coding	0
TALONT000585054	NNC	Protein-coding	0
TALONT000585405	NNC	Protein-coding	0
ENST00000257745	Known	Protein-coding	0.0147453
ENST00000311117	Known	Protein-coding	0.0127217
ENST00000468607	Known	Non-coding	0
ENST00000474203	Known	Non-coding	0.230146
ENST00000476671	Known	Protein-coding	0.020214
ENST00000478990	Known	Protein-coding	0
ENST00000479838	Known	Non-coding	0.0543601
ENST00000482560	Known	Protein-coding	0
ENST00000485619	Known	Non-coding	0
ENST00000496191	Known	Non-coding	0
ENST00000667857	Known	Protein-coding	0.0424069
TALONT000604989	NIC	Protein-coding	0.0205894
TALONT000605006	NIC	Protein-coding	0
TALONT000605014	NNC	Non-coding	0.240646
TALONT000605032	NNC	Protein-coding	0.165075
TALONT000605033	NNC	Protein-coding	0.186695
ENST00000006777	Known	Protein-coding	0.10459
ENST00000318622	Known	Protein-coding	0.0958466
ENST00000428119	Known	Protein-coding	0.141287
ENST00000454791	Known	Protein-coding	0.0983069
ENST00000467406	Known	Protein-coding	0.0660377
ENST00000468304	Known	Protein-coding	0.173101
TALONT000571299	NNC	Protein-coding	0.509022
TALONT000571304	NNC	Protein-coding	0.472841
ENST00000306270	Known	Protein-coding	0
ENST00000369751	Known	Protein-coding	0
ENST00000445419	Known	Protein-coding	0.0816271
ENST00000503400	Known	Protein-coding	0
ENST00000503631	Known	Protein-coding	0
ENST00000505222	Known	Protein-coding	0
ENST00000508381	Known	Non-coding	0.120238
ENST00000510291	Known	Protein-coding	0
ENST00000610980	Known	Protein-coding	0
TALONT000422613	NNC	Protein-coding	0.0281566
ENST00000005082	Known	Protein-coding	0.101435
ENST00000330692	Known	Protein-coding	0.160494
ENST00000343338	Known	Protein-coding	0.12496
ENST00000354599	Known	Protein-coding	0.13266
ENST00000399602	Known	Protein-coding	0.160339
ENST00000427810	Known	Protein-coding	0
ENST00000429541	Known	Protein-coding	0.0368355
ENST00000438262	Known	Protein-coding	0.0628684
ENST00000524857	Known	Protein-coding	0.274908
ENST00000526540	Known	Non-coding	0.478632
ENST00000526598	Known	Non-coding	0.680961
ENST00000526601	Known	Protein-coding	0.0582669
ENST00000527386	Known	Protein-coding	0
ENST00000528218	Known	Protein-coding	0.196409
ENST00000528410	Known	Protein-coding	0
ENST00000528796	Known	Protein-coding	0
ENST00000529085	Known	Protein-coding	0.446735
ENST00000529678	Known	Protein-coding	0
ENST00000529789	Known	Protein-coding	0.231579
ENST00000530643	Known	Protein-coding	0.436522
ENST00000532539	Known	Protein-coding	0
ENST00000533036	Known	Protein-coding	0.251309
ENST00000534569	Known	Protein-coding	0.156891
ENST00000618467	Known	Protein-coding	0.0840909
ENST00000620374	Known	Protein-coding	0.152603
ENST00000649622	Known	Protein-coding	0.669114
TALONT000231202	NIC	Protein-coding	0.12813
TALONT000231203	NIC	Protein-coding	0.179949
TALONT000231208	NIC	Protein-coding	0.0749141
TALONT000231220	NIC	Protein-coding	0.0991213
TALONT000231222	NNC	Non-coding	0.29863
TALONT000231232	NNC	Protein-coding	0.109461
TALONT000231240	NIC	Protein-coding	0.0917637
TALONT000231467	NIC	Protein-coding	0.12277
ENST00000429715	Known	Protein-coding	0
ENST00000462987	Known	Non-coding	0
ENST00000466564	Known	Non-coding	0
ENST00000474882	Known	Non-coding	0
ENST00000486679	Known	Non-coding	0
ENST00000491491	Known	Protein-coding	0.109399
ENST00000498073	Known	Protein-coding	0
ENST00000355619	Known	Protein-coding	0
ENST00000417323	Known	Protein-coding	0
ENST00000470210	Known	Non-coding	0
ENST00000477982	Known	Non-coding	0.20744
ENST00000485797	Known	Non-coding	0.271347
TALONT000273363	NNC	Protein-coding	0.124782
TALONT000273364	NIC	Protein-coding	0.120472
TALONT000273365	NIC	Non-coding	0.145621
TALONT000273367	NIC	Protein-coding	0.107438
TALONT000273380	NIC	Protein-coding	0.0696769
TALONT000273386	NNC	Protein-coding	0.0572812
TALONT000273388	NNC	Non-coding	0.120034
TALONT000273395	NIC	Non-coding	0
TALONT000273396	NNC	Non-coding	0
TALONT000273404	NIC	Protein-coding	0
TALONT000273413	NNC	Protein-coding	0
TALONT000273473	NNC	Non-coding	0.166367
ENST00000503076	Known	Protein-coding	0.294643
ENST00000503176	Known	Protein-coding	0
ENST00000505897	Known	Protein-coding	0.284393
ENST00000506242	Known	Protein-coding	0
ENST00000506647	Known	Protein-coding	0
ENST00000508960	Known	Protein-coding	0
ENST00000512204	Known	Protein-coding	0
ENST00000515040	Known	Protein-coding	0
ENST00000505552	Known	Protein-coding	0
ENST00000507771	Known	Protein-coding	0
ENST00000508100	Known	Protein-coding	0
ENST00000512553	Known	Protein-coding	0
ENST00000514834	Known	Protein-coding	0
ENST00000304543	Known	Protein-coding	0.0738308
ENST00000379177	Known	Protein-coding	0.0926171
ENST00000379188	Known	Protein-coding	0.0898443
ENST00000419690	Known	Non-coding	0
ENST00000428571	Known	Protein-coding	0
ENST00000474385	Known	Protein-coding	0.104455
ENST00000480195	Known	Non-coding	0
TALONT000521066	NNC	Protein-coding	0.232795
TALONT000521068	NIC	Protein-coding	0
TALONT000521070	NIC	Protein-coding	0
TALONT000521088	NNC	Protein-coding	0.270911
ENST00000200639	Known	Protein-coding	0.0541699
ENST00000371335	Known	Protein-coding	0.0831266
ENST00000434600	Known	Protein-coding	0
ENST00000486593	Known	Protein-coding	0
TALONT000549670	NNC	Protein-coding	0
TALONT000549718	NNC	Protein-coding	0
TALONT000549724	NNC	Protein-coding	0
TALONT000549725	NIC	Protein-coding	0
TALONT000549733	NIC	Protein-coding	0
TALONT000549739	NNC	Protein-coding	0.0841497
TALONT000549746	NNC	Protein-coding	0
TALONT000549750	NNC	Protein-coding	0.0793087
TALONT000549779	NNC	Protein-coding	0.0555193
TALONT000549802	NIC	Protein-coding	0
TALONT000549807	NNC	Protein-coding	0
TALONT000549808	NNC	Protein-coding	0.351211
TALONT000590938	NNC	Non-coding	0.867521
ENST00000353258	Known	Protein-coding	0.223254
ENST00000563645	Known	Non-coding	0
ENST00000564172	Known	Protein-coding	0.172922
ENST00000569899	Known	Non-coding	0.302225
ENST00000358607	Known	Protein-coding	0
ENST00000450195	Known	Protein-coding	0
ENST00000595077	Known	Non-coding	0.352535
ENST00000595490	Known	Protein-coding	0
ENST00000597371	Known	Protein-coding	0
ENST00000600997	Known	Protein-coding	0.249231
ENST00000601736	Known	Protein-coding	0
TALONT000310264	NIC	Protein-coding	0
TALONT000310266	NIC	Protein-coding	0
TALONT000310268	NNC	Protein-coding	0
TALONT000310276	NNC	Protein-coding	0
TALONT000310278	NIC	Non-coding	0.0927419
TALONT000310281	NIC	Non-coding	0
TALONT000310291	NIC	Protein-coding	0.0773109
ENST00000596360	Known	Non-coding	0
ENST00000395149	Known	Protein-coding	0.075495
ENST00000579849	Known	Protein-coding	0.218824
ENST00000583120	Known	Protein-coding	0
ENST00000583437	Known	Protein-coding	0.246134
ENST00000007699	Known	Protein-coding	0
ENST00000570720	Known	Protein-coding	0
ENST00000571127	Known	Protein-coding	0
ENST00000571464	Known	Protein-coding	0
ENST00000571485	Known	Protein-coding	0.0384362
ENST00000571834	Known	Protein-coding	0.0797267
TALONT000260579	NIC	Protein-coding	0
TALONT000260591	NIC	Protein-coding	0
TALONT000260597	NIC	Protein-coding	0
ENST00000587805	Known	Non-coding	0
ENST00000588093	Known	Non-coding	0
ENST00000590538	Known	Protein-coding	0
ENST00000610402	Known	Protein-coding	0.0296491
ENST00000612035	Known	Protein-coding	0
ENST00000612116	Known	Protein-coding	0
ENST00000614600	Known	Protein-coding	0
ENST00000616681	Known	Protein-coding	0
ENST00000616784	Known	Protein-coding	0
ENST00000618940	Known	Protein-coding	0
ENST00000619183	Known	Protein-coding	0
ENST00000621668	Known	Protein-coding	0
ENST00000621914	Known	Protein-coding	0.0296387
TALONT000325250	NIC	Protein-coding	0
TALONT000325280	NNC	Protein-coding	0
TALONT000325320	NNC	Protein-coding	0
TALONT000325440	NNC	Protein-coding	0
TALONT000325450	NNC	Protein-coding	0
TALONT000325518	NIC	Protein-coding	0
TALONT000325528	NIC	Protein-coding	0
TALONT000325535	NIC	Protein-coding	0
TALONT000325540	NIC	Protein-coding	0
TALONT000325544	NIC	Protein-coding	0
TALONT000325549	NNC	Protein-coding	0
TALONT000325574	NIC	Protein-coding	0
TALONT000325579	NNC	Protein-coding	0
TALONT000325582	NIC	Protein-coding	0.0383358
TALONT000325584	NIC	Protein-coding	0.0302675
TALONT000325749	NNC	Protein-coding	0.0565517
TALONT000325760	NNC	Protein-coding	0.0931818
ENST00000319273	Known	Protein-coding	0
ENST00000346867	Known	Protein-coding	0
ENST00000350485	Known	Protein-coding	0
ENST00000491437	Known	Non-coding	0
ENST00000495916	Known	Non-coding	0
TALONT000592200	NNC	Protein-coding	0
ENST00000219069	Known	Protein-coding	0
ENST00000572748	Known	Protein-coding	0
ENST00000574253	Known	Protein-coding	0
ENST00000574674	Known	Non-coding	0
ENST00000575332	Known	Non-coding	0.251043
ENST00000575823	Known	Protein-coding	0
TALONT000377908	NNC	Protein-coding	0.0793319
ENST00000326577	Known	Protein-coding	0
ENST00000341627	Known	Protein-coding	0
ENST00000571351	Known	Protein-coding	0.023242
ENST00000573001	Known	Non-coding	0.138889
ENST00000574699	Known	Non-coding	0
TALONT000377508	NNC	Non-coding	0.949198
TALONT000377509	NIC	Non-coding	0.0921986
TALONT000377518	NIC	Protein-coding	0
TALONT000377521	NNC	Non-coding	0
ENST00000493273	Known	Non-coding	0
ENST00000518156	Known	Protein-coding	0.0134783
ENST00000555308	Known	Protein-coding	0
TALONT000591485	NNC	Non-coding	0.0186635
ENST00000005257	Known	Protein-coding	0
ENST00000434466	Known	Protein-coding	0
ENST00000436179	Known	Protein-coding	0
ENST00000468201	Known	Non-coding	0
TALONT000556755	NIC	Non-coding	0
TALONT000556761	NNC	Protein-coding	0.0668577
TALONT000556770	NNC	Non-coding	0.652531
TALONT000556792	NNC	Protein-coding	0.0930818
ENST00000005260	Known	Protein-coding	0.0502058
ENST00000473569	Known	Protein-coding	0
ENST00000479789	Known	Protein-coding	0
ENST00000480580	Known	Non-coding	0.235123
TALONT000592801	NIC	Protein-coding	0.0529667
TALONT000592802	NNC	Protein-coding	0
TALONT000592833	NNC	Protein-coding	0.0443064
TALONT000592834	NIC	Protein-coding	0
TALONT000592837	NIC	Protein-coding	0
TALONT000592845	NNC	Protein-coding	0
TALONT000592865	NNC	Protein-coding	0
TALONT000592881	NNC	Protein-coding	0
TALONT000592895	NNC	Protein-coding	0
TALONT000592901	NIC	Protein-coding	0
TALONT000592924	NIC	Protein-coding	0
TALONT000592938	NNC	Protein-coding	0
TALONT000592975	NNC	Protein-coding	0.169965
TALONT000592983	NIC	Protein-coding	0
ENST00000397560	Known	Protein-coding	0.0510846
ENST00000472616	Known	Protein-coding	0.0713836
ENST00000478996	Known	Non-coding	0
TALONT000621083	NNC	Protein-coding	0
TALONT000621085	NNC	Protein-coding	0.0627371
TALONT000621109	NIC	Protein-coding	0
TALONT000621125	NIC	Protein-coding	0
TALONT000621126	NIC	Protein-coding	0
TALONT000621147	NNC	Non-coding	0.93722
TALONT000621148	NIC	Non-coding	0.94695
TALONT000621149	NIC	Non-coding	0.945902
TALONT000621150	NIC	Non-coding	0.945556
TALONT000621154	NNC	Non-coding	0.947036
TALONT000621158	NIC	Non-coding	0.707692
TALONT000621159	NNC	Non-coding	0.979444
ENST00000405218	Known	Protein-coding	0
ENST00000421381	Known	Protein-coding	0
ENST00000430479	Known	Protein-coding	0.0962997
ENST00000433547	Known	Non-coding	0
ENST00000460438	Known	Protein-coding	0.350877
ENST00000476355	Known	Non-coding	0
ENST00000483075	Known	Protein-coding	0.209003
ENST00000493831	Known	Non-coding	0
ENST00000465241	Known	Protein-coding	0
ENST00000473247	Known	Protein-coding	0
ENST00000473884	Known	Protein-coding	0
ENST00000492693	Known	Non-coding	0
ENST00000494053	Known	Non-coding	0
ENST00000496784	Known	Non-coding	0.422367
ENST00000648068	Known	Protein-coding	0.140071
ENST00000648395	Known	Protein-coding	0.233221
ENST00000648690	Known	Protein-coding	0
ENST00000649014	Known	Protein-coding	0.227408
ENST00000649286	Known	Protein-coding	0.345921
ENST00000649538	Known	Protein-coding	0
ENST00000650006	Known	Protein-coding	0
TALONT000622016	NIC	Protein-coding	0
TALONT000622021	NIC	Protein-coding	0.146164
TALONT000622045	NIC	Protein-coding	0.198969
TALONT000622053	NIC	Protein-coding	0
TALONT000622106	NIC	Non-coding	0
TALONT000622133	NNC	Protein-coding	0.14215
TALONT000622175	NIC	Protein-coding	0
TALONT000622180	NNC	Non-coding	0.665108
TALONT000622194	NNC	Non-coding	0
TALONT000622212	NIC	Protein-coding	0.157651
TALONT000622213	NNC	Protein-coding	0.151421
TALONT000622218	NNC	Protein-coding	0.159569
TALONT000622224	NNC	Non-coding	0
TALONT000622227	NIC	Protein-coding	0.239238
TALONT000622258	NNC	Protein-coding	0.152573
TALONT000622283	NNC	Protein-coding	0.397256
TALONT000622313	NNC	Protein-coding	0.315158
ENST00000474654	Known	Protein-coding	0.18949
ENST00000275575	Known	Protein-coding	0
ENST00000307305	Known	Protein-coding	0
ENST00000415251	Known	Protein-coding	0
ENST00000424760	Known	Protein-coding	0
ENST00000468351	Known	Non-coding	0
ENST00000470215	Known	Protein-coding	0
ENST00000479515	Known	Protein-coding	0.182408
TALONT000579800	NIC	Protein-coding	0
TALONT000579806	NNC	Non-coding	0.0560748
TALONT000579816	NNC	Protein-coding	0.0187135
TALONT000579819	NNC	Protein-coding	0
TALONT000579820	NIC	Protein-coding	0
TALONT000579822	NNC	Protein-coding	0
TALONT000579823	NNC	Protein-coding	0.0215633
TALONT000579833	NNC	Protein-coding	0.019917
TALONT000579834	NNC	Protein-coding	0
TALONT000579836	NNC	Protein-coding	0
TALONT000579837	NNC	Protein-coding	0.058311
TALONT000579838	NNC	Protein-coding	0.064877
TALONT000579839	NIC	Protein-coding	0
TALONT000579840	NNC	Protein-coding	0.0395458
TALONT000579843	NNC	Protein-coding	0
TALONT000579846	NNC	Non-coding	0.186551
TALONT000579852	NIC	Protein-coding	0.185663
TALONT000579854	NNC	Protein-coding	0
TALONT000579855	NIC	Protein-coding	0.0543912
TALONT000579857	NNC	Protein-coding	0.0102608
TALONT000579860	NNC	Protein-coding	0.0251155
TALONT000579862	NIC	Protein-coding	0
TALONT000579864	NNC	Protein-coding	0
TALONT000579876	NNC	Protein-coding	0
TALONT000579877	NNC	Protein-coding	0.0445682
TALONT000579880	NNC	Protein-coding	0
TALONT000579881	NNC	Protein-coding	0
TALONT000579883	NNC	Protein-coding	0
TALONT000579887	NNC	Protein-coding	0.0988287
TALONT000579903	NNC	Protein-coding	0
TALONT000579918	NNC	Protein-coding	0
ENST00000005180	Known	Non-coding	0
ENST00000394905	Known	Non-coding	0
TALONT000571268	NNC	Non-coding	0.509488
ENST00000413432	Known	Protein-coding	0.0779885
ENST00000422951	Known	Protein-coding	0
ENST00000445489	Known	Protein-coding	0.130112
ENST00000464142	Known	Protein-coding	0
ENST00000471447	Known	Non-coding	0
ENST00000473082	Known	Non-coding	0.24937
ENST00000473510	Known	Protein-coding	0
ENST00000476799	Known	Protein-coding	0
ENST00000479427	Known	Non-coding	0
ENST00000485051	Known	Non-coding	0
ENST00000627550	Known	Protein-coding	0
TALONT000678356	NIC	Protein-coding	0
TALONT000678360	NIC	Protein-coding	0
TALONT000678376	NNC	Non-coding	0
TALONT000678383	NNC	Non-coding	0
TALONT000678384	NNC	Protein-coding	0
TALONT000678386	NNC	Non-coding	0.173967
TALONT000678398	NNC	Non-coding	0.924898
TALONT000678411	NIC	Non-coding	0
ENST00000527551	Known	Non-coding	0
ENST00000005374	Known	Non-coding	0
ENST00000275428	Known	Protein-coding	0
ENST00000409144	Known	Protein-coding	0
ENST00000409390	Known	Protein-coding	0
ENST00000409436	Known	Protein-coding	0.127883
ENST00000426081	Known	Non-coding	0
ENST00000440082	Known	Protein-coding	0
ENST00000447901	Known	Protein-coding	0
TALONT000553746	NIC	Protein-coding	0
TALONT000553761	NIC	Non-coding	0.23185
ENST00000265728	Known	Protein-coding	0.0763338
ENST00000413643	Known	Protein-coding	0.045657
ENST00000431138	Known	Protein-coding	0
ENST00000486925	Known	Protein-coding	0
ENST00000495067	Known	Non-coding	0
ENST00000498144	Known	Protein-coding	0
ENST00000498726	Known	Non-coding	0
TALONT000585698	NIC	Protein-coding	0
TALONT000585726	NIC	Protein-coding	0
TALONT000585731	NIC	Protein-coding	0
TALONT000585774	NNC	Protein-coding	0.249064
TALONT000585808	NIC	Non-coding	0
TALONT000585834	NIC	Protein-coding	0
TALONT000585911	NIC	Protein-coding	0
TALONT000585916	NIC	Protein-coding	0
TALONT000585930	NNC	Non-coding	0
ENST00000005558	Known	Protein-coding	0.0452563
ENST00000403825	Known	Protein-coding	0.0844295
ENST00000417662	Known	Non-coding	0
ENST00000421296	Known	Non-coding	0.189555
ENST00000429071	Known	Protein-coding	0.198658
ENST00000432734	Known	Non-coding	0.0923345
ENST00000445335	Known	Non-coding	0
ENST00000466459	Known	Protein-coding	0
ENST00000470441	Known	Protein-coding	0.0918675
ENST00000489994	Known	Protein-coding	0.06043
ENST00000621379	Known	Protein-coding	0.127166
ENST00000674887	Known	Protein-coding	0.0563147
ENST00000674915	Known	Protein-coding	0.0228426
ENST00000675041	Known	Protein-coding	0.0733907
ENST00000675578	Known	Protein-coding	0.0983562
ENST00000675717	Known	Protein-coding	0.0235397
TALONT000609027	NIC	Protein-coding	0.0511198
TALONT000609031	NIC	Protein-coding	0
TALONT000609050	NIC	Protein-coding	0
TALONT000609053	NNC	Protein-coding	0
TALONT000609055	NNC	Protein-coding	0
TALONT000609060	NNC	Protein-coding	0
TALONT000609062	NIC	Protein-coding	0
TALONT000609065	NIC	Protein-coding	0
TALONT000609073	NIC	Protein-coding	0
TALONT000609076	NIC	Protein-coding	0
TALONT000609080	NIC	Protein-coding	0
ENST00000261643	Known	Protein-coding	0
ENST00000429152	Known	Protein-coding	0
ENST00000458492	Known	Non-coding	0.275211
ENST00000580561	Known	Protein-coding	0
ENST00000581931	Known	Protein-coding	0
TALONT000274646	NNC	Protein-coding	0.0705314
TALONT000274701	NNC	Protein-coding	0.112927
TALONT000274729	NNC	Protein-coding	0
TALONT000274794	NNC	Protein-coding	0
TALONT000274890	NNC	Non-coding	0
TALONT000274904	NIC	Protein-coding	0
TALONT000274988	NNC	Protein-coding	0
TALONT000274995	NNC	Protein-coding	0
TALONT000275044	NNC	Protein-coding	0
ENST00000486086	Known	Non-coding	0
ENST00000221265	Known	Protein-coding	0.0495455
ENST00000595379	Known	Protein-coding	0.149466
ENST00000595564	Known	Protein-coding	0.0232044
ENST00000595797	Known	Protein-coding	0
ENST00000597365	Known	Protein-coding	0.168317
ENST00000598127	Known	Non-coding	0
ENST00000598594	Known	Non-coding	0
TALONT000338487	NIC	Protein-coding	0.0595628
TALONT000338490	NIC	Protein-coding	0.0567118
ENST00000265745	Known	Protein-coding	0
ENST00000310301	Known	Protein-coding	0.193543
ENST00000395969	Known	Protein-coding	0.0150896
ENST00000414632	Known	Protein-coding	0
ENST00000439468	Known	Protein-coding	0
ENST00000448833	Known	Protein-coding	0
ENST00000462429	Known	Non-coding	0
ENST00000482217	Known	Protein-coding	0.109359
ENST00000490924	Known	Non-coding	0
TALONT000556585	NIC	Protein-coding	0.0155491
TALONT000556589	NNC	Protein-coding	0.0142476
TALONT000556597	NIC	Protein-coding	0.0149207
TALONT000556604	NIC	Protein-coding	0
TALONT000556608	NNC	Protein-coding	0.053252
TALONT000556662	NNC	Protein-coding	0.641376
TALONT000556663	NNC	Protein-coding	0.613616
TALONT000556665	NNC	Protein-coding	0.612689
TALONT000556668	NNC	Protein-coding	0.368906
ENST00000340825	Known	Protein-coding	0
ENST00000538915	Known	Protein-coding	0
ENST00000581437	Known	Protein-coding	0
ENST00000584974	Known	Protein-coding	0.102304
ENST00000338034	Known	Protein-coding	0
ENST00000395962	Known	Protein-coding	0
ENST00000426905	Known	Protein-coding	0
ENST00000465825	Known	Protein-coding	0.13319
ENST00000480891	Known	Protein-coding	0.11034
ENST00000484122	Known	Protein-coding	0
ENST00000487229	Known	Protein-coding	0.168842
ENST00000491478	Known	Protein-coding	0
ENST00000492559	Known	Protein-coding	0
ENST00000578104	Known	Protein-coding	0.153614
ENST00000578991	Known	Protein-coding	0
ENST00000609101	Known	Protein-coding	0
ENST00000609757	Known	Protein-coding	0
TALONT000274436	NNC	Protein-coding	0
TALONT000274464	NIC	Protein-coding	0
TALONT000274471	NNC	Protein-coding	0
TALONT000274485	NNC	Protein-coding	0
ENST00000297029	Known	Protein-coding	0.382152
ENST00000476649	Known	Non-coding	0
TALONT000534032	NNC	Protein-coding	0.414334
TALONT000534034	NNC	Protein-coding	0.402951
TALONT000534035	NNC	Protein-coding	0.431293
TALONT000534038	NNC	Protein-coding	0.731581
TALONT000534046	NNC	Protein-coding	0.439266
TALONT000534054	NNC	Protein-coding	0.732077
TALONT000534057	NNC	Protein-coding	0.370361
TALONT000534061	NNC	Protein-coding	0.328074
TALONT000534062	NNC	Protein-coding	0.617598
TALONT000534067	NNC	Protein-coding	0.596896
TALONT000534159	NNC	Non-coding	0.988989
TALONT000534163	NNC	Non-coding	0.995671
TALONT000534165	NNC	Non-coding	0.998102
ENST00000481340	Known	Non-coding	0.110795
ENST00000381042	Known	Protein-coding	0.140036
ENST00000442940	Known	Protein-coding	0
ENST00000444736	Known	Protein-coding	0.130814
ENST00000537427	Known	Protein-coding	0.14068
TALONT000515293	NIC	Protein-coding	0.130105
TALONT000515303	NNC	Protein-coding	0
TALONT000515308	NNC	Protein-coding	0
TALONT000515309	NNC	Protein-coding	0.0557185
TALONT000515322	NIC	Protein-coding	0
TALONT000515325	NNC	Protein-coding	0
TALONT000515327	NIC	Protein-coding	0
TALONT000515330	NNC	Protein-coding	0
TALONT000515335	NNC	Protein-coding	0
TALONT000515337	NNC	Protein-coding	0
TALONT000515342	NNC	Protein-coding	0.333926
TALONT000272065	NNC	Protein-coding	0
ENST00000357103	Known	Protein-coding	0
ENST00000535774	Known	Non-coding	0
ENST00000537190	Known	Non-coding	0
ENST00000544470	Known	Non-coding	0.179067
TALONT000573998	NIC	Protein-coding	0
TALONT000574000	NNC	Protein-coding	0
TALONT000574002	NIC	Non-coding	0.139415
TALONT000574008	NNC	Non-coding	0.410828
TALONT000574010	NNC	Protein-coding	0.0692718
TALONT000574012	NNC	Protein-coding	0
TALONT000574014	NIC	Protein-coding	0
TALONT000574030	NNC	Protein-coding	0
TALONT000574046	NNC	Non-coding	0
ENST00000520592	Known	Protein-coding	0
ENST00000521755	Known	Non-coding	0
ENST00000523832	Known	Protein-coding	0
TALONT000552590	NNC	Non-coding	0
ENST00000005995	Known	Protein-coding	0
ENST00000450020	Known	Protein-coding	0
ENST00000570594	Known	Protein-coding	0.092707
ENST00000571141	Known	Non-coding	0
ENST00000574265	Known	Protein-coding	0
ENST00000574813	Known	Protein-coding	0
ENST00000575199	Known	Protein-coding	0
ENST00000577043	Known	Protein-coding	0
TALONT000377318	NIC	Protein-coding	0.161728
ENST00000262891	Known	Protein-coding	0.241701
ENST00000588533	Known	Protein-coding	0.1168
ENST00000588621	Known	Protein-coding	0.351779
ENST00000590897	Known	Protein-coding	0.235704
ENST00000590909	Known	Protein-coding	0
ENST00000447510	Known	Protein-coding	0
ENST00000502943	Known	Protein-coding	0
ENST00000505450	Known	Protein-coding	0
ENST00000508167	Known	Protein-coding	0.0112108
ENST00000510224	Known	Protein-coding	0
ENST00000511270	Known	Non-coding	0
ENST00000513448	Known	Non-coding	0
ENST00000513946	Known	Protein-coding	0
ENST00000540805	Known	Protein-coding	0
ENST00000675377	Known	Protein-coding	0
ENST00000675613	Known	Protein-coding	0
TALONT000244284	NNC	Protein-coding	0
TALONT000244302	NIC	Protein-coding	0
ENST00000445755	Known	Protein-coding	0
ENST00000596123	Known	Protein-coding	0.127586
ENST00000597436	Known	Protein-coding	0.0881517
ENST00000602080	Known	Protein-coding	0.47619
TALONT000308463	NNC	Protein-coding	0.0868762
TALONT000308464	NIC	Protein-coding	0
ENST00000397195	Known	Protein-coding	0
ENST00000570400	Known	Non-coding	0.183056
ENST00000571289	Known	Non-coding	0.249576
ENST00000571495	Known	Protein-coding	0.0975172
ENST00000574468	Known	Protein-coding	0
ENST00000576586	Known	Protein-coding	0
ENST00000609078	Known	Protein-coding	0
ENST00000610190	Known	Non-coding	0.0867291
ENST00000674608	Known	Protein-coding	0
ENST00000674717	Known	Protein-coding	0
ENST00000675084	Known	Non-coding	0.0603675
ENST00000675202	Known	Protein-coding	0
ENST00000675390	Known	Protein-coding	0.0277467
ENST00000675430	Known	Protein-coding	0.106583
ENST00000676098	Known	Protein-coding	0.00989544
ENST00000676353	Known	Protein-coding	0
ENST00000676456	Known	Protein-coding	0.266842
TALONT000233066	NNC	Non-coding	0.543372
TALONT000233068	NNC	Protein-coding	0
TALONT000233069	NNC	Non-coding	0.611637
TALONT000233071	NNC	Non-coding	0.435996
TALONT000233077	NNC	Non-coding	0.364435
TALONT000233085	NNC	Protein-coding	0
TALONT000233091	NIC	Protein-coding	0
TALONT000233126	NIC	Protein-coding	0.0710094
TALONT000233128	NIC	Protein-coding	0
TALONT000233130	NIC	Protein-coding	0
TALONT000233144	NNC	Non-coding	0.415
ENST00000646938	Known	Protein-coding	0.0392991
ENST00000579602	Known	Non-coding	0
ENST00000579813	Known	Non-coding	0
ENST00000579828	Known	Protein-coding	0.0981873
ENST00000583192	Known	Protein-coding	0
ENST00000585197	Known	Non-coding	0
TALONT000272601	NIC	Protein-coding	0
TALONT000272622	NIC	Protein-coding	0
TALONT000272627	NNC	Protein-coding	0.301903
TALONT000272631	NNC	Protein-coding	0.14316
TALONT000272633	NNC	Protein-coding	0.301929
TALONT000272634	NNC	Protein-coding	0.330492
TALONT000272639	NNC	Protein-coding	0.615861
TALONT000272649	NNC	Protein-coding	0.304775
TALONT000272652	NNC	Protein-coding	0.108283
TALONT000272665	NNC	Protein-coding	0
TALONT000272674	NNC	Protein-coding	0.0524364
TALONT000272691	NNC	Protein-coding	0
TALONT000272695	NNC	Protein-coding	0.0452112
TALONT000272788	NIC	Protein-coding	0
TALONT000272805	NNC	Non-coding	0.645763
TALONT000272885	NNC	Protein-coding	0.237555
TALONT000272897	NNC	Protein-coding	0
TALONT000272914	NNC	Protein-coding	0.25023
TALONT000272917	NNC	Protein-coding	0.0414395
TALONT000272947	NNC	Protein-coding	0
TALONT000272965	NIC	Protein-coding	0
TALONT000272967	NNC	Protein-coding	0
TALONT000273063	NNC	Protein-coding	0
ENST00000528896	Known	Protein-coding	0.0227518
ENST00000577417	Known	Protein-coding	0.0244698
ENST00000577580	Known	Protein-coding	0.19105
ENST00000579253	Known	Non-coding	0
ENST00000579924	Known	Protein-coding	0
ENST00000580395	Known	Protein-coding	0
ENST00000580882	Known	Protein-coding	0.0714286
ENST00000581064	Known	Protein-coding	0
ENST00000581267	Known	Protein-coding	0
ENST00000582417	Known	Protein-coding	0
ENST00000582901	Known	Non-coding	0
ENST00000583860	Known	Protein-coding	0
TALONT000313815	NNC	Protein-coding	0
TALONT000313881	NIC	Protein-coding	0
ENST00000432992	Known	Protein-coding	0.0904583
ENST00000578456	Known	Protein-coding	0
ENST00000579158	Known	Protein-coding	0
ENST00000580865	Known	Protein-coding	0
TALONT000271825	NNC	Protein-coding	0
TALONT000271829	NNC	Protein-coding	0.210284
TALONT000271830	NNC	Protein-coding	0.0539014
TALONT000271832	NNC	Protein-coding	0.060705
TALONT000271848	NNC	Protein-coding	0
TALONT000271854	NNC	Protein-coding	0
TALONT000271857	NNC	Protein-coding	0.159578
TALONT000271859	NNC	Protein-coding	0.142008
TALONT000271864	NNC	Protein-coding	0.15852
TALONT000271868	NNC	Protein-coding	0.181246
TALONT000271870	NNC	Protein-coding	0.328938
TALONT000271872	NNC	Protein-coding	0.312047
TALONT000271876	NNC	Protein-coding	0.375746
TALONT000271877	NNC	Protein-coding	0.267193
TALONT000271885	NNC	Protein-coding	0.139628
TALONT000271911	NNC	Protein-coding	0.101952
TALONT000271912	NNC	Protein-coding	0
TALONT000271950	NNC	Protein-coding	0
TALONT000271955	NNC	Non-coding	0.303125
TALONT000271958	NNC	Non-coding	0.278873
TALONT000271964	NNC	Non-coding	0.28335
TALONT000271972	NNC	Non-coding	0.280347
TALONT000271975	NNC	Non-coding	0.363636
TALONT000271983	NNC	Non-coding	0.339914
TALONT000271985	NNC	Non-coding	0.529835
TALONT000271988	NNC	Non-coding	0.136792
TALONT000271994	NNC	Non-coding	0.849617
TALONT000272007	NIC	Non-coding	0.958262
TALONT000272013	NIC	Non-coding	0.790553
ENST00000006275	Known	Protein-coding	0
ENST00000585934	Known	Protein-coding	0
ENST00000587818	Known	Protein-coding	0
ENST00000588062	Known	Protein-coding	0
ENST00000592647	Known	Protein-coding	0
TALONT000353790	NIC	Protein-coding	0
ENST00000310132	Known	Protein-coding	0
ENST00000395040	Known	Protein-coding	0
ENST00000587180	Known	Protein-coding	0
ENST00000591059	Known	Non-coding	0
ENST00000559358	Known	Protein-coding	0
ENST00000343210	Known	Protein-coding	0
ENST00000358039	Known	Protein-coding	0.0491187
ENST00000360743	Known	Protein-coding	0.0496909
ENST00000361846	Known	Protein-coding	0.0480681
ENST00000369666	Known	Protein-coding	0
ENST00000467335	Known	Protein-coding	0.348485
ENST00000470519	Known	Non-coding	0
ENST00000470683	Known	Non-coding	0.462766
ENST00000473206	Known	Protein-coding	0.349574
ENST00000477332	Known	Non-coding	0.507075
ENST00000477682	Known	Non-coding	0.603333
ENST00000479436	Known	Non-coding	0
ENST00000485753	Known	Non-coding	0.340176
ENST00000490067	Known	Protein-coding	0.044382
ENST00000492274	Known	Non-coding	0.249141
ENST00000495109	Known	Non-coding	0.353638
ENST00000497457	Known	Protein-coding	0
TALONT000438145	NNC	Protein-coding	0.371066
TALONT000438152	NIC	Protein-coding	0.47409
ENST00000369912	Known	Protein-coding	0
ENST00000369915	Known	Protein-coding	0
ENST00000439635	Known	Protein-coding	0
ENST00000482044	Known	Non-coding	0
TALONT000563849	NIC	Protein-coding	0
TALONT000563851	NNC	Protein-coding	0.0338836
TALONT000563853	NNC	Protein-coding	0
TALONT000563871	NNC	Protein-coding	0.0251229
TALONT000563876	NNC	Protein-coding	0.0579111
TALONT000563880	NNC	Protein-coding	0.555324
TALONT000563885	NNC	Protein-coding	0.0578512
ENST00000470027	Known	Protein-coding	0
ENST00000527769	Known	Non-coding	0
ENST00000532916	Known	Non-coding	0
ENST00000638250	Known	Protein-coding	0
ENST00000638278	Known	Non-coding	0
ENST00000639079	Known	Protein-coding	0
ENST00000640038	Known	Protein-coding	0
ENST00000640617	Known	Non-coding	0
ENST00000640735	Known	Protein-coding	0
ENST00000640872	Known	Protein-coding	0
TALONT000282521	NIC	Protein-coding	0
TALONT000282531	NIC	Protein-coding	0
ENST00000007264	Known	Protein-coding	0
ENST00000561734	Known	Protein-coding	0
ENST00000562070	Known	Protein-coding	0
ENST00000563560	Known	Protein-coding	0
ENST00000565377	Known	Protein-coding	0
ENST00000565503	Known	Protein-coding	0
ENST00000565809	Known	Protein-coding	0
ENST00000567114	Known	Protein-coding	0
ENST00000567283	Known	Protein-coding	0
ENST00000569601	Known	Protein-coding	0
ENST00000262316	Known	Protein-coding	0.0143717
ENST00000482904	Known	Protein-coding	0
ENST00000486045	Known	Protein-coding	0
ENST00000487201	Known	Protein-coding	0
ENST00000293872	Known	Protein-coding	0
ENST00000337351	Known	Protein-coding	0.0619933
ENST00000397780	Known	Protein-coding	0
ENST00000397783	Known	Protein-coding	0
ENST00000418978	Known	Protein-coding	0
ENST00000419516	Known	Protein-coding	0
ENST00000426094	Known	Protein-coding	0
ENST00000429378	Known	Protein-coding	0
ENST00000442701	Known	Non-coding	0
ENST00000443357	Known	Protein-coding	0
ENST00000464711	Known	Protein-coding	0.276007
ENST00000467552	Known	Non-coding	0
ENST00000468732	Known	Non-coding	0
ENST00000469109	Known	Non-coding	0.44
ENST00000495349	Known	Protein-coding	0
ENST00000629543	Known	Protein-coding	0
TALONT000373833	NNC	Protein-coding	0
TALONT000373848	NIC	Protein-coding	0
TALONT000373856	NIC	Protein-coding	0
TALONT000373864	NIC	Protein-coding	0
TALONT000373868	NIC	Protein-coding	0
TALONT000373888	NIC	Protein-coding	0
ENST00000483620	Known	Protein-coding	0
TALONT000336624	NIC	Protein-coding	0
TALONT000336659	NNC	Protein-coding	0
ENST00000561602	Known	Non-coding	0
ENST00000565665	Known	Protein-coding	0
ENST00000566389	Known	Protein-coding	0
ENST00000567203	Known	Protein-coding	0.0779221
ENST00000007390	Known	Protein-coding	0
ENST00000566296	Known	Protein-coding	0
TALONT000374899	NNC	Protein-coding	0
TALONT000374903	NIC	Protein-coding	0
TALONT000374908	NIC	Protein-coding	0
ENST00000422307	Known	Protein-coding	0
ENST00000470411	Known	Protein-coding	0
ENST00000476438	Known	Protein-coding	0.164507
ENST00000480424	Known	Protein-coding	0
ENST00000537901	Known	Protein-coding	0
ENST00000415022	Known	Protein-coding	0
ENST00000466562	Known	Protein-coding	0
ENST00000467286	Known	Protein-coding	0
ENST00000468839	Known	Protein-coding	0
ENST00000498594	Known	Protein-coding	0
ENST00000674071	Known	Protein-coding	0
TALONT000375088	NIC	Protein-coding	0
TALONT000375090	NNC	Protein-coding	0
TALONT000375094	NIC	Protein-coding	0
TALONT000353315	NNC	Protein-coding	0.210204
ENST00000294401	Known	Protein-coding	0
ENST00000377577	Known	Protein-coding	0.0106217
ENST00000451196	Known	Protein-coding	0
ENST00000460594	Known	Protein-coding	0
ENST00000465508	Known	Protein-coding	0.0766423
ENST00000465911	Known	Protein-coding	0
ENST00000472414	Known	Protein-coding	0.0468966
ENST00000473993	Known	Protein-coding	0
ENST00000485073	Known	Protein-coding	0
TALONT000237017	NIC	Protein-coding	0.0110461
TALONT000237066	NNC	Protein-coding	0
TALONT000237068	NNC	Protein-coding	0
TALONT000237073	NNC	Protein-coding	0.378139
ENST00000349606	Known	Protein-coding	0.00965665
ENST00000356840	Known	Protein-coding	0.0247396
ENST00000487237	Known	Non-coding	0
ENST00000262193	Known	Protein-coding	0
ENST00000462957	Known	Protein-coding	0.267148
TALONT000517479	NIC	Protein-coding	0
TALONT000517482	NIC	Protein-coding	0
TALONT000517512	NNC	Protein-coding	0
TALONT000517563	NIC	Protein-coding	0
TALONT000517588	NIC	Protein-coding	0
TALONT000517596	NNC	Protein-coding	0
TALONT000517603	NNC	Protein-coding	0
TALONT000517640	NNC	Protein-coding	0
TALONT000517651	NNC	Protein-coding	0
TALONT000517705	NNC	Protein-coding	0
TALONT000517920	NNC	Protein-coding	0
TALONT000518003	NNC	Protein-coding	0
TALONT000518080	NNC	Protein-coding	0
TALONT000518104	NNC	Non-coding	0.451879
TALONT000518107	NNC	Non-coding	0.362764
TALONT000518112	NNC	Non-coding	0
ENST00000638337	Known	Protein-coding	0
ENST00000341776	Known	Protein-coding	0.0114943
ENST00000397311	Known	Protein-coding	0.0210903
TALONT000339043	NNC	Protein-coding	0
TALONT000339045	NNC	Protein-coding	0.173496
TALONT000339051	NIC	Protein-coding	0.0283401
TALONT000339060	NNC	Non-coding	0.314251
TALONT000339063	NNC	Protein-coding	0.0365344
TALONT000339072	NNC	Protein-coding	0.021645
TALONT000339075	NNC	Protein-coding	0.310417
TALONT000339078	NNC	Protein-coding	0.28426
TALONT000339082	NNC	Protein-coding	0.286957
TALONT000339083	NNC	Protein-coding	0.134411
TALONT000339085	NNC	Non-coding	0.32175
TALONT000339087	NNC	Protein-coding	0.370787
TALONT000339091	NNC	Protein-coding	0.193124
TALONT000339095	NNC	Non-coding	0.402576
TALONT000339096	NNC	Non-coding	0.354108
TALONT000339097	NNC	Non-coding	0.39185
TALONT000339101	NNC	Protein-coding	0.318841
TALONT000339104	NNC	Protein-coding	0.273859
TALONT000339107	NNC	Protein-coding	0.102286
TALONT000339108	NNC	Protein-coding	0.0824742
TALONT000339110	NNC	Non-coding	0.121679
TALONT000339112	NNC	Protein-coding	0.0863768
TALONT000339114	NNC	Protein-coding	0.108241
TALONT000339117	NNC	Protein-coding	0.22604
TALONT000339121	NNC	Protein-coding	0.090411
TALONT000339124	NNC	Non-coding	0.377778
TALONT000339125	NNC	Protein-coding	0.153846
TALONT000339132	NNC	Non-coding	0.365431
TALONT000339134	NNC	Protein-coding	0.367688
TALONT000339135	NNC	Non-coding	0.568326
TALONT000339137	NNC	Non-coding	0.302663
TALONT000339142	NNC	Protein-coding	0.272165
TALONT000339147	NNC	Non-coding	0.352609
TALONT000339148	NNC	Protein-coding	0.199849
TALONT000339150	NNC	Non-coding	0.343171
TALONT000339158	NNC	Protein-coding	0.332494
TALONT000339159	NNC	Protein-coding	0.255624
TALONT000339167	NNC	Protein-coding	0.160486
TALONT000339168	NNC	Non-coding	0.131671
TALONT000339172	NNC	Protein-coding	0.114633
TALONT000339180	NNC	Non-coding	0.309179
TALONT000339189	NNC	Protein-coding	0.19506
TALONT000339201	NNC	Protein-coding	0.0899796
TALONT000339204	NNC	Non-coding	0.201747
TALONT000339206	NIC	Non-coding	0.31694
TALONT000339218	NNC	Non-coding	0.218196
ENST00000623535	Known	Protein-coding	0.225226
ENST00000637881	Known	Protein-coding	0
ENST00000673617	Known	Non-coding	0
TALONT000518798	NNC	Protein-coding	0
TALONT000518824	NNC	Protein-coding	0.0517661
TALONT000518825	NNC	Protein-coding	0.156912
TALONT000518826	NNC	Protein-coding	0.0610783
TALONT000518840	NNC	Non-coding	0.423622
TALONT000518843	NNC	Protein-coding	0.681922
TALONT000518844	NNC	Non-coding	0.157042
TALONT000518845	NNC	Non-coding	0.164474
TALONT000518846	NNC	Protein-coding	0
ENST00000401096	Known	Non-coding	0
ENST00000463652	Known	Protein-coding	0
ENST00000464748	Known	Protein-coding	0
ENST00000468397	Known	Protein-coding	0
ENST00000468800	Known	Protein-coding	0
ENST00000478901	Known	Protein-coding	0
ENST00000479362	Known	Protein-coding	0.0857143
ENST00000487462	Known	Non-coding	0
ENST00000489300	Known	Protein-coding	0
ENST00000491311	Known	Protein-coding	0
ENST00000495016	Known	Protein-coding	0
ENST00000498810	Known	Non-coding	0
TALONT000230669	NIC	Protein-coding	0
ENST00000341426	Known	Protein-coding	0
ENST00000341991	Known	Protein-coding	0
ENST00000460602	Known	Protein-coding	0.259754
ENST00000464373	Known	Protein-coding	0
ENST00000469045	Known	Protein-coding	0.0820225
ENST00000477235	Known	Protein-coding	0.295817
ENST00000480499	Known	Protein-coding	0
[truncated: 211,874+ more rows]

## Sheet: Fig. 1G
Transcript_novelty	repeat_group	integration_type	n	per
Known	>1 repeat class	Internal	11573	0.135046
Known	LINE	Internal	4176	0.0487298
Known	LTR	Internal	2334	0.0272355
Known	Other	Internal	2722	0.0317631
Known	SINE	Internal	9215	0.10753
NIC	>1 repeat class	Internal	4071	0.131373
NIC	LINE	Internal	1331	0.0429521
NIC	LTR	Internal	1299	0.0419195
NIC	Other	Internal	918	0.0296244
NIC	SINE	Internal	2777	0.0896153
NNC	>1 repeat class	Internal	22413	0.282907
NNC	LINE	Internal	5788	0.0730587
NNC	LTR	Internal	6588	0.0831566
NNC	Other	Internal	3175	0.0400762
NNC	SINE	Internal	9328	0.117742
Antisense	>1 repeat class	Internal	5507	0.58232
Antisense	LINE	Internal	495	0.0523422
Antisense	LTR	Internal	1637	0.173099
Antisense	Other	Internal	257	0.0271756
Antisense	SINE	Internal	562	0.0594269
Intergenic	>1 repeat class	Internal	5121	0.601975
Intergenic	LINE	Internal	448	0.0526625
Intergenic	LTR	Internal	1614	0.189726
Intergenic	Other	Internal	185	0.0217468
Intergenic	SINE	Internal	449	0.0527801
Known	LINE	TES	510	0.0059512
Known	LTR	TES	773	0.00902015
Known	Other	TES	325	0.00379243
Known	SINE	TES	1634	0.0190672
NIC	LINE	TES	168	0.00542145
NIC	LTR	TES	303	0.00977798
NIC	Other	TES	116	0.00374338
NIC	SINE	TES	293	0.00945527
NNC	LINE	TES	1014	0.0127992
NNC	LTR	TES	1374	0.0173432
NNC	Other	TES	585	0.00738413
NNC	SINE	TES	1090	0.0137585
Antisense	LINE	TES	295	0.0311938
Antisense	LTR	TES	498	0.0526594
Antisense	Other	TES	67	0.0070847
Antisense	SINE	TES	250	0.0264354
Intergenic	LINE	TES	274	0.0322088
Intergenic	LTR	TES	663	0.0779358
Intergenic	Other	TES	126	0.0148113
Intergenic	SINE	TES	153	0.0179852
Known	LINE	TSS	296	0.00345403
Known	LTR	TSS	526	0.0061379
Known	Other	TSS	131	0.00152864
Known	SINE	TSS	998	0.0116457
NIC	LINE	TSS	87	0.00280754
NIC	LTR	TSS	947	0.0305602
NIC	Other	TSS	37	0.00119401
NIC	SINE	TSS	82	0.00264619
NNC	LINE	TSS	684	0.00863375
NNC	LTR	TSS	6086	0.0768202
NNC	Other	TSS	364	0.00459457
NNC	SINE	TSS	1341	0.0169267
Antisense	LINE	TSS	126	0.0133235
Antisense	LTR	TSS	2267	0.239717
Antisense	Other	TSS	87	0.00919953
Antisense	SINE	TSS	181	0.0191393
Intergenic	LINE	TSS	179	0.0210415
Intergenic	LTR	TSS	2525	0.296814
Intergenic	Other	TSS	71	0.00834607
Intergenic	SINE	TSS	183	0.0215117

## Sheet: Fig. 1H
bin	Background	Known	NIC	NNC	Antisense	Intergenic
1	0.0932429	0.112315	0.105237	0.0996	0.103455	0.0887316
2	0.0923935	0.112641	0.10522	0.0959207	0.105835	0.0862865
3	0.0928785	0.113913	0.106302	0.0963732	0.105006	0.0911708
4	0.0927804	0.113663	0.10609	0.10085	0.100695	0.0960379
5	0.0926461	0.113895	0.105821	0.0992753	0.100452	0.0931691
6	0.0928009	0.114368	0.105817	0.0989836	0.0943871	0.0884865
7	0.0928859	0.114088	0.104752	0.0988677	0.095899	0.0904333
8	0.092703	0.112947	0.102322	0.098552	0.0982668	0.0924622
9	0.0925744	0.113552	0.104554	0.100695	0.0948175	0.0878444
10	0.0926344	0.11352	0.104565	0.0990791	0.0949312	0.0916102
11	0.0929726	0.114164	0.104813	0.0980155	0.100328	0.0848237
12	0.0929737	0.114639	0.108062	0.100865	0.105349	0.0836144
13	0.0931625	0.11442	0.107767	0.100058	0.101568	0.0850287
14	0.0926033	0.113631	0.106932	0.0999967	0.105291	0.0819767
15	0.0930606	0.113828	0.106013	0.10019	0.100625	0.0827739
16	0.0930061	0.112543	0.105094	0.0991664	0.0967072	0.0852178
17	0.0925815	0.113511	0.105138	0.100238	0.0999288	0.0836036
18	0.0926188	0.114268	0.103372	0.0973667	0.103439	0.0876534
19	0.0931616	0.113571	0.105079	0.0988363	0.102824	0.0847101
20	0.0924992	0.114451	0.105843	0.0973895	0.100857	0.084039
21	0.0924946	0.113508	0.109989	0.0985384	0.103948	0.0816103
22	0.0925274	0.113496	0.10829	0.0989274	0.102552	0.0789794
23	0.0920249	0.113945	0.11095	0.100845	0.0968786	0.0802399
24	0.0924851	0.113641	0.110076	0.101733	0.100715	0.0894832
25	0.0923726	0.112782	0.111826	0.0993948	0.1065	0.0887324
26	0.0932	0.112691	0.108877	0.0982232	0.102134	0.0850139
27	0.0930766	0.112034	0.103317	0.0979412	0.101356	0.0825166
28	0.0927088	0.11132	0.103715	0.0987957	0.101583	0.0838508
29	0.0925736	0.11243	0.106483	0.100119	0.101694	0.087199
30	0.0925527	0.112312	0.105081	0.101617	0.10484	0.0886705
31	0.0927421	0.111754	0.105528	0.10035	0.103804	0.0866141
32	0.0924367	0.112099	0.103498	0.0979645	0.104428	0.0878917
33	0.092456	0.111851	0.103295	0.0967355	0.104261	0.0880156
34	0.0922476	0.111942	0.105157	0.0961004	0.111337	0.0907399
35	0.0920895	0.112391	0.104909	0.0972519	0.106412	0.08727
36	0.0921385	0.113695	0.105388	0.0981314	0.108849	0.0857863
37	0.0926288	0.113216	0.104965	0.0983818	0.102917	0.084284
38	0.0928051	0.112954	0.10327	0.0990666	0.0980593	0.0840754
39	0.0929628	0.113741	0.105777	0.0991005	0.0992009	0.0872607
40	0.0922936	0.113749	0.103142	0.0980198	0.0988368	0.0894095
41	0.0922274	0.113136	0.102606	0.0985374	0.0937164	0.0904071
42	0.0918795	0.113436	0.102429	0.0987782	0.091912	0.0901408
43	0.0924227	0.11418	0.102867	0.0978566	0.0948982	0.0904847
44	0.0917387	0.113838	0.102147	0.0990845	0.0928664	0.088816
45	0.0921608	0.113965	0.104037	0.101053	0.099774	0.0879299
46	0.0927374	0.11406	0.102437	0.0982509	0.0964863	0.0838529
47	0.0922248	0.113892	0.103128	0.0972999	0.0916361	0.0815624
48	0.0927578	0.113925	0.103885	0.0990062	0.0906851	0.0798977
49	0.0924635	0.113792	0.105091	0.100627	0.0960743	0.0785037
50	0.0919811	0.113761	0.10366	0.100909	0.0932188	0.0832257
51	0.0922774	0.113058	0.106378	0.0994809	0.0889124	0.0836166
52	0.0917632	0.113502	0.107725	0.0982126	0.0894381	0.0834144
53	0.0915032	0.113834	0.105277	0.100679	0.0906192	0.0816931
54	0.09142	0.113521	0.107683	0.101608	0.090454	0.0848634
55	0.0919779	0.114209	0.109762	0.102802	0.0867303	0.0907844
56	0.0916438	0.113678	0.106502	0.100225	0.0898564	0.0950254
57	0.0918089	0.1147	0.106537	0.0999615	0.085652	0.100452
58	0.0917868	0.113934	0.104782	0.0998729	0.0874399	0.0961496
59	0.0921071	0.113084	0.104647	0.0988791	0.0933523	0.0915717
60	0.0915769	0.11275	0.10489	0.0973621	0.0887034	0.0905669
61	0.0916175	0.114019	0.107155	0.0992074	0.0927399	0.0845434
62	0.0916217	0.11332	0.103873	0.0996947	0.0971422	0.0879469
63	0.0919937	0.113346	0.105887	0.100483	0.098852	0.0911493
64	0.0923596	0.113437	0.106606	0.0997152	0.0931348	0.0890004
65	0.0924622	0.112587	0.105464	0.0967368	0.0955696	0.0865229
66	0.0923159	0.111727	0.103422	0.0957493	0.0949907	0.0898076
67	0.0925409	0.111046	0.103137	0.0972664	0.0968522	0.0916919
68	0.0920157	0.111738	0.102688	0.0970222	0.0931807	0.0910417
69	0.0922644	0.111263	0.103597	0.09647	0.096464	0.0933564
70	0.0916282	0.110619	0.103522	0.0982106	0.094528	0.092178
71	0.0923022	0.110798	0.101902	0.0984988	0.0995573	0.0930184
72	0.0924538	0.112067	0.102207	0.0983127	0.106847	0.0921153
73	0.0923695	0.112082	0.101948	0.0980909	0.104668	0.0877024
74	0.0921507	0.112044	0.104792	0.0978464	0.0984909	0.0907043
75	0.0923901	0.111847	0.104779	0.100404	0.0981076	0.092516
76	0.0922867	0.111224	0.106651	0.0976884	0.100692	0.0928731
77	0.0918807	0.111751	0.106613	0.0967818	0.10763	0.0892931
78	0.0918386	0.111736	0.107168	0.0978792	0.107098	0.0852625
79	0.091691	0.112605	0.107352	0.09992	0.105123	0.0831387
80	0.0918529	0.112474	0.105821	0.09858	0.106153	0.0868418
81	0.0916626	0.112846	0.104702	0.0987772	0.0961621	0.0823747
82	0.0915151	0.112519	0.102433	0.0976878	0.103174	0.083133
83	0.0912248	0.111417	0.10352	0.0981652	0.103805	0.0857265
84	0.091271	0.1117	0.101256	0.0983135	0.105346	0.0885933
85	0.0914894	0.112018	0.101343	0.101649	0.10904	0.0882662
86	0.0916038	0.111351	0.103401	0.104287	0.104872	0.0903733
87	0.0916647	0.111325	0.102834	0.10141	0.108599	0.0907687
88	0.0913401	0.110759	0.100479	0.0993999	0.0999349	0.0895912
89	0.0916217	0.110475	0.101101	0.0986812	0.102926	0.0927956
90	0.0918303	0.110194	0.106085	0.102561	0.102334	0.0938421
91	0.0920594	0.109697	0.105184	0.102679	0.0963878	0.092244
92	0.0914951	0.107988	0.105611	0.102427	0.0938388	0.0872996
93	0.0916487	0.107597	0.104852	0.101673	0.0915339	0.0877403
94	0.0916373	0.108558	0.10475	0.100989	0.0969755	0.086761
95	0.0912835	0.109178	0.10694	0.101012	0.0999617	0.0906097
96	0.091367	0.108917	0.107403	0.100282	0.101882	0.0908376
97	0.0915268	0.10855	0.104839	0.0981763	0.100451	0.0892582
98	0.0916014	0.11068	0.105789	0.0970559	0.0983211	0.0884061
99	0.0921743	0.108346	0.102969	0.0981964	0.103053	0.0860253
100	0.0925918	0.109001	0.105061	0.0983189	0.0975093	0.0862515
101	0.0919906	0.109732	0.105782	0.0985559	0.0941863	0.0895082
102	0.0920675	0.109315	0.104452	0.0987275	0.101636	0.0886024
103	0.0919089	0.108815	0.0991884	0.0955873	0.103507	0.0850056
104	0.0916109	0.10964	0.102711	0.10128	0.102009	0.0872009
105	0.0915779	0.108928	0.106815	0.102042	0.100163	0.0886174
106	0.0915793	0.108881	0.104465	0.102985	0.101006	0.0927626
107	0.0918489	0.108861	0.10387	0.103363	0.0980253	0.0936257
108	0.0918941	0.108387	0.103404	0.102341	0.0954033	0.0892604
109	0.0919012	0.108622	0.103483	0.101944	0.0972427	0.0855905
110	0.0917176	0.108269	0.104434	0.103232	0.0903532	0.0879754
111	0.0914399	0.107334	0.101618	0.102223	0.0940383	0.0860133
112	0.0917956	0.106795	0.103111	0.103722	0.101896	0.0869784
113	0.0917362	0.107209	0.102555	0.102338	0.10668	0.0928854
114	0.0918878	0.107731	0.103545	0.100966	0.115466	0.0899739
115	0.0925743	0.108677	0.104897	0.101964	0.10533	0.0882828
116	0.0929774	0.108541	0.105223	0.103299	0.10555	0.0923135
117	0.0930561	0.109275	0.104731	0.10352	0.1081	0.0890186
118	0.0926312	0.109532	0.102416	0.100444	0.104711	0.0902327
119	0.0927581	0.107858	0.103298	0.10046	0.106082	0.0915577
120	0.0924693	0.108436	0.103287	0.101891	0.0985115	0.0922919
121	0.092086	0.109628	0.104029	0.101689	0.095234	0.0907369
122	0.0918233	0.109855	0.105256	0.101591	0.106241	0.0913006
123	0.0912376	0.108448	0.104588	0.100881	0.112124	0.0943536
124	0.091241	0.107835	0.0999498	0.0992988	0.109153	0.0860961
125	0.0916074	0.10795	0.101005	0.0995944	0.110319	0.0872927
126	0.0918237	0.107773	0.101739	0.0991658	0.102057	0.0905408
127	0.0912308	0.109032	0.104815	0.100098	0.0988474	0.0878069
128	0.0914819	0.109638	0.102693	0.100755	0.0995447	0.0909539
129	0.0916499	0.10836	0.101808	0.0976331	0.0950374	0.0906433
130	0.0912105	0.108798	0.102042	0.0995928	0.0985648	0.0992225
131	0.0913833	0.110736	0.102949	0.0999042	0.0911633	0.0916464
132	0.0914386	0.109546	0.104084	0.10056	0.0921816	0.0904152
133	0.0916974	0.110388	0.103793	0.099125	0.0950351	0.0882704
134	0.0917042	0.109833	0.100683	0.0966818	0.101373	0.0865524
135	0.0920314	0.109758	0.101928	0.100079	0.107229	0.0903989
136	0.0925034	0.109616	0.0995499	0.100127	0.0940824	0.0922427
137	0.0928282	0.109531	0.102427	0.0995136	0.0981616	0.0940226
138	0.092336	0.108224	0.101936	0.0967526	0.0976032	0.0909089
139	0.0926277	0.108699	0.0981201	0.0968015	0.0968139	0.0879181
140	0.092431	0.109278	0.0985605	0.0953943	0.0932937	0.0925851
141	0.0921597	0.110127	0.101434	0.0964972	0.0974818	0.0952433
142	0.0926424	0.109684	0.100399	0.0973513	0.0983165	0.090432
143	0.0921007	0.110044	0.099448	0.0966873	0.102508	0.0966511
144	0.0921563	0.110346	0.0992689	0.0958317	0.106014	0.0940581
145	0.0924739	0.110333	0.0985893	0.0969204	0.104538	0.0885775
146	0.0923262	0.108625	0.0946061	0.0942844	0.10874	0.09303
147	0.0919715	0.108277	0.0964248	0.0961816	0.107729	0.0929316
148	0.0921442	0.10857	0.0991615	0.0977886	0.103843	0.0858768
149	0.0921887	0.108361	0.0977689	0.0968638	0.103095	0.0839313
150	0.0923007	0.108333	0.0968979	0.096118	0.111778	0.0823826
151	0.0920457	0.108359	0.0990029	0.0971299	0.105474	0.083939
152	0.0922333	0.10786	0.0999546	0.0986915	0.0983423	0.0819747
153	0.0922041	0.106565	0.0994325	0.0975497	0.103005	0.0847736
154	0.092646	0.107229	0.0988686	0.0990092	0.102048	0.0868004
155	0.09255	0.106948	0.0981811	0.0982376	0.10092	0.0912299
156	0.0924281	0.107554	0.0981243	0.0955902	0.106706	0.0881453
157	0.0919473	0.107177	0.097741	0.0929488	0.105778	0.0869769
158	0.0921881	0.107665	0.097415	0.0943243	0.11128	0.08689
159	0.0920729	0.108374	0.0969244	0.0963031	0.111758	0.0854253
160	0.0919727	0.10795	0.0983693	0.0949775	0.110204	0.0843347
161	0.0919294	0.107766	0.0933202	0.0906421	0.107615	0.0868734
162	0.0921099	0.107334	0.0949321	0.0923503	0.11026	0.0905045
163	0.0921714	0.107093	0.0962175	0.0934605	0.110893	0.0836935
164	0.0917256	0.107395	0.0972058	0.094576	0.110691	0.0828125
165	0.0912516	0.108095	0.0983299	0.0961318	0.11454	0.0905844
166	0.0916383	0.106287	0.095017	0.0950511	0.118349	0.0901292
167	0.0916934	0.104978	0.09256	0.0944956	0.108423	0.0901933
168	0.0914909	0.105234	0.090111	0.0933873	0.108382	0.089074
169	0.0916514	0.105271	0.0908797	0.0942811	0.104724	0.0916168
170	0.0916364	0.105749	0.0917419	0.0953845	0.108678	0.0907239
171	0.0917485	0.106117	0.0908478	0.0940182	0.113332	0.0855399
172	0.09179	0.106087	0.0906755	0.0954115	0.12063	0.0895295
173	0.0913198	0.106053	0.0933605	0.0966638	0.111142	0.0887321
174	0.0920357	0.107822	0.0955121	0.0977338	0.117839	0.0893374
175	0.0921019	0.108327	0.0953276	0.0957251	0.111626	0.0886576
176	0.0915938	0.108378	0.0918901	0.0962701	0.107233	0.0905298
177	0.0915597	0.107771	0.0938887	0.096341	0.0990564	0.0898479
178	0.091925	0.107406	0.0956192	0.095305	0.100298	0.0815076
179	0.0918251	0.107787	0.0949714	0.0966636	0.105078	0.0871729
180	0.0918909	0.10723	0.0920909	0.0973799	0.108229	0.0914094
181	0.0919466	0.106167	0.0919741	0.0940878	0.102478	0.0944467
182	0.0916257	0.105185	0.0922409	0.097533	0.107441	0.0856448
183	0.0918018	0.105445	0.0940559	0.0961654	0.106529	0.0900686
184	0.0914707	0.105777	0.0921757	0.0929953	0.108563	0.091103
185	0.0908499	0.106224	0.0942756	0.0930536	0.0968496	0.0879061
186	0.0912772	0.106332	0.0920954	0.0941936	0.102209	0.08641
187	0.0917153	0.106707	0.092419	0.0953149	0.107997	0.083997
188	0.0915637	0.107329	0.0928664	0.0944966	0.10151	0.0875582
189	0.0911267	0.106266	0.0926487	0.0940656	0.102963	0.0876097
190	0.0910281	0.106165	0.0937747	0.0952251	0.103213	0.0969376
191	0.0910253	0.106607	0.093746	0.097307	0.100126	0.0886673
192	0.090793	0.107199	0.0949279	0.0932316	0.106695	0.0878743
193	0.0909512	0.107283	0.094428	0.0931254	0.0993588	0.0829786
194	0.0905102	0.107066	0.0941687	0.0941435	0.101133	0.0808171
195	0.0912705	0.107825	0.0963535	0.0938282	0.105794	0.0796926
196	0.0911497	0.10726	0.0937046	0.0915191	0.101732	0.0836671
197	0.0908444	0.108099	0.0933711	0.0938058	0.0997896	0.0834974
198	0.0907623	0.108181	0.092963	0.0929874	0.0998317	0.0814435
199	0.0903176	0.106717	0.0914968	0.0891719	0.0980229	0.0806318
200	0.0909093	0.107299	0.0910043	0.0890307	0.107346	0.0834792
201	0.090752	0.106066	0.0947835	0.0909407	0.103789	0.0854064
202	0.0904632	0.105628	0.0950711	0.0876849	0.100007	0.0837591
203	0.0901161	0.104648	0.0918169	0.0860246	0.105801	0.0863063
204	0.0906067	0.104679	0.0915995	0.088362	0.105775	0.0851968
205	0.0904939	0.10271	0.0894741	0.0843411	0.102045	0.0885714
206	0.0907722	0.104374	0.0899201	0.0834834	0.100434	0.0854777
207	0.0906878	0.104475	0.0892625	0.0831987	0.0967582	0.0842519
208	0.0909217	0.103983	0.090578	0.0844032	0.0983128	0.0877625
209	0.0907175	0.103555	0.0922222	0.0881575	0.10096	0.0847783
210	0.0910481	0.104015	0.088466	0.0871398	0.111311	0.0831421
211	0.0908139	0.104376	0.0842027	0.0837917	0.109302	0.0839385
212	0.0907059	0.103855	0.0833409	0.0835398	0.11222	0.0831003
213	0.090902	0.104203	0.0849611	0.0843032	0.118731	0.0772976
214	0.0909515	0.103843	0.0843012	0.0859866	0.116613	0.082028
215	0.0911519	0.102924	0.0845336	0.0871282	0.117612	0.0818232
216	0.0911569	0.102613	0.0872658	0.086264	0.11581	0.0817706
217	0.0908022	0.102625	0.0833331	0.0859063	0.111993	0.0760042
218	0.0911978	0.102887	0.0833056	0.085441	0.108381	0.0798163
219	0.091469	0.104174	0.0847387	0.0887339	0.106982	0.0811183
220	0.0910863	0.10453	0.0851963	0.0892883	0.106054	0.0821941
221	0.0910775	0.104118	0.0864265	0.087295	0.0980787	0.0819703
222	0.0905025	0.104543	0.0849041	0.0854179	0.0994059	0.0823374
223	0.0909	0.104233	0.0837108	0.0840639	0.101278	0.0795952
224	0.0912594	0.104262	0.082079	0.0839357	0.097122	0.0852355
225	0.0912592	0.103288	0.0816383	0.0840171	0.0965235	0.0798316
226	0.0915287	0.103439	0.0804199	0.0808922	0.100224	0.0839405
227	0.0920397	0.101981	0.0807188	0.0832172	0.095532	0.0844551
228	0.0917617	0.102384	0.0860968	0.0863903	0.0984278	0.0858018
229	0.0912009	0.103001	0.0845673	0.0843722	0.103539	0.0785531
230	0.0916699	0.103198	0.0825739	0.0840457	0.104956	0.0820387
231	0.091842	0.104955	0.0852675	0.083823	0.103844	0.0813097
232	0.091844	0.105327	0.0869152	0.0857062	0.101983	0.0788872
233	0.0919749	0.105589	0.0855154	0.0859677	0.0949683	0.0828122
234	0.0920445	0.105289	0.0869837	0.0868411	0.0971621	0.0901559
235	0.0919875	0.105837	0.0889192	0.0861107	0.0903063	0.0792227
236	0.0920725	0.105714	0.0905972	0.0844753	0.0982795	0.0808306
237	0.0920661	0.105598	0.0939921	0.0841841	0.0999885	0.0798835
238	0.0922295	0.107328	0.0930226	0.083844	0.0931613	0.0794758
239	0.0917936	0.108025	0.0912173	0.0840853	0.0963215	0.081392
240	0.0918598	0.108565	0.0912589	0.0855043	0.0959522	0.0820457
241	0.0917048	0.108708	0.0926856	0.0841432	0.0943987	0.0820522
242	0.091633	0.108728	0.0928538	0.0860319	0.0977532	0.0844119
243	0.0915132	0.109656	0.0919948	0.0859814	0.093256	0.0863737
244	0.0909409	0.110252	0.0921888	0.0856553	0.092344	0.0842383
245	0.0911469	0.111176	0.094424	0.0845897	0.0820871	0.0818223
246	0.0911792	0.111737	0.0953143	0.0862378	0.0816757	0.0848357
247	0.0908331	0.111562	0.0956657	0.0879165	0.0893279	0.0881641
248	0.0908509	0.113218	0.0957999	0.0884688	0.0865802	0.0816593
249	0.0908129	0.113516	0.0939855	0.0867056	0.0952821	0.0786192
250	0.0911213	0.113733	0.0916314	0.0861301	0.0906768	0.0808711
251	0.0912897	0.114929	0.0914002	0.0873819	0.0894612	0.0844443
252	0.0908969	0.114821	0.0947458	0.0895073	0.0861668	0.0871226
253	0.0915503	0.11532	0.0923294	0.0888719	0.093235	0.088307
254	0.0912381	0.116429	0.0952403	0.0899956	0.094288	0.0875071
255	0.0905611	0.116783	0.0970236	0.0893779	0.0835317	0.0868454
256	0.0906053	0.11827	0.0990708	0.0908451	0.0866182	0.0800793
257	0.0904438	0.118465	0.100458	0.0917208	0.08189	0.0771621
258	0.0905423	0.119004	0.0989699	0.0906554	0.0802754	0.0830391
259	0.0905505	0.120624	0.10138	0.0943032	0.0813153	0.0880187
260	0.090532	0.12141	0.103282	0.0930369	0.0797647	0.0816441
261	0.0904312	0.12275	0.106254	0.0946888	0.0808387	0.083401
262	0.0905172	0.123319	0.10707	0.0964604	0.0801297	0.0868623
263	0.0903421	0.125298	0.109163	0.0989014	0.0834217	0.0878477
264	0.0903768	0.125308	0.108906	0.0998524	0.0860756	0.0829017
265	0.0901499	0.125851	0.110416	0.0995357	0.0922397	0.0839223
266	0.0912173	0.126653	0.113202	0.0998584	0.0919839	0.0836734
267	0.0916666	0.128699	0.111876	0.10042	0.0942158	0.0897473
268	0.0911315	0.12958	0.112155	0.101745	0.0915516	0.086007
269	0.0912396	0.130577	0.11521	0.103369	0.0885956	0.0801111
270	0.0911649	0.130618	0.116093	0.104303	0.0906186	0.0843137
271	0.0912853	0.132845	0.121475	0.106037	0.0955735	0.0885132
272	0.091125	0.133617	0.124405	0.105174	0.0920705	0.0848291
273	0.0910291	0.134685	0.122669	0.106602	0.0957739	0.088066
274	0.0912283	0.13565	0.119745	0.105368	0.0955567	0.0871904
275	0.0909737	0.135665	0.116467	0.104374	0.0927383	0.084278
276	0.0906872	0.136689	0.116907	0.104346	0.102486	0.0855738
277	0.0905808	0.135923	0.117917	0.104964	0.0944734	0.0876718
278	0.0904203	0.13776	0.119995	0.104473	0.086561	0.0815824
279	0.0906121	0.138748	0.118289	0.104987	0.0915683	0.0846031
280	0.0907658	0.139465	0.118836	0.106693	0.086143	0.0891207
281	0.0903329	0.142134	0.121532	0.111927	0.0897873	0.0846078
282	0.089882	0.144508	0.121648	0.112124	0.0853138	0.0873017
283	0.089797	0.147529	0.127283	0.116062	0.09594	0.0899501
284	0.0899875	0.150938	0.130467	0.118672	0.0923392	0.086392
285	0.0901534	0.153453	0.131679	0.120179	0.0907677	0.0877692
286	0.0901898	0.160489	0.143352	0.1254	0.0946623	0.0893471
287	0.0898712	0.164848	0.1478	0.129436	0.0961406	0.0880041
288	0.0894778	0.173045	0.15775	0.136728	0.0951422	0.0871153
289	0.089461	0.180933	0.165849	0.145115	0.101713	0.0882585
290	0.0892781	0.192654	0.178552	0.149677	0.100131	0.0856554
291	0.0888403	0.203195	0.193276	0.157839	0.10026	0.0811657
292	0.0890804	0.218132	0.207054	0.167459	0.0982506	0.0779515
293	0.0894126	0.233078	0.227171	0.177426	0.0975953	0.0823087
294	0.0888005	0.249151	0.248523	0.190384	0.103718	0.0854363
295	0.0891244	0.266528	0.274354	0.201196	0.105325	0.0828794
296	0.0893313	0.286165	0.295016	0.216442	0.10041	0.0835274
297	0.0892949	0.285069	0.291602	0.206336	0.095779	0.0811578
298	0.0885984	0.312677	0.316402	0.225086	0.0938113	0.0768883
299	0.0887396	0.31768	0.312488	0.220552	0.099642	0.0759379
300	0.0886094	0.332545	0.326822	0.229541	0.0978428	0.0799584
301	0.0881733	0.354043	0.344664	0.249017	0.100883	0.076363
302	0.0879635	0.351771	0.343893	0.242247	0.102943	0.0749557
303	0.0881023	0.347348	0.338218	0.237099	0.103298	0.0737073
304	0.087999	0.345329	0.331851	0.233424	0.101763	0.0729012
305	0.0880901	0.342835	0.323772	0.228581	0.10167	0.0735129
306	0.0878909	0.340557	0.316774	0.225895	0.101747	0.0750153
307	0.0879503	0.339338	0.31088	0.223515	0.101716	0.0776162
308	0.0877761	0.340078	0.305869	0.223389	0.101048	0.0780252
309	0.0879158	0.34149	0.30726	0.222814	0.103013	0.0778356
310	0.0880535	0.343239	0.305229	0.22074	0.102008	0.0776506
311	0.0885497	0.344826	0.303261	0.221285	0.099972	0.0752259
312	0.0887233	0.348084	0.305728	0.222034	0.101648	0.073828
313	0.088461	0.349926	0.309634	0.223014	0.100494	0.0729195
314	0.0880175	0.351266	0.311438	0.225131	0.100211	0.0725597
315	0.0877657	0.354986	0.314018	0.228258	0.100329	0.0736741
316	0.0876877	0.358802	0.317942	0.230041	0.0989272	0.0733701
317	0.0878646	0.36249	0.323603	0.23273	0.0994009	0.0738267
318	0.0878755	0.366712	0.331965	0.237692	0.0962339	0.0738375
319	0.0871649	0.369033	0.336968	0.242628	0.0951815	0.072681
320	0.0872554	0.372571	0.342952	0.246687	0.0945249	0.0713385
321	0.0872843	0.37711	0.350602	0.250496	0.0935495	0.0706217
322	0.0874835	0.380019	0.358339	0.254442	0.0927925	0.0701384
323	0.0878467	0.383816	0.363378	0.258769	0.0930437	0.0707821
324	0.087604	0.386549	0.370395	0.262166	0.0941909	0.0713537
325	0.087993	0.391245	0.375547	0.265059	0.0944713	0.0718085
326	0.0877408	0.396237	0.383618	0.269699	0.0943332	0.0725651
327	0.0873727	0.400242	0.388994	0.273706	0.0939663	0.073804
328	0.08746	0.403557	0.391787	0.276961	0.092611	0.0728168
329	0.0872953	0.407426	0.39925	0.281132	0.092121	0.0720599
330	0.0876816	0.410414	0.406494	0.285132	0.0913414	0.0703478
331	0.0875956	0.412462	0.411698	0.289116	0.0911765	0.0714034
332	0.0872541	0.416784	0.41693	0.294118	0.0925021	0.0710273
333	0.0873743	0.420103	0.422894	0.297444	0.0933811	0.069158
334	0.0874928	0.422066	0.429722	0.301143	0.0923635	0.0700818
335	0.0872472	0.424636	0.435391	0.305516	0.0908455	0.0705969
336	0.0877524	0.428257	0.440335	0.30889	0.0905527	0.0707045
337	0.088026	0.431364	0.444819	0.312573	0.0925814	0.0724679
338	0.0879638	0.434331	0.451167	0.316334	0.0941288	0.0732685
339	0.0880947	0.437329	0.456359	0.320273	0.0930421	0.0722768
340	0.0883995	0.440189	0.461068	0.324035	0.0922515	0.0722195
341	0.0885004	0.443442	0.46581	0.327242	0.0912823	0.0720217
342	0.0884893	0.446169	0.468625	0.33124	0.0889068	0.0728095
343	0.0883703	0.448464	0.473555	0.334577	0.0907206	0.0731534
344	0.0883187	0.449679	0.476385	0.337035	0.092156	0.0723761
345	0.0881767	0.452784	0.481392	0.339893	0.0926459	0.0725522
346	0.0875469	0.455309	0.484254	0.343459	0.0906741	0.0736054
347	0.0872734	0.456788	0.487544	0.346857	0.0911932	0.0740298
348	0.0873282	0.459957	0.493835	0.349863	0.0905802	0.0735927
349	0.0874094	0.462915	0.499459	0.353024	0.0905926	0.0745859
350	0.0875479	0.464267	0.500667	0.355299	0.0910965	0.0734559
351	0.0878606	0.466523	0.504918	0.35827	0.092554	0.0725426
352	0.0881011	0.469179	0.510647	0.361623	0.09519	0.0724336
353	0.0882094	0.470669	0.515004	0.364432	0.0952803	0.0735475
354	0.0882602	0.472486	0.520159	0.367692	0.0961295	0.0754576
355	0.0880711	0.474979	0.522079	0.369999	0.0945322	0.0763089
356	0.0878435	0.477623	0.523743	0.371694	0.0925035	0.0763325
357	0.0882375	0.480464	0.5262	0.374628	0.0913038	0.0759747
358	0.088018	0.482007	0.528151	0.376387	0.0915584	0.0759068
359	0.0880414	0.484655	0.533285	0.37945	0.0919001	0.0761836
360	0.0882368	0.485257	0.537471	0.382123	0.0920264	0.0763378
361	0.0881851	0.486228	0.539796	0.385146	0.0915243	0.0765689
362	0.0880596	0.487189	0.541351	0.387624	0.0879818	0.0759861
363	0.0882599	0.490088	0.543421	0.390073	0.0865402	0.0777506
364	0.0883415	0.492622	0.547675	0.392047	0.087485	0.0784335
365	0.0884605	0.494617	0.549058	0.395532	0.0897185	0.0789643
366	0.0882651	0.496156	0.552844	0.398262	0.090048	0.0797436
367	0.0884266	0.497258	0.556378	0.399802	0.0896808	0.0799617
368	0.0885016	0.499297	0.557574	0.402117	0.0917823	0.0793365
369	0.0882782	0.502785	0.559543	0.404293	0.0908339	0.0794894
370	0.088075	0.503531	0.562037	0.405089	0.0908286	0.0779072
371	0.0881494	0.504653	0.564231	0.407082	0.0903867	0.0778283
372	0.088164	0.507219	0.566565	0.408841	0.0914118	0.0787934
373	0.0878832	0.507356	0.570933	0.41029	0.0905663	0.0783057
374	0.0879179	0.509364	0.571817	0.412396	0.0904648	0.0801347
375	0.0880641	0.50988	0.574433	0.414616	0.0890391	0.0820372
376	0.0881737	0.512017	0.578574	0.415748	0.0884451	0.0811099
377	0.088036	0.511992	0.579989	0.418853	0.0911911	0.0809728
378	0.0880222	0.513394	0.581591	0.420766	0.0910517	0.0790066
379	0.0882461	0.515631	0.583663	0.422673	0.0904251	0.078738
380	0.0881075	0.516603	0.585711	0.425816	0.0915276	0.0789785
381	0.0881664	0.517884	0.586612	0.426384	0.090448	0.0789625
382	0.0882628	0.520105	0.587081	0.427032	0.0906149	0.0781227
383	0.0886801	0.520929	0.590547	0.428705	0.0922433	0.0784266
384	0.0888133	0.521849	0.590775	0.431037	0.0922184	0.0757046
385	0.0885795	0.523264	0.593685	0.432921	0.0908024	0.0757461
386	0.0880999	0.524061	0.596025	0.435954	0.0922587	0.0778348
387	0.0881873	0.525203	0.596682	0.43656	0.0918893	0.0773207
388	0.0882684	0.526647	0.597454	0.438696	0.0926993	0.0773521
389	0.0882122	0.528506	0.599725	0.440204	0.092662	0.0788933
390	0.0879309	0.529971	0.601633	0.441373	0.0936245	0.0798592
391	0.0878456	0.530357	0.602632	0.443019	0.0929557	0.0797793
392	0.0880049	0.531005	0.60502	0.444637	0.0926864	0.0793841
393	0.088115	0.532743	0.607072	0.446363	0.0948754	0.0795954
394	0.0883228	0.531861	0.605479	0.448815	0.0949789	0.0781636
395	0.0887159	0.533647	0.608763	0.451174	0.0946159	0.0780701
396	0.0884507	0.535243	0.61255	0.451805	0.0942026	0.0783629
397	0.0882126	0.535986	0.612304	0.452962	0.0937192	0.0780599
398	0.0880476	0.536516	0.614305	0.454301	0.0963012	0.0774128
399	0.0880564	0.537651	0.612835	0.455138	0.0976433	0.0770747
400	0.0878849	0.537879	0.615549	0.455922	0.0966553	0.077225
401	0.0877264	0.538873	0.616828	0.457234	0.0955816	0.0789859
402	0.0877633	0.538438	0.616818	0.458474	0.0952371	0.0786861
403	0.0879902	0.541377	0.619763	0.459756	0.0940624	0.0794116
404	0.0877895	0.541684	0.622648	0.460594	0.0955155	0.0800378
405	0.0874033	0.54213	0.622051	0.461067	0.0968207	0.0791178
406	0.0872574	0.542363	0.623111	0.462712	0.0980842	0.0788429
407	0.0875616	0.543975	0.623136	0.46352	0.0965526	0.0788931
408	0.0880073	0.543363	0.625676	0.463854	0.0970698	0.0790813
409	0.0880161	0.544891	0.627134	0.464731	0.0961273	0.0805026
410	0.0882336	0.54471	0.62778	0.465929	0.0961442	0.0789484
411	0.0881233	0.54471	0.628336	0.467929	0.0970376	0.0768149
412	0.0879858	0.545899	0.630638	0.469756	0.0965102	0.0767833
413	0.0879503	0.546895	0.63015	0.471286	0.0946361	0.077035
414	0.0881582	0.547278	0.631595	0.471827	0.0947876	0.0763853
415	0.0880359	0.547845	0.632761	0.473537	0.0948345	0.0759515
416	0.0880203	0.548379	0.63289	0.473423	0.0958745	0.0761652
417	0.088285	0.549121	0.632618	0.473555	0.0976737	0.0772429
418	0.0883115	0.550169	0.634001	0.475098	0.0977853	0.0780961
419	0.0877791	0.551365	0.634505	0.475405	0.0976866	0.0785552
420	0.0874809	0.551378	0.636878	0.475294	0.0991846	0.0769387
421	0.0879822	0.551968	0.638626	0.476975	0.0976436	0.0766253
422	0.088436	0.552627	0.638699	0.478211	0.0971562	0.0764354
423	0.0886827	0.552091	0.63894	0.478034	0.0981436	0.0762767
424	0.0882555	0.551811	0.639579	0.480163	0.0970879	0.0750668
425	0.0881266	0.553548	0.639961	0.481463	0.0984311	0.0767602
426	0.0881965	0.554074	0.640934	0.482723	0.0986842	0.077781
427	0.088395	0.553175	0.641602	0.482667	0.101106	0.0785492
428	0.0884777	0.554286	0.64081	0.482949	0.101992	0.0787154
429	0.0884048	0.555211	0.643295	0.483009	0.100899	0.0799567
430	0.08838	0.555485	0.644453	0.483494	0.0991673	0.0799302
431	0.0879103	0.555891	0.642565	0.484744	0.0989256	0.0805624
432	0.0875583	0.556647	0.644204	0.484996	0.0979411	0.0807457
433	0.0875988	0.556865	0.64503	0.485946	0.0969233	0.0800793
434	0.087863	0.558596	0.648754	0.486278	0.0976979	0.080017
435	0.0881072	0.558917	0.646973	0.487412	0.0989508	0.0812393
436	0.0878347	0.557967	0.647798	0.487921	0.101129	0.079004
437	0.0875167	0.558366	0.64821	0.488573	0.0993483	0.0794712
438	0.0872313	0.55868	0.649326	0.489066	0.0999207	0.0803575
439	0.086998	0.560023	0.648439	0.488989	0.100341	0.0805558
440	0.0872853	0.559901	0.650414	0.489306	0.100744	0.0804261
441	0.0872433	0.559885	0.649335	0.490348	0.102333	0.078927
442	0.0871367	0.559005	0.650975	0.491056	0.101639	0.0770777
443	0.087338	0.560167	0.651518	0.489885	0.100129	0.077919
444	0.0871364	0.560054	0.652157	0.490998	0.0999749	0.0799597
445	0.0872565	0.56102	0.651369	0.491592	0.0990163	0.0810753
446	0.0878958	0.562146	0.650317	0.491885	0.0998045	0.0827187
447	0.0879775	0.561698	0.650849	0.492713	0.0998175	0.082283
448	0.0880658	0.562218	0.652216	0.49333	0.100607	0.0810323
449	0.0878247	0.561757	0.652144	0.494838	0.0991218	0.0808337
450	0.087644	0.561773	0.653535	0.496237	0.0990104	0.0815907
451	0.0878214	0.561881	0.652847	0.49591	0.0982109	0.0839836
452	0.0876563	0.562154	0.656368	0.49531	0.0991714	0.0820259
453	0.0877317	0.561927	0.655126	0.496084	0.102434	0.0820345
454	0.0876747	0.561924	0.654892	0.496756	0.101246	0.0835243
455	0.087924	0.56271	0.656155	0.496573	0.101303	0.0839019
456	0.0880044	0.562939	0.656601	0.496985	0.101775	0.0829585
457	0.088513	0.563221	0.656436	0.496204	0.104319	0.0831164
458	0.0883411	0.562187	0.657122	0.496894	0.103499	0.0820191
459	0.0879493	0.561435	0.658495	0.497585	0.102387	0.0824293
460	0.0883602	0.560147	0.657927	0.498084	0.102522	0.0811254
461	0.0883037	0.561702	0.658165	0.497301	0.10171	0.0801738
462	0.087975	0.562957	0.657285	0.498124	0.102954	0.0814884
463	0.0881265	0.562441	0.656247	0.498371	0.103075	0.0823955
464	0.0884365	0.562533	0.658897	0.498358	0.102739	0.0829962
465	0.0885335	0.562416	0.657243	0.499076	0.102655	0.0821689
466	0.0883323	0.563256	0.658407	0.49928	0.102783	0.0821255
467	0.0885306	0.562692	0.657896	0.500075	0.101631	0.0836215
468	0.0886716	0.562412	0.658166	0.500297	0.0990699	0.0832274
469	0.0889794	0.562755	0.658387	0.501085	0.100987	0.0842766
470	0.0889457	0.563038	0.658009	0.501305	0.100834	0.0851701
471	0.0889869	0.564046	0.660426	0.500738	0.0995517	0.0828263
472	0.088748	0.563663	0.660402	0.499765	0.100421	0.0815226
473	0.0887439	0.564018	0.662327	0.500738	0.100092	0.0803655
474	0.088694	0.564469	0.659786	0.501924	0.102625	0.0815532
475	0.0887121	0.562813	0.659848	0.501186	0.103932	0.0828122
476	0.0884721	0.563052	0.658222	0.502199	0.104901	0.081501
477	0.0885481	0.56355	0.659353	0.503854	0.103773	0.0813736
478	0.0886354	0.563394	0.661797	0.503209	0.103686	0.0804886
479	0.0885407	0.563214	0.66375	0.503229	0.104726	0.0816806
480	0.0883671	0.564226	0.661123	0.503822	0.103331	0.0812199
481	0.0883134	0.564814	0.661946	0.503566	0.100634	0.0814748
482	0.0884839	0.56383	0.661085	0.502519	0.100433	0.0831433
483	0.0883614	0.564094	0.660569	0.502881	0.0980542	0.0840454
484	0.0886461	0.562745	0.659577	0.502803	0.0967781	0.0837904
485	0.089072	0.563848	0.658481	0.503425	0.0976156	0.0845709
486	0.0889799	0.562876	0.657552	0.502753	0.0993203	0.0858434
487	0.0887973	0.561699	0.660003	0.501229	0.100128	0.0856991
488	0.0885529	0.562777	0.658895	0.502367	0.0982914	0.0833205
489	0.0882284	0.562086	0.659523	0.50149	0.099521	0.083207
490	0.0876264	0.562583	0.658696	0.501671	0.100514	0.0840483
491	0.0874599	0.562152	0.661183	0.500928	0.100937	0.0825938
492	0.0879588	0.561164	0.658183	0.50026	0.101481	0.0816648
493	0.0882513	0.56087	0.659095	0.500952	0.10041	0.083225
494	0.0884755	0.561466	0.657707	0.500591	0.0992521	0.0846949
495	0.0881326	0.560272	0.656849	0.501584	0.0994941	0.0863644
496	0.0877788	0.559834	0.656761	0.499737	0.0999469	0.0865563
497	0.0873844	0.560607	0.657005	0.500003	0.100588	0.086384
498	0.0875087	0.559262	0.657815	0.50124	0.101039	0.0842183
499	0.0878162	0.559107	0.65726	0.500384	0.10058	0.0851157
500	0.0880113	0.560966	0.657624	0.500484	0.0997715	0.0847687
501	0.088097	0.560112	0.656289	0.500377	0.100866	0.0855616
502	0.0881322	0.559718	0.656047	0.499859	0.0991431	0.0846764
503	0.0880735	0.559502	0.654922	0.501476	0.0996838	0.0836812
504	0.088184	0.560196	0.653882	0.50115	0.100296	0.0846252
505	0.0879179	0.55898	0.65584	0.500042	0.100356	0.0855607
506	0.0876719	0.558277	0.657539	0.500026	0.100627	0.083681
507	0.0879434	0.558359	0.656408	0.500038	0.0995124	0.0840347
508	0.0879809	0.556974	0.655038	0.500297	0.101345	0.085565
509	0.0878507	0.557337	0.656033	0.497843	0.100137	0.0858038
510	0.0881232	0.558573	0.656458	0.498362	0.100489	0.0855972
511	0.0880156	0.558067	0.654976	0.498316	0.0998756	0.0853667
512	0.0875886	0.557218	0.653769	0.497503	0.0995598	0.085018
513	0.0873854	0.557709	0.651031	0.498312	0.099389	0.0847032
514	0.0876963	0.558308	0.651375	0.497213	0.100074	0.084608
515	0.0877942	0.556787	0.651157	0.496638	0.101105	0.0842097
516	0.0878843	0.556866	0.652958	0.497897	0.101969	0.0845452
517	0.087633	0.556279	0.653968	0.496379	0.10232	0.0842336
518	0.0877561	0.555237	0.654045	0.496079	0.102767	0.0839792
519	0.0881485	0.555397	0.652835	0.495635	0.101767	0.0859898
520	0.0882198	0.555155	0.65009	0.4954	0.100708	0.0868307
521	0.0882359	0.555253	0.65194	0.494691	0.100517	0.0862907
522	0.0882847	0.554356	0.649725	0.493995	0.101936	0.0869527
523	0.0880227	0.553457	0.650591	0.494127	0.102804	0.0878486
524	0.0878624	0.553584	0.652143	0.494735	0.101961	0.088948
525	0.0879516	0.55377	0.651984	0.494064	0.10164	0.0892583
526	0.0883409	0.552891	0.650207	0.494156	0.101114	0.0885143
527	0.0882908	0.551988	0.649225	0.4937	0.0997798	0.0878116
528	0.088347	0.552552	0.649248	0.492476	0.101669	0.0896162
529	0.0882368	0.551414	0.651071	0.493078	0.102743	0.0888219
530	0.0880428	0.550871	0.650479	0.492819	0.103427	0.0865931
531	0.0874755	0.551742	0.651054	0.492069	0.100814	0.0874744
532	0.0869979	0.551749	0.649492	0.491499	0.099644	0.0883712
533	0.0871597	0.550642	0.647669	0.491112	0.0979383	0.0866161
534	0.0870667	0.550446	0.648954	0.490522	0.0974889	0.0867942
535	0.0873194	0.549424	0.647282	0.489997	0.0987852	0.0857871
536	0.08721	0.549435	0.645091	0.490219	0.0986838	0.0864908
537	0.0875196	0.547982	0.647608	0.489413	0.0992039	0.0881672
538	0.0881867	0.54859	0.64589	0.488816	0.100499	0.0897095
539	0.0882457	0.548325	0.646881	0.489336	0.100823	0.0887244
540	0.0878591	0.547054	0.645108	0.488789	0.100442	0.0879496
541	0.0875397	0.546074	0.644324	0.488259	0.0990618	0.0870511
542	0.0871921	0.546363	0.644428	0.487538	0.10118	0.0867546
543	0.0870199	0.547158	0.643522	0.487516	0.103044	0.0883997
544	0.0872382	0.546626	0.642567	0.486905	0.102493	0.0886757
545	0.0873393	0.545249	0.641945	0.48613	0.101519	0.0904162
546	0.0877205	0.545188	0.642653	0.485454	0.101372	0.0879148
547	0.087549	0.544544	0.642141	0.485421	0.101707	0.0872802
548	0.0871534	0.543089	0.641122	0.484983	0.102476	0.0886114
549	0.0875388	0.543063	0.640147	0.484314	0.103069	0.0910825
550	0.0876571	0.541993	0.640141	0.484181	0.104052	0.0903054
551	0.0877506	0.541321	0.640194	0.484025	0.104077	0.0885162
552	0.087633	0.541389	0.638464	0.483075	0.103533	0.089206
553	0.0879311	0.540456	0.639028	0.481969	0.103698	0.0886031
554	0.0879799	0.540404	0.638016	0.48336	0.104808	0.0888365
555	0.087676	0.540551	0.634933	0.482443	0.10493	0.0876397
556	0.0879474	0.541309	0.636672	0.481187	0.104521	0.0876534
557	0.0882182	0.539723	0.635779	0.480637	0.103796	0.0889156
558	0.0884123	0.540511	0.632049	0.479034	0.103306	0.0885964
559	0.0881902	0.53949	0.631297	0.478103	0.102339	0.088315
560	0.088071	0.538982	0.63168	0.477006	0.102639	0.0870351
561	0.0880228	0.538127	0.632616	0.476031	0.1019	0.0870747
562	0.0880457	0.537628	0.6347	0.47638	0.101227	0.0875447
563	0.0880127	0.535934	0.633656	0.476063	0.101721	0.0878524
564	0.0882008	0.536118	0.631556	0.476227	0.101623	0.0868491
565	0.0882377	0.535928	0.629974	0.475429	0.0998871	0.0879306
566	0.0883653	0.536015	0.628212	0.475581	0.0999958	0.0891803
567	0.08804	0.535093	0.62918	0.475259	0.0989737	0.0869037
568	0.0874882	0.535395	0.630537	0.473758	0.0992898	0.0845003
569	0.0874961	0.535414	0.629566	0.473126	0.10014	0.0847653
570	0.087644	0.534946	0.627457	0.471921	0.099865	0.0861241
571	0.0878348	0.533553	0.626274	0.471866	0.1017	0.0865402
572	0.0879049	0.533942	0.627154	0.471777	0.102949	0.0860722
573	0.087791	0.533145	0.624784	0.470748	0.100933	0.0853233
574	0.0878018	0.532887	0.624378	0.470653	0.101795	0.085298
575	0.0879177	0.531476	0.623743	0.47078	0.104876	0.0843726
576	0.0873952	0.530089	0.625448	0.470058	0.104604	0.0846187
577	0.0877725	0.529103	0.621861	0.46809	0.102758	0.0867526
578	0.0881127	0.528875	0.623522	0.468088	0.102621	0.0865791
579	0.0882342	0.528087	0.621108	0.466871	0.106199	0.0861881
580	0.0877674	0.528813	0.621317	0.466241	0.106618	0.0848038
581	0.0879823	0.52888	0.621299	0.465973	0.110066	0.0857304
582	0.0879068	0.528923	0.618759	0.464573	0.108704	0.0854746
583	0.0879944	0.527164	0.619283	0.464504	0.105258	0.0851925
584	0.0887267	0.525844	0.618289	0.464247	0.107788	0.083584
585	0.0884922	0.52565	0.619448	0.463254	0.105993	0.0829671
586	0.088327	0.524773	0.615526	0.46229	0.105858	0.0836076
587	0.0884104	0.524552	0.613871	0.462285	0.10676	0.0838746
588	0.0883545	0.523516	0.613491	0.461208	0.108413	0.0827528
589	0.0884411	0.522183	0.615104	0.460535	0.107604	0.0818775
590	0.0885503	0.522829	0.611946	0.459991	0.104941	0.0812178
591	0.0881795	0.521653	0.612916	0.45785	0.104465	0.0823064
592	0.0880333	0.521109	0.611551	0.457414	0.104439	0.0834588
593	0.0879488	0.522009	0.609958	0.456737	0.107553	0.0830873
594	0.088024	0.520848	0.610117	0.457054	0.10723	0.0845224
595	0.0880707	0.519897	0.609589	0.456035	0.107733	0.0855393
596	0.0884724	0.520258	0.609382	0.454452	0.107582	0.0843787
597	0.0883933	0.519211	0.609199	0.454467	0.107646	0.0826789
598	0.0878642	0.519036	0.607328	0.453953	0.109218	0.0829367
599	0.0879598	0.517829	0.60613	0.453068	0.109992	0.0821708
600	0.0879662	0.516649	0.605747	0.452818	0.110108	0.0802892
601	0.0880079	0.515212	0.601448	0.451625	0.110118	0.0829853
602	0.0880303	0.515185	0.602458	0.450887	0.111255	0.0854236
603	0.0882213	0.515842	0.603657	0.451446	0.110129	0.0846822
604	0.088442	0.514236	0.60366	0.449069	0.11033	0.0839082
605	0.0887205	0.513253	0.601398	0.449012	0.108712	0.0861974
606	0.0889576	0.51443	0.600556	0.447661	0.10806	0.0852498
607	0.0887693	0.512222	0.598928	0.448131	0.106859	0.0854363
608	0.0886412	0.510039	0.600069	0.44642	0.106334	0.085933
609	0.0888597	0.508634	0.59586	0.445414	0.106387	0.0870152
610	0.0887296	0.508489	0.59479	0.444398	0.106551	0.0877351
611	0.0889563	0.508156	0.595917	0.443957	0.107308	0.0882601
612	0.088975	0.509516	0.594157	0.441454	0.106172	0.0887484
613	0.0888909	0.508314	0.591307	0.440915	0.105944	0.0875466
614	0.0885314	0.506319	0.592204	0.43961	0.106951	0.0873909
615	0.0884356	0.505312	0.592744	0.438027	0.106248	0.0863397
616	0.088444	0.503805	0.590795	0.437731	0.107976	0.0841418
617	0.0887414	0.503351	0.588751	0.437754	0.109934	0.0842272
618	0.0884292	0.50335	0.588749	0.436939	0.109251	0.0857854
619	0.0886934	0.501531	0.587015	0.436365	0.107416	0.0850642
620	0.0885676	0.501389	0.585271	0.435405	0.106911	0.0844336
621	0.0887209	0.502955	0.583491	0.434011	0.108301	0.0845518
622	0.0886614	0.500396	0.581829	0.431923	0.107002	0.0848808
623	0.0889813	0.499994	0.581344	0.430632	0.106675	0.0856637
624	0.0890033	0.500293	0.581473	0.430305	0.106012	0.0860969
625	0.0890301	0.499921	0.579248	0.430802	0.10759	0.086449
626	0.0891043	0.497632	0.579446	0.429428	0.108991	0.0859918
627	0.0894301	0.497569	0.576412	0.428102	0.110536	0.0860881
628	0.0893724	0.496846	0.576017	0.426652	0.110593	0.0873807
629	0.0890213	0.49618	0.576348	0.426448	0.109739	0.0869438
630	0.0887918	0.495043	0.573856	0.42528	0.112454	0.0869571
631	0.0888413	0.494794	0.572792	0.424649	0.111608	0.0861547
632	0.0890309	0.492995	0.572403	0.424338	0.113614	0.0863526
633	0.0890847	0.49186	0.570065	0.422763	0.113161	0.0868896
634	0.0891036	0.49104	0.570996	0.422268	0.114139	0.0861629
635	0.0890735	0.491703	0.569431	0.421509	0.111893	0.0875271
636	0.0888023	0.490361	0.567334	0.421656	0.112572	0.0864933
637	0.0891075	0.489249	0.565504	0.420215	0.113472	0.0853012
638	0.0890728	0.489602	0.564236	0.419795	0.113712	0.0847264
639	0.0888271	0.488442	0.563472	0.418061	0.113772	0.084769
640	0.0890582	0.487525	0.563478	0.416731	0.112324	0.0863719
641	0.089072	0.48586	0.562137	0.416425	0.110923	0.0879971
642	0.0891336	0.484099	0.560728	0.415049	0.112827	0.0885608
643	0.0892262	0.484316	0.561072	0.414393	0.114175	0.0881421
644	0.0891528	0.484167	0.561565	0.41326	0.114825	0.0872803
645	0.0889298	0.483352	0.561178	0.412909	0.113887	0.0868664
646	0.0888171	0.483609	0.560537	0.411443	0.113221	0.0865935
647	0.0886491	0.481197	0.557279	0.410635	0.112704	0.0871349
648	0.0887392	0.479132	0.554699	0.409959	0.112724	0.0857596
649	0.088837	0.479821	0.55463	0.409562	0.112983	0.0858671
650	0.0886206	0.477851	0.555716	0.406572	0.114788	0.0863072
651	0.0888226	0.478142	0.555164	0.406768	0.116936	0.0860948
652	0.0886617	0.476466	0.553102	0.40635	0.116112	0.0848136
653	0.0882127	0.475279	0.5511	0.405249	0.11395	0.085626
654	0.0879135	0.474063	0.549915	0.404028	0.114186	0.088091
655	0.0880443	0.472839	0.548057	0.402438	0.115115	0.088813
656	0.0877156	0.472374	0.548918	0.401604	0.114596	0.0876251
657	0.0876696	0.471895	0.548435	0.401542	0.115421	0.0865679
658	0.0877223	0.47181	0.545235	0.400623	0.116337	0.0872418
659	0.0876247	0.470353	0.544129	0.398006	0.116607	0.0880777
660	0.0875273	0.470288	0.543451	0.39751	0.118241	0.0887353
661	0.0875409	0.469832	0.541687	0.396971	0.120347	0.0859656
662	0.0872411	0.468626	0.540748	0.396249	0.120881	0.0855861
663	0.087233	0.466698	0.538481	0.394821	0.11983	0.0839226
664	0.0871841	0.466322	0.53781	0.393582	0.120817	0.0848724
665	0.0872254	0.465226	0.535335	0.392169	0.118872	0.0850084
666	0.0876962	0.46483	0.535905	0.390042	0.118122	0.0853224
667	0.0876513	0.464433	0.535944	0.388649	0.118506	0.0863215
668	0.0878598	0.461687	0.533761	0.388449	0.119743	0.0857104
669	0.087937	0.461598	0.532298	0.387389	0.121141	0.0846766
670	0.087723	0.45986	0.531332	0.387661	0.121738	0.0842198
671	0.0876831	0.458502	0.528077	0.3881	0.120552	0.086065
672	0.0876912	0.458071	0.527963	0.385806	0.120142	0.0847556
673	0.0877504	0.458516	0.526735	0.383668	0.120362	0.0839732
674	0.0878345	0.456912	0.524802	0.383637	0.11945	0.0855703
675	0.0877514	0.45633	0.520957	0.382521	0.119737	0.0865544
676	0.0877984	0.454532	0.519537	0.381576	0.121032	0.086531
677	0.0883313	0.45421	0.518829	0.380204	0.120806	0.0857103
678	0.0885946	0.452773	0.516474	0.379115	0.120359	0.0853476
679	0.0887002	0.451986	0.515423	0.377734	0.120105	0.0852889
680	0.0887385	0.450966	0.512802	0.376102	0.119235	0.0864863
681	0.0884428	0.450692	0.514146	0.374156	0.119969	0.0878582
682	0.0881383	0.450208	0.512419	0.374612	0.119133	0.0880911
683	0.0884636	0.447913	0.51036	0.372557	0.118169	0.0877914
684	0.0884944	0.447221	0.50982	0.371264	0.118516	0.0888405
685	0.0886614	0.444933	0.508628	0.370916	0.116614	0.0869112
686	0.0883865	0.444041	0.505313	0.370711	0.11765	0.086735
687	0.0881068	0.442747	0.504444	0.36907	0.118661	0.0867903
688	0.0881854	0.443547	0.502701	0.368092	0.119242	0.0858428
689	0.0886	0.442945	0.502309	0.367588	0.119449	0.0865142
690	0.0885689	0.441519	0.501871	0.367314	0.119633	0.086959
691	0.0887546	0.440065	0.497808	0.36605	0.11856	0.0871726
692	0.0885547	0.439582	0.496055	0.365292	0.118723	0.0904033
693	0.0882212	0.439285	0.496479	0.364226	0.118607	0.0901994
694	0.0885626	0.438156	0.494873	0.36339	0.117555	0.0912072
695	0.0886675	0.436992	0.492925	0.361818	0.115995	0.0919049
696	0.0886082	0.435764	0.490624	0.36037	0.116539	0.0924161
697	0.0886301	0.435524	0.490152	0.359254	0.116104	0.09148
698	0.0888157	0.435713	0.490004	0.358443	0.116292	0.0904065
699	0.0886662	0.434447	0.490402	0.356804	0.116881	0.0908399
700	0.0885257	0.434996	0.489004	0.356212	0.117963	0.091886
701	0.0888197	0.433089	0.488218	0.356012	0.115574	0.0937132
702	0.0887829	0.432051	0.483349	0.353469	0.115622	0.0927827
703	0.0888672	0.431133	0.483954	0.35277	0.114646	0.0926295
704	0.0888492	0.429872	0.484507	0.351729	0.11388	0.0913194
705	0.0889354	0.429168	0.481801	0.350925	0.113599	0.0914663
706	0.0888761	0.42801	0.477922	0.348992	0.114516	0.091369
707	0.0890648	0.427975	0.476272	0.347624	0.114112	0.0909452
708	0.0892494	0.426309	0.475959	0.345993	0.114193	0.0907623
709	0.0889101	0.424594	0.473724	0.345425	0.112883	0.0900696
710	0.0883761	0.425081	0.473022	0.34423	0.114285	0.0906892
711	0.0882855	0.423731	0.471934	0.344013	0.114056	0.0896167
712	0.0885302	0.424006	0.470475	0.342763	0.114197	0.0883015
713	0.088093	0.423078	0.468028	0.341257	0.1147	0.0882387
714	0.0882414	0.421141	0.467079	0.339872	0.113142	0.0865261
715	0.0884763	0.419741	0.465968	0.339736	0.112366	0.0857128
716	0.0882184	0.418905	0.464539	0.340561	0.111375	0.086483
717	0.0883194	0.418342	0.46288	0.338978	0.111909	0.0872018
718	0.0886417	0.418197	0.462036	0.337423	0.112199	0.0883114
719	0.0885914	0.416936	0.460392	0.33605	0.111786	0.088494
720	0.0886883	0.416351	0.459061	0.333861	0.113951	0.0886298
721	0.0887034	0.415897	0.459369	0.331825	0.11548	0.0888357
722	0.0888248	0.414309	0.458032	0.330872	0.116639	0.088155
723	0.0890183	0.413008	0.454885	0.329344	0.116874	0.0885148
724	0.0889887	0.413436	0.453124	0.327916	0.114775	0.0900437
725	0.0890717	0.411822	0.45021	0.327201	0.113918	0.0897367
726	0.088684	0.409921	0.447637	0.326006	0.114672	0.0896981
727	0.0887344	0.409869	0.446836	0.324514	0.118396	0.090287
728	0.0884782	0.408626	0.446434	0.324504	0.118728	0.0893008
729	0.0879033	0.405945	0.441892	0.322651	0.118888	0.0919802
730	0.0879078	0.404315	0.442093	0.320444	0.116569	0.0919584
731	0.0878525	0.404464	0.440239	0.319047	0.115331	0.0925325
732	0.0881618	0.403043	0.437338	0.317798	0.113734	0.0936284
733	0.0880595	0.402477	0.436656	0.316115	0.115807	0.0940704
734	0.0885192	0.402235	0.435622	0.314736	0.117987	0.0947257
735	0.0886573	0.401209	0.433097	0.315006	0.119039	0.0933649
736	0.0883242	0.400155	0.431896	0.313356	0.11799	0.0941823
737	0.0880645	0.398935	0.430865	0.312156	0.117351	0.0947066
738	0.087979	0.398959	0.429632	0.311558	0.1188	0.0947382
739	0.0880734	0.397662	0.42897	0.309529	0.119947	0.0959522
740	0.0875365	0.396837	0.425689	0.309393	0.118711	0.0962449
741	0.0873735	0.396259	0.423295	0.306886	0.116378	0.09658
742	0.0874251	0.39502	0.42188	0.305342	0.117819	0.0962687
743	0.0876719	0.393153	0.419973	0.303661	0.116665	0.0954384
744	0.0875147	0.39312	0.418476	0.302378	0.118493	0.0966803
745	0.0871589	0.392577	0.415608	0.301971	0.118788	0.0979692
746	0.0871723	0.392645	0.416265	0.30068	0.119144	0.0963981
747	0.0874507	0.391548	0.415335	0.299522	0.117193	0.0937306
748	0.0877311	0.39011	0.414895	0.2989	0.116844	0.0944186
749	0.087512	0.389707	0.412042	0.29868	0.116198	0.0947516
750	0.0875307	0.389381	0.410957	0.29727	0.117074	0.0933321
751	0.0873873	0.388897	0.409866	0.296885	0.120432	0.0919653
752	0.0878172	0.386632	0.408142	0.296431	0.120152	0.0923213
753	0.0879333	0.386109	0.406642	0.296187	0.121298	0.0929724
754	0.0881334	0.384927	0.407865	0.294798	0.121963	0.0940475
755	0.0884166	0.384426	0.403848	0.293678	0.120541	0.0929063
756	0.087743	0.384016	0.402013	0.292763	0.118433	0.0929848
757	0.087632	0.383194	0.402662	0.292819	0.119675	0.0922118
758	0.0877603	0.382805	0.402828	0.291292	0.120597	0.0940482
759	0.0880346	0.382843	0.400858	0.292144	0.119531	0.0933465
760	0.0880954	0.383597	0.398305	0.292859	0.119968	0.0923289
761	0.0880526	0.383863	0.398076	0.291316	0.121703	0.0932618
762	0.0886034	0.382587	0.396801	0.288911	0.121436	0.092886
763	0.0882231	0.382359	0.395932	0.2894	0.121017	0.0977312
764	0.087837	0.3812	0.395381	0.288878	0.121237	0.0994523
765	0.0880102	0.380175	0.392806	0.288692	0.12335	0.10037
766	0.0883498	0.380705	0.391202	0.287136	0.121849	0.102398
767	0.0887531	0.379846	0.389719	0.287308	0.121042	0.103175
768	0.0885676	0.380563	0.389016	0.287414	0.121389	0.102153
769	0.0887491	0.380252	0.390162	0.286387	0.125662	0.100278
770	0.088878	0.380108	0.387391	0.286292	0.124214	0.100114
771	0.0884897	0.381033	0.387037	0.286048	0.123763	0.0994015
772	0.0882265	0.38046	0.388874	0.284912	0.126249	0.099913
773	0.0886486	0.380427	0.387657	0.285819	0.128733	0.101485
774	0.0883946	0.380369	0.388703	0.286559	0.129044	0.104608
775	0.0885039	0.381648	0.389731	0.287469	0.128618	0.104079
776	0.0883117	0.382569	0.389011	0.288424	0.128939	0.10442
777	0.0879021	0.383837	0.388529	0.289286	0.127907	0.105691
778	0.0880755	0.385229	0.391837	0.290083	0.129421	0.105398
779	0.0882619	0.386902	0.394375	0.290198	0.128775	0.107702
780	0.0882315	0.388717	0.394687	0.291806	0.132282	0.109223
781	0.0882224	0.39026	0.398133	0.293389	0.133416	0.108231
782	0.0884607	0.389974	0.402725	0.295558	0.131773	0.104634
783	0.0885494	0.392644	0.406009	0.297823	0.133594	0.104142
784	0.0885481	0.394927	0.409783	0.300415	0.132355	0.105602
785	0.0879864	0.398158	0.414277	0.303738	0.135269	0.105316
786	0.0877846	0.399724	0.416495	0.307368	0.13658	0.10548
787	0.0875933	0.400475	0.421942	0.310291	0.137684	0.104534
788	0.0878234	0.400929	0.426816	0.313045	0.137819	0.105095
789	0.0879274	0.402588	0.431661	0.317083	0.137186	0.105593
790	0.0882289	0.405333	0.434888	0.322345	0.138471	0.105873
791	0.0882757	0.407523	0.437666	0.324234	0.138186	0.106443
792	0.0883616	0.408298	0.440687	0.324397	0.139388	0.106974
793	0.0879271	0.409863	0.442967	0.323814	0.14109	0.105048
794	0.0880576	0.413852	0.448222	0.326231	0.140076	0.105451
795	0.0880523	0.417024	0.447873	0.327301	0.139175	0.10676
796	0.0880549	0.419218	0.443652	0.324964	0.141505	0.106858
797	0.0881751	0.416383	0.431344	0.317158	0.141898	0.10558
798	0.0882743	0.410234	0.413904	0.304652	0.143588	0.104231
799	0.0879875	0.399733	0.400218	0.297331	0.150776	0.102329
800	0.088259	0.379695	0.379946	0.288386	0.159229	0.0988709
801	0.0887795	0.329651	0.322557	0.245091	0.144534	0.0970678
802	0.0888434	0.303399	0.286559	0.214291	0.136053	0.098192
803	0.0887628	0.267739	0.255432	0.194925	0.137425	0.105744
804	0.088673	0.236884	0.223293	0.176449	0.126884	0.0996126
805	0.0889566	0.219833	0.208877	0.168553	0.124594	0.0991446
806	0.0893097	0.205057	0.202319	0.162243	0.119236	0.0910667
807	0.0895792	0.193581	0.195661	0.157933	0.120769	0.0980677
808	0.0895118	0.186237	0.192977	0.156773	0.121298	0.0981636
809	0.0899471	0.178567	0.187325	0.154754	0.123859	0.0975375
810	0.0897321	0.172068	0.183595	0.149152	0.120034	0.0987801
811	0.0899729	0.167525	0.18271	0.146569	0.122171	0.0950403
812	0.0901826	0.163711	0.181726	0.144732	0.114723	0.0942756
813	0.0905815	0.159717	0.178182	0.145953	0.110271	0.0889026
814	0.0904988	0.155436	0.172884	0.141549	0.109339	0.0890135
815	0.0898418	0.153141	0.171512	0.138982	0.106521	0.086571
816	0.0905736	0.151429	0.168861	0.138069	0.10413	0.0908431
817	0.0903962	0.150319	0.166454	0.136943	0.103413	0.0943101
818	0.0906244	0.149883	0.169969	0.138001	0.108348	0.089706
819	0.0909774	0.148358	0.16848	0.138314	0.104597	0.0916334
820	0.0907502	0.147272	0.167268	0.135298	0.10488	0.0918166
821	0.0911336	0.147015	0.167595	0.136382	0.101696	0.08219
822	0.0912929	0.147142	0.164029	0.135795	0.103674	0.0872236
823	0.0910506	0.147253	0.162733	0.13516	0.0985353	0.0873426
824	0.0911139	0.146686	0.16406	0.133715	0.0986341	0.0932188
825	0.091197	0.146018	0.164855	0.132526	0.0979685	0.091283
826	0.0907621	0.143729	0.160726	0.130729	0.100909	0.0904032
827	0.0908092	0.144191	0.16296	0.128495	0.0976679	0.0875346
828	0.0902261	0.142646	0.161116	0.128006	0.100223	0.0909585
829	0.090819	0.142426	0.160714	0.126723	0.101039	0.0898025
830	0.0905785	0.140252	0.157538	0.126372	0.0998988	0.092486
831	0.0906706	0.139542	0.156405	0.124688	0.100242	0.0933452
832	0.0904992	0.140586	0.161906	0.127791	0.102301	0.0899133
833	0.0904205	0.140621	0.161099	0.128168	0.0984408	0.0833865
834	0.09066	0.139688	0.159681	0.12706	0.0998208	0.0851636
835	0.0907509	0.14002	0.159814	0.126582	0.0958368	0.0840801
836	0.0909933	0.140173	0.157867	0.124253	0.0976237	0.0896309
837	0.0907472	0.140381	0.153519	0.122597	0.093915	0.0843041
838	0.0907223	0.139776	0.151333	0.121318	0.093911	0.0863985
839	0.0908324	0.138465	0.151925	0.121285	0.0921561	0.0891086
840	0.0908922	0.13803	0.151101	0.120896	0.0918513	0.0904359
841	0.090852	0.138605	0.148659	0.120398	0.0899232	0.0908054
842	0.0915035	0.138373	0.147037	0.118341	0.0943995	0.0848119
843	0.0911935	0.138354	0.151751	0.120311	0.0974438	0.0813919
844	0.090952	0.137845	0.151538	0.120908	0.095286	0.0825825
845	0.0905499	0.137999	0.15051	0.12396	0.0945105	0.0843684
846	0.0908967	0.13673	0.150746	0.122206	0.0984057	0.0835546
847	0.0908394	0.135933	0.146188	0.121433	0.09724	0.0822178
848	0.0906087	0.136506	0.151036	0.122609	0.0963926	0.0826201
849	0.0908221	0.13542	0.150691	0.122385	0.0959034	0.0803794
850	0.091194	0.134743	0.152093	0.121483	0.090888	0.0831993
851	0.090581	0.135782	0.148425	0.118564	0.0911536	0.0823266
852	0.0910916	0.135797	0.146829	0.120547	0.0912294	0.0808438
853	0.0913457	0.135563	0.147254	0.120034	0.0906672	0.0832262
854	0.0913964	0.135495	0.142209	0.118747	0.0917561	0.0840961
855	0.092224	0.133771	0.140575	0.118147	0.0907181	0.0845483
856	0.0918637	0.134536	0.142133	0.116672	0.0942812	0.0858568
857	0.0913438	0.134187	0.145891	0.117301	0.0988814	0.0832956
858	0.0913363	0.134091	0.144076	0.116871	0.0909428	0.0853647
859	0.0905388	0.134266	0.143242	0.117028	0.0903299	0.0900692
860	0.0911195	0.135179	0.141208	0.117487	0.0942626	0.085462
861	0.091499	0.134377	0.140243	0.114316	0.0942005	0.0855696
862	0.0914041	0.134141	0.139551	0.115564	0.0954075	0.0839533
863	0.0912713	0.134726	0.140516	0.117375	0.093729	0.0861124
864	0.0913038	0.133868	0.144672	0.115363	0.0906867	0.0861028
865	0.0908518	0.133977	0.139333	0.113905	0.092104	0.084105
866	0.0911634	0.133456	0.142059	0.113564	0.0921889	0.0819679
867	0.0911598	0.133022	0.138596	0.112707	0.0885778	0.0840047
868	0.0908776	0.132471	0.137437	0.112175	0.0877929	0.0839111
869	0.0905692	0.13264	0.138435	0.113922	0.0853673	0.0847851
870	0.0910824	0.132215	0.137773	0.113015	0.085924	0.0813375
871	0.0910959	0.131841	0.136941	0.111586	0.0898695	0.0804822
872	0.0907777	0.131514	0.13993	0.112659	0.0885779	0.081898
873	0.0906725	0.131378	0.136622	0.113021	0.0880112	0.0811744
874	0.0905955	0.13217	0.140166	0.114571	0.0883889	0.0800452
875	0.0911536	0.131093	0.139191	0.114159	0.0888842	0.0827079
876	0.0913468	0.130708	0.137007	0.114577	0.0910683	0.0864138
877	0.0912076	0.131062	0.138178	0.114845	0.0914707	0.0822539
878	0.0913321	0.131283	0.138036	0.114299	0.0903539	0.0784814
879	0.0912801	0.130891	0.136093	0.115527	0.0911949	0.0853324
880	0.0911483	0.131225	0.136157	0.115921	0.0883343	0.0820858
881	0.0910052	0.130471	0.137466	0.115129	0.0869368	0.0845079
882	0.0912078	0.131013	0.137475	0.11439	0.089539	0.0900583
883	0.0910225	0.131961	0.136675	0.115882	0.0873072	0.0884773
884	0.0911617	0.130655	0.13774	0.113758	0.0892951	0.0851397
885	0.091343	0.130995	0.135798	0.112641	0.0879558	0.0823242
886	0.0910782	0.131315	0.138579	0.113251	0.0877227	0.0861862
887	0.0910774	0.130643	0.134495	0.1126	0.0907299	0.0829857
888	0.0910342	0.131816	0.136737	0.113756	0.0902599	0.0816002
889	0.0913353	0.132567	0.13597	0.114825	0.0919279	0.0805559
890	0.0912465	0.132994	0.13603	0.114169	0.0875536	0.0779131
891	0.091086	0.131756	0.132399	0.115208	0.084713	0.0751318
892	0.0901901	0.131864	0.13418	0.114428	0.084247	0.0795091
893	0.0912142	0.129962	0.133172	0.114305	0.0829567	0.0797639
894	0.0912443	0.130894	0.133888	0.114248	0.0845951	0.0795867
895	0.0913336	0.132	0.131557	0.111421	0.0832096	0.087126
896	0.0912397	0.131191	0.133954	0.114126	0.0869151	0.0777545
897	0.0911539	0.130402	0.13372	0.113534	0.0906483	0.0747156
898	0.0915627	0.13011	0.131045	0.113493	0.0964972	0.0789862
899	0.0913768	0.129512	0.130386	0.109816	0.0923556	0.0799277
900	0.0916652	0.12855	0.131744	0.108985	0.0919962	0.0788528
901	0.0915115	0.129574	0.130929	0.110207	0.0944432	0.0800499
902	0.0911194	0.129965	0.133503	0.109446	0.100002	0.0802952
903	0.0912065	0.131108	0.133043	0.110682	0.0965328	0.0747947
904	0.0913251	0.130905	0.132166	0.110324	0.0954322	0.0811082
905	0.0910476	0.130299	0.132092	0.109617	0.0921789	0.0768827
906	0.0916669	0.130333	0.134305	0.111658	0.0952876	0.0790416
907	0.0917372	0.13045	0.133848	0.110208	0.0931458	0.0767825
908	0.0912065	0.130471	0.130166	0.110372	0.0939418	0.0776757
909	0.091145	0.129767	0.130587	0.111695	0.0942194	0.0813627
910	0.091201	0.12985	0.13069	0.109107	0.0900949	0.078346
911	0.0916513	0.129196	0.135738	0.1121	0.0947839	0.0780588
912	0.0915331	0.129843	0.136213	0.112486	0.0958857	0.0745361
913	0.0917125	0.130055	0.136587	0.11221	0.0967451	0.075244
914	0.091426	0.129127	0.133472	0.112127	0.0958477	0.0818458
915	0.0915657	0.129484	0.131569	0.112939	0.0889629	0.0790436
916	0.091948	0.128581	0.130251	0.112169	0.0939732	0.0793818
917	0.0922434	0.12831	0.131341	0.112091	0.0920893	0.083926
918	0.0922202	0.129962	0.133378	0.11151	0.0980168	0.0831672
919	0.0922336	0.129936	0.13279	0.112827	0.101045	0.0798542
920	0.0918541	0.128943	0.132954	0.111858	0.101162	0.0785229
921	0.0916389	0.129372	0.133982	0.112284	0.0954387	0.0784127
922	0.0918918	0.129644	0.134264	0.111502	0.0984965	0.079345
923	0.0919351	0.129831	0.13346	0.112428	0.0984684	0.0809667
924	0.0917022	0.130768	0.132994	0.110509	0.0946438	0.0832386
925	0.0920513	0.130508	0.135815	0.111832	0.0927606	0.0800504
926	0.0915517	0.130689	0.133856	0.111076	0.0936705	0.0832561
927	0.0924554	0.130928	0.132359	0.109658	0.0926203	0.0818895
928	0.0923686	0.131184	0.135929	0.112315	0.090559	0.0830693
929	0.0915775	0.129441	0.134503	0.111516	0.096801	0.0833956
930	0.0914624	0.128891	0.135462	0.110608	0.0947377	0.0826642
931	0.0918003	0.128424	0.133447	0.109928	0.0970065	0.081465
932	0.0916571	0.129207	0.131596	0.110273	0.0979895	0.0849204
933	0.0919987	0.128594	0.133394	0.112637	0.0975155	0.0812737
934	0.0918803	0.129264	0.13685	0.112907	0.0947356	0.0847919
935	0.092253	0.128601	0.138252	0.113421	0.0940438	0.0828278
936	0.0922445	0.129322	0.136645	0.111496	0.093888	0.0820139
937	0.0925791	0.128684	0.13477	0.111762	0.0940387	0.0809122
938	0.0925679	0.127914	0.13392	0.111317	0.0962231	0.0780095
939	0.0928609	0.127601	0.134062	0.110632	0.0995396	0.0739322
940	0.0925254	0.127491	0.132908	0.110306	0.102159	0.0782925
941	0.0924867	0.128289	0.133096	0.110928	0.100369	0.0765926
942	0.0923533	0.128741	0.13293	0.110773	0.095818	0.0827983
943	0.0920566	0.12781	0.133348	0.110355	0.0966039	0.0811461
944	0.0925639	0.127993	0.134257	0.11196	0.0946353	0.0829852
945	0.0923566	0.129485	0.134942	0.112522	0.0962228	0.0842692
946	0.0926746	0.128133	0.133943	0.111996	0.0996151	0.085466
947	0.0932899	0.128659	0.13029	0.110505	0.0931649	0.0817934
948	0.092668	0.12765	0.130012	0.111108	0.0953215	0.0852811
949	0.0928198	0.127675	0.128907	0.111077	0.0975095	0.0798197
950	0.092796	0.127072	0.129587	0.109766	0.0926649	0.0807545
951	0.0925897	0.126275	0.129556	0.110368	0.0925721	0.0855629
952	0.0926956	0.126949	0.127058	0.110768	0.0941368	0.0875306
953	0.0920135	0.127736	0.12683	0.111763	0.0950101	0.088873
954	0.092227	0.127949	0.127457	0.110249	0.0965356	0.0879047
955	0.0922797	0.127495	0.129382	0.111888	0.0949316	0.0855224
956	0.0920644	0.127777	0.129852	0.111461	0.0944829	0.0936777
957	0.0921977	0.128081	0.127198	0.109544	0.0909792	0.0921552
958	0.0918517	0.127838	0.125648	0.10803	0.0889744	0.0935058
959	0.0916271	0.127968	0.124931	0.109077	0.0929828	0.0890738
960	0.0914151	0.1277	0.124957	0.108087	0.091622	0.0881434
961	0.0917975	0.128491	0.124403	0.107354	0.0904299	0.0881876
962	0.0919053	0.128368	0.130183	0.110547	0.0886889	0.0906772
963	0.0923554	0.127197	0.129178	0.110024	0.093636	0.0868896
964	0.0920074	0.126861	0.124571	0.1069	0.0968782	0.0848758
965	0.0920826	0.12638	0.124404	0.108472	0.0935383	0.089777
966	0.0918244	0.125601	0.122768	0.108014	0.0933377	0.0916439
967	0.0922666	0.12654	0.12276	0.109506	0.0934367	0.0921048
968	0.0921764	0.125753	0.12283	0.110571	0.093953	0.0871635
969	0.0921596	0.126	0.123319	0.109516	0.0925334	0.0866083
970	0.0926707	0.126347	0.121911	0.107853	0.0925873	0.0936811
971	0.0921921	0.125554	0.121052	0.106161	0.0928478	0.0886085
972	0.0924417	0.125092	0.121817	0.106934	0.0941012	0.0839654
973	0.092274	0.125481	0.122261	0.106968	0.0929064	0.0837176
974	0.0929343	0.125751	0.121689	0.106017	0.090667	0.0920154
975	0.0930621	0.125309	0.121611	0.107538	0.092084	0.0905344
976	0.0924492	0.125864	0.126796	0.110309	0.0882978	0.0878745
977	0.0926626	0.125193	0.123175	0.109444	0.0891899	0.0850951
978	0.0919879	0.126408	0.125667	0.109187	0.087426	0.0852398
979	0.0917578	0.125449	0.125311	0.109734	0.0917939	0.0845554
980	0.0923742	0.124209	0.12328	0.109414	0.0896591	0.0882515
981	0.0923014	0.124585	0.124531	0.108758	0.0920898	0.0900789
982	0.0922092	0.124263	0.123491	0.105775	0.089734	0.0866934
983	0.0922972	0.123063	0.121773	0.105439	0.0889986	0.0855737
984	0.0924803	0.123398	0.120905	0.107804	0.0899273	0.0842262
985	0.0924679	0.125321	0.124835	0.109179	0.088707	0.0871896
986	0.092513	0.125454	0.126434	0.111325	0.0902008	0.0926295
987	0.0920589	0.124125	0.123318	0.109597	0.0902265	0.086865
988	0.092607	0.123841	0.123943	0.11117	0.0929101	0.0831229
989	0.09277	0.124218	0.12406	0.11051	0.0910559	0.0861492
990	0.0925062	0.124412	0.122771	0.109396	0.0902393	0.0837278
991	0.0925523	0.124549	0.122868	0.108429	0.0893379	0.0828656
992	0.0929571	0.123975	0.123455	0.108389	0.0913227	0.0858326
993	0.0930294	0.123649	0.123379	0.109144	0.091517	0.0849746
994	0.0930963	0.124418	0.124927	0.108722	0.0901786	0.086211
995	0.0925709	0.12417	0.124368	0.108305	0.0932144	0.083117
996	0.092647	0.12347	0.123521	0.108322	0.0909117	0.0849012
997	0.0928288	0.123561	0.126135	0.107844	0.0894303	0.0801779
998	0.0927128	0.124041	0.124087	0.108606	0.0885124	0.0812519
999	0.0926569	0.12377	0.1227	0.110643	0.0953091	0.0814946
1000	0.0932174	0.12313	0.125033	0.10901	0.0932416	0.0863384
1001	0.093298	0.122957	0.123699	0.108216	0.0914886	0.0849433
1002	0.0928012	0.12314	0.125934	0.109272	0.092208	0.0804205
1003	0.0934248	0.12286	0.12719	0.110186	0.0876916	0.0794089
1004	0.093123	0.122054	0.125074	0.107529	0.091144	0.0853942
1005	0.0925876	0.121765	0.12216	0.107876	0.0877912	0.0830435
1006	0.0927659	0.122392	0.124188	0.107986	0.0884511	0.0822352
1007	0.0930945	0.123163	0.122913	0.107479	0.0932931	0.0844222
1008	0.0930222	0.123425	0.122304	0.109657	0.0957661	0.0839892
1009	0.0930636	0.123115	0.120186	0.106713	0.0909623	0.0770003
1010	0.0924572	0.123676	0.123125	0.108336	0.0956381	0.0768905
1011	0.0922219	0.123558	0.123269	0.109909	0.0971068	0.0809828
1012	0.0920476	0.124201	0.124411	0.109645	0.0945164	0.0795599
1013	0.0919644	0.12363	0.120986	0.109193	0.0930588	0.0783254
1014	0.0917701	0.123532	0.119657	0.108522	0.0924098	0.0781643
1015	0.0920709	0.123092	0.116799	0.109099	0.0924781	0.0794879
1016	0.0922955	0.122706	0.119214	0.10917	0.0966149	0.0786968
1017	0.0923305	0.123066	0.120245	0.110636	0.0954902	0.0795144
1018	0.0922796	0.123549	0.118917	0.10838	0.0959878	0.080062
1019	0.0925301	0.122746	0.119967	0.108155	0.0914822	0.082405
1020	0.0926176	0.12224	0.121358	0.107294	0.0892607	0.0828881
1021	0.0927561	0.12282	0.120703	0.108342	0.0932093	0.0844318
1022	0.0921358	0.122797	0.122366	0.109774	0.0922216	0.0819226
1023	0.0924156	0.122699	0.122263	0.109195	0.0898578	0.0841876
1024	0.092148	0.122214	0.120891	0.108461	0.089636	0.0849903
1025	0.0920404	0.123113	0.120579	0.109179	0.089356	0.0864472
1026	0.0922758	0.122725	0.121549	0.110121	0.0853218	0.093073
1027	0.0927444	0.122448	0.121679	0.108839	0.086846	0.0893587
1028	0.0929251	0.123806	0.121684	0.108082	0.08796	0.0846261
1029	0.0926436	0.122213	0.122576	0.109325	0.0873468	0.0884754
1030	0.0928503	0.122715	0.121348	0.108662	0.0894316	0.0901643
1031	0.0926981	0.123457	0.120611	0.109183	0.0867481	0.092775
1032	0.092846	0.122916	0.119986	0.108899	0.0876388	0.0928394
1033	0.0926317	0.12489	0.119038	0.110396	0.0899361	0.0923495
1034	0.0928153	0.124772	0.118425	0.109805	0.0878266	0.0880049
1035	0.092705	0.123956	0.117266	0.109418	0.0876189	0.092763
1036	0.0931342	0.12487	0.121968	0.11019	0.0902251	0.0849306
1037	0.0930147	0.124213	0.120577	0.109314	0.0914203	0.0854401
1038	0.0930469	0.122452	0.118867	0.109302	0.0945681	0.0884687
1039	0.0924423	0.123347	0.116536	0.108088	0.0925568	0.0893955
1040	0.0925807	0.121995	0.118175	0.109147	0.0932208	0.0880377
1041	0.0925467	0.122332	0.115876	0.108628	0.0968964	0.0854041
1042	0.0930415	0.123508	0.11449	0.107494	0.0947553	0.0892677
1043	0.0932917	0.122338	0.115052	0.108442	0.0983538	0.0828716
1044	0.0926005	0.124274	0.120271	0.110873	0.101239	0.0793504
1045	0.092703	0.122684	0.119923	0.111412	0.10016	0.0786282
1046	0.092539	0.12249	0.119647	0.11042	0.0992319	0.0823821
1047	0.0932826	0.122618	0.119686	0.110134	0.0980017	0.0847417
1048	0.0931721	0.123356	0.119359	0.109904	0.099416	0.0782209
1049	0.0934903	0.122409	0.119329	0.109486	0.103167	0.0747217
1050	0.0935002	0.121706	0.119494	0.109956	0.101464	0.0795237
1051	0.0930848	0.122113	0.119834	0.108625	0.0970789	0.0797934
1052	0.0927017	0.12256	0.119895	0.107411	0.0986714	0.0809375
1053	0.0922625	0.12246	0.123309	0.109335	0.0993227	0.0842302
1054	0.0925484	0.122056	0.122123	0.110411	0.0960234	0.0858002
1055	0.0921767	0.121641	0.123957	0.109891	0.0959403	0.090721
1056	0.092641	0.121442	0.122948	0.110051	0.0951134	0.0882851
1057	0.0928921	0.120573	0.119679	0.109046	0.0958872	0.0823239
1058	0.0926569	0.120774	0.118144	0.107175	0.0964047	0.0851402
1059	0.0925891	0.120763	0.118678	0.105363	0.0972083	0.0897817
1060	0.0923766	0.119328	0.113836	0.106564	0.0981317	0.0897699
1061	0.0928696	0.120159	0.115117	0.104769	0.100718	0.0890269
1062	0.0922431	0.120456	0.115852	0.103972	0.0973428	0.0891506
1063	0.0923777	0.121046	0.117977	0.105897	0.0995562	0.0840528
1064	0.0918945	0.121648	0.118215	0.104531	0.1046	0.0788937
1065	0.0924724	0.122184	0.119638	0.105589	0.108068	0.0819304
1066	0.0926932	0.122555	0.120347	0.106003	0.104947	0.0802221
1067	0.0924217	0.12351	0.120619	0.106916	0.11359	0.0786433
1068	0.0925422	0.122809	0.120001	0.10712	0.115454	0.07894
1069	0.0922852	0.12181	0.117894	0.109014	0.106966	0.0808642
1070	0.0921439	0.122071	0.119055	0.110817	0.105225	0.0769081
1071	0.0922053	0.122458	0.117358	0.109815	0.099015	0.0734854
1072	0.0925524	0.123553	0.120346	0.109353	0.099005	0.075855
1073	0.0930851	0.123946	0.121262	0.109514	0.0982054	0.0782473
1074	0.0926285	0.124007	0.12158	0.109596	0.102408	0.0812983
1075	0.0923418	0.121886	0.120796	0.107268	0.0988061	0.080897
1076	0.0928008	0.121608	0.121368	0.107696	0.102142	0.0871863
1077	0.0925115	0.121508	0.119547	0.108214	0.0967817	0.0842949
1078	0.0922447	0.12135	0.118124	0.107726	0.0949696	0.0877083
1079	0.0922945	0.12206	0.119935	0.10901	0.0956924	0.0822155
1080	0.0924821	0.121526	0.120621	0.107989	0.0972729	0.0838496
1081	0.0919787	0.121623	0.119874	0.107826	0.0927299	0.0865736
1082	0.0925971	0.121987	0.117877	0.105878	0.0958054	0.0890091
1083	0.0925473	0.121624	0.118578	0.105587	0.0970507	0.090283
1084	0.0925368	0.121362	0.117781	0.105089	0.0885873	0.087193
1085	0.0931124	0.122339	0.120069	0.106052	0.0916727	0.0832975
1086	0.0933971	0.120682	0.118133	0.105089	0.102693	0.0858796
1087	0.0929838	0.12024	0.114726	0.102885	0.0990062	0.0867885
1088	0.0927553	0.12017	0.116101	0.104828	0.0990236	0.0866779
1089	0.093291	0.120232	0.112773	0.10704	0.098266	0.09187
1090	0.093365	0.119311	0.11629	0.10717	0.0958239	0.0880937
1091	0.092656	0.120034	0.117367	0.106768	0.0954743	0.0843156
1092	0.0925881	0.120395	0.116054	0.104657	0.0968989	0.0819679
1093	0.0928555	0.120412	0.116709	0.106831	0.0968777	0.0879602
1094	0.0921605	0.120266	0.116881	0.106485	0.0960286	0.093301
1095	0.092355	0.120598	0.118059	0.107771	0.0963681	0.0898594
1096	0.0922042	0.120037	0.121776	0.110085	0.0949142	0.0911254
1097	0.0923452	0.119974	0.120049	0.11068	0.0929249	0.0857544
1098	0.0922198	0.120212	0.118995	0.108959	0.0934971	0.0824156
1099	0.0926349	0.121206	0.120207	0.11021	0.0944296	0.0874347
1100	0.0926043	0.121693	0.123776	0.112037	0.094139	0.0857477

## Sheet: Fig. 1I
Transcript_novelty	Human	Chimp	Bonobo	Gorilla	Orangutan	Gibbon	Crab-eating macaque	Rhesus	Baboon	Green Monkey	Marmoset	Squirrel monkey	Mouse lemur	Malayan flying lemur	Bushbaby	Rabbit	Mouse	Rat	Golden eagle	Chicken	Lizard	X. tropicalis	Stickleback	Zebrafish
Known	0.998541	0.995076	0.993127	0.975157	0.973488	0.951854	0.855316	0.85332	0.850963	0.847789	0.655122	0.649848	0.377644	0.356232	0.299905	0.211688	0.103913	0.100634	0.0129409	0.0111556	0.00631294	0.00151697	0.000326733	0.000338402
NIC	0.999387	0.997902	0.997257	0.989254	0.987769	0.97357	0.906448	0.902737	0.90193	0.899219	0.761811	0.754905	0.523525	0.503485	0.432006	0.321027	0.153479	0.149994	0.0218794	0.0175875	0.00968117	0.00335614	0.000774493	0.000484058
NNC	0.99918	0.996302	0.995292	0.99071	0.977229	0.95307	0.826959	0.822251	0.823399	0.818843	0.618664	0.612718	0.376956	0.355107	0.308896	0.213887	0.0949965	0.090932	0.0133672	0.0104388	0.00642482	0.00228466	0.000290316	0.000189337
Antisense	0.99852	0.994396	0.993655	0.988686	0.942054	0.87311	0.492757	0.476155	0.47901	0.457862	0.120863	0.0998202	0.0164957	0.0130062	0.0113144	0.00867083	0.00317225	0.00348948	0.000422967	0.000105742	0	0	0	0
Intergenic	0.998942	0.992477	0.993182	0.986482	0.932761	0.862936	0.447396	0.42753	0.420125	0.42036	0.0973316	0.0867521	0.00822852	0.00505466	0.00540731	0.00199835	0.000587751	0.000470201	0.00152815	0.00258611	0.0018808	0.000235101	0	0

## Sheet: Fig. 2B
Transcript_novelty	nr_datasets	n	percent
Known	0	688	0.00802829
Known	1	3424	0.0399547
Known	2	15727	0.183519
Known	3	65858	0.768498
NIC	0	554	0.0178779
NIC	1	1943	0.0627017
NIC	2	6283	0.202756
NIC	3	22208	0.716665
NNC	0	1260	0.0159043
NNC	1	4326	0.0546047
NNC	2	15203	0.191899
NNC	3	58435	0.737592
Antisense	0	56	0.00592154
Antisense	1	326	0.0344718
Antisense	2	1569	0.165909
Antisense	3	7506	0.793698
Intergenic	0	68	0.00799342
Intergenic	1	301	0.0353826
Intergenic	2	1426	0.167627
Intergenic	3	6712	0.788997

## Sheet: Fig. 2C
dataset	Transcript_novelty	cell_type	TPM_group	n	percent
Asami et al.	Known	1C	(-Inf,0]	14619	0.170589
Asami et al.	Known	1C	(0,1]	43335	0.505677
Asami et al.	Known	1C	(1, Inf]	27743	0.323734
Asami et al.	Known	oocyte	(-Inf,0]	15684	0.183017
Asami et al.	Known	oocyte	(0,1]	41284	0.481744
Asami et al.	Known	oocyte	(1, Inf]	28729	0.335239
Asami et al.	NIC	1C	(-Inf,0]	6397	0.206435
Asami et al.	NIC	1C	(0,1]	15528	0.501097
Asami et al.	NIC	1C	(1, Inf]	9063	0.292468
Asami et al.	NIC	oocyte	(-Inf,0]	6295	0.203143
Asami et al.	NIC	oocyte	(0,1]	15279	0.493062
Asami et al.	NIC	oocyte	(1, Inf]	9414	0.303795
Asami et al.	NNC	1C	(-Inf,0]	15061	0.190107
Asami et al.	NNC	1C	(0,1]	42667	0.538562
Asami et al.	NNC	1C	(1, Inf]	21496	0.271332
Asami et al.	NNC	oocyte	(-Inf,0]	15216	0.192063
Asami et al.	NNC	oocyte	(0,1]	41251	0.520688
Asami et al.	NNC	oocyte	(1, Inf]	22757	0.287249
Asami et al.	Antisense	1C	(-Inf,0]	1849	0.195517
Asami et al.	Antisense	1C	(0,1]	5508	0.582426
Asami et al.	Antisense	1C	(1, Inf]	2100	0.222058
Asami et al.	Antisense	oocyte	(-Inf,0]	1921	0.20313
Asami et al.	Antisense	oocyte	(0,1]	5123	0.541715
Asami et al.	Antisense	oocyte	(1, Inf]	2413	0.255155
Asami et al.	Intergenic	1C	(-Inf,0]	1827	0.214764
Asami et al.	Intergenic	1C	(0,1]	4885	0.574233
Asami et al.	Intergenic	1C	(1, Inf]	1795	0.211003
Asami et al.	Intergenic	oocyte	(-Inf,0]	1932	0.227107
Asami et al.	Intergenic	oocyte	(0,1]	4516	0.530857
Asami et al.	Intergenic	oocyte	(1, Inf]	2059	0.242036
This study	Known	1C	(-Inf,0]	17894	0.208805
This study	Known	1C	(0,1]	56909	0.664072
This study	Known	1C	(1, Inf]	10894	0.127122
This study	Known	2C	(-Inf,0]	14054	0.163996
This study	Known	2C	(0,1]	55237	0.644562
This study	Known	2C	(1, Inf]	16406	0.191442
This study	Known	4C	(-Inf,0]	11304	0.131907
This study	Known	4C	(0,1]	61073	0.712662
This study	Known	4C	(1, Inf]	13320	0.155431
This study	Known	8C	(-Inf,0]	12357	0.144194
This study	Known	8C	(0,1]	56764	0.66238
This study	Known	8C	(1, Inf]	16576	0.193426
This study	Known	blastocyst	(-Inf,0]	9349	0.109094
This study	Known	blastocyst	(0,1]	57559	0.671657
This study	Known	blastocyst	(1, Inf]	18789	0.219249
This study	Known	morula	(-Inf,0]	44281	0.516716
This study	Known	morula	(0,1]	32450	0.37866
This study	Known	morula	(1, Inf]	8966	0.104624
This study	NIC	1C	(-Inf,0]	4999	0.161321
This study	NIC	1C	(0,1]	21064	0.679747
This study	NIC	1C	(1, Inf]	4925	0.158932
This study	NIC	2C	(-Inf,0]	4621	0.149122
This study	NIC	2C	(0,1]	18878	0.609204
This study	NIC	2C	(1, Inf]	7489	0.241674
This study	NIC	4C	(-Inf,0]	3150	0.101652
This study	NIC	4C	(0,1]	21830	0.704466
This study	NIC	4C	(1, Inf]	6008	0.193882
This study	NIC	8C	(-Inf,0]	3259	0.10517
This study	NIC	8C	(0,1]	19211	0.61995
This study	NIC	8C	(1, Inf]	8518	0.274881
This study	NIC	blastocyst	(-Inf,0]	5852	0.188847
This study	NIC	blastocyst	(0,1]	18859	0.60859
This study	NIC	blastocyst	(1, Inf]	6277	0.202562
This study	NIC	morula	(-Inf,0]	16476	0.53169
This study	NIC	morula	(0,1]	10679	0.344617
This study	NIC	morula	(1, Inf]	3833	0.123693
This study	NNC	1C	(-Inf,0]	11420	0.144148
This study	NNC	1C	(0,1]	55197	0.696721
This study	NNC	1C	(1, Inf]	12607	0.159131
This study	NNC	2C	(-Inf,0]	9658	0.121908
This study	NNC	2C	(0,1]	50467	0.637017
This study	NNC	2C	(1, Inf]	19099	0.241076
This study	NNC	4C	(-Inf,0]	5955	0.0751666
This study	NNC	4C	(0,1]	58097	0.733326
This study	NNC	4C	(1, Inf]	15172	0.191508
This study	NNC	8C	(-Inf,0]	12428	0.156872
This study	NNC	8C	(0,1]	53031	0.66938
This study	NNC	8C	(1, Inf]	13765	0.173748
This study	NNC	blastocyst	(-Inf,0]	26546	0.335075
This study	NNC	blastocyst	(0,1]	45295	0.571733
This study	NNC	blastocyst	(1, Inf]	7383	0.0931915
This study	NNC	morula	(-Inf,0]	51775	0.653527
This study	NNC	morula	(0,1]	21877	0.276141
This study	NNC	morula	(1, Inf]	5572	0.0703322
This study	Antisense	1C	(-Inf,0]	1227	0.129745
This study	Antisense	1C	(0,1]	6898	0.729407
This study	Antisense	1C	(1, Inf]	1332	0.140848
This study	Antisense	2C	(-Inf,0]	806	0.0852279
This study	Antisense	2C	(0,1]	6422	0.679074
This study	Antisense	2C	(1, Inf]	2229	0.235698
This study	Antisense	4C	(-Inf,0]	264	0.0279158
This study	Antisense	4C	(0,1]	7480	0.790949
This study	Antisense	4C	(1, Inf]	1713	0.181136
This study	Antisense	8C	(-Inf,0]	1574	0.166438
This study	Antisense	8C	(0,1]	6944	0.734271
This study	Antisense	8C	(1, Inf]	939	0.0992915
This study	Antisense	blastocyst	(-Inf,0]	4899	0.518029
This study	Antisense	blastocyst	(0,1]	4427	0.468119
This study	Antisense	blastocyst	(1, Inf]	131	0.0138522
This study	Antisense	morula	(-Inf,0]	7184	0.759649
This study	Antisense	morula	(0,1]	2105	0.222586
This study	Antisense	morula	(1, Inf]	168	0.0177646
This study	Intergenic	1C	(-Inf,0]	1418	0.166686
This study	Intergenic	1C	(0,1]	5847	0.687316
This study	Intergenic	1C	(1, Inf]	1242	0.145997
This study	Intergenic	2C	(-Inf,0]	871	0.102386
This study	Intergenic	2C	(0,1]	5741	0.674856
This study	Intergenic	2C	(1, Inf]	1895	0.222758
This study	Intergenic	4C	(-Inf,0]	177	0.0208064
This study	Intergenic	4C	(0,1]	6656	0.782414
This study	Intergenic	4C	(1, Inf]	1674	0.196779
This study	Intergenic	8C	(-Inf,0]	1272	0.149524
This study	Intergenic	8C	(0,1]	6360	0.74762
This study	Intergenic	8C	(1, Inf]	875	0.102856
This study	Intergenic	blastocyst	(-Inf,0]	4303	0.505819
This study	Intergenic	blastocyst	(0,1]	4040	0.474903
This study	Intergenic	blastocyst	(1, Inf]	164	0.0192782
This study	Intergenic	morula	(-Inf,0]	6255	0.735277
This study	Intergenic	morula	(0,1]	2076	0.244034
This study	Intergenic	morula	(1, Inf]	176	0.0206888
Liu et al.	Known	1C	(-Inf,0]	34029	0.397085
Liu et al.	Known	1C	(0,1]	35501	0.414262
Liu et al.	Known	1C	(1, Inf]	16167	0.188653
Liu et al.	Known	2C	(-Inf,0]	30917	0.360771
Liu et al.	Known	2C	(0,1]	36619	0.427308
Liu et al.	Known	2C	(1, Inf]	18161	0.211921
Liu et al.	Known	4C	(-Inf,0]	30008	0.350164
Liu et al.	Known	4C	(0,1]	36179	0.422173
Liu et al.	Known	4C	(1, Inf]	19510	0.227663
Liu et al.	Known	8C	(-Inf,0]	30535	0.356314
Liu et al.	Known	8C	(0,1]	37907	0.442338
Liu et al.	Known	8C	(1, Inf]	17255	0.201349
Liu et al.	Known	ICM	(-Inf,0]	41635	0.48584
Liu et al.	Known	ICM	(0,1]	23310	0.272005
Liu et al.	Known	ICM	(1, Inf]	20752	0.242156
Liu et al.	Known	morula	(-Inf,0]	34039	0.397202
Liu et al.	Known	morula	(0,1]	32786	0.38258
Liu et al.	Known	morula	(1, Inf]	18872	0.220218
Liu et al.	Known	oocyte	(-Inf,0]	33028	0.385404
Liu et al.	Known	oocyte	(0,1]	37117	0.433119
Liu et al.	Known	oocyte	(1, Inf]	15552	0.181477
Liu et al.	Known	TE	(-Inf,0]	31532	0.367948
Liu et al.	Known	TE	(0,1]	33730	0.393596
Liu et al.	Known	TE	(1, Inf]	20435	0.238456
Liu et al.	NIC	1C	(-Inf,0]	15267	0.492675
Liu et al.	NIC	1C	(0,1]	9100	0.293662
Liu et al.	NIC	1C	(1, Inf]	6621	0.213663
Liu et al.	NIC	2C	(-Inf,0]	14124	0.455789
Liu et al.	NIC	2C	(0,1]	9314	0.300568
Liu et al.	NIC	2C	(1, Inf]	7550	0.243643
Liu et al.	NIC	4C	(-Inf,0]	14196	0.458113
Liu et al.	NIC	4C	(0,1]	9001	0.290467
Liu et al.	NIC	4C	(1, Inf]	7791	0.25142
Liu et al.	NIC	8C	(-Inf,0]	13393	0.4322
Liu et al.	NIC	8C	(0,1]	10061	0.324674
Liu et al.	NIC	8C	(1, Inf]	7534	0.243126
Liu et al.	NIC	ICM	(-Inf,0]	20731	0.669001
Liu et al.	NIC	ICM	(0,1]	4422	0.1427
Liu et al.	NIC	ICM	(1, Inf]	5835	0.188299
Liu et al.	NIC	morula	(-Inf,0]	16105	0.519717
Liu et al.	NIC	morula	(0,1]	8009	0.258455
Liu et al.	NIC	morula	(1, Inf]	6874	0.221828
Liu et al.	NIC	oocyte	(-Inf,0]	14991	0.483768
Liu et al.	NIC	oocyte	(0,1]	9526	0.307409
Liu et al.	NIC	oocyte	(1, Inf]	6471	0.208823
Liu et al.	NIC	TE	(-Inf,0]	17838	0.575642
Liu et al.	NIC	TE	(0,1]	7214	0.2328
Liu et al.	NIC	TE	(1, Inf]	5936	0.191558
Liu et al.	NNC	1C	(-Inf,0]	29044	0.366606
Liu et al.	NNC	1C	(0,1]	31066	0.392129
Liu et al.	NNC	1C	(1, Inf]	19114	0.241265
Liu et al.	NNC	2C	(-Inf,0]	27386	0.345678
Liu et al.	NNC	2C	(0,1]	30302	0.382485
Liu et al.	NNC	2C	(1, Inf]	21536	0.271837
Liu et al.	NNC	4C	(-Inf,0]	27930	0.352545
Liu et al.	NNC	4C	(0,1]	29467	0.371945
Liu et al.	NNC	4C	(1, Inf]	21827	0.27551
Liu et al.	NNC	8C	(-Inf,0]	33939	0.428393
Liu et al.	NNC	8C	(0,1]	30972	0.390942
Liu et al.	NNC	8C	(1, Inf]	14313	0.180665
Liu et al.	NNC	ICM	(-Inf,0]	58866	0.743032
Liu et al.	NNC	ICM	(0,1]	12213	0.154158
Liu et al.	NNC	ICM	(1, Inf]	8145	0.10281
Liu et al.	NNC	morula	(-Inf,0]	47889	0.604476
Liu et al.	NNC	morula	(0,1]	21104	0.266384
Liu et al.	NNC	morula	(1, Inf]	10231	0.12914
Liu et al.	NNC	oocyte	(-Inf,0]	28240	0.356458
Liu et al.	NNC	oocyte	(0,1]	32886	0.415101
Liu et al.	NNC	oocyte	(1, Inf]	18098	0.228441
Liu et al.	NNC	TE	(-Inf,0]	54821	0.691975
Liu et al.	NNC	TE	(0,1]	17117	0.216058
Liu et al.	NNC	TE	(1, Inf]	7286	0.0919671
Liu et al.	Antisense	1C	(-Inf,0]	2454	0.25949
Liu et al.	Antisense	1C	(0,1]	4164	0.440309
Liu et al.	Antisense	1C	(1, Inf]	2839	0.300201
Liu et al.	Antisense	2C	(-Inf,0]	2333	0.246696
Liu et al.	Antisense	2C	(0,1]	3996	0.422544
Liu et al.	Antisense	2C	(1, Inf]	3128	0.33076
Liu et al.	Antisense	4C	(-Inf,0]	2237	0.236544
Liu et al.	Antisense	4C	(0,1]	4172	0.441155
Liu et al.	Antisense	4C	(1, Inf]	3048	0.322301
Liu et al.	Antisense	8C	(-Inf,0]	3701	0.39135
Liu et al.	Antisense	8C	(0,1]	4451	0.470657
Liu et al.	Antisense	8C	(1, Inf]	1305	0.137993
Liu et al.	Antisense	ICM	(-Inf,0]	7806	0.82542
Liu et al.	Antisense	ICM	(0,1]	1403	0.148356
Liu et al.	Antisense	ICM	(1, Inf]	248	0.026224
Liu et al.	Antisense	morula	(-Inf,0]	6577	0.695464
Liu et al.	Antisense	morula	(0,1]	2419	0.255789
Liu et al.	Antisense	morula	(1, Inf]	461	0.048747
Liu et al.	Antisense	oocyte	(-Inf,0]	2494	0.26372
Liu et al.	Antisense	oocyte	(0,1]	4436	0.469071
Liu et al.	Antisense	oocyte	(1, Inf]	2527	0.267209
Liu et al.	Antisense	TE	(-Inf,0]	8050	0.851221
Liu et al.	Antisense	TE	(0,1]	1321	0.139685
Liu et al.	Antisense	TE	(1, Inf]	86	0.00909379
Liu et al.	Intergenic	1C	(-Inf,0]	2342	0.275303
Liu et al.	Intergenic	1C	(0,1]	3614	0.424827
Liu et al.	Intergenic	1C	(1, Inf]	2551	0.299871
Liu et al.	Intergenic	2C	(-Inf,0]	2262	0.265899
Liu et al.	Intergenic	2C	(0,1]	3523	0.41413
Liu et al.	Intergenic	2C	(1, Inf]	2722	0.319972
Liu et al.	Intergenic	4C	(-Inf,0]	1803	0.211943
Liu et al.	Intergenic	4C	(0,1]	3836	0.450923
Liu et al.	Intergenic	4C	(1, Inf]	2868	0.337134
Liu et al.	Intergenic	8C	(-Inf,0]	3008	0.353591
Liu et al.	Intergenic	8C	(0,1]	4152	0.488069
Liu et al.	Intergenic	8C	(1, Inf]	1347	0.15834
Liu et al.	Intergenic	ICM	(-Inf,0]	6940	0.815799
Liu et al.	Intergenic	ICM	(0,1]	1343	0.15787
Liu et al.	Intergenic	ICM	(1, Inf]	224	0.0263313
Liu et al.	Intergenic	morula	(-Inf,0]	5668	0.666275
Liu et al.	Intergenic	morula	(0,1]	2378	0.279535
Liu et al.	Intergenic	morula	(1, Inf]	461	0.0541907
Liu et al.	Intergenic	oocyte	(-Inf,0]	2312	0.271776
Liu et al.	Intergenic	oocyte	(0,1]	3965	0.466087
Liu et al.	Intergenic	oocyte	(1, Inf]	2230	0.262137
Liu et al.	Intergenic	TE	(-Inf,0]	7237	0.850711
Liu et al.	Intergenic	TE	(0,1]	1197	0.140708
Liu et al.	Intergenic	TE	(1, Inf]	73	0.00858117
Petropoulos et al.	Known	E3	(-Inf,0]	5113	0.0596637
Petropoulos et al.	Known	E3	(0,1]	52416	0.611643
Petropoulos et al.	Known	E3	(1, Inf]	28168	0.328693
Petropoulos et al.	Known	E4	(-Inf,0]	3025	0.0352988
Petropoulos et al.	Known	E4	(0,1]	52827	0.616439
Petropoulos et al.	Known	E4	(1, Inf]	29845	0.348262
Petropoulos et al.	Known	E5	(-Inf,0]	1729	0.0201757
Petropoulos et al.	Known	E5	(0,1]	53942	0.62945
Petropoulos et al.	Known	E5	(1, Inf]	30026	0.350374
Petropoulos et al.	Known	E6	(-Inf,0]	2061	0.0240499
Petropoulos et al.	Known	E6	(0,1]	54319	0.633849
Petropoulos et al.	Known	E6	(1, Inf]	29317	0.342101
Petropoulos et al.	Known	E7	(-Inf,0]	1821	0.0212493
Petropoulos et al.	Known	E7	(0,1]	54648	0.637689
Petropoulos et al.	Known	E7	(1, Inf]	29228	0.341062
Petropoulos et al.	NIC	E3	(-Inf,0]	2001	0.0645734
Petropoulos et al.	NIC	E3	(0,1]	16990	0.548277
Petropoulos et al.	NIC	E3	(1, Inf]	11997	0.38715
Petropoulos et al.	NIC	E4	(-Inf,0]	2624	0.0846779
Petropoulos et al.	NIC	E4	(0,1]	18409	0.594069
Petropoulos et al.	NIC	E4	(1, Inf]	9955	0.321253
Petropoulos et al.	NIC	E5	(-Inf,0]	2587	0.0834839
Petropoulos et al.	NIC	E5	(0,1]	19322	0.623532
Petropoulos et al.	NIC	E5	(1, Inf]	9079	0.292984
Petropoulos et al.	NIC	E6	(-Inf,0]	3117	0.100587
Petropoulos et al.	NIC	E6	(0,1]	19303	0.622919
Petropoulos et al.	NIC	E6	(1, Inf]	8568	0.276494
Petropoulos et al.	NIC	E7	(-Inf,0]	2847	0.0918743
Petropoulos et al.	NIC	E7	(0,1]	19613	0.632922
Petropoulos et al.	NIC	E7	(1, Inf]	8528	0.275203
Petropoulos et al.	NNC	E3	(-Inf,0]	7231	0.0912728
Petropoulos et al.	NNC	E3	(0,1]	50402	0.636196
Petropoulos et al.	NNC	E3	(1, Inf]	21591	0.272531
Petropoulos et al.	NNC	E4	(-Inf,0]	13503	0.170441
Petropoulos et al.	NNC	E4	(0,1]	52282	0.659926
Petropoulos et al.	NNC	E4	(1, Inf]	13439	0.169633
Petropoulos et al.	NNC	E5	(-Inf,0]	14671	0.185184
Petropoulos et al.	NNC	E5	(0,1]	53547	0.675894
Petropoulos et al.	NNC	E5	(1, Inf]	11006	0.138923
Petropoulos et al.	NNC	E6	(-Inf,0]	17402	0.219656
Petropoulos et al.	NNC	E6	(0,1]	51586	0.651141
Petropoulos et al.	NNC	E6	(1, Inf]	10236	0.129203
Petropoulos et al.	NNC	E7	(-Inf,0]	16304	0.205796
Petropoulos et al.	NNC	E7	(0,1]	52863	0.66726
Petropoulos et al.	NNC	E7	(1, Inf]	10057	0.126944
Petropoulos et al.	Antisense	E3	(-Inf,0]	931	0.0984456
Petropoulos et al.	Antisense	E3	(0,1]	6731	0.711748
Petropoulos et al.	Antisense	E3	(1, Inf]	1795	0.189806
Petropoulos et al.	Antisense	E4	(-Inf,0]	2783	0.294279
Petropoulos et al.	Antisense	E4	(0,1]	6241	0.659934
Petropoulos et al.	Antisense	E4	(1, Inf]	433	0.0457862
Petropoulos et al.	Antisense	E5	(-Inf,0]	3147	0.332769
Petropoulos et al.	Antisense	E5	(0,1]	6081	0.643016
Petropoulos et al.	Antisense	E5	(1, Inf]	229	0.0242149
Petropoulos et al.	Antisense	E6	(-Inf,0]	3696	0.390822
Petropoulos et al.	Antisense	E6	(0,1]	5598	0.591942
Petropoulos et al.	Antisense	E6	(1, Inf]	163	0.0172359
Petropoulos et al.	Antisense	E7	(-Inf,0]	3396	0.359099
Petropoulos et al.	Antisense	E7	(0,1]	5910	0.624934
Petropoulos et al.	Antisense	E7	(1, Inf]	151	0.015967
Petropoulos et al.	Intergenic	E3	(-Inf,0]	753	0.0885153
Petropoulos et al.	Intergenic	E3	(0,1]	6073	0.713883
Petropoulos et al.	Intergenic	E3	(1, Inf]	1681	0.197602
Petropoulos et al.	Intergenic	E4	(-Inf,0]	2482	0.29176
Petropoulos et al.	Intergenic	E4	(0,1]	5584	0.656401
Petropoulos et al.	Intergenic	E4	(1, Inf]	441	0.0518397
Petropoulos et al.	Intergenic	E5	(-Inf,0]	2793	0.328318
Petropoulos et al.	Intergenic	E5	(0,1]	5498	0.646291
Petropoulos et al.	Intergenic	E5	(1, Inf]	216	0.0253909
Petropoulos et al.	Intergenic	E6	(-Inf,0]	3384	0.39779
Petropoulos et al.	Intergenic	E6	(0,1]	4979	0.585283
Petropoulos et al.	Intergenic	E6	(1, Inf]	144	0.0169272
Petropoulos et al.	Intergenic	E7	(-Inf,0]	3002	0.352886
Petropoulos et al.	Intergenic	E7	(0,1]	5395	0.634184
Petropoulos et al.	Intergenic	E7	(1, Inf]	110	0.0129305
Tohonen et al.	Known	1C	(-Inf,0]	17630	0.205725
Tohonen et al.	Known	1C	(0,1]	47620	0.555679
Tohonen et al.	Known	1C	(1, Inf]	20447	0.238596
Tohonen et al.	Known	oocyte	(-Inf,0]	35175	0.410458
Tohonen et al.	Known	oocyte	(0,1]	32828	0.383071
Tohonen et al.	Known	oocyte	(1, Inf]	17694	0.206472
Tohonen et al.	NIC	1C	(-Inf,0]	5573	0.179844
Tohonen et al.	NIC	1C	(0,1]	17086	0.551375
Tohonen et al.	NIC	1C	(1, Inf]	8329	0.268781
Tohonen et al.	NIC	oocyte	(-Inf,0]	11612	0.374726
Tohonen et al.	NIC	oocyte	(0,1]	11740	0.378856
Tohonen et al.	NIC	oocyte	(1, Inf]	7636	0.246418
Tohonen et al.	NNC	1C	(-Inf,0]	15361	0.193893
Tohonen et al.	NNC	1C	(0,1]	44395	0.560373
Tohonen et al.	NNC	1C	(1, Inf]	19468	0.245734
Tohonen et al.	NNC	oocyte	(-Inf,0]	29983	0.378459
Tohonen et al.	NNC	oocyte	(0,1]	31381	0.396105
Tohonen et al.	NNC	oocyte	(1, Inf]	17860	0.225437
Tohonen et al.	Antisense	1C	(-Inf,0]	2188	0.231363
Tohonen et al.	Antisense	1C	(0,1]	5196	0.549434
Tohonen et al.	Antisense	1C	(1, Inf]	2073	0.219203
Tohonen et al.	Antisense	oocyte	(-Inf,0]	3851	0.407212
Tohonen et al.	Antisense	oocyte	(0,1]	3822	0.404145
Tohonen et al.	Antisense	oocyte	(1, Inf]	1784	0.188643
Tohonen et al.	Intergenic	1C	(-Inf,0]	2024	0.237922
Tohonen et al.	Intergenic	1C	(0,1]	4642	0.545668
Tohonen et al.	Intergenic	1C	(1, Inf]	1841	0.21641
Tohonen et al.	Intergenic	oocyte	(-Inf,0]	3379	0.397202
Tohonen et al.	Intergenic	oocyte	(0,1]	3461	0.406841
Tohonen et al.	Intergenic	oocyte	(1, Inf]	1667	0.195956
Xue et al.	Known	1C	(-Inf,0]	54793	0.639381
Xue et al.	Known	1C	(0,1]	17839	0.208164
Xue et al.	Known	1C	(1, Inf]	13065	0.152456
Xue et al.	Known	2C	(-Inf,0]	54270	0.633278
Xue et al.	Known	2C	(0,1]	18583	0.216845
Xue et al.	Known	2C	(1, Inf]	12844	0.149877
Xue et al.	Known	4C	(-Inf,0]	53391	0.623021
Xue et al.	Known	4C	(0,1]	20133	0.234932
Xue et al.	Known	4C	(1, Inf]	12173	0.142047
Xue et al.	Known	8C	(-Inf,0]	33113	0.386396
Xue et al.	Known	8C	(0,1]	34002	0.39677
Xue et al.	Known	8C	(1, Inf]	18582	0.216834
Xue et al.	Known	morula	(-Inf,0]	49987	0.583299
Xue et al.	Known	morula	(0,1]	22405	0.261444
Xue et al.	Known	morula	(1, Inf]	13305	0.155256
Xue et al.	Known	oocyte	(-Inf,0]	63596	0.742103
Xue et al.	Known	oocyte	(0,1]	14287	0.166715
Xue et al.	Known	oocyte	(1, Inf]	7814	0.0911817
Xue et al.	Known	pronucleus	(-Inf,0]	43888	0.51213
Xue et al.	Known	pronucleus	(0,1]	26778	0.312473
Xue et al.	Known	pronucleus	(1, Inf]	15031	0.175397
Xue et al.	NIC	1C	(-Inf,0]	20948	0.676004
Xue et al.	NIC	1C	(0,1]	5016	0.161869
Xue et al.	NIC	1C	(1, Inf]	5024	0.162127
Xue et al.	NIC	2C	(-Inf,0]	20786	0.670776
Xue et al.	NIC	2C	(0,1]	5222	0.168517
Xue et al.	NIC	2C	(1, Inf]	4980	0.160707
Xue et al.	NIC	4C	(-Inf,0]	20739	0.669259
Xue et al.	NIC	4C	(0,1]	5768	0.186137
Xue et al.	NIC	4C	(1, Inf]	4481	0.144604
Xue et al.	NIC	8C	(-Inf,0]	13012	0.419904
Xue et al.	NIC	8C	(0,1]	10518	0.339422
Xue et al.	NIC	8C	(1, Inf]	7458	0.240674
Xue et al.	NIC	morula	(-Inf,0]	21094	0.680715
Xue et al.	NIC	morula	(0,1]	5654	0.182458
Xue et al.	NIC	morula	(1, Inf]	4240	0.136827
Xue et al.	NIC	oocyte	(-Inf,0]	23219	0.74929
Xue et al.	NIC	oocyte	(0,1]	4383	0.141442
Xue et al.	NIC	oocyte	(1, Inf]	3386	0.109268
Xue et al.	NIC	pronucleus	(-Inf,0]	17704	0.571318
Xue et al.	NIC	pronucleus	(0,1]	7982	0.257584
Xue et al.	NIC	pronucleus	(1, Inf]	5302	0.171098
Xue et al.	NNC	1C	(-Inf,0]	50210	0.633773
Xue et al.	NNC	1C	(0,1]	16354	0.206427
Xue et al.	NNC	1C	(1, Inf]	12660	0.1598
Xue et al.	NNC	2C	(-Inf,0]	51129	0.645373
Xue et al.	NNC	2C	(0,1]	16065	0.202779
Xue et al.	NNC	2C	(1, Inf]	12030	0.151848
Xue et al.	NNC	4C	(-Inf,0]	52889	0.667588
Xue et al.	NNC	4C	(0,1]	15852	0.200091
Xue et al.	NNC	4C	(1, Inf]	10483	0.132321
Xue et al.	NNC	8C	(-Inf,0]	40648	0.513077
Xue et al.	NNC	8C	(0,1]	25553	0.322541
Xue et al.	NNC	8C	(1, Inf]	13023	0.164382
Xue et al.	NNC	morula	(-Inf,0]	61642	0.778072
Xue et al.	NNC	morula	(0,1]	11798	0.14892
Xue et al.	NNC	morula	(1, Inf]	5784	0.0730082
Xue et al.	NNC	oocyte	(-Inf,0]	56508	0.713269
Xue et al.	NNC	oocyte	(0,1]	14211	0.179377
Xue et al.	NNC	oocyte	(1, Inf]	8505	0.107354
Xue et al.	NNC	pronucleus	(-Inf,0]	40156	0.506867
Xue et al.	NNC	pronucleus	(0,1]	25729	0.324763
Xue et al.	NNC	pronucleus	(1, Inf]	13339	0.168371
Xue et al.	Antisense	1C	(-Inf,0]	5275	0.557788
Xue et al.	Antisense	1C	(0,1]	2484	0.262663
Xue et al.	Antisense	1C	(1, Inf]	1698	0.17955
Xue et al.	Antisense	2C	(-Inf,0]	5807	0.614043
Xue et al.	Antisense	2C	(0,1]	2166	0.229037
Xue et al.	Antisense	2C	(1, Inf]	1484	0.156921
Xue et al.	Antisense	4C	(-Inf,0]	6359	0.672412
Xue et al.	Antisense	4C	(0,1]	2050	0.216771
Xue et al.	Antisense	4C	(1, Inf]	1048	0.110817
Xue et al.	Antisense	8C	(-Inf,0]	5612	0.593423
Xue et al.	Antisense	8C	(0,1]	2918	0.308555
Xue et al.	Antisense	8C	(1, Inf]	927	0.0980226
Xue et al.	Antisense	morula	(-Inf,0]	8530	0.901977
Xue et al.	Antisense	morula	(0,1]	747	0.0789891
Xue et al.	Antisense	morula	(1, Inf]	180	0.0190335
Xue et al.	Antisense	oocyte	(-Inf,0]	6027	0.637306
Xue et al.	Antisense	oocyte	(0,1]	2298	0.242995
Xue et al.	Antisense	oocyte	(1, Inf]	1132	0.1197
Xue et al.	Antisense	pronucleus	(-Inf,0]	4053	0.428571
Xue et al.	Antisense	pronucleus	(0,1]	3802	0.40203
Xue et al.	Antisense	pronucleus	(1, Inf]	1602	0.169398
Xue et al.	Intergenic	1C	(-Inf,0]	4865	0.571882
Xue et al.	Intergenic	1C	(0,1]	2126	0.249912
Xue et al.	Intergenic	1C	(1, Inf]	1516	0.178206
Xue et al.	Intergenic	2C	(-Inf,0]	5315	0.62478
Xue et al.	Intergenic	2C	(0,1]	1893	0.222523
Xue et al.	Intergenic	2C	(1, Inf]	1299	0.152698
Xue et al.	Intergenic	4C	(-Inf,0]	5677	0.667333
Xue et al.	Intergenic	4C	(0,1]	1810	0.212766
Xue et al.	Intergenic	4C	(1, Inf]	1020	0.119901
Xue et al.	Intergenic	8C	(-Inf,0]	4927	0.57917
Xue et al.	Intergenic	8C	(0,1]	2712	0.318796
Xue et al.	Intergenic	8C	(1, Inf]	868	0.102034
Xue et al.	Intergenic	morula	(-Inf,0]	7583	0.891384
Xue et al.	Intergenic	morula	(0,1]	751	0.0882802
Xue et al.	Intergenic	morula	(1, Inf]	173	0.0203362
Xue et al.	Intergenic	oocyte	(-Inf,0]	5574	0.655225
Xue et al.	Intergenic	oocyte	(0,1]	1907	0.224168
Xue et al.	Intergenic	oocyte	(1, Inf]	1026	0.120607
Xue et al.	Intergenic	pronucleus	(-Inf,0]	3852	0.452804
Xue et al.	Intergenic	pronucleus	(0,1]	3192	0.37522
Xue et al.	Intergenic	pronucleus	(1, Inf]	1463	0.171976
Yan et al.	Known	1C	(-Inf,0]	31477	0.367306
Yan et al.	Known	1C	(0,1]	33052	0.385684
Yan et al.	Known	1C	(1, Inf]	21168	0.24701
Yan et al.	Known	2C	(-Inf,0]	24591	0.286953
Yan et al.	Known	2C	(0,1]	42872	0.500274
Yan et al.	Known	2C	(1, Inf]	18234	0.212773
Yan et al.	Known	4C	(-Inf,0]	19383	0.226181
Yan et al.	Known	4C	(0,1]	43689	0.509808
Yan et al.	Known	4C	(1, Inf]	22625	0.264012
Yan et al.	Known	8C	(-Inf,0]	12386	0.144532
Yan et al.	Known	8C	(0,1]	47871	0.558608
Yan et al.	Known	8C	(1, Inf]	25440	0.29686
Yan et al.	Known	blastocyst	(-Inf,0]	18961	0.221256
Yan et al.	Known	blastocyst	(0,1]	43140	0.503402
Yan et al.	Known	blastocyst	(1, Inf]	23596	0.275342
Yan et al.	Known	morula	(-Inf,0]	17210	0.200824
Yan et al.	Known	morula	(0,1]	45753	0.533893
Yan et al.	Known	morula	(1, Inf]	22734	0.265283
Yan et al.	Known	oocyte	(-Inf,0]	34959	0.407937
Yan et al.	Known	oocyte	(0,1]	31399	0.366396
Yan et al.	Known	oocyte	(1, Inf]	19339	0.225667
Yan et al.	NIC	1C	(-Inf,0]	14892	0.480573
Yan et al.	NIC	1C	(0,1]	8867	0.286143
Yan et al.	NIC	1C	(1, Inf]	7229	0.233284
Yan et al.	NIC	2C	(-Inf,0]	12349	0.398509
Yan et al.	NIC	2C	(0,1]	12514	0.403834
Yan et al.	NIC	2C	(1, Inf]	6125	0.197657
Yan et al.	NIC	4C	(-Inf,0]	9650	0.311411
Yan et al.	NIC	4C	(0,1]	13517	0.436201
Yan et al.	NIC	4C	(1, Inf]	7821	0.252388
Yan et al.	NIC	8C	(-Inf,0]	6112	0.197238
Yan et al.	NIC	8C	(0,1]	15426	0.497806
Yan et al.	NIC	8C	(1, Inf]	9450	0.304957
Yan et al.	NIC	blastocyst	(-Inf,0]	11596	0.374209
Yan et al.	NIC	blastocyst	(0,1]	12919	0.416903
Yan et al.	NIC	blastocyst	(1, Inf]	6473	0.208887
Yan et al.	NIC	morula	(-Inf,0]	9799	0.316219
Yan et al.	NIC	morula	(0,1]	13926	0.4494
Yan et al.	NIC	morula	(1, Inf]	7263	0.234381
Yan et al.	NIC	oocyte	(-Inf,0]	15845	0.511327
Yan et al.	NIC	oocyte	(0,1]	8627	0.278398
Yan et al.	NIC	oocyte	(1, Inf]	6516	0.210275
Yan et al.	NNC	1C	(-Inf,0]	30439	0.384214
Yan et al.	NNC	1C	(0,1]	29376	0.370797
Yan et al.	NNC	1C	(1, Inf]	19409	0.244989
Yan et al.	NNC	2C	(-Inf,0]	24087	0.304037
Yan et al.	NNC	2C	(0,1]	38979	0.49201
Yan et al.	NNC	2C	(1, Inf]	16158	0.203953
Yan et al.	NNC	4C	(-Inf,0]	22451	0.283386
Yan et al.	NNC	4C	(0,1]	37030	0.467409
Yan et al.	NNC	4C	(1, Inf]	19743	0.249205
Yan et al.	NNC	8C	(-Inf,0]	20693	0.261196
Yan et al.	NNC	8C	(0,1]	41663	0.525889
Yan et al.	NNC	8C	(1, Inf]	16868	0.212915
Yan et al.	NNC	blastocyst	(-Inf,0]	45998	0.580607
Yan et al.	NNC	blastocyst	(0,1]	24656	0.311219
Yan et al.	NNC	blastocyst	(1, Inf]	8570	0.108174
Yan et al.	NNC	morula	(-Inf,0]	35638	0.449838
Yan et al.	NNC	morula	(0,1]	32314	0.407881
Yan et al.	NNC	morula	(1, Inf]	11272	0.14228
Yan et al.	NNC	oocyte	(-Inf,0]	33222	0.419343
Yan et al.	NNC	oocyte	(0,1]	28372	0.358124
Yan et al.	NNC	oocyte	(1, Inf]	17630	0.222534
Yan et al.	Antisense	1C	(-Inf,0]	2995	0.316697
Yan et al.	Antisense	1C	(0,1]	4086	0.432061
Yan et al.	Antisense	1C	(1, Inf]	2376	0.251242
Yan et al.	Antisense	2C	(-Inf,0]	2285	0.24162
Yan et al.	Antisense	2C	(0,1]	5260	0.556202
Yan et al.	Antisense	2C	(1, Inf]	1912	0.202178
Yan et al.	Antisense	4C	(-Inf,0]	2271	0.24014
Yan et al.	Antisense	4C	(0,1]	5004	0.529132
Yan et al.	Antisense	4C	(1, Inf]	2182	0.230729
Yan et al.	Antisense	8C	(-Inf,0]	2872	0.30369
Yan et al.	Antisense	8C	(0,1]	5376	0.568468
Yan et al.	Antisense	8C	(1, Inf]	1209	0.127842
Yan et al.	Antisense	blastocyst	(-Inf,0]	7722	0.816538
Yan et al.	Antisense	blastocyst	(0,1]	1616	0.170879
Yan et al.	Antisense	blastocyst	(1, Inf]	119	0.0125833
Yan et al.	Antisense	morula	(-Inf,0]	5899	0.623771
Yan et al.	Antisense	morula	(0,1]	3038	0.321244
Yan et al.	Antisense	morula	(1, Inf]	520	0.0549857
Yan et al.	Antisense	oocyte	(-Inf,0]	3409	0.360474
Yan et al.	Antisense	oocyte	(0,1]	4127	0.436396
Yan et al.	Antisense	oocyte	(1, Inf]	1921	0.20313
Yan et al.	Intergenic	1C	(-Inf,0]	2919	0.343129
Yan et al.	Intergenic	1C	(0,1]	3573	0.420007
Yan et al.	Intergenic	1C	(1, Inf]	2015	0.236864
Yan et al.	Intergenic	2C	(-Inf,0]	2234	0.262607
Yan et al.	Intergenic	2C	(0,1]	4619	0.542965
Yan et al.	Intergenic	2C	(1, Inf]	1654	0.194428
Yan et al.	Intergenic	4C	(-Inf,0]	2333	0.274245
Yan et al.	Intergenic	4C	(0,1]	4420	0.519572
Yan et al.	Intergenic	4C	(1, Inf]	1754	0.206183
Yan et al.	Intergenic	8C	(-Inf,0]	2586	0.303985
Yan et al.	Intergenic	8C	(0,1]	4799	0.564124
Yan et al.	Intergenic	8C	(1, Inf]	1122	0.131891
Yan et al.	Intergenic	blastocyst	(-Inf,0]	7025	0.825791
Yan et al.	Intergenic	blastocyst	(0,1]	1368	0.160809
Yan et al.	Intergenic	blastocyst	(1, Inf]	114	0.0134007
Yan et al.	Intergenic	morula	(-Inf,0]	5323	0.62572
Yan et al.	Intergenic	morula	(0,1]	2693	0.316563
Yan et al.	Intergenic	morula	(1, Inf]	491	0.0577172
Yan et al.	Intergenic	oocyte	(-Inf,0]	3164	0.371929
Yan et al.	Intergenic	oocyte	(0,1]	3638	0.427648
Yan et al.	Intergenic	oocyte	(1, Inf]	1705	0.200423

## Sheet: Fig. 2D
dataset	Transcript_novelty	cell_type	TPM_group	n	percent
Kagawa et al.	Antisense	epiblast	(-Inf,0]	6418	0.678651
Kagawa et al.	Antisense	epiblast	(0,1]	2849	0.301258
Kagawa et al.	Antisense	epiblast	(1, Inf]	190	0.0200909
Kagawa et al.	Antisense	PrE	(-Inf,0]	7519	0.795072
Kagawa et al.	Antisense	PrE	(0,1]	1764	0.186528
Kagawa et al.	Antisense	PrE	(1, Inf]	174	0.0183991
Kagawa et al.	Antisense	primed PSCs	(-Inf,0]	7949	0.840541
Kagawa et al.	Antisense	primed PSCs	(0,1]	1393	0.147298
Kagawa et al.	Antisense	primed PSCs	(1, Inf]	115	0.0121603
Kagawa et al.	Antisense	TE	(-Inf,0]	7359	0.778154
Kagawa et al.	Antisense	TE	(0,1]	2028	0.214444
Kagawa et al.	Antisense	TE	(1, Inf]	70	0.00740192
Kagawa et al.	Antisense	TSCs	(-Inf,0]	8250	0.87237
Kagawa et al.	Antisense	TSCs	(0,1]	1141	0.120651
Kagawa et al.	Antisense	TSCs	(1, Inf]	66	0.00697896
Kagawa et al.	Intergenic	epiblast	(-Inf,0]	6036	0.709533
Kagawa et al.	Intergenic	epiblast	(0,1]	2267	0.266486
Kagawa et al.	Intergenic	epiblast	(1, Inf]	204	0.0239803
Kagawa et al.	Intergenic	PrE	(-Inf,0]	6997	0.822499
Kagawa et al.	Intergenic	PrE	(0,1]	1338	0.157282
Kagawa et al.	Intergenic	PrE	(1, Inf]	172	0.0202186
Kagawa et al.	Intergenic	primed PSCs	(-Inf,0]	7459	0.876807
Kagawa et al.	Intergenic	primed PSCs	(0,1]	951	0.11179
Kagawa et al.	Intergenic	primed PSCs	(1, Inf]	97	0.0114024
Kagawa et al.	Intergenic	TE	(-Inf,0]	6918	0.813213
Kagawa et al.	Intergenic	TE	(0,1]	1535	0.18044
Kagawa et al.	Intergenic	TE	(1, Inf]	54	0.00634771
Kagawa et al.	Intergenic	TSCs	(-Inf,0]	7563	0.889033
Kagawa et al.	Intergenic	TSCs	(0,1]	881	0.103562
Kagawa et al.	Intergenic	TSCs	(1, Inf]	63	0.00740567
Kagawa et al.	Known	epiblast	(-Inf,0]	6226	0.0726513
Kagawa et al.	Known	epiblast	(0,1]	55658	0.649474
Kagawa et al.	Known	epiblast	(1, Inf]	23813	0.277874
Kagawa et al.	Known	PrE	(-Inf,0]	13256	0.154685
Kagawa et al.	Known	PrE	(0,1]	46455	0.542084
Kagawa et al.	Known	PrE	(1, Inf]	25986	0.303231
Kagawa et al.	Known	primed PSCs	(-Inf,0]	14418	0.168244
Kagawa et al.	Known	primed PSCs	(0,1]	46540	0.543076
Kagawa et al.	Known	primed PSCs	(1, Inf]	24739	0.28868
Kagawa et al.	Known	TE	(-Inf,0]	8492	0.0990933
Kagawa et al.	Known	TE	(0,1]	53764	0.627373
Kagawa et al.	Known	TE	(1, Inf]	23441	0.273533
Kagawa et al.	Known	TSCs	(-Inf,0]	14828	0.173028
Kagawa et al.	Known	TSCs	(0,1]	49122	0.573206
Kagawa et al.	Known	TSCs	(1, Inf]	21747	0.253766
Kagawa et al.	NIC	epiblast	(-Inf,0]	4823	0.155641
Kagawa et al.	NIC	epiblast	(0,1]	18761	0.605428
Kagawa et al.	NIC	epiblast	(1, Inf]	7404	0.238931
Kagawa et al.	NIC	PrE	(-Inf,0]	7617	0.245805
Kagawa et al.	NIC	PrE	(0,1]	15248	0.492061
Kagawa et al.	NIC	PrE	(1, Inf]	8123	0.262134
Kagawa et al.	NIC	primed PSCs	(-Inf,0]	8411	0.271428
Kagawa et al.	NIC	primed PSCs	(0,1]	15509	0.500484
Kagawa et al.	NIC	primed PSCs	(1, Inf]	7068	0.228088
Kagawa et al.	NIC	TE	(-Inf,0]	5946	0.191881
Kagawa et al.	NIC	TE	(0,1]	17482	0.564154
Kagawa et al.	NIC	TE	(1, Inf]	7560	0.243965
Kagawa et al.	NIC	TSCs	(-Inf,0]	8240	0.265909
Kagawa et al.	NIC	TSCs	(0,1]	16386	0.528785
Kagawa et al.	NIC	TSCs	(1, Inf]	6362	0.205305
Kagawa et al.	NNC	epiblast	(-Inf,0]	30893	0.389945
Kagawa et al.	NNC	epiblast	(0,1]	39916	0.503837
Kagawa et al.	NNC	epiblast	(1, Inf]	8415	0.106218
Kagawa et al.	NNC	PrE	(-Inf,0]	41625	0.525409
Kagawa et al.	NNC	PrE	(0,1]	28470	0.359361
Kagawa et al.	NNC	PrE	(1, Inf]	9129	0.11523
Kagawa et al.	NNC	primed PSCs	(-Inf,0]	45051	0.568653
Kagawa et al.	NNC	primed PSCs	(0,1]	26530	0.334873
Kagawa et al.	NNC	primed PSCs	(1, Inf]	7643	0.0964733
Kagawa et al.	NNC	TE	(-Inf,0]	36193	0.456844
Kagawa et al.	NNC	TE	(0,1]	35002	0.441811
Kagawa et al.	NNC	TE	(1, Inf]	8029	0.101346
Kagawa et al.	NNC	TSCs	(-Inf,0]	44785	0.565296
Kagawa et al.	NNC	TSCs	(0,1]	27535	0.347559
Kagawa et al.	NNC	TSCs	(1, Inf]	6904	0.0871453
Mazid et al.	Antisense	4CL	(-Inf,0]	5454	0.576716
Mazid et al.	Antisense	4CL	(0,1]	3705	0.391773
Mazid et al.	Antisense	4CL	(1, Inf]	298	0.0315111
Mazid et al.	Antisense	8CLC	(-Inf,0]	6199	0.655493
Mazid et al.	Antisense	8CLC	(0,1]	2677	0.283071
Mazid et al.	Antisense	8CLC	(1, Inf]	581	0.061436
Mazid et al.	Antisense	e4CL	(-Inf,0]	5011	0.529872
Mazid et al.	Antisense	e4CL	(0,1]	4049	0.428148
Mazid et al.	Antisense	e4CL	(1, Inf]	397	0.0419795
Mazid et al.	Antisense	Primed	(-Inf,0]	6028	0.637411
Mazid et al.	Antisense	Primed	(0,1]	3278	0.346622
Mazid et al.	Antisense	Primed	(1, Inf]	151	0.015967
Mazid et al.	Intergenic	4CL	(-Inf,0]	5339	0.627601
Mazid et al.	Intergenic	4CL	(0,1]	2826	0.332197
Mazid et al.	Intergenic	4CL	(1, Inf]	342	0.0402022
Mazid et al.	Intergenic	8CLC	(-Inf,0]	5527	0.6497
Mazid et al.	Intergenic	8CLC	(0,1]	2395	0.281533
Mazid et al.	Intergenic	8CLC	(1, Inf]	585	0.0687669
Mazid et al.	Intergenic	e4CL	(-Inf,0]	4793	0.563418
Mazid et al.	Intergenic	e4CL	(0,1]	3254	0.382509
Mazid et al.	Intergenic	e4CL	(1, Inf]	460	0.0540731
Mazid et al.	Intergenic	Primed	(-Inf,0]	6145	0.722346
Mazid et al.	Intergenic	Primed	(0,1]	2206	0.259316
Mazid et al.	Intergenic	Primed	(1, Inf]	156	0.0183378
Mazid et al.	Known	4CL	(-Inf,0]	3942	0.0459993
Mazid et al.	Known	4CL	(0,1]	50849	0.593358
Mazid et al.	Known	4CL	(1, Inf]	30906	0.360643
Mazid et al.	Known	8CLC	(-Inf,0]	7612	0.0888246
Mazid et al.	Known	8CLC	(0,1]	44717	0.521804
Mazid et al.	Known	8CLC	(1, Inf]	33368	0.389372
Mazid et al.	Known	e4CL	(-Inf,0]	2689	0.031378
Mazid et al.	Known	e4CL	(0,1]	48978	0.571525
Mazid et al.	Known	e4CL	(1, Inf]	34030	0.397097
Mazid et al.	Known	Primed	(-Inf,0]	5545	0.0647047
Mazid et al.	Known	Primed	(0,1]	48614	0.567278
Mazid et al.	Known	Primed	(1, Inf]	31538	0.368018
Mazid et al.	NIC	4CL	(-Inf,0]	4450	0.143604
Mazid et al.	NIC	4CL	(0,1]	18933	0.610978
Mazid et al.	NIC	4CL	(1, Inf]	7605	0.245418
Mazid et al.	NIC	8CLC	(-Inf,0]	6320	0.20395
Mazid et al.	NIC	8CLC	(0,1]	15342	0.495095
Mazid et al.	NIC	8CLC	(1, Inf]	9326	0.300955
Mazid et al.	NIC	e4CL	(-Inf,0]	3873	0.124984
Mazid et al.	NIC	e4CL	(0,1]	18430	0.594746
Mazid et al.	NIC	e4CL	(1, Inf]	8685	0.28027
Mazid et al.	NIC	Primed	(-Inf,0]	5403	0.174358
Mazid et al.	NIC	Primed	(0,1]	18095	0.583936
Mazid et al.	NIC	Primed	(1, Inf]	7490	0.241706
Mazid et al.	NNC	4CL	(-Inf,0]	26341	0.332488
Mazid et al.	NNC	4CL	(0,1]	43374	0.547486
Mazid et al.	NNC	4CL	(1, Inf]	9509	0.120027
Mazid et al.	NNC	8CLC	(-Inf,0]	32975	0.416225
Mazid et al.	NNC	8CLC	(0,1]	33536	0.423306
Mazid et al.	NNC	8CLC	(1, Inf]	12713	0.160469
Mazid et al.	NNC	e4CL	(-Inf,0]	23743	0.299695
Mazid et al.	NNC	e4CL	(0,1]	44171	0.557546
Mazid et al.	NNC	e4CL	(1, Inf]	11310	0.14276
Mazid et al.	NNC	Primed	(-Inf,0]	29211	0.368714
Mazid et al.	NNC	Primed	(0,1]	41025	0.517836
Mazid et al.	NNC	Primed	(1, Inf]	8988	0.11345

## Sheet: Fig. 3A
cell_type	bin	Known	Novel	Antisense	Intergenic	Background	dataset
1C	1	0.93221	0.791668	0.726067	0.73659	0.672137	ATAC-Seq (Liu et al.)
1C	2	0.941346	0.790417	0.740049	0.725116	0.671223	ATAC-Seq (Liu et al.)
1C	3	0.945809	0.790473	0.756452	0.723203	0.673504	ATAC-Seq (Liu et al.)
1C	4	0.949229	0.792412	0.764353	0.721487	0.670526	ATAC-Seq (Liu et al.)
1C	5	0.954281	0.798888	0.764334	0.720982	0.672104	ATAC-Seq (Liu et al.)
1C	6	0.960928	0.802215	0.761124	0.735872	0.669998	ATAC-Seq (Liu et al.)
1C	7	0.971571	0.805581	0.746144	0.727682	0.668395	ATAC-Seq (Liu et al.)
1C	8	0.976745	0.811177	0.759326	0.725332	0.667169	ATAC-Seq (Liu et al.)
1C	9	0.987064	0.820192	0.746346	0.714947	0.664085	ATAC-Seq (Liu et al.)
1C	10	0.996039	0.827411	0.74228	0.717373	0.661458	ATAC-Seq (Liu et al.)
1C	11	1.0051	0.830238	0.735963	0.721897	0.661657	ATAC-Seq (Liu et al.)
1C	12	1.01066	0.837372	0.741487	0.716843	0.661759	ATAC-Seq (Liu et al.)
1C	13	1.01357	0.844533	0.745535	0.720456	0.662691	ATAC-Seq (Liu et al.)
1C	14	1.02837	0.85291	0.749643	0.70793	0.663224	ATAC-Seq (Liu et al.)
1C	15	1.04098	0.8592	0.743683	0.725793	0.669283	ATAC-Seq (Liu et al.)
1C	16	1.05368	0.864159	0.739291	0.733231	0.665998	ATAC-Seq (Liu et al.)
1C	17	1.06718	0.871444	0.744822	0.73468	0.665865	ATAC-Seq (Liu et al.)
1C	18	1.08075	0.881746	0.741008	0.734558	0.66375	ATAC-Seq (Liu et al.)
1C	19	1.09939	0.888701	0.745428	0.750581	0.662348	ATAC-Seq (Liu et al.)
1C	20	1.10869	0.899086	0.746085	0.736116	0.66226	ATAC-Seq (Liu et al.)
1C	21	1.12419	0.904987	0.761425	0.732884	0.657855	ATAC-Seq (Liu et al.)
1C	22	1.13942	0.91402	0.768953	0.72428	0.659796	ATAC-Seq (Liu et al.)
1C	23	1.15168	0.917511	0.789214	0.719691	0.659398	ATAC-Seq (Liu et al.)
1C	24	1.1663	0.931873	0.792711	0.721936	0.662509	ATAC-Seq (Liu et al.)
1C	25	1.1855	0.950412	0.806578	0.729489	0.662645	ATAC-Seq (Liu et al.)
1C	26	1.20392	0.964729	0.810268	0.757141	0.662714	ATAC-Seq (Liu et al.)
1C	27	1.22499	0.975631	0.815882	0.776325	0.662561	ATAC-Seq (Liu et al.)
1C	28	1.24611	0.984288	0.822151	0.793235	0.662896	ATAC-Seq (Liu et al.)
1C	29	1.26357	0.983671	0.834527	0.796201	0.662738	ATAC-Seq (Liu et al.)
1C	30	1.28704	0.994382	0.842166	0.784118	0.658489	ATAC-Seq (Liu et al.)
1C	31	1.30879	0.999777	0.853192	0.783179	0.658086	ATAC-Seq (Liu et al.)
1C	32	1.33732	1.01256	0.851857	0.794709	0.654444	ATAC-Seq (Liu et al.)
1C	33	1.35717	1.02869	0.846319	0.800082	0.656279	ATAC-Seq (Liu et al.)
1C	34	1.37952	1.04028	0.85278	0.807268	0.658588	ATAC-Seq (Liu et al.)
1C	35	1.40766	1.05291	0.862832	0.812922	0.658931	ATAC-Seq (Liu et al.)
1C	36	1.42921	1.06591	0.844313	0.826477	0.663946	ATAC-Seq (Liu et al.)
1C	37	1.45016	1.08204	0.836673	0.836949	0.667801	ATAC-Seq (Liu et al.)
1C	38	1.46221	1.09397	0.848444	0.836634	0.665481	ATAC-Seq (Liu et al.)
1C	39	1.47176	1.09218	0.863433	0.836783	0.668614	ATAC-Seq (Liu et al.)
1C	40	1.47465	1.09888	0.869941	0.832712	0.668674	ATAC-Seq (Liu et al.)
1C	41	1.47056	1.10008	0.86833	0.825515	0.669088	ATAC-Seq (Liu et al.)
1C	42	1.46266	1.09362	0.866591	0.828445	0.667333	ATAC-Seq (Liu et al.)
1C	43	1.44935	1.09081	0.854778	0.829293	0.665312	ATAC-Seq (Liu et al.)
1C	44	1.42835	1.07599	0.852532	0.824252	0.662672	ATAC-Seq (Liu et al.)
1C	45	1.40308	1.05995	0.863764	0.835213	0.662945	ATAC-Seq (Liu et al.)
1C	46	1.384	1.05789	0.87232	0.847632	0.663516	ATAC-Seq (Liu et al.)
1C	47	1.36672	1.05065	0.870256	0.866585	0.664726	ATAC-Seq (Liu et al.)
1C	48	1.34779	1.04594	0.878872	0.854024	0.667182	ATAC-Seq (Liu et al.)
1C	49	1.32476	1.03854	0.878145	0.843154	0.665025	ATAC-Seq (Liu et al.)
1C	50	1.3056	1.02945	0.899275	0.850024	0.661288	ATAC-Seq (Liu et al.)
1C	51	1.27876	1.01297	0.874909	0.822249	0.661064	ATAC-Seq (Liu et al.)
1C	52	1.24678	0.989926	0.864366	0.798122	0.658034	ATAC-Seq (Liu et al.)
1C	53	1.20778	0.970502	0.884942	0.778678	0.654739	ATAC-Seq (Liu et al.)
1C	54	1.16837	0.954645	0.901224	0.772779	0.652643	ATAC-Seq (Liu et al.)
1C	55	1.12703	0.930002	0.895736	0.772538	0.65236	ATAC-Seq (Liu et al.)
1C	56	1.08413	0.909428	0.898949	0.759066	0.654209	ATAC-Seq (Liu et al.)
1C	57	1.04567	0.899875	0.907788	0.765674	0.656837	ATAC-Seq (Liu et al.)
1C	58	1.01035	0.894695	0.909968	0.766056	0.658924	ATAC-Seq (Liu et al.)
1C	59	0.98012	0.890664	0.904649	0.769534	0.659685	ATAC-Seq (Liu et al.)
1C	60	0.955554	0.880618	0.923806	0.773591	0.660155	ATAC-Seq (Liu et al.)
1C	61	0.933756	0.876021	0.912851	0.781051	0.660034	ATAC-Seq (Liu et al.)
1C	62	0.918456	0.874495	0.891823	0.789911	0.663051	ATAC-Seq (Liu et al.)
1C	63	0.909771	0.856745	0.884348	0.783033	0.664569	ATAC-Seq (Liu et al.)
1C	64	0.907846	0.847893	0.859355	0.778839	0.662806	ATAC-Seq (Liu et al.)
1C	65	0.909299	0.844038	0.857966	0.763268	0.664512	ATAC-Seq (Liu et al.)
1C	66	0.909919	0.837699	0.853091	0.766451	0.663857	ATAC-Seq (Liu et al.)
1C	67	0.91229	0.832306	0.843915	0.765142	0.665141	ATAC-Seq (Liu et al.)
1C	68	0.913239	0.839826	0.845645	0.743637	0.668408	ATAC-Seq (Liu et al.)
1C	69	0.915442	0.847013	0.848613	0.758774	0.667763	ATAC-Seq (Liu et al.)
1C	70	0.913627	0.848738	0.845128	0.757929	0.664746	ATAC-Seq (Liu et al.)
1C	71	0.912256	0.842521	0.834241	0.762237	0.663372	ATAC-Seq (Liu et al.)
1C	72	0.908226	0.845658	0.822536	0.750993	0.665578	ATAC-Seq (Liu et al.)
1C	73	0.904604	0.841565	0.832574	0.748573	0.665854	ATAC-Seq (Liu et al.)
1C	74	0.900599	0.835778	0.831148	0.751661	0.663878	ATAC-Seq (Liu et al.)
1C	75	0.895634	0.828372	0.816409	0.747946	0.661666	ATAC-Seq (Liu et al.)
1C	76	0.886723	0.825955	0.798264	0.745725	0.66537	ATAC-Seq (Liu et al.)
1C	77	0.876371	0.823314	0.796236	0.749423	0.66533	ATAC-Seq (Liu et al.)
1C	78	0.870594	0.819636	0.793592	0.747173	0.66222	ATAC-Seq (Liu et al.)
1C	79	0.868225	0.818533	0.787284	0.750279	0.661479	ATAC-Seq (Liu et al.)
1C	80	0.866195	0.818409	0.791556	0.74447	0.658884	ATAC-Seq (Liu et al.)
1C	81	0.865124	0.809603	0.788563	0.727063	0.659323	ATAC-Seq (Liu et al.)
1C	82	0.86243	0.806619	0.782916	0.724246	0.662357	ATAC-Seq (Liu et al.)
1C	83	0.863195	0.808224	0.776477	0.713446	0.666537	ATAC-Seq (Liu et al.)
1C	84	0.863871	0.810592	0.765572	0.690015	0.666859	ATAC-Seq (Liu et al.)
1C	85	0.863817	0.811348	0.765398	0.683327	0.669359	ATAC-Seq (Liu et al.)
1C	86	0.862491	0.811196	0.778613	0.686408	0.665804	ATAC-Seq (Liu et al.)
1C	87	0.856764	0.808662	0.761717	0.669596	0.666597	ATAC-Seq (Liu et al.)
1C	88	0.856839	0.806014	0.781445	0.674396	0.667118	ATAC-Seq (Liu et al.)
1C	89	0.856365	0.795222	0.785321	0.684295	0.664197	ATAC-Seq (Liu et al.)
1C	90	0.854218	0.801864	0.779185	0.683533	0.658643	ATAC-Seq (Liu et al.)
1C	91	0.856404	0.800892	0.782105	0.694904	0.658284	ATAC-Seq (Liu et al.)
1C	92	0.857232	0.802489	0.80229	0.7031	0.661233	ATAC-Seq (Liu et al.)
1C	93	0.855236	0.803378	0.813654	0.715294	0.661434	ATAC-Seq (Liu et al.)
1C	94	0.852352	0.803432	0.814048	0.712273	0.657877	ATAC-Seq (Liu et al.)
1C	95	0.848316	0.804848	0.809042	0.709751	0.661141	ATAC-Seq (Liu et al.)
1C	96	0.846689	0.799073	0.778616	0.709402	0.663865	ATAC-Seq (Liu et al.)
1C	97	0.842353	0.796391	0.777399	0.698501	0.663299	ATAC-Seq (Liu et al.)
1C	98	0.83716	0.803556	0.777223	0.709447	0.662157	ATAC-Seq (Liu et al.)
1C	99	0.835281	0.795586	0.767628	0.726394	0.661399	ATAC-Seq (Liu et al.)
1C	100	0.831637	0.784725	0.757727	0.713554	0.661463	ATAC-Seq (Liu et al.)
2C	1	0.802532	0.733013	0.705688	0.731401	0.663885	ATAC-Seq (Liu et al.)
2C	2	0.798611	0.738895	0.705076	0.71532	0.661179	ATAC-Seq (Liu et al.)
2C	3	0.7997	0.745763	0.702168	0.706999	0.660911	ATAC-Seq (Liu et al.)
2C	4	0.803867	0.743411	0.710758	0.703302	0.660871	ATAC-Seq (Liu et al.)
2C	5	0.80372	0.750035	0.711467	0.695095	0.659478	ATAC-Seq (Liu et al.)
2C	6	0.809958	0.751511	0.729692	0.705767	0.659704	ATAC-Seq (Liu et al.)
2C	7	0.815873	0.749084	0.732938	0.70656	0.662261	ATAC-Seq (Liu et al.)
2C	8	0.825135	0.748989	0.737069	0.707389	0.663659	ATAC-Seq (Liu et al.)
2C	9	0.83609	0.747835	0.743177	0.71369	0.66333	ATAC-Seq (Liu et al.)
2C	10	0.842264	0.750199	0.736215	0.703962	0.66349	ATAC-Seq (Liu et al.)
2C	11	0.848469	0.757328	0.732029	0.709178	0.662682	ATAC-Seq (Liu et al.)
2C	12	0.852066	0.763933	0.725358	0.721474	0.661002	ATAC-Seq (Liu et al.)
2C	13	0.854972	0.768559	0.737247	0.744402	0.663351	ATAC-Seq (Liu et al.)
2C	14	0.857753	0.772008	0.729652	0.746002	0.662457	ATAC-Seq (Liu et al.)
2C	15	0.862649	0.77137	0.719418	0.749146	0.66393	ATAC-Seq (Liu et al.)
2C	16	0.86656	0.774845	0.717101	0.742222	0.662458	ATAC-Seq (Liu et al.)
2C	17	0.875754	0.777026	0.707335	0.734901	0.667001	ATAC-Seq (Liu et al.)
2C	18	0.883786	0.777369	0.698273	0.736566	0.667031	ATAC-Seq (Liu et al.)
2C	19	0.895922	0.777128	0.713604	0.730659	0.667027	ATAC-Seq (Liu et al.)
2C	20	0.907546	0.787265	0.715236	0.726682	0.666727	ATAC-Seq (Liu et al.)
2C	21	0.919938	0.790023	0.732412	0.737499	0.666551	ATAC-Seq (Liu et al.)
2C	22	0.931691	0.796295	0.750993	0.755951	0.666841	ATAC-Seq (Liu et al.)
2C	23	0.948423	0.808418	0.747614	0.755349	0.669163	ATAC-Seq (Liu et al.)
2C	24	0.960905	0.811208	0.754011	0.766044	0.669694	ATAC-Seq (Liu et al.)
2C	25	0.975674	0.825239	0.759912	0.759882	0.666825	ATAC-Seq (Liu et al.)
2C	26	0.988758	0.831366	0.756452	0.759091	0.668753	ATAC-Seq (Liu et al.)
2C	27	0.999998	0.840559	0.765072	0.757813	0.665434	ATAC-Seq (Liu et al.)
2C	28	1.00946	0.851092	0.765597	0.769726	0.66574	ATAC-Seq (Liu et al.)
2C	29	1.01719	0.857002	0.782932	0.773565	0.664794	ATAC-Seq (Liu et al.)
2C	30	1.03402	0.868462	0.805447	0.778614	0.663728	ATAC-Seq (Liu et al.)
2C	31	1.05002	0.874557	0.804615	0.770024	0.664231	ATAC-Seq (Liu et al.)
2C	32	1.06708	0.878289	0.810852	0.781942	0.662591	ATAC-Seq (Liu et al.)
2C	33	1.08687	0.884474	0.806225	0.801121	0.660795	ATAC-Seq (Liu et al.)
2C	34	1.10236	0.894585	0.81428	0.806078	0.662031	ATAC-Seq (Liu et al.)
2C	35	1.11969	0.901478	0.828944	0.819551	0.66382	ATAC-Seq (Liu et al.)
2C	36	1.12802	0.905891	0.840429	0.836313	0.664859	ATAC-Seq (Liu et al.)
2C	37	1.13646	0.917443	0.834989	0.822956	0.660978	ATAC-Seq (Liu et al.)
2C	38	1.14535	0.93078	0.830375	0.837178	0.659682	ATAC-Seq (Liu et al.)
2C	39	1.15241	0.938299	0.828887	0.833129	0.661741	ATAC-Seq (Liu et al.)
2C	40	1.16149	0.93841	0.823438	0.847513	0.662848	ATAC-Seq (Liu et al.)
2C	41	1.16348	0.941722	0.833942	0.852356	0.661637	ATAC-Seq (Liu et al.)
2C	42	1.15841	0.936988	0.851452	0.830996	0.661728	ATAC-Seq (Liu et al.)
2C	43	1.15074	0.926486	0.861087	0.837383	0.661803	ATAC-Seq (Liu et al.)
2C	44	1.1395	0.918855	0.870323	0.844962	0.660634	ATAC-Seq (Liu et al.)
2C	45	1.12472	0.914488	0.86358	0.866635	0.663074	ATAC-Seq (Liu et al.)
2C	46	1.11045	0.905976	0.874987	0.863181	0.665718	ATAC-Seq (Liu et al.)
2C	47	1.09435	0.895249	0.871191	0.849658	0.665585	ATAC-Seq (Liu et al.)
2C	48	1.07694	0.89644	0.864609	0.846545	0.665327	ATAC-Seq (Liu et al.)
2C	49	1.057	0.888857	0.856725	0.840821	0.6655	ATAC-Seq (Liu et al.)
2C	50	1.04198	0.886418	0.857759	0.842618	0.666659	ATAC-Seq (Liu et al.)
2C	51	1.02213	0.873587	0.842972	0.820782	0.667125	ATAC-Seq (Liu et al.)
2C	52	0.994742	0.860479	0.841946	0.806092	0.666434	ATAC-Seq (Liu et al.)
2C	53	0.965858	0.851935	0.842332	0.780888	0.66452	ATAC-Seq (Liu et al.)
2C	54	0.94079	0.843809	0.814363	0.766162	0.666178	ATAC-Seq (Liu et al.)
2C	55	0.913059	0.829803	0.821199	0.754142	0.66638	ATAC-Seq (Liu et al.)
2C	56	0.886483	0.818609	0.804249	0.759737	0.663884	ATAC-Seq (Liu et al.)
2C	57	0.864172	0.80296	0.814461	0.757911	0.663865	ATAC-Seq (Liu et al.)
2C	58	0.842366	0.800103	0.825284	0.746661	0.668685	ATAC-Seq (Liu et al.)
2C	59	0.828168	0.790342	0.812101	0.739709	0.669981	ATAC-Seq (Liu et al.)
2C	60	0.811476	0.785868	0.79843	0.747457	0.667675	ATAC-Seq (Liu et al.)
2C	61	0.79975	0.785797	0.800449	0.758298	0.669938	ATAC-Seq (Liu et al.)
2C	62	0.792635	0.783207	0.805947	0.770417	0.668784	ATAC-Seq (Liu et al.)
2C	63	0.786865	0.783111	0.798795	0.761857	0.670266	ATAC-Seq (Liu et al.)
2C	64	0.783738	0.773206	0.793467	0.746187	0.670542	ATAC-Seq (Liu et al.)
2C	65	0.783865	0.763165	0.788793	0.743464	0.668414	ATAC-Seq (Liu et al.)
2C	66	0.785625	0.761543	0.783054	0.72029	0.669836	ATAC-Seq (Liu et al.)
2C	67	0.786139	0.760765	0.782447	0.708282	0.667014	ATAC-Seq (Liu et al.)
2C	68	0.785583	0.757375	0.7805	0.69504	0.667161	ATAC-Seq (Liu et al.)
2C	69	0.785163	0.760848	0.765446	0.688825	0.66477	ATAC-Seq (Liu et al.)
2C	70	0.782422	0.755484	0.758111	0.698504	0.664686	ATAC-Seq (Liu et al.)
2C	71	0.7773	0.754913	0.752612	0.700824	0.661695	ATAC-Seq (Liu et al.)
2C	72	0.772304	0.754569	0.740558	0.710571	0.660961	ATAC-Seq (Liu et al.)
2C	73	0.770496	0.755191	0.728128	0.716904	0.660758	ATAC-Seq (Liu et al.)
2C	74	0.769725	0.755509	0.726077	0.728952	0.660276	ATAC-Seq (Liu et al.)
2C	75	0.767931	0.759678	0.703681	0.725351	0.664367	ATAC-Seq (Liu et al.)
2C	76	0.766706	0.759901	0.690884	0.730525	0.666253	ATAC-Seq (Liu et al.)
2C	77	0.764023	0.762978	0.697862	0.732755	0.667139	ATAC-Seq (Liu et al.)
2C	78	0.764468	0.761622	0.701816	0.723165	0.667066	ATAC-Seq (Liu et al.)
2C	79	0.76405	0.761627	0.713106	0.718569	0.667104	ATAC-Seq (Liu et al.)
2C	80	0.764334	0.757528	0.711324	0.730698	0.666953	ATAC-Seq (Liu et al.)
2C	81	0.768073	0.754662	0.713672	0.720955	0.666353	ATAC-Seq (Liu et al.)
2C	82	0.770642	0.756702	0.719142	0.711144	0.663305	ATAC-Seq (Liu et al.)
2C	83	0.772575	0.75325	0.714227	0.718628	0.66519	ATAC-Seq (Liu et al.)
2C	84	0.775925	0.752159	0.724555	0.713472	0.666722	ATAC-Seq (Liu et al.)
2C	85	0.77763	0.744459	0.730208	0.705547	0.667231	ATAC-Seq (Liu et al.)
2C	86	0.782924	0.748725	0.721762	0.694127	0.666703	ATAC-Seq (Liu et al.)
2C	87	0.782677	0.745174	0.726971	0.696018	0.667922	ATAC-Seq (Liu et al.)
2C	88	0.780789	0.742733	0.732934	0.702054	0.670396	ATAC-Seq (Liu et al.)
2C	89	0.777429	0.739659	0.727333	0.700955	0.671542	ATAC-Seq (Liu et al.)
2C	90	0.772967	0.735655	0.713195	0.703617	0.668404	ATAC-Seq (Liu et al.)
2C	91	0.769225	0.732229	0.72496	0.699209	0.66775	ATAC-Seq (Liu et al.)
2C	92	0.765812	0.733257	0.736944	0.69936	0.664767	ATAC-Seq (Liu et al.)
2C	93	0.762444	0.734106	0.739961	0.700154	0.664053	ATAC-Seq (Liu et al.)
2C	94	0.759712	0.732191	0.724783	0.703507	0.662518	ATAC-Seq (Liu et al.)
2C	95	0.757726	0.739475	0.714839	0.711164	0.662641	ATAC-Seq (Liu et al.)
2C	96	0.756369	0.740586	0.715619	0.699649	0.660775	ATAC-Seq (Liu et al.)
2C	97	0.753783	0.737321	0.712248	0.702373	0.662319	ATAC-Seq (Liu et al.)
2C	98	0.747537	0.738157	0.686144	0.690294	0.660431	ATAC-Seq (Liu et al.)
2C	99	0.748162	0.737265	0.684442	0.708575	0.658796	ATAC-Seq (Liu et al.)
2C	100	0.750532	0.741012	0.694579	0.705447	0.658366	ATAC-Seq (Liu et al.)
4C	1	1.16921	0.962807	0.86303	0.926199	0.751059	ATAC-Seq (Liu et al.)
4C	2	1.17446	0.972352	0.891383	0.93672	0.751801	ATAC-Seq (Liu et al.)
4C	3	1.18683	0.985265	0.885349	0.94842	0.751152	ATAC-Seq (Liu et al.)
4C	4	1.19884	0.98577	0.882726	0.949416	0.753079	ATAC-Seq (Liu et al.)
4C	5	1.21759	0.985034	0.877856	0.978655	0.749332	ATAC-Seq (Liu et al.)
4C	6	1.23274	0.999734	0.893514	0.977132	0.754185	ATAC-Seq (Liu et al.)
4C	7	1.24502	1.00932	0.886138	0.985258	0.749118	ATAC-Seq (Liu et al.)
4C	8	1.25986	1.02416	0.880884	0.988105	0.750128	ATAC-Seq (Liu et al.)
4C	9	1.27631	1.03297	0.879448	0.97315	0.753718	ATAC-Seq (Liu et al.)
4C	10	1.29403	1.03803	0.876233	0.957032	0.754032	ATAC-Seq (Liu et al.)
4C	11	1.3142	1.04657	0.90114	0.96818	0.748244	ATAC-Seq (Liu et al.)
4C	12	1.33208	1.06089	0.899198	0.96282	0.754849	ATAC-Seq (Liu et al.)
4C	13	1.35729	1.06494	0.908728	0.959582	0.757514	ATAC-Seq (Liu et al.)
4C	14	1.37528	1.07227	0.907942	0.969027	0.75958	ATAC-Seq (Liu et al.)
4C	15	1.39498	1.08983	0.900706	0.97682	0.758326	ATAC-Seq (Liu et al.)
4C	16	1.42046	1.09993	0.92341	0.995672	0.760646	ATAC-Seq (Liu et al.)
4C	17	1.44611	1.11235	0.938197	0.989252	0.761981	ATAC-Seq (Liu et al.)
4C	18	1.4676	1.12569	0.944699	0.995362	0.765684	ATAC-Seq (Liu et al.)
4C	19	1.49706	1.1451	0.956729	1.02711	0.763627	ATAC-Seq (Liu et al.)
4C	20	1.52926	1.16747	0.974889	1.01923	0.7565	ATAC-Seq (Liu et al.)
4C	21	1.55206	1.18518	0.977864	1.04516	0.758244	ATAC-Seq (Liu et al.)
4C	22	1.57561	1.19448	0.980578	1.07885	0.75572	ATAC-Seq (Liu et al.)
4C	23	1.60342	1.21761	0.957024	1.10068	0.753594	ATAC-Seq (Liu et al.)
4C	24	1.63619	1.23998	0.960571	1.10621	0.749957	ATAC-Seq (Liu et al.)
4C	25	1.66969	1.25807	0.989826	1.12511	0.746099	ATAC-Seq (Liu et al.)
4C	26	1.68798	1.27645	0.987367	1.13467	0.751423	ATAC-Seq (Liu et al.)
4C	27	1.71696	1.29747	1.00826	1.13965	0.751484	ATAC-Seq (Liu et al.)
4C	28	1.74853	1.31377	1.05362	1.12667	0.751688	ATAC-Seq (Liu et al.)
4C	29	1.78137	1.33697	1.09536	1.1277	0.756596	ATAC-Seq (Liu et al.)
4C	30	1.81838	1.35872	1.10948	1.13869	0.751023	ATAC-Seq (Liu et al.)
4C	31	1.85815	1.3849	1.11034	1.16216	0.752782	ATAC-Seq (Liu et al.)
4C	32	1.9026	1.40503	1.10468	1.17838	0.750381	ATAC-Seq (Liu et al.)
4C	33	1.94024	1.4396	1.09056	1.19237	0.749352	ATAC-Seq (Liu et al.)
4C	34	1.98527	1.47188	1.1052	1.22538	0.745915	ATAC-Seq (Liu et al.)
4C	35	2.03182	1.48168	1.10547	1.24413	0.748211	ATAC-Seq (Liu et al.)
4C	36	2.07594	1.50942	1.10418	1.25951	0.748083	ATAC-Seq (Liu et al.)
4C	37	2.11367	1.52332	1.13552	1.2594	0.749453	ATAC-Seq (Liu et al.)
4C	38	2.14425	1.54208	1.16467	1.30712	0.747831	ATAC-Seq (Liu et al.)
4C	39	2.16605	1.55185	1.17229	1.29345	0.752306	ATAC-Seq (Liu et al.)
4C	40	2.17361	1.57105	1.18998	1.27481	0.753684	ATAC-Seq (Liu et al.)
4C	41	2.17393	1.58835	1.19587	1.27214	0.76018	ATAC-Seq (Liu et al.)
4C	42	2.16109	1.58529	1.22656	1.29102	0.759947	ATAC-Seq (Liu et al.)
4C	43	2.14101	1.58715	1.25963	1.29592	0.761102	ATAC-Seq (Liu et al.)
4C	44	2.10431	1.57367	1.29083	1.26126	0.766634	ATAC-Seq (Liu et al.)
4C	45	2.06138	1.5581	1.31796	1.24089	0.769093	ATAC-Seq (Liu et al.)
4C	46	2.02004	1.54758	1.34786	1.23921	0.773011	ATAC-Seq (Liu et al.)
4C	47	1.9943	1.53138	1.36548	1.24118	0.765573	ATAC-Seq (Liu et al.)
4C	48	1.96798	1.51028	1.37974	1.26557	0.758256	ATAC-Seq (Liu et al.)
4C	49	1.93641	1.49623	1.38387	1.27372	0.757772	ATAC-Seq (Liu et al.)
4C	50	1.91463	1.47907	1.37553	1.28342	0.751518	ATAC-Seq (Liu et al.)
4C	51	1.87348	1.45659	1.35514	1.25806	0.753336	ATAC-Seq (Liu et al.)
4C	52	1.81884	1.43139	1.34425	1.2119	0.756232	ATAC-Seq (Liu et al.)
4C	53	1.75871	1.38817	1.34907	1.1848	0.754973	ATAC-Seq (Liu et al.)
4C	54	1.6863	1.35568	1.3581	1.16229	0.757299	ATAC-Seq (Liu et al.)
4C	55	1.60266	1.31791	1.31647	1.13543	0.756516	ATAC-Seq (Liu et al.)
4C	56	1.52597	1.28031	1.29207	1.14091	0.755389	ATAC-Seq (Liu et al.)
4C	57	1.46104	1.24461	1.24702	1.15711	0.76036	ATAC-Seq (Liu et al.)
4C	58	1.40036	1.21987	1.24595	1.18077	0.758597	ATAC-Seq (Liu et al.)
4C	59	1.34705	1.20082	1.24361	1.18663	0.758175	ATAC-Seq (Liu et al.)
4C	60	1.30509	1.17786	1.24138	1.17587	0.759994	ATAC-Seq (Liu et al.)
4C	61	1.26919	1.14874	1.2604	1.19619	0.760037	ATAC-Seq (Liu et al.)
4C	62	1.2392	1.13016	1.22636	1.16992	0.757334	ATAC-Seq (Liu et al.)
4C	63	1.21743	1.12558	1.22686	1.12747	0.756092	ATAC-Seq (Liu et al.)
4C	64	1.19876	1.11886	1.22703	1.1375	0.758702	ATAC-Seq (Liu et al.)
4C	65	1.1867	1.12158	1.19377	1.11451	0.754693	ATAC-Seq (Liu et al.)
4C	66	1.17509	1.12489	1.17686	1.10751	0.750438	ATAC-Seq (Liu et al.)
4C	67	1.16547	1.13729	1.16818	1.08415	0.75175	ATAC-Seq (Liu et al.)
4C	68	1.1618	1.13485	1.14863	1.10839	0.748907	ATAC-Seq (Liu et al.)
4C	69	1.15764	1.11368	1.12422	1.11946	0.75183	ATAC-Seq (Liu et al.)
4C	70	1.14969	1.11061	1.14566	1.09323	0.753464	ATAC-Seq (Liu et al.)
4C	71	1.13955	1.1011	1.15809	1.06953	0.756227	ATAC-Seq (Liu et al.)
4C	72	1.12859	1.08083	1.14273	1.06463	0.761761	ATAC-Seq (Liu et al.)
4C	73	1.11756	1.06341	1.11386	1.03097	0.760115	ATAC-Seq (Liu et al.)
4C	74	1.10261	1.04771	1.11236	1.01479	0.763198	ATAC-Seq (Liu et al.)
4C	75	1.08668	1.046	1.11548	0.993499	0.75884	ATAC-Seq (Liu et al.)
4C	76	1.06903	1.04106	1.12783	0.969356	0.759844	ATAC-Seq (Liu et al.)
4C	77	1.05075	1.03571	1.10026	0.976857	0.757323	ATAC-Seq (Liu et al.)
4C	78	1.03794	1.02728	1.08287	0.962421	0.755676	ATAC-Seq (Liu et al.)
4C	79	1.02186	1.01864	1.05799	0.995823	0.758509	ATAC-Seq (Liu et al.)
4C	80	1.00708	1.01452	1.05998	0.999187	0.756999	ATAC-Seq (Liu et al.)
4C	81	0.998275	1.00686	1.04227	0.999726	0.756477	ATAC-Seq (Liu et al.)
4C	82	0.99163	0.993687	1.01904	0.994908	0.755843	ATAC-Seq (Liu et al.)
4C	83	0.982982	0.990233	0.991917	1.00546	0.756159	ATAC-Seq (Liu et al.)
4C	84	0.975428	0.993407	1.00974	1.00749	0.75539	ATAC-Seq (Liu et al.)
4C	85	0.976528	0.988515	1.00238	0.975274	0.756756	ATAC-Seq (Liu et al.)
4C	86	0.970251	0.977481	0.993831	0.947313	0.753437	ATAC-Seq (Liu et al.)
4C	87	0.964266	0.977566	0.966142	0.929073	0.752955	ATAC-Seq (Liu et al.)
4C	88	0.957556	0.967692	0.997475	0.916193	0.750023	ATAC-Seq (Liu et al.)
4C	89	0.951392	0.956441	1.03362	0.920336	0.747651	ATAC-Seq (Liu et al.)
4C	90	0.950066	0.95078	1.01526	0.913475	0.746478	ATAC-Seq (Liu et al.)
4C	91	0.943992	0.949399	1.0195	0.91853	0.74828	ATAC-Seq (Liu et al.)
4C	92	0.938032	0.952018	1.01299	0.912513	0.750083	ATAC-Seq (Liu et al.)
4C	93	0.93255	0.942566	0.987193	0.896074	0.75542	ATAC-Seq (Liu et al.)
4C	94	0.928313	0.940469	0.970397	0.87351	0.762278	ATAC-Seq (Liu et al.)
4C	95	0.923027	0.942925	0.967972	0.874644	0.774792	ATAC-Seq (Liu et al.)
4C	96	0.924088	0.938095	0.996326	0.854798	0.770372	ATAC-Seq (Liu et al.)
4C	97	0.922626	0.932802	1.01379	0.847277	0.7722	ATAC-Seq (Liu et al.)
4C	98	0.914807	0.918575	1.00117	0.850625	0.767301	ATAC-Seq (Liu et al.)
4C	99	0.906072	0.915672	0.99651	0.857588	0.765958	ATAC-Seq (Liu et al.)
4C	100	0.901754	0.913309	0.997544	0.862174	0.761515	ATAC-Seq (Liu et al.)
8C	1	1.37548	1.10732	0.968854	0.886678	0.830376	ATAC-Seq (Liu et al.)
8C	2	1.39006	1.13052	0.974512	0.875526	0.82524	ATAC-Seq (Liu et al.)
8C	3	1.40796	1.14384	0.969689	0.887994	0.828778	ATAC-Seq (Liu et al.)
8C	4	1.42837	1.14755	0.989231	0.884295	0.830477	ATAC-Seq (Liu et al.)
8C	5	1.43966	1.15214	0.970948	0.912096	0.830924	ATAC-Seq (Liu et al.)
8C	6	1.45686	1.16257	0.961218	0.912854	0.823743	ATAC-Seq (Liu et al.)
8C	7	1.47885	1.17052	0.970921	0.935287	0.816868	ATAC-Seq (Liu et al.)
8C	8	1.50163	1.18074	0.981925	0.965696	0.814274	ATAC-Seq (Liu et al.)
8C	9	1.52283	1.19698	0.966755	0.970266	0.81867	ATAC-Seq (Liu et al.)
8C	10	1.55145	1.22683	0.95534	0.962412	0.817567	ATAC-Seq (Liu et al.)
8C	11	1.5867	1.24556	0.979988	0.961783	0.813921	ATAC-Seq (Liu et al.)
8C	12	1.61395	1.25909	1.01888	0.963366	0.81345	ATAC-Seq (Liu et al.)
8C	13	1.64832	1.28421	1.02143	0.976468	0.816619	ATAC-Seq (Liu et al.)
8C	14	1.68488	1.31026	1.02933	0.989397	0.822955	ATAC-Seq (Liu et al.)
8C	15	1.72321	1.32608	1.05442	1.01989	0.825261	ATAC-Seq (Liu et al.)
8C	16	1.75393	1.35747	1.04189	1.05871	0.827114	ATAC-Seq (Liu et al.)
8C	17	1.78707	1.37788	1.03309	1.07001	0.822407	ATAC-Seq (Liu et al.)
8C	18	1.82534	1.40682	1.01634	1.09243	0.819527	ATAC-Seq (Liu et al.)
8C	19	1.86353	1.43394	1.00909	1.10425	0.816951	ATAC-Seq (Liu et al.)
8C	20	1.90765	1.458	1.0211	1.1048	0.817697	ATAC-Seq (Liu et al.)
8C	21	1.9382	1.47645	1.01806	1.09578	0.82038	ATAC-Seq (Liu et al.)
8C	22	1.97313	1.49585	1.03377	1.11759	0.815297	ATAC-Seq (Liu et al.)
8C	23	2.01224	1.51375	1.05832	1.11917	0.815445	ATAC-Seq (Liu et al.)
8C	24	2.05307	1.52658	1.06185	1.06143	0.821951	ATAC-Seq (Liu et al.)
8C	25	2.08763	1.55535	1.08435	1.03888	0.819769	ATAC-Seq (Liu et al.)
8C	26	2.13329	1.5751	1.10248	1.08414	0.821121	ATAC-Seq (Liu et al.)
8C	27	2.18818	1.61856	1.11812	1.082	0.816284	ATAC-Seq (Liu et al.)
8C	28	2.24734	1.65866	1.11179	1.09353	0.81704	ATAC-Seq (Liu et al.)
8C	29	2.30409	1.69991	1.11927	1.09294	0.815413	ATAC-Seq (Liu et al.)
8C	30	2.36794	1.74598	1.14127	1.11222	0.807602	ATAC-Seq (Liu et al.)
8C	31	2.43954	1.79608	1.17913	1.11768	0.808884	ATAC-Seq (Liu et al.)
8C	32	2.5012	1.83287	1.14852	1.07047	0.813136	ATAC-Seq (Liu et al.)
8C	33	2.55292	1.87864	1.11833	1.07433	0.815001	ATAC-Seq (Liu et al.)
8C	34	2.60334	1.90715	1.13131	1.12509	0.813759	ATAC-Seq (Liu et al.)
8C	35	2.66431	1.95558	1.14401	1.15591	0.805335	ATAC-Seq (Liu et al.)
8C	36	2.71915	1.99811	1.11433	1.17724	0.807453	ATAC-Seq (Liu et al.)
8C	37	2.76116	2.02611	1.13003	1.23221	0.811518	ATAC-Seq (Liu et al.)
8C	38	2.79668	2.03583	1.15707	1.24724	0.811142	ATAC-Seq (Liu et al.)
8C	39	2.82843	2.05185	1.19093	1.23296	0.810673	ATAC-Seq (Liu et al.)
8C	40	2.83843	2.05076	1.20875	1.25282	0.814855	ATAC-Seq (Liu et al.)
8C	41	2.82064	2.0462	1.24073	1.21829	0.817558	ATAC-Seq (Liu et al.)
8C	42	2.79614	2.02164	1.24826	1.18222	0.823965	ATAC-Seq (Liu et al.)
8C	43	2.76127	1.99517	1.25138	1.16791	0.823087	ATAC-Seq (Liu et al.)
8C	44	2.7053	1.97846	1.21779	1.16199	0.822617	ATAC-Seq (Liu et al.)
8C	45	2.64621	1.98116	1.21372	1.12245	0.828723	ATAC-Seq (Liu et al.)
8C	46	2.59308	1.95647	1.24517	1.1375	0.828836	ATAC-Seq (Liu et al.)
8C	47	2.54969	1.9283	1.24122	1.15482	0.831582	ATAC-Seq (Liu et al.)
8C	48	2.50031	1.90146	1.26527	1.18285	0.830532	ATAC-Seq (Liu et al.)
8C	49	2.44407	1.86884	1.34682	1.18732	0.828931	ATAC-Seq (Liu et al.)
8C	50	2.38941	1.82694	1.38079	1.17937	0.829803	ATAC-Seq (Liu et al.)
8C	51	2.31561	1.75652	1.40515	1.14858	0.829375	ATAC-Seq (Liu et al.)
8C	52	2.2431	1.69329	1.41212	1.14607	0.825285	ATAC-Seq (Liu et al.)
8C	53	2.16116	1.64568	1.42103	1.12464	0.82343	ATAC-Seq (Liu et al.)
8C	54	2.04934	1.58822	1.42586	1.08139	0.821605	ATAC-Seq (Liu et al.)
8C	55	1.94012	1.54767	1.37753	1.04642	0.819699	ATAC-Seq (Liu et al.)
8C	56	1.83793	1.50881	1.37224	1.01971	0.818098	ATAC-Seq (Liu et al.)
8C	57	1.73652	1.47467	1.42723	0.9991	0.814131	ATAC-Seq (Liu et al.)
8C	58	1.64306	1.44475	1.4576	1.01523	0.810948	ATAC-Seq (Liu et al.)
8C	59	1.56657	1.40259	1.46737	1.02055	0.807251	ATAC-Seq (Liu et al.)
8C	60	1.4974	1.36504	1.44384	1.01584	0.803792	ATAC-Seq (Liu et al.)
8C	61	1.43795	1.32951	1.50064	0.980566	0.799199	ATAC-Seq (Liu et al.)
8C	62	1.39727	1.29586	1.49454	0.97612	0.810316	ATAC-Seq (Liu et al.)
8C	63	1.36543	1.26851	1.43405	0.991007	0.815118	ATAC-Seq (Liu et al.)
8C	64	1.35049	1.2526	1.37141	0.960886	0.818309	ATAC-Seq (Liu et al.)
8C	65	1.33424	1.24115	1.31776	0.951518	0.819977	ATAC-Seq (Liu et al.)
8C	66	1.33035	1.24551	1.32972	0.968152	0.82204	ATAC-Seq (Liu et al.)
8C	67	1.32966	1.2508	1.32912	1.00314	0.818537	ATAC-Seq (Liu et al.)
8C	68	1.33632	1.25059	1.28586	1.01601	0.817888	ATAC-Seq (Liu et al.)
8C	69	1.33257	1.25199	1.31165	0.983975	0.816329	ATAC-Seq (Liu et al.)
8C	70	1.32189	1.25568	1.32019	1.00155	0.815591	ATAC-Seq (Liu et al.)
8C	71	1.30445	1.23861	1.31287	1.00094	0.81364	ATAC-Seq (Liu et al.)
8C	72	1.28789	1.21619	1.30223	0.950569	0.819525	ATAC-Seq (Liu et al.)
8C	73	1.26708	1.19337	1.27877	0.932202	0.820873	ATAC-Seq (Liu et al.)
8C	74	1.23802	1.16921	1.25325	0.918185	0.823212	ATAC-Seq (Liu et al.)
8C	75	1.21605	1.15401	1.22807	0.930569	0.818396	ATAC-Seq (Liu et al.)
8C	76	1.199	1.13545	1.19075	0.917612	0.815512	ATAC-Seq (Liu et al.)
8C	77	1.18747	1.14051	1.13059	0.902607	0.809106	ATAC-Seq (Liu et al.)
8C	78	1.17693	1.13363	1.07826	0.901537	0.810699	ATAC-Seq (Liu et al.)
8C	79	1.16484	1.13315	1.07453	0.897884	0.804951	ATAC-Seq (Liu et al.)
8C	80	1.15514	1.12777	1.0387	0.885071	0.808715	ATAC-Seq (Liu et al.)
8C	81	1.14323	1.12115	1.03252	0.903279	0.806058	ATAC-Seq (Liu et al.)
8C	82	1.12972	1.10118	0.985928	0.882557	0.813094	ATAC-Seq (Liu et al.)
8C	83	1.11907	1.08781	0.984941	0.832462	0.818171	ATAC-Seq (Liu et al.)
8C	84	1.10999	1.08658	0.985748	0.834355	0.816015	ATAC-Seq (Liu et al.)
8C	85	1.10284	1.0773	0.990446	0.839358	0.817995	ATAC-Seq (Liu et al.)
8C	86	1.09612	1.07391	1.00504	0.818868	0.825147	ATAC-Seq (Liu et al.)
8C	87	1.09772	1.06877	0.994269	0.787108	0.831877	ATAC-Seq (Liu et al.)
8C	88	1.0962	1.06877	1.00559	0.754686	0.834007	ATAC-Seq (Liu et al.)
8C	89	1.09932	1.06224	1.003	0.768234	0.831603	ATAC-Seq (Liu et al.)
8C	90	1.09934	1.05427	1.01333	0.782315	0.828471	ATAC-Seq (Liu et al.)
8C	91	1.10075	1.05853	0.988934	0.748471	0.835299	ATAC-Seq (Liu et al.)
8C	92	1.09582	1.07323	0.98566	0.793341	0.831113	ATAC-Seq (Liu et al.)
8C	93	1.08648	1.06374	0.971653	0.80623	0.829288	ATAC-Seq (Liu et al.)
8C	94	1.08178	1.06809	0.960252	0.820382	0.82711	ATAC-Seq (Liu et al.)
8C	95	1.07304	1.06276	0.994826	0.807675	0.824325	ATAC-Seq (Liu et al.)
8C	96	1.06862	1.05953	1.04365	0.804634	0.824956	ATAC-Seq (Liu et al.)
8C	97	1.05964	1.03989	1.03554	0.806833	0.826552	ATAC-Seq (Liu et al.)
8C	98	1.05522	1.03179	1.00098	0.810923	0.822898	ATAC-Seq (Liu et al.)
8C	99	1.05125	1.01976	1.04702	0.79705	0.81846	ATAC-Seq (Liu et al.)
8C	100	1.04541	1.03268	1.04177	0.800216	0.817938	ATAC-Seq (Liu et al.)
morula	1	1.07303	0.832914	0.670256	0.665981	0.545395	ATAC-Seq (Liu et al.)
morula	2	1.08649	0.838455	0.665141	0.662284	0.543436	ATAC-Seq (Liu et al.)
morula	3	1.10191	0.830458	0.678198	0.673604	0.539957	ATAC-Seq (Liu et al.)
morula	4	1.12579	0.835057	0.705306	0.679871	0.54277	ATAC-Seq (Liu et al.)
morula	5	1.14201	0.837013	0.687505	0.684859	0.542246	ATAC-Seq (Liu et al.)
morula	6	1.16628	0.853968	0.678974	0.706074	0.548181	ATAC-Seq (Liu et al.)
morula	7	1.18461	0.869533	0.719479	0.699465	0.545211	ATAC-Seq (Liu et al.)
morula	8	1.20193	0.889918	0.729151	0.703639	0.544269	ATAC-Seq (Liu et al.)
morula	9	1.21947	0.91518	0.721066	0.699816	0.543316	ATAC-Seq (Liu et al.)
morula	10	1.23825	0.933787	0.712114	0.71336	0.538745	ATAC-Seq (Liu et al.)
morula	11	1.2627	0.952188	0.737701	0.726259	0.535353	ATAC-Seq (Liu et al.)
morula	12	1.29352	0.973061	0.780777	0.731334	0.533465	ATAC-Seq (Liu et al.)
morula	13	1.32342	0.988719	0.789183	0.727255	0.535879	ATAC-Seq (Liu et al.)
morula	14	1.34943	0.997937	0.765065	0.753137	0.540892	ATAC-Seq (Liu et al.)
morula	15	1.38109	1.01155	0.756577	0.771105	0.53946	ATAC-Seq (Liu et al.)
morula	16	1.41733	1.03225	0.743134	0.749872	0.537332	ATAC-Seq (Liu et al.)
morula	17	1.4533	1.05099	0.748799	0.734834	0.535868	ATAC-Seq (Liu et al.)
morula	18	1.48435	1.07486	0.748398	0.728831	0.538392	ATAC-Seq (Liu et al.)
morula	19	1.51956	1.10576	0.73512	0.739639	0.537297	ATAC-Seq (Liu et al.)
morula	20	1.5611	1.13639	0.744603	0.730014	0.535815	ATAC-Seq (Liu et al.)
morula	21	1.60118	1.16143	0.766161	0.745222	0.532956	ATAC-Seq (Liu et al.)
morula	22	1.63706	1.1868	0.797622	0.778723	0.536935	ATAC-Seq (Liu et al.)
morula	23	1.67521	1.22342	0.81983	0.795173	0.538165	ATAC-Seq (Liu et al.)
morula	24	1.71606	1.25427	0.801867	0.814859	0.534897	ATAC-Seq (Liu et al.)
morula	25	1.7622	1.27861	0.803063	0.806334	0.536283	ATAC-Seq (Liu et al.)
morula	26	1.81314	1.30098	0.802571	0.826036	0.5362	ATAC-Seq (Liu et al.)
morula	27	1.87138	1.33444	0.820742	0.837449	0.536213	ATAC-Seq (Liu et al.)
morula	28	1.93962	1.37081	0.834295	0.812605	0.533274	ATAC-Seq (Liu et al.)
morula	29	2.00112	1.40219	0.840373	0.77996	0.532804	ATAC-Seq (Liu et al.)
morula	30	2.07371	1.44141	0.853904	0.772128	0.533855	ATAC-Seq (Liu et al.)
morula	31	2.13168	1.47586	0.882536	0.772638	0.537342	ATAC-Seq (Liu et al.)
morula	32	2.189	1.52752	0.888162	0.776057	0.539644	ATAC-Seq (Liu et al.)
morula	33	2.25085	1.54464	0.873744	0.780369	0.542	ATAC-Seq (Liu et al.)
morula	34	2.31178	1.58072	0.861484	0.815589	0.547389	ATAC-Seq (Liu et al.)
morula	35	2.37598	1.61194	0.865755	0.84413	0.54619	ATAC-Seq (Liu et al.)
morula	36	2.43421	1.64562	0.877171	0.84866	0.545341	ATAC-Seq (Liu et al.)
morula	37	2.49355	1.66382	0.884602	0.855503	0.546016	ATAC-Seq (Liu et al.)
morula	38	2.54006	1.68778	0.905817	0.879051	0.546353	ATAC-Seq (Liu et al.)
morula	39	2.57554	1.70415	0.92787	0.850473	0.546421	ATAC-Seq (Liu et al.)
morula	40	2.59371	1.72658	0.952949	0.874117	0.546468	ATAC-Seq (Liu et al.)
morula	41	2.58409	1.72855	0.957271	0.874767	0.548325	ATAC-Seq (Liu et al.)
morula	42	2.56093	1.71313	0.966844	0.866803	0.547793	ATAC-Seq (Liu et al.)
morula	43	2.52886	1.69222	0.985856	0.831289	0.550371	ATAC-Seq (Liu et al.)
morula	44	2.48461	1.67429	0.984891	0.82799	0.547744	ATAC-Seq (Liu et al.)
morula	45	2.43886	1.65153	0.990896	0.812632	0.546354	ATAC-Seq (Liu et al.)
morula	46	2.39078	1.63533	1.01246	0.811718	0.543801	ATAC-Seq (Liu et al.)
morula	47	2.35048	1.60382	1.05494	0.795663	0.545829	ATAC-Seq (Liu et al.)
morula	48	2.30888	1.5943	1.06412	0.799549	0.541627	ATAC-Seq (Liu et al.)
morula	49	2.25495	1.57313	1.06337	0.80794	0.540172	ATAC-Seq (Liu et al.)
morula	50	2.19982	1.53436	1.07855	0.816901	0.541609	ATAC-Seq (Liu et al.)
morula	51	2.12598	1.4854	1.08818	0.809517	0.543305	ATAC-Seq (Liu et al.)
morula	52	2.02673	1.4308	1.06592	0.827789	0.542496	ATAC-Seq (Liu et al.)
morula	53	1.91363	1.38754	1.06916	0.825891	0.543153	ATAC-Seq (Liu et al.)
morula	54	1.78619	1.31552	1.07595	0.795231	0.542324	ATAC-Seq (Liu et al.)
morula	55	1.6526	1.24912	1.07279	0.750654	0.538806	ATAC-Seq (Liu et al.)
morula	56	1.51425	1.19073	1.07518	0.736005	0.536533	ATAC-Seq (Liu et al.)
morula	57	1.38771	1.13391	1.07838	0.71023	0.536903	ATAC-Seq (Liu et al.)
morula	58	1.27407	1.08191	1.07386	0.688218	0.537304	ATAC-Seq (Liu et al.)
morula	59	1.17748	1.0383	1.06286	0.692392	0.540067	ATAC-Seq (Liu et al.)
morula	60	1.0991	1.0004	1.04569	0.69664	0.543753	ATAC-Seq (Liu et al.)
morula	61	1.04653	0.979454	1.056	0.691604	0.546276	ATAC-Seq (Liu et al.)
morula	62	1.01202	0.951704	1.05172	0.698687	0.548132	ATAC-Seq (Liu et al.)
morula	63	0.998123	0.945408	1.05075	0.714043	0.548589	ATAC-Seq (Liu et al.)
morula	64	0.996192	0.94286	1.03601	0.704114	0.543491	ATAC-Seq (Liu et al.)
morula	65	1.00924	0.952662	1.03048	0.680494	0.543232	ATAC-Seq (Liu et al.)
morula	66	1.03143	0.963226	0.983035	0.675023	0.539622	ATAC-Seq (Liu et al.)
morula	67	1.05258	0.976664	0.955144	0.666393	0.537923	ATAC-Seq (Liu et al.)
morula	68	1.06719	0.984364	0.915834	0.631292	0.540579	ATAC-Seq (Liu et al.)
morula	69	1.08087	0.992434	0.872395	0.594157	0.539461	ATAC-Seq (Liu et al.)
morula	70	1.07752	0.985021	0.87822	0.577633	0.541275	ATAC-Seq (Liu et al.)
morula	71	1.06011	0.978875	0.904266	0.574003	0.541642	ATAC-Seq (Liu et al.)
morula	72	1.035	0.96321	0.894281	0.556712	0.542581	ATAC-Seq (Liu et al.)
morula	73	1.00702	0.954234	0.89024	0.570002	0.541825	ATAC-Seq (Liu et al.)
morula	74	0.971451	0.927207	0.871051	0.567287	0.538413	ATAC-Seq (Liu et al.)
morula	75	0.937281	0.892024	0.86089	0.569664	0.534338	ATAC-Seq (Liu et al.)
morula	76	0.906657	0.876096	0.826245	0.576445	0.53268	ATAC-Seq (Liu et al.)
morula	77	0.876515	0.868117	0.809566	0.564548	0.533029	ATAC-Seq (Liu et al.)
morula	78	0.851751	0.851533	0.811677	0.561999	0.532333	ATAC-Seq (Liu et al.)
morula	79	0.828526	0.837321	0.808678	0.55685	0.535805	ATAC-Seq (Liu et al.)
morula	80	0.806768	0.834724	0.804491	0.559469	0.535364	ATAC-Seq (Liu et al.)
morula	81	0.79217	0.824879	0.79475	0.573291	0.53888	ATAC-Seq (Liu et al.)
morula	82	0.781844	0.806216	0.79902	0.570298	0.538515	ATAC-Seq (Liu et al.)
morula	83	0.77578	0.799089	0.799667	0.568442	0.538953	ATAC-Seq (Liu et al.)
morula	84	0.768589	0.788292	0.783979	0.555952	0.539365	ATAC-Seq (Liu et al.)
morula	85	0.767575	0.774864	0.775586	0.555703	0.543336	ATAC-Seq (Liu et al.)
morula	86	0.77137	0.769481	0.76807	0.549309	0.543043	ATAC-Seq (Liu et al.)
morula	87	0.774368	0.775826	0.755392	0.543258	0.54112	ATAC-Seq (Liu et al.)
morula	88	0.775943	0.779457	0.73279	0.545402	0.536836	ATAC-Seq (Liu et al.)
morula	89	0.778105	0.77609	0.731699	0.56217	0.535606	ATAC-Seq (Liu et al.)
morula	90	0.77895	0.775319	0.740991	0.550351	0.536277	ATAC-Seq (Liu et al.)
morula	91	0.777594	0.77549	0.726044	0.542697	0.536733	ATAC-Seq (Liu et al.)
morula	92	0.770963	0.772311	0.725442	0.54475	0.537101	ATAC-Seq (Liu et al.)
morula	93	0.762357	0.767946	0.741111	0.543401	0.536652	ATAC-Seq (Liu et al.)
morula	94	0.747297	0.762319	0.742828	0.537043	0.540674	ATAC-Seq (Liu et al.)
morula	95	0.738969	0.762888	0.735708	0.526746	0.542162	ATAC-Seq (Liu et al.)
morula	96	0.728431	0.763369	0.708688	0.522145	0.539696	ATAC-Seq (Liu et al.)
morula	97	0.721488	0.765547	0.681543	0.507939	0.535295	ATAC-Seq (Liu et al.)
morula	98	0.717314	0.763887	0.676694	0.504362	0.531138	ATAC-Seq (Liu et al.)
morula	99	0.711375	0.758412	0.675355	0.512239	0.532127	ATAC-Seq (Liu et al.)
morula	100	0.709025	0.764876	0.677922	0.520989	0.530724	ATAC-Seq (Liu et al.)
ICM	1	0.747057	0.496622	0.341169	0.328971	0.288691	ATAC-Seq (Liu et al.)
ICM	2	0.759616	0.504032	0.337094	0.323516	0.288769	ATAC-Seq (Liu et al.)
ICM	3	0.771946	0.508743	0.344379	0.325142	0.288712	ATAC-Seq (Liu et al.)
ICM	4	0.78608	0.518834	0.353126	0.326767	0.289753	ATAC-Seq (Liu et al.)
ICM	5	0.802043	0.526457	0.356059	0.318597	0.289417	ATAC-Seq (Liu et al.)
ICM	6	0.816095	0.535873	0.361341	0.325731	0.287165	ATAC-Seq (Liu et al.)
ICM	7	0.831814	0.544006	0.370243	0.337382	0.287786	ATAC-Seq (Liu et al.)
ICM	8	0.845004	0.546171	0.369813	0.340851	0.287207	ATAC-Seq (Liu et al.)
ICM	9	0.862261	0.555889	0.369489	0.33604	0.287614	ATAC-Seq (Liu et al.)
ICM	10	0.879764	0.566139	0.379036	0.333979	0.287414	ATAC-Seq (Liu et al.)
ICM	11	0.898372	0.580833	0.388774	0.340612	0.285465	ATAC-Seq (Liu et al.)
ICM	12	0.916708	0.588754	0.382243	0.349648	0.286141	ATAC-Seq (Liu et al.)
ICM	13	0.93474	0.596098	0.371677	0.343167	0.288527	ATAC-Seq (Liu et al.)
ICM	14	0.953531	0.603509	0.367107	0.350972	0.289135	ATAC-Seq (Liu et al.)
ICM	15	0.974696	0.613318	0.371331	0.348627	0.288025	ATAC-Seq (Liu et al.)
ICM	16	0.994508	0.619392	0.376132	0.350862	0.290159	ATAC-Seq (Liu et al.)
ICM	17	1.01468	0.620966	0.378878	0.352898	0.289596	ATAC-Seq (Liu et al.)
ICM	18	1.03765	0.629694	0.390385	0.355622	0.289683	ATAC-Seq (Liu et al.)
ICM	19	1.05761	0.637689	0.396361	0.362596	0.289061	ATAC-Seq (Liu et al.)
ICM	20	1.07564	0.648114	0.395034	0.362885	0.290235	ATAC-Seq (Liu et al.)
ICM	21	1.09075	0.659126	0.395337	0.363499	0.290326	ATAC-Seq (Liu et al.)
ICM	22	1.10833	0.676692	0.399383	0.367829	0.289583	ATAC-Seq (Liu et al.)
ICM	23	1.12686	0.692916	0.405776	0.367814	0.289151	ATAC-Seq (Liu et al.)
ICM	24	1.14616	0.70299	0.417525	0.374338	0.290747	ATAC-Seq (Liu et al.)
ICM	25	1.16836	0.702985	0.420285	0.375748	0.291546	ATAC-Seq (Liu et al.)
ICM	26	1.19351	0.708153	0.425515	0.375069	0.291256	ATAC-Seq (Liu et al.)
ICM	27	1.21893	0.719589	0.431061	0.378168	0.291639	ATAC-Seq (Liu et al.)
ICM	28	1.24681	0.72515	0.432037	0.38045	0.290687	ATAC-Seq (Liu et al.)
ICM	29	1.2755	0.737432	0.436115	0.386064	0.290581	ATAC-Seq (Liu et al.)
ICM	30	1.30692	0.751886	0.43236	0.390872	0.288668	ATAC-Seq (Liu et al.)
ICM	31	1.34395	0.771233	0.427086	0.390428	0.288267	ATAC-Seq (Liu et al.)
ICM	32	1.378	0.790093	0.425847	0.397696	0.286437	ATAC-Seq (Liu et al.)
ICM	33	1.4203	0.808443	0.421491	0.408176	0.285199	ATAC-Seq (Liu et al.)
ICM	34	1.46592	0.827812	0.423562	0.406173	0.285862	ATAC-Seq (Liu et al.)
ICM	35	1.51172	0.851617	0.419882	0.404121	0.287202	ATAC-Seq (Liu et al.)
ICM	36	1.56056	0.87522	0.429457	0.407638	0.287705	ATAC-Seq (Liu et al.)
ICM	37	1.6091	0.891809	0.443879	0.414205	0.288064	ATAC-Seq (Liu et al.)
ICM	38	1.64695	0.906769	0.454067	0.416764	0.288384	ATAC-Seq (Liu et al.)
ICM	39	1.67524	0.919416	0.463244	0.410041	0.289883	ATAC-Seq (Liu et al.)
ICM	40	1.69493	0.92872	0.463226	0.412702	0.290651	ATAC-Seq (Liu et al.)
ICM	41	1.70327	0.93141	0.471911	0.417621	0.289556	ATAC-Seq (Liu et al.)
ICM	42	1.69585	0.929198	0.482781	0.424174	0.289497	ATAC-Seq (Liu et al.)
ICM	43	1.68748	0.931296	0.480352	0.428548	0.290874	ATAC-Seq (Liu et al.)
ICM	44	1.66723	0.931622	0.48792	0.429894	0.29277	ATAC-Seq (Liu et al.)
ICM	45	1.64001	0.930253	0.510168	0.422741	0.292826	ATAC-Seq (Liu et al.)
ICM	46	1.61399	0.925468	0.512556	0.422003	0.292057	ATAC-Seq (Liu et al.)
ICM	47	1.58488	0.913323	0.518967	0.407604	0.291295	ATAC-Seq (Liu et al.)
ICM	48	1.55381	0.894738	0.526871	0.411765	0.291378	ATAC-Seq (Liu et al.)
ICM	49	1.5188	0.878947	0.530184	0.408673	0.290827	ATAC-Seq (Liu et al.)
ICM	50	1.48154	0.862502	0.527874	0.408443	0.290135	ATAC-Seq (Liu et al.)
ICM	51	1.43018	0.840722	0.515883	0.405166	0.289643	ATAC-Seq (Liu et al.)
ICM	52	1.36781	0.808825	0.503988	0.401936	0.290051	ATAC-Seq (Liu et al.)
ICM	53	1.29501	0.786108	0.514842	0.395284	0.289391	ATAC-Seq (Liu et al.)
ICM	54	1.21264	0.762374	0.505292	0.382752	0.288733	ATAC-Seq (Liu et al.)
ICM	55	1.12223	0.7265	0.509177	0.370114	0.288703	ATAC-Seq (Liu et al.)
ICM	56	1.03356	0.692143	0.508984	0.36407	0.286184	ATAC-Seq (Liu et al.)
ICM	57	0.954053	0.659055	0.521466	0.366959	0.284957	ATAC-Seq (Liu et al.)
ICM	58	0.878645	0.634438	0.52172	0.371376	0.28571	ATAC-Seq (Liu et al.)
ICM	59	0.814358	0.610859	0.52923	0.378938	0.285659	ATAC-Seq (Liu et al.)
ICM	60	0.766559	0.592717	0.534172	0.378481	0.284773	ATAC-Seq (Liu et al.)
ICM	61	0.733412	0.584352	0.525621	0.375893	0.286398	ATAC-Seq (Liu et al.)
ICM	62	0.711055	0.578064	0.520722	0.374474	0.287032	ATAC-Seq (Liu et al.)
ICM	63	0.705648	0.577436	0.515387	0.375494	0.288059	ATAC-Seq (Liu et al.)
ICM	64	0.713671	0.574525	0.510784	0.366707	0.289933	ATAC-Seq (Liu et al.)
ICM	65	0.731295	0.581822	0.501613	0.360583	0.289891	ATAC-Seq (Liu et al.)
ICM	66	0.754772	0.587646	0.49846	0.353281	0.290285	ATAC-Seq (Liu et al.)
ICM	67	0.784634	0.592873	0.485058	0.34692	0.289966	ATAC-Seq (Liu et al.)
ICM	68	0.81598	0.599899	0.498029	0.344858	0.290441	ATAC-Seq (Liu et al.)
ICM	69	0.839432	0.607772	0.490919	0.346927	0.289091	ATAC-Seq (Liu et al.)
ICM	70	0.851773	0.615549	0.477597	0.34992	0.28797	ATAC-Seq (Liu et al.)
ICM	71	0.853785	0.611209	0.472095	0.359947	0.28782	ATAC-Seq (Liu et al.)
ICM	72	0.844601	0.611542	0.473665	0.35804	0.288096	ATAC-Seq (Liu et al.)
ICM	73	0.826284	0.611257	0.475247	0.35802	0.288834	ATAC-Seq (Liu et al.)
ICM	74	0.802625	0.603158	0.471267	0.350967	0.288771	ATAC-Seq (Liu et al.)
ICM	75	0.776062	0.590686	0.460354	0.351925	0.289674	ATAC-Seq (Liu et al.)
ICM	76	0.748907	0.581513	0.45386	0.353544	0.290054	ATAC-Seq (Liu et al.)
ICM	77	0.722633	0.574274	0.456741	0.348879	0.290452	ATAC-Seq (Liu et al.)
ICM	78	0.698429	0.563286	0.445547	0.345352	0.290993	ATAC-Seq (Liu et al.)
ICM	79	0.677731	0.552718	0.43342	0.337136	0.289386	ATAC-Seq (Liu et al.)
ICM	80	0.66064	0.540533	0.417249	0.344556	0.288221	ATAC-Seq (Liu et al.)
ICM	81	0.647617	0.533903	0.418913	0.349486	0.288673	ATAC-Seq (Liu et al.)
ICM	82	0.637037	0.528855	0.42441	0.338108	0.28938	ATAC-Seq (Liu et al.)
ICM	83	0.628259	0.525805	0.429269	0.33706	0.29032	ATAC-Seq (Liu et al.)
ICM	84	0.624635	0.52567	0.427752	0.333724	0.289813	ATAC-Seq (Liu et al.)
ICM	85	0.621711	0.529903	0.422952	0.33176	0.288511	ATAC-Seq (Liu et al.)
ICM	86	0.622932	0.52714	0.41808	0.333472	0.290058	ATAC-Seq (Liu et al.)
ICM	87	0.62263	0.522734	0.413766	0.329918	0.289667	ATAC-Seq (Liu et al.)
ICM	88	0.622626	0.522365	0.409858	0.334423	0.28885	ATAC-Seq (Liu et al.)
ICM	89	0.623005	0.517975	0.398567	0.327382	0.288972	ATAC-Seq (Liu et al.)
ICM	90	0.621172	0.510628	0.393967	0.326695	0.288338	ATAC-Seq (Liu et al.)
ICM	91	0.616393	0.504347	0.393262	0.328231	0.287718	ATAC-Seq (Liu et al.)
ICM	92	0.609793	0.500025	0.398878	0.325884	0.288554	ATAC-Seq (Liu et al.)
ICM	93	0.601849	0.497486	0.394355	0.330834	0.28954	ATAC-Seq (Liu et al.)
ICM	94	0.593946	0.496728	0.39793	0.338928	0.289582	ATAC-Seq (Liu et al.)
ICM	95	0.585416	0.497933	0.404576	0.336905	0.290693	ATAC-Seq (Liu et al.)
ICM	96	0.574522	0.497428	0.408615	0.330552	0.290596	ATAC-Seq (Liu et al.)
ICM	97	0.563352	0.490746	0.407046	0.327441	0.291204	ATAC-Seq (Liu et al.)
ICM	98	0.554696	0.486188	0.393364	0.328332	0.289396	ATAC-Seq (Liu et al.)
ICM	99	0.548186	0.484284	0.379513	0.333047	0.289841	ATAC-Seq (Liu et al.)
ICM	100	0.54062	0.481263	0.373099	0.32529	0.28878	ATAC-Seq (Liu et al.)
TE	1	0.837449	0.496933	0.331207	0.289055	0.253424	ATAC-Seq (Liu et al.)
TE	2	0.853788	0.501763	0.332122	0.284685	0.252981	ATAC-Seq (Liu et al.)
TE	3	0.86907	0.508182	0.330268	0.288193	0.253462	ATAC-Seq (Liu et al.)
TE	4	0.885889	0.517158	0.330221	0.284001	0.253469	ATAC-Seq (Liu et al.)
TE	5	0.903202	0.529025	0.332223	0.28512	0.253895	ATAC-Seq (Liu et al.)
TE	6	0.920462	0.5367	0.339809	0.286665	0.254514	ATAC-Seq (Liu et al.)
TE	7	0.940166	0.545931	0.346064	0.284483	0.254154	ATAC-Seq (Liu et al.)
TE	8	0.956477	0.557907	0.35277	0.286082	0.254805	ATAC-Seq (Liu et al.)
TE	9	0.974322	0.570176	0.356331	0.287639	0.254971	ATAC-Seq (Liu et al.)
TE	10	0.994964	0.578669	0.362668	0.285584	0.255281	ATAC-Seq (Liu et al.)
TE	11	1.01687	0.59334	0.365291	0.288493	0.255781	ATAC-Seq (Liu et al.)
TE	12	1.03745	0.605102	0.368021	0.291037	0.255851	ATAC-Seq (Liu et al.)
TE	13	1.06163	0.616343	0.365081	0.292438	0.255912	ATAC-Seq (Liu et al.)
TE	14	1.08566	0.626035	0.359676	0.297398	0.255508	ATAC-Seq (Liu et al.)
TE	15	1.11132	0.636719	0.362067	0.304879	0.254509	ATAC-Seq (Liu et al.)
TE	16	1.13619	0.649245	0.356832	0.310714	0.254547	ATAC-Seq (Liu et al.)
TE	17	1.16176	0.655808	0.353544	0.307152	0.254674	ATAC-Seq (Liu et al.)
TE	18	1.1867	0.662911	0.362744	0.308387	0.253879	ATAC-Seq (Liu et al.)
TE	19	1.20754	0.67788	0.361969	0.307879	0.253979	ATAC-Seq (Liu et al.)
TE	20	1.23051	0.688542	0.362224	0.30833	0.254278	ATAC-Seq (Liu et al.)
TE	21	1.2539	0.69859	0.365543	0.30793	0.254578	ATAC-Seq (Liu et al.)
TE	22	1.27366	0.704622	0.376694	0.310372	0.254794	ATAC-Seq (Liu et al.)
TE	23	1.29341	0.710151	0.384933	0.314252	0.254931	ATAC-Seq (Liu et al.)
TE	24	1.3143	0.719794	0.384147	0.318666	0.254574	ATAC-Seq (Liu et al.)
TE	25	1.33718	0.734744	0.392386	0.322765	0.254919	ATAC-Seq (Liu et al.)
TE	26	1.36462	0.743959	0.39471	0.317023	0.25447	ATAC-Seq (Liu et al.)
TE	27	1.38962	0.757895	0.400889	0.314903	0.254071	ATAC-Seq (Liu et al.)
TE	28	1.42045	0.775357	0.408164	0.308435	0.254067	ATAC-Seq (Liu et al.)
TE	29	1.45609	0.789969	0.410344	0.307772	0.253692	ATAC-Seq (Liu et al.)
TE	30	1.49539	0.809254	0.414484	0.306597	0.252886	ATAC-Seq (Liu et al.)
TE	31	1.53578	0.831726	0.415527	0.306783	0.252669	ATAC-Seq (Liu et al.)
TE	32	1.58303	0.85165	0.414696	0.310777	0.251992	ATAC-Seq (Liu et al.)
TE	33	1.63394	0.872958	0.409592	0.317504	0.251715	ATAC-Seq (Liu et al.)
TE	34	1.6874	0.89793	0.401863	0.326092	0.251682	ATAC-Seq (Liu et al.)
TE	35	1.73917	0.917306	0.405501	0.329235	0.252071	ATAC-Seq (Liu et al.)
TE	36	1.79336	0.935939	0.402906	0.330187	0.252847	ATAC-Seq (Liu et al.)
TE	37	1.83992	0.952324	0.405088	0.327731	0.252373	ATAC-Seq (Liu et al.)
TE	38	1.8829	0.970488	0.407037	0.329347	0.252443	ATAC-Seq (Liu et al.)
TE	39	1.91589	0.98449	0.421912	0.327833	0.253199	ATAC-Seq (Liu et al.)
TE	40	1.93546	0.990701	0.431875	0.328927	0.253087	ATAC-Seq (Liu et al.)
TE	41	1.94509	0.998577	0.439691	0.331248	0.253265	ATAC-Seq (Liu et al.)
TE	42	1.94396	0.998404	0.448897	0.333291	0.254022	ATAC-Seq (Liu et al.)
TE	43	1.93528	0.999234	0.462611	0.338052	0.255163	ATAC-Seq (Liu et al.)
TE	44	1.91714	0.994278	0.468897	0.33651	0.255024	ATAC-Seq (Liu et al.)
TE	45	1.89397	0.992296	0.474775	0.334849	0.255378	ATAC-Seq (Liu et al.)
TE	46	1.87401	0.990729	0.479467	0.339341	0.255706	ATAC-Seq (Liu et al.)
TE	47	1.85367	0.980142	0.488556	0.339899	0.255659	ATAC-Seq (Liu et al.)
TE	48	1.82637	0.973075	0.498262	0.340142	0.255981	ATAC-Seq (Liu et al.)
TE	49	1.79516	0.955838	0.502591	0.339149	0.255744	ATAC-Seq (Liu et al.)
TE	50	1.75855	0.936613	0.511258	0.336264	0.255365	ATAC-Seq (Liu et al.)
TE	51	1.70617	0.914327	0.510935	0.330914	0.255712	ATAC-Seq (Liu et al.)
TE	52	1.63168	0.88375	0.509417	0.331906	0.255196	ATAC-Seq (Liu et al.)
TE	53	1.54927	0.850803	0.508679	0.328897	0.254027	ATAC-Seq (Liu et al.)
TE	54	1.45391	0.818794	0.509462	0.328539	0.253514	ATAC-Seq (Liu et al.)
TE	55	1.34721	0.779853	0.504584	0.325917	0.253567	ATAC-Seq (Liu et al.)
TE	56	1.24105	0.739986	0.499624	0.321185	0.252633	ATAC-Seq (Liu et al.)
TE	57	1.14374	0.708169	0.504261	0.320769	0.252887	ATAC-Seq (Liu et al.)
TE	58	1.05591	0.684305	0.507	0.316861	0.253368	ATAC-Seq (Liu et al.)
TE	59	0.9812	0.660766	0.506903	0.318138	0.254412	ATAC-Seq (Liu et al.)
TE	60	0.923116	0.636962	0.505704	0.319894	0.253244	ATAC-Seq (Liu et al.)
TE	61	0.884747	0.623666	0.50526	0.314903	0.252572	ATAC-Seq (Liu et al.)
TE	62	0.86363	0.621595	0.503255	0.310493	0.252301	ATAC-Seq (Liu et al.)
TE	63	0.857427	0.623517	0.500015	0.311306	0.252368	ATAC-Seq (Liu et al.)
TE	64	0.866374	0.627223	0.489507	0.310747	0.251664	ATAC-Seq (Liu et al.)
TE	65	0.887297	0.636353	0.483096	0.31	0.252139	ATAC-Seq (Liu et al.)
TE	66	0.917937	0.64847	0.478898	0.309007	0.252833	ATAC-Seq (Liu et al.)
TE	67	0.957352	0.662249	0.473725	0.307051	0.253125	ATAC-Seq (Liu et al.)
TE	68	0.995885	0.669838	0.46833	0.309783	0.253127	ATAC-Seq (Liu et al.)
TE	69	1.02776	0.675442	0.455431	0.30708	0.254133	ATAC-Seq (Liu et al.)
TE	70	1.04594	0.68127	0.463516	0.303118	0.253875	ATAC-Seq (Liu et al.)
TE	71	1.05251	0.676139	0.461733	0.303438	0.25403	ATAC-Seq (Liu et al.)
TE	72	1.04434	0.672267	0.45135	0.301843	0.252607	ATAC-Seq (Liu et al.)
TE	73	1.022	0.660527	0.442147	0.295819	0.252692	ATAC-Seq (Liu et al.)
TE	74	0.989727	0.649666	0.434147	0.296542	0.252694	ATAC-Seq (Liu et al.)
TE	75	0.951823	0.636469	0.426801	0.293589	0.253162	ATAC-Seq (Liu et al.)
TE	76	0.911763	0.621544	0.41367	0.295263	0.252509	ATAC-Seq (Liu et al.)
TE	77	0.871961	0.607811	0.403346	0.299297	0.251368	ATAC-Seq (Liu et al.)
TE	78	0.838086	0.593912	0.401286	0.297848	0.252036	ATAC-Seq (Liu et al.)
TE	79	0.807692	0.584723	0.409928	0.298184	0.252503	ATAC-Seq (Liu et al.)
TE	80	0.784122	0.575723	0.411719	0.296198	0.25196	ATAC-Seq (Liu et al.)
TE	81	0.765329	0.570676	0.41349	0.296452	0.251525	ATAC-Seq (Liu et al.)
TE	82	0.75365	0.566162	0.407313	0.294695	0.251544	ATAC-Seq (Liu et al.)
TE	83	0.744274	0.561157	0.404977	0.29001	0.251689	ATAC-Seq (Liu et al.)
TE	84	0.73834	0.556657	0.405921	0.290726	0.252167	ATAC-Seq (Liu et al.)
TE	85	0.735447	0.553517	0.401212	0.289971	0.252046	ATAC-Seq (Liu et al.)
TE	86	0.734332	0.548882	0.389795	0.286783	0.252522	ATAC-Seq (Liu et al.)
TE	87	0.732997	0.54436	0.388167	0.286966	0.252669	ATAC-Seq (Liu et al.)
TE	88	0.730595	0.543943	0.381928	0.289968	0.252162	ATAC-Seq (Liu et al.)
TE	89	0.728312	0.541241	0.373979	0.294253	0.252568	ATAC-Seq (Liu et al.)
TE	90	0.722699	0.537076	0.378407	0.292145	0.253244	ATAC-Seq (Liu et al.)
TE	91	0.714482	0.531063	0.376649	0.298317	0.25225	ATAC-Seq (Liu et al.)
TE	92	0.703277	0.526002	0.364604	0.297254	0.252128	ATAC-Seq (Liu et al.)
TE	93	0.691829	0.521601	0.365837	0.293476	0.252692	ATAC-Seq (Liu et al.)
TE	94	0.680682	0.516587	0.366779	0.289159	0.25227	ATAC-Seq (Liu et al.)
TE	95	0.668371	0.51431	0.361877	0.29159	0.252663	ATAC-Seq (Liu et al.)
TE	96	0.653658	0.511431	0.356952	0.287355	0.252582	ATAC-Seq (Liu et al.)
TE	97	0.640067	0.511213	0.357869	0.280401	0.253405	ATAC-Seq (Liu et al.)
TE	98	0.627228	0.510404	0.359414	0.279303	0.253636	ATAC-Seq (Liu et al.)
TE	99	0.615372	0.506488	0.354274	0.281443	0.253527	ATAC-Seq (Liu et al.)
TE	100	0.602165	0.500795	0.358649	0.281306	0.252872	ATAC-Seq (Liu et al.)
4C 2PN	1	1.06821	0.897664	0.762854	0.744182	0.606652	H3K4me3 (Xia et al.)
4C 2PN	2	1.07208	0.893873	0.759404	0.737471	0.605717	H3K4me3 (Xia et al.)
4C 2PN	3	1.07545	0.894799	0.764408	0.729021	0.605243	H3K4me3 (Xia et al.)
4C 2PN	4	1.08111	0.898013	0.764081	0.731439	0.604495	H3K4me3 (Xia et al.)
4C 2PN	5	1.08478	0.900599	0.769827	0.740383	0.603925	H3K4me3 (Xia et al.)
4C 2PN	6	1.09138	0.904925	0.778085	0.739549	0.605653	H3K4me3 (Xia et al.)
4C 2PN	7	1.09333	0.909067	0.782733	0.747924	0.605819	H3K4me3 (Xia et al.)
4C 2PN	8	1.09313	0.913456	0.78469	0.754863	0.605318	H3K4me3 (Xia et al.)
4C 2PN	9	1.09567	0.913151	0.797729	0.754705	0.605928	H3K4me3 (Xia et al.)
4C 2PN	10	1.09958	0.913808	0.798637	0.754356	0.606757	H3K4me3 (Xia et al.)
4C 2PN	11	1.10358	0.919589	0.798272	0.750156	0.608998	H3K4me3 (Xia et al.)
4C 2PN	12	1.10536	0.919594	0.808597	0.742809	0.607411	H3K4me3 (Xia et al.)
4C 2PN	13	1.1068	0.918981	0.811633	0.742976	0.605846	H3K4me3 (Xia et al.)
4C 2PN	14	1.11009	0.920675	0.802027	0.740109	0.606718	H3K4me3 (Xia et al.)
4C 2PN	15	1.11167	0.92413	0.785952	0.742824	0.606301	H3K4me3 (Xia et al.)
4C 2PN	16	1.11624	0.926546	0.790112	0.744686	0.605931	H3K4me3 (Xia et al.)
4C 2PN	17	1.12173	0.925534	0.783495	0.746534	0.604806	H3K4me3 (Xia et al.)
4C 2PN	18	1.1269	0.929372	0.776959	0.763022	0.605201	H3K4me3 (Xia et al.)
4C 2PN	19	1.12897	0.927652	0.773869	0.759291	0.606833	H3K4me3 (Xia et al.)
4C 2PN	20	1.13379	0.931676	0.776154	0.754162	0.607857	H3K4me3 (Xia et al.)
4C 2PN	21	1.14016	0.929596	0.788004	0.754087	0.604827	H3K4me3 (Xia et al.)
4C 2PN	22	1.13964	0.935713	0.79617	0.750945	0.602732	H3K4me3 (Xia et al.)
4C 2PN	23	1.14113	0.939718	0.795954	0.759574	0.60172	H3K4me3 (Xia et al.)
4C 2PN	24	1.14412	0.939537	0.822778	0.755196	0.605243	H3K4me3 (Xia et al.)
4C 2PN	25	1.14855	0.938537	0.832064	0.751407	0.6061	H3K4me3 (Xia et al.)
4C 2PN	26	1.14912	0.937005	0.83946	0.746594	0.60757	H3K4me3 (Xia et al.)
4C 2PN	27	1.14911	0.940346	0.8255	0.744828	0.609371	H3K4me3 (Xia et al.)
4C 2PN	28	1.14857	0.937027	0.814567	0.749164	0.60706	H3K4me3 (Xia et al.)
4C 2PN	29	1.14951	0.935631	0.813325	0.757797	0.604755	H3K4me3 (Xia et al.)
4C 2PN	30	1.15155	0.937153	0.808435	0.749524	0.605838	H3K4me3 (Xia et al.)
4C 2PN	31	1.15331	0.940848	0.820474	0.758708	0.60676	H3K4me3 (Xia et al.)
4C 2PN	32	1.16005	0.936761	0.816467	0.77125	0.607318	H3K4me3 (Xia et al.)
4C 2PN	33	1.16547	0.932191	0.823744	0.774152	0.608797	H3K4me3 (Xia et al.)
4C 2PN	34	1.16883	0.937125	0.823796	0.776501	0.609374	H3K4me3 (Xia et al.)
4C 2PN	35	1.1755	0.940854	0.820009	0.767211	0.608039	H3K4me3 (Xia et al.)
4C 2PN	36	1.18188	0.942619	0.812044	0.763079	0.606193	H3K4me3 (Xia et al.)
4C 2PN	37	1.18733	0.943908	0.806896	0.766525	0.606044	H3K4me3 (Xia et al.)
4C 2PN	38	1.19353	0.94753	0.815877	0.76946	0.605271	H3K4me3 (Xia et al.)
4C 2PN	39	1.20071	0.952807	0.820796	0.765426	0.603462	H3K4me3 (Xia et al.)
4C 2PN	40	1.20696	0.955728	0.821258	0.757943	0.604679	H3K4me3 (Xia et al.)
4C 2PN	41	1.20571	0.960891	0.82941	0.755515	0.604805	H3K4me3 (Xia et al.)
4C 2PN	42	1.20954	0.966004	0.82831	0.761701	0.604156	H3K4me3 (Xia et al.)
4C 2PN	43	1.21623	0.971931	0.833992	0.765667	0.604153	H3K4me3 (Xia et al.)
4C 2PN	44	1.21311	0.975174	0.82535	0.765836	0.605519	H3K4me3 (Xia et al.)
4C 2PN	45	1.21435	0.973518	0.820488	0.767971	0.605228	H3K4me3 (Xia et al.)
4C 2PN	46	1.22416	0.974168	0.81318	0.770159	0.603465	H3K4me3 (Xia et al.)
4C 2PN	47	1.22478	0.976349	0.811359	0.769078	0.603641	H3K4me3 (Xia et al.)
4C 2PN	48	1.22531	0.985194	0.815298	0.770882	0.604794	H3K4me3 (Xia et al.)
4C 2PN	49	1.21422	0.982228	0.813369	0.78611	0.604858	H3K4me3 (Xia et al.)
4C 2PN	50	1.21595	0.988488	0.807232	0.776454	0.603412	H3K4me3 (Xia et al.)
4C 2PN	51	1.21701	0.995369	0.815576	0.791844	0.605436	H3K4me3 (Xia et al.)
4C 2PN	52	1.21117	0.999172	0.824771	0.800519	0.606411	H3K4me3 (Xia et al.)
4C 2PN	53	1.20956	0.993981	0.833366	0.796701	0.606237	H3K4me3 (Xia et al.)
4C 2PN	54	1.19935	0.985893	0.833699	0.79064	0.606018	H3K4me3 (Xia et al.)
4C 2PN	55	1.19543	0.983624	0.83567	0.783104	0.606662	H3K4me3 (Xia et al.)
4C 2PN	56	1.18436	0.9732	0.849275	0.781053	0.605402	H3K4me3 (Xia et al.)
4C 2PN	57	1.16384	0.964509	0.849033	0.786781	0.603294	H3K4me3 (Xia et al.)
4C 2PN	58	1.14659	0.956695	0.838828	0.781286	0.601389	H3K4me3 (Xia et al.)
4C 2PN	59	1.13242	0.954446	0.825948	0.775468	0.60309	H3K4me3 (Xia et al.)
4C 2PN	60	1.11703	0.951697	0.819789	0.787196	0.602151	H3K4me3 (Xia et al.)
4C 2PN	61	1.10571	0.947099	0.8249	0.798107	0.602218	H3K4me3 (Xia et al.)
4C 2PN	62	1.09825	0.947562	0.826982	0.796569	0.601525	H3K4me3 (Xia et al.)
4C 2PN	63	1.09327	0.949722	0.822765	0.776462	0.60376	H3K4me3 (Xia et al.)
4C 2PN	64	1.09545	0.950045	0.822399	0.784715	0.605626	H3K4me3 (Xia et al.)
4C 2PN	65	1.09894	0.954655	0.82612	0.794344	0.606866	H3K4me3 (Xia et al.)
4C 2PN	66	1.10945	0.959614	0.82868	0.788477	0.605665	H3K4me3 (Xia et al.)
4C 2PN	67	1.12189	0.961346	0.830593	0.77612	0.606299	H3K4me3 (Xia et al.)
4C 2PN	68	1.13	0.959909	0.836897	0.777806	0.607419	H3K4me3 (Xia et al.)
4C 2PN	69	1.13623	0.963314	0.846451	0.786991	0.608069	H3K4me3 (Xia et al.)
4C 2PN	70	1.13924	0.963692	0.840328	0.789176	0.607837	H3K4me3 (Xia et al.)
4C 2PN	71	1.13751	0.959568	0.84662	0.788111	0.60638	H3K4me3 (Xia et al.)
4C 2PN	72	1.13358	0.952601	0.859479	0.787578	0.606521	H3K4me3 (Xia et al.)
4C 2PN	73	1.12667	0.946924	0.864005	0.794822	0.607705	H3K4me3 (Xia et al.)
4C 2PN	74	1.11859	0.945009	0.863042	0.79672	0.606154	H3K4me3 (Xia et al.)
4C 2PN	75	1.11203	0.939021	0.855876	0.798631	0.603753	H3K4me3 (Xia et al.)
4C 2PN	76	1.10596	0.936183	0.855885	0.794929	0.600479	H3K4me3 (Xia et al.)
4C 2PN	77	1.09766	0.934367	0.844876	0.782951	0.603663	H3K4me3 (Xia et al.)
4C 2PN	78	1.08729	0.93247	0.841524	0.79037	0.605992	H3K4me3 (Xia et al.)
4C 2PN	79	1.08162	0.931318	0.840741	0.781422	0.604921	H3K4me3 (Xia et al.)
4C 2PN	80	1.07906	0.924967	0.848471	0.771393	0.608009	H3K4me3 (Xia et al.)
4C 2PN	81	1.07898	0.92661	0.848105	0.763054	0.611159	H3K4me3 (Xia et al.)
4C 2PN	82	1.08101	0.930665	0.851282	0.77101	0.609166	H3K4me3 (Xia et al.)
4C 2PN	83	1.08389	0.928155	0.848078	0.781897	0.60791	H3K4me3 (Xia et al.)
4C 2PN	84	1.09019	0.930257	0.84703	0.771622	0.606246	H3K4me3 (Xia et al.)
4C 2PN	85	1.09336	0.932581	0.845812	0.779947	0.607055	H3K4me3 (Xia et al.)
4C 2PN	86	1.09603	0.933321	0.842341	0.781548	0.60686	H3K4me3 (Xia et al.)
4C 2PN	87	1.09609	0.933756	0.830766	0.772996	0.604578	H3K4me3 (Xia et al.)
4C 2PN	88	1.09498	0.937015	0.832105	0.778352	0.604577	H3K4me3 (Xia et al.)
4C 2PN	89	1.09541	0.94128	0.82536	0.782899	0.60491	H3K4me3 (Xia et al.)
4C 2PN	90	1.09455	0.938227	0.824562	0.776482	0.602221	H3K4me3 (Xia et al.)
4C 2PN	91	1.09081	0.937047	0.830366	0.769287	0.599682	H3K4me3 (Xia et al.)
4C 2PN	92	1.08784	0.929841	0.837189	0.763246	0.600621	H3K4me3 (Xia et al.)
4C 2PN	93	1.08441	0.930144	0.832283	0.76982	0.602598	H3K4me3 (Xia et al.)
4C 2PN	94	1.08077	0.922197	0.838595	0.774439	0.602047	H3K4me3 (Xia et al.)
4C 2PN	95	1.07836	0.918613	0.836507	0.75959	0.60227	H3K4me3 (Xia et al.)
4C 2PN	96	1.07498	0.919679	0.826791	0.767702	0.605892	H3K4me3 (Xia et al.)
4C 2PN	97	1.07283	0.918961	0.817072	0.774859	0.607025	H3K4me3 (Xia et al.)
4C 2PN	98	1.07019	0.919268	0.814466	0.780192	0.607133	H3K4me3 (Xia et al.)
4C 2PN	99	1.07256	0.917403	0.804573	0.771335	0.607423	H3K4me3 (Xia et al.)
4C 2PN	100	1.07174	0.911954	0.809981	0.765509	0.60647	H3K4me3 (Xia et al.)
4C 3PN	1	0.984482	0.761559	0.619119	0.551692	0.419157	H3K4me3 (Xia et al.)
4C 3PN	2	0.988433	0.764919	0.627654	0.550859	0.419925	H3K4me3 (Xia et al.)
4C 3PN	3	0.990735	0.770117	0.63005	0.558313	0.419156	H3K4me3 (Xia et al.)
4C 3PN	4	0.99285	0.769768	0.637164	0.555987	0.418795	H3K4me3 (Xia et al.)
4C 3PN	5	0.994426	0.77344	0.639024	0.550387	0.419736	H3K4me3 (Xia et al.)
4C 3PN	6	0.995659	0.773424	0.642345	0.554637	0.420755	H3K4me3 (Xia et al.)
4C 3PN	7	0.996449	0.775235	0.637541	0.558753	0.420987	H3K4me3 (Xia et al.)
4C 3PN	8	0.994293	0.774416	0.629206	0.556712	0.421321	H3K4me3 (Xia et al.)
4C 3PN	9	0.99534	0.772159	0.63207	0.563992	0.421229	H3K4me3 (Xia et al.)
4C 3PN	10	0.999164	0.775414	0.637146	0.558115	0.422376	H3K4me3 (Xia et al.)
4C 3PN	11	1.00181	0.780424	0.634283	0.565133	0.421909	H3K4me3 (Xia et al.)
4C 3PN	12	1.00442	0.783932	0.640952	0.561936	0.421858	H3K4me3 (Xia et al.)
4C 3PN	13	1.00834	0.781554	0.641699	0.558846	0.422684	H3K4me3 (Xia et al.)
4C 3PN	14	1.01383	0.783465	0.638765	0.562081	0.421798	H3K4me3 (Xia et al.)
4C 3PN	15	1.01806	0.784601	0.630438	0.560331	0.421609	H3K4me3 (Xia et al.)
4C 3PN	16	1.02386	0.786557	0.618924	0.558108	0.420865	H3K4me3 (Xia et al.)
4C 3PN	17	1.02877	0.787064	0.613498	0.566279	0.42142	H3K4me3 (Xia et al.)
4C 3PN	18	1.03384	0.787235	0.609044	0.56017	0.421267	H3K4me3 (Xia et al.)
4C 3PN	19	1.03767	0.790891	0.610445	0.559504	0.421026	H3K4me3 (Xia et al.)
4C 3PN	20	1.04073	0.794075	0.617761	0.557743	0.421352	H3K4me3 (Xia et al.)
4C 3PN	21	1.04447	0.796972	0.623422	0.558219	0.420978	H3K4me3 (Xia et al.)
4C 3PN	22	1.04548	0.798339	0.62876	0.567262	0.420577	H3K4me3 (Xia et al.)
4C 3PN	23	1.04566	0.797086	0.636838	0.568242	0.420642	H3K4me3 (Xia et al.)
4C 3PN	24	1.04807	0.796762	0.642314	0.571638	0.419924	H3K4me3 (Xia et al.)
4C 3PN	25	1.04924	0.795953	0.645378	0.577532	0.420038	H3K4me3 (Xia et al.)
4C 3PN	26	1.05075	0.798672	0.64388	0.5823	0.41924	H3K4me3 (Xia et al.)
4C 3PN	27	1.04962	0.797737	0.64348	0.581864	0.418803	H3K4me3 (Xia et al.)
4C 3PN	28	1.04888	0.79737	0.64516	0.577399	0.419812	H3K4me3 (Xia et al.)
4C 3PN	29	1.04855	0.801693	0.642348	0.574089	0.420408	H3K4me3 (Xia et al.)
4C 3PN	30	1.04775	0.804396	0.646217	0.573977	0.420964	H3K4me3 (Xia et al.)
4C 3PN	31	1.04813	0.809055	0.639212	0.568887	0.421524	H3K4me3 (Xia et al.)
4C 3PN	32	1.04926	0.806989	0.644303	0.573395	0.422007	H3K4me3 (Xia et al.)
4C 3PN	33	1.05186	0.806224	0.65239	0.575911	0.422002	H3K4me3 (Xia et al.)
4C 3PN	34	1.05552	0.808758	0.654699	0.577011	0.422401	H3K4me3 (Xia et al.)
4C 3PN	35	1.05932	0.807818	0.654748	0.578716	0.421391	H3K4me3 (Xia et al.)
4C 3PN	36	1.06374	0.807289	0.645029	0.577595	0.421109	H3K4me3 (Xia et al.)
4C 3PN	37	1.06783	0.80524	0.639897	0.571909	0.419925	H3K4me3 (Xia et al.)
4C 3PN	38	1.07117	0.810085	0.64021	0.574662	0.419173	H3K4me3 (Xia et al.)
4C 3PN	39	1.07302	0.814648	0.641452	0.574877	0.41921	H3K4me3 (Xia et al.)
4C 3PN	40	1.07308	0.810977	0.63933	0.569806	0.418505	H3K4me3 (Xia et al.)
4C 3PN	41	1.06814	0.810802	0.643347	0.575269	0.420614	H3K4me3 (Xia et al.)
4C 3PN	42	1.06807	0.812821	0.648731	0.581909	0.421276	H3K4me3 (Xia et al.)
4C 3PN	43	1.07254	0.818467	0.653749	0.594215	0.420313	H3K4me3 (Xia et al.)
4C 3PN	44	1.06825	0.813651	0.650086	0.588849	0.421211	H3K4me3 (Xia et al.)
4C 3PN	45	1.07298	0.816445	0.656331	0.584552	0.421061	H3K4me3 (Xia et al.)
4C 3PN	46	1.08078	0.823242	0.659634	0.586321	0.421708	H3K4me3 (Xia et al.)
4C 3PN	47	1.08472	0.819782	0.665311	0.586735	0.421563	H3K4me3 (Xia et al.)
4C 3PN	48	1.09005	0.821121	0.678857	0.593078	0.420984	H3K4me3 (Xia et al.)
4C 3PN	49	1.0885	0.817298	0.672372	0.590818	0.421345	H3K4me3 (Xia et al.)
4C 3PN	50	1.09778	0.822219	0.664812	0.595797	0.421769	H3K4me3 (Xia et al.)
4C 3PN	51	1.10572	0.830737	0.669116	0.594346	0.421645	H3K4me3 (Xia et al.)
4C 3PN	52	1.10742	0.82889	0.672357	0.601187	0.420919	H3K4me3 (Xia et al.)
4C 3PN	53	1.10996	0.83115	0.669786	0.597331	0.419012	H3K4me3 (Xia et al.)
4C 3PN	54	1.10434	0.826274	0.662801	0.585721	0.418521	H3K4me3 (Xia et al.)
4C 3PN	55	1.10207	0.824922	0.667675	0.587536	0.419408	H3K4me3 (Xia et al.)
4C 3PN	56	1.08622	0.816598	0.668702	0.58947	0.421373	H3K4me3 (Xia et al.)
4C 3PN	57	1.06191	0.804151	0.670456	0.590251	0.421432	H3K4me3 (Xia et al.)
4C 3PN	58	1.04075	0.801854	0.668595	0.58775	0.422145	H3K4me3 (Xia et al.)
4C 3PN	59	1.01812	0.795534	0.657978	0.586858	0.421146	H3K4me3 (Xia et al.)
4C 3PN	60	0.996416	0.791436	0.657823	0.58836	0.420286	H3K4me3 (Xia et al.)
4C 3PN	61	0.979588	0.786907	0.660215	0.587685	0.42004	H3K4me3 (Xia et al.)
4C 3PN	62	0.971795	0.78206	0.654576	0.583922	0.419635	H3K4me3 (Xia et al.)
4C 3PN	63	0.969305	0.785177	0.651055	0.584059	0.419951	H3K4me3 (Xia et al.)
4C 3PN	64	0.972947	0.793971	0.658562	0.590608	0.420956	H3K4me3 (Xia et al.)
4C 3PN	65	0.984359	0.798067	0.666218	0.597131	0.421756	H3K4me3 (Xia et al.)
4C 3PN	66	0.998752	0.802762	0.665974	0.597478	0.42243	H3K4me3 (Xia et al.)
4C 3PN	67	1.01429	0.806355	0.671963	0.601612	0.422152	H3K4me3 (Xia et al.)
4C 3PN	68	1.02672	0.81345	0.66788	0.602325	0.422728	H3K4me3 (Xia et al.)
4C 3PN	69	1.03673	0.817893	0.667094	0.597682	0.422175	H3K4me3 (Xia et al.)
4C 3PN	70	1.04105	0.813615	0.670345	0.599018	0.42296	H3K4me3 (Xia et al.)
4C 3PN	71	1.04316	0.809878	0.667906	0.601976	0.424115	H3K4me3 (Xia et al.)
4C 3PN	72	1.04016	0.8057	0.671356	0.598214	0.423269	H3K4me3 (Xia et al.)
4C 3PN	73	1.03641	0.804676	0.668533	0.592883	0.422432	H3K4me3 (Xia et al.)
4C 3PN	74	1.03272	0.80175	0.669888	0.593799	0.421975	H3K4me3 (Xia et al.)
4C 3PN	75	1.02583	0.796149	0.670093	0.587957	0.422043	H3K4me3 (Xia et al.)
4C 3PN	76	1.01873	0.790947	0.669606	0.582216	0.421671	H3K4me3 (Xia et al.)
4C 3PN	77	1.01255	0.789399	0.674545	0.581954	0.42207	H3K4me3 (Xia et al.)
4C 3PN	78	1.00773	0.788526	0.672982	0.581786	0.4233	H3K4me3 (Xia et al.)
4C 3PN	79	1.00154	0.788867	0.676238	0.581275	0.423652	H3K4me3 (Xia et al.)
4C 3PN	80	0.998232	0.788571	0.673128	0.582214	0.423087	H3K4me3 (Xia et al.)
4C 3PN	81	0.996156	0.790365	0.670769	0.575263	0.423054	H3K4me3 (Xia et al.)
4C 3PN	82	0.999066	0.792705	0.665921	0.575255	0.421238	H3K4me3 (Xia et al.)
4C 3PN	83	1.00265	0.794284	0.66761	0.578352	0.419884	H3K4me3 (Xia et al.)
4C 3PN	84	1.00956	0.79558	0.667475	0.581662	0.41983	H3K4me3 (Xia et al.)
4C 3PN	85	1.01893	0.795652	0.664949	0.58151	0.419849	H3K4me3 (Xia et al.)
4C 3PN	86	1.02772	0.797054	0.661422	0.587897	0.419307	H3K4me3 (Xia et al.)
4C 3PN	87	1.038	0.79748	0.659157	0.59117	0.41918	H3K4me3 (Xia et al.)
4C 3PN	88	1.04331	0.796251	0.662903	0.594664	0.419445	H3K4me3 (Xia et al.)
4C 3PN	89	1.0471	0.798296	0.661401	0.597964	0.420609	H3K4me3 (Xia et al.)
4C 3PN	90	1.04726	0.801952	0.669258	0.598832	0.421352	H3K4me3 (Xia et al.)
4C 3PN	91	1.04593	0.798747	0.667086	0.599192	0.421117	H3K4me3 (Xia et al.)
4C 3PN	92	1.04466	0.797195	0.663838	0.595632	0.42144	H3K4me3 (Xia et al.)
4C 3PN	93	1.04001	0.800176	0.666931	0.589728	0.421614	H3K4me3 (Xia et al.)
4C 3PN	94	1.03608	0.79915	0.656839	0.576195	0.421066	H3K4me3 (Xia et al.)
4C 3PN	95	1.03113	0.797782	0.650011	0.576829	0.421051	H3K4me3 (Xia et al.)
4C 3PN	96	1.02843	0.793386	0.64654	0.574536	0.421207	H3K4me3 (Xia et al.)
4C 3PN	97	1.02358	0.79124	0.651467	0.576013	0.422563	H3K4me3 (Xia et al.)
4C 3PN	98	1.02346	0.793451	0.655752	0.580319	0.422404	H3K4me3 (Xia et al.)
4C 3PN	99	1.02413	0.793074	0.652238	0.579698	0.422781	H3K4me3 (Xia et al.)
4C 3PN	100	1.02599	0.793981	0.648039	0.575802	0.42268	H3K4me3 (Xia et al.)
8C 2PN	1	3.35754	2.81745	2.24536	1.87941	1.85564	H3K4me3 (Xia et al.)
8C 2PN	2	3.35127	2.82813	2.34853	1.94587	1.85063	H3K4me3 (Xia et al.)
8C 2PN	3	3.36431	2.80577	2.35135	1.82291	1.85233	H3K4me3 (Xia et al.)
8C 2PN	4	3.36652	2.82814	2.34297	1.78376	1.87808	H3K4me3 (Xia et al.)
8C 2PN	5	3.38379	2.83316	2.34902	1.7833	1.88606	H3K4me3 (Xia et al.)
8C 2PN	6	3.40647	2.83951	2.57086	1.77585	1.8939	H3K4me3 (Xia et al.)
8C 2PN	7	3.43764	2.87006	2.6057	1.78878	1.88484	H3K4me3 (Xia et al.)
8C 2PN	8	3.44429	2.88942	2.49378	1.76345	1.87732	H3K4me3 (Xia et al.)
8C 2PN	9	3.45348	2.9	2.4768	1.76931	1.88338	H3K4me3 (Xia et al.)
8C 2PN	10	3.47359	2.92535	2.56224	1.79048	1.8914	H3K4me3 (Xia et al.)
8C 2PN	11	3.49488	2.92145	2.52954	1.80854	1.90454	H3K4me3 (Xia et al.)
8C 2PN	12	3.50226	2.94775	2.47901	1.80333	1.87039	H3K4me3 (Xia et al.)
8C 2PN	13	3.50885	2.99326	2.44856	1.84158	1.88558	H3K4me3 (Xia et al.)
8C 2PN	14	3.53345	3.00847	2.43429	1.83133	1.91085	H3K4me3 (Xia et al.)
8C 2PN	15	3.54656	3.03151	2.41032	1.89951	1.91861	H3K4me3 (Xia et al.)
8C 2PN	16	3.55718	2.98229	2.45631	1.88167	1.91563	H3K4me3 (Xia et al.)
8C 2PN	17	3.58788	2.98311	2.52162	1.93189	1.90996	H3K4me3 (Xia et al.)
8C 2PN	18	3.62606	2.99135	2.61194	1.95236	1.90065	H3K4me3 (Xia et al.)
8C 2PN	19	3.65403	3.00377	2.5093	1.91948	1.89559	H3K4me3 (Xia et al.)
8C 2PN	20	3.67083	2.9892	2.4712	1.9117	1.86322	H3K4me3 (Xia et al.)
8C 2PN	21	3.69173	3.01609	2.49763	1.90899	1.84624	H3K4me3 (Xia et al.)
8C 2PN	22	3.69705	3.055	2.49493	1.87398	1.85802	H3K4me3 (Xia et al.)
8C 2PN	23	3.70756	3.05997	2.53464	1.87055	1.88283	H3K4me3 (Xia et al.)
8C 2PN	24	3.69847	3.05907	2.47654	1.85379	1.91363	H3K4me3 (Xia et al.)
8C 2PN	25	3.71269	3.03605	2.46511	1.91835	1.90402	H3K4me3 (Xia et al.)
8C 2PN	26	3.72105	3.07284	2.56424	1.99776	1.91392	H3K4me3 (Xia et al.)
8C 2PN	27	3.70645	3.04336	2.61858	2.02921	1.90516	H3K4me3 (Xia et al.)
8C 2PN	28	3.70958	3.05437	2.77895	1.98318	1.90212	H3K4me3 (Xia et al.)
8C 2PN	29	3.71589	3.06677	2.80232	1.99786	1.9111	H3K4me3 (Xia et al.)
8C 2PN	30	3.72402	3.07346	2.78323	2.0573	1.87148	H3K4me3 (Xia et al.)
8C 2PN	31	3.7107	3.1057	2.84351	1.9804	1.88444	H3K4me3 (Xia et al.)
8C 2PN	32	3.70517	3.1049	2.78945	1.86499	1.87493	H3K4me3 (Xia et al.)
8C 2PN	33	3.72052	3.11165	2.71543	1.80966	1.87564	H3K4me3 (Xia et al.)
8C 2PN	34	3.75146	3.12186	2.56776	1.86069	1.87611	H3K4me3 (Xia et al.)
8C 2PN	35	3.79321	3.14041	2.4773	1.82203	1.86932	H3K4me3 (Xia et al.)
8C 2PN	36	3.83543	3.15817	2.49273	1.8387	1.86104	H3K4me3 (Xia et al.)
8C 2PN	37	3.88615	3.17813	2.47494	1.83957	1.85845	H3K4me3 (Xia et al.)
8C 2PN	38	3.93292	3.22666	2.4758	1.94044	1.88164	H3K4me3 (Xia et al.)
8C 2PN	39	3.96934	3.24433	2.43257	2.01617	1.89197	H3K4me3 (Xia et al.)
8C 2PN	40	3.99919	3.24625	2.54322	1.97969	1.89106	H3K4me3 (Xia et al.)
8C 2PN	41	3.99796	3.27582	2.64063	1.88274	1.87082	H3K4me3 (Xia et al.)
8C 2PN	42	3.9917	3.28054	2.65125	1.91888	1.84809	H3K4me3 (Xia et al.)
8C 2PN	43	4.01339	3.29979	2.74626	2.01317	1.8571	H3K4me3 (Xia et al.)
8C 2PN	44	4.02136	3.28302	2.77275	2.00105	1.87363	H3K4me3 (Xia et al.)
8C 2PN	45	4.06928	3.28337	2.77907	1.98803	1.87489	H3K4me3 (Xia et al.)
8C 2PN	46	4.13158	3.34299	2.74019	1.90136	1.88406	H3K4me3 (Xia et al.)
8C 2PN	47	4.19266	3.37111	2.54628	1.92403	1.9008	H3K4me3 (Xia et al.)
8C 2PN	48	4.27579	3.41141	2.46156	1.92407	1.94974	H3K4me3 (Xia et al.)
8C 2PN	49	4.34668	3.4515	2.41386	1.82719	1.9582	H3K4me3 (Xia et al.)
8C 2PN	50	4.44168	3.55319	2.3975	1.77628	1.96003	H3K4me3 (Xia et al.)
8C 2PN	51	4.54195	3.63344	2.34405	1.80496	1.94658	H3K4me3 (Xia et al.)
8C 2PN	52	4.61198	3.67654	2.38	1.90999	1.93501	H3K4me3 (Xia et al.)
8C 2PN	53	4.67607	3.70044	2.37774	1.9813	1.9394	H3K4me3 (Xia et al.)
8C 2PN	54	4.72504	3.68921	2.39244	2.03331	1.93543	H3K4me3 (Xia et al.)
8C 2PN	55	4.76	3.71376	2.4326	2.08272	1.92582	H3K4me3 (Xia et al.)
8C 2PN	56	4.71742	3.66689	2.43591	2.07419	1.91995	H3K4me3 (Xia et al.)
8C 2PN	57	4.63129	3.60411	2.39329	2.13649	1.92371	H3K4me3 (Xia et al.)
8C 2PN	58	4.52051	3.52844	2.42996	2.13391	1.89292	H3K4me3 (Xia et al.)
8C 2PN	59	4.39503	3.48135	2.43495	2.03778	1.91753	H3K4me3 (Xia et al.)
8C 2PN	60	4.25636	3.43954	2.43296	2.00711	1.92251	H3K4me3 (Xia et al.)
8C 2PN	61	4.14057	3.38966	2.52672	2.0281	1.90844	H3K4me3 (Xia et al.)
8C 2PN	62	4.08029	3.36178	2.45077	2.05805	1.91732	H3K4me3 (Xia et al.)
8C 2PN	63	4.06034	3.37635	2.36487	2.02477	1.93225	H3K4me3 (Xia et al.)
8C 2PN	64	4.13073	3.40017	2.48389	1.95955	1.92146	H3K4me3 (Xia et al.)
8C 2PN	65	4.25249	3.43235	2.40598	1.99132	1.92773	H3K4me3 (Xia et al.)
8C 2PN	66	4.39029	3.4869	2.37515	1.96351	1.92201	H3K4me3 (Xia et al.)
8C 2PN	67	4.51433	3.53536	2.41648	1.90981	1.91265	H3K4me3 (Xia et al.)
8C 2PN	68	4.62517	3.60041	2.40261	1.8041	1.92361	H3K4me3 (Xia et al.)
8C 2PN	69	4.68107	3.59455	2.43346	1.76139	1.9125	H3K4me3 (Xia et al.)
8C 2PN	70	4.68907	3.56823	2.45338	1.77442	1.93703	H3K4me3 (Xia et al.)
8C 2PN	71	4.64799	3.56099	2.44929	1.75857	1.927	H3K4me3 (Xia et al.)
8C 2PN	72	4.60009	3.48829	2.41578	1.81689	1.91083	H3K4me3 (Xia et al.)
8C 2PN	73	4.52954	3.43059	2.32805	1.88233	1.88816	H3K4me3 (Xia et al.)
8C 2PN	74	4.4398	3.35364	2.26556	1.90725	1.87747	H3K4me3 (Xia et al.)
8C 2PN	75	4.34124	3.29056	2.28831	1.95218	1.87932	H3K4me3 (Xia et al.)
8C 2PN	76	4.2595	3.2595	2.215	1.98224	1.87686	H3K4me3 (Xia et al.)
8C 2PN	77	4.1813	3.19851	2.22469	1.99194	1.88519	H3K4me3 (Xia et al.)
8C 2PN	78	4.08883	3.17557	2.24103	1.93538	1.90713	H3K4me3 (Xia et al.)
8C 2PN	79	4.01741	3.19843	2.35454	1.89648	1.90581	H3K4me3 (Xia et al.)
8C 2PN	80	3.98499	3.18563	2.40375	1.89443	1.93335	H3K4me3 (Xia et al.)
8C 2PN	81	3.97435	3.18079	2.45774	1.97244	1.89864	H3K4me3 (Xia et al.)
8C 2PN	82	3.9651	3.1892	2.4318	1.99386	1.90557	H3K4me3 (Xia et al.)
8C 2PN	83	3.96765	3.22349	2.39069	1.92464	1.89841	H3K4me3 (Xia et al.)
8C 2PN	84	4.0078	3.22867	2.41657	1.94246	1.89519	H3K4me3 (Xia et al.)
8C 2PN	85	4.05022	3.23576	2.43567	1.99987	1.90652	H3K4me3 (Xia et al.)
8C 2PN	86	4.08448	3.23148	2.41021	1.89611	1.9131	H3K4me3 (Xia et al.)
8C 2PN	87	4.11778	3.27988	2.42751	1.9416	1.91059	H3K4me3 (Xia et al.)
8C 2PN	88	4.14692	3.32129	2.32234	2.00293	1.91279	H3K4me3 (Xia et al.)
8C 2PN	89	4.14511	3.34281	2.37434	1.99714	1.91527	H3K4me3 (Xia et al.)
8C 2PN	90	4.14344	3.32941	2.31936	2.0632	1.93411	H3K4me3 (Xia et al.)
8C 2PN	91	4.12801	3.29903	2.15142	2.10097	1.93035	H3K4me3 (Xia et al.)
8C 2PN	92	4.0856	3.24674	2.10964	2.15331	1.91756	H3K4me3 (Xia et al.)
8C 2PN	93	4.0382	3.21637	2.14379	2.14436	1.90076	H3K4me3 (Xia et al.)
8C 2PN	94	3.99015	3.19207	2.20184	2.04905	1.91115	H3K4me3 (Xia et al.)
8C 2PN	95	3.92894	3.16194	2.3158	1.99205	1.92372	H3K4me3 (Xia et al.)
8C 2PN	96	3.8888	3.15	2.29997	2.06815	1.91661	H3K4me3 (Xia et al.)
8C 2PN	97	3.84929	3.15233	2.31045	1.97271	1.88729	H3K4me3 (Xia et al.)
8C 2PN	98	3.80767	3.18178	2.38871	1.89134	1.88086	H3K4me3 (Xia et al.)
8C 2PN	99	3.78398	3.17818	2.33969	1.9542	1.90369	H3K4me3 (Xia et al.)
8C 2PN	100	3.78365	3.1621	2.27139	1.94814	1.89778	H3K4me3 (Xia et al.)
8C 3PN	1	2.15958	1.59456	1.10936	0.870453	0.811484	H3K4me3 (Xia et al.)
8C 3PN	2	2.17754	1.59122	1.09607	0.885468	0.812693	H3K4me3 (Xia et al.)
8C 3PN	3	2.1865	1.59696	1.12694	0.888893	0.811078	H3K4me3 (Xia et al.)
8C 3PN	4	2.19812	1.60781	1.11718	0.883166	0.80483	H3K4me3 (Xia et al.)
8C 3PN	5	2.21311	1.62623	1.1181	0.885235	0.806511	H3K4me3 (Xia et al.)
8C 3PN	6	2.22499	1.63454	1.13362	0.892357	0.808438	H3K4me3 (Xia et al.)
8C 3PN	7	2.23427	1.62089	1.14505	0.881847	0.802328	H3K4me3 (Xia et al.)
8C 3PN	8	2.24077	1.62311	1.15591	0.89611	0.799035	H3K4me3 (Xia et al.)
8C 3PN	9	2.24888	1.63251	1.15724	0.903168	0.801247	H3K4me3 (Xia et al.)
8C 3PN	10	2.26435	1.64513	1.17143	0.903223	0.802028	H3K4me3 (Xia et al.)
8C 3PN	11	2.28396	1.65773	1.20319	0.887004	0.806416	H3K4me3 (Xia et al.)
8C 3PN	12	2.30101	1.66503	1.24582	0.896655	0.810861	H3K4me3 (Xia et al.)
8C 3PN	13	2.32581	1.69307	1.23408	0.900844	0.809226	H3K4me3 (Xia et al.)
8C 3PN	14	2.35568	1.71696	1.21818	0.879828	0.809666	H3K4me3 (Xia et al.)
8C 3PN	15	2.38612	1.73083	1.21252	0.87608	0.8099	H3K4me3 (Xia et al.)
8C 3PN	16	2.41947	1.74761	1.18863	0.887912	0.814539	H3K4me3 (Xia et al.)
8C 3PN	17	2.44771	1.76082	1.208	0.903491	0.816215	H3K4me3 (Xia et al.)
8C 3PN	18	2.47157	1.78041	1.18463	0.917477	0.813986	H3K4me3 (Xia et al.)
8C 3PN	19	2.50149	1.78989	1.18415	0.918863	0.814401	H3K4me3 (Xia et al.)
8C 3PN	20	2.53073	1.79442	1.19317	0.920396	0.811538	H3K4me3 (Xia et al.)
8C 3PN	21	2.55339	1.81544	1.19284	0.943545	0.810102	H3K4me3 (Xia et al.)
8C 3PN	22	2.58107	1.80719	1.22105	0.955794	0.807344	H3K4me3 (Xia et al.)
8C 3PN	23	2.60467	1.81069	1.24338	0.954321	0.804197	H3K4me3 (Xia et al.)
8C 3PN	24	2.62224	1.81983	1.2332	0.944262	0.800627	H3K4me3 (Xia et al.)
8C 3PN	25	2.62828	1.83968	1.23719	0.927723	0.798533	H3K4me3 (Xia et al.)
8C 3PN	26	2.63431	1.85072	1.23743	0.921875	0.79364	H3K4me3 (Xia et al.)
8C 3PN	27	2.63866	1.84043	1.26762	0.926092	0.790065	H3K4me3 (Xia et al.)
8C 3PN	28	2.62996	1.83222	1.28422	0.91038	0.787157	H3K4me3 (Xia et al.)
8C 3PN	29	2.61872	1.84581	1.2576	0.92026	0.788316	H3K4me3 (Xia et al.)
8C 3PN	30	2.6281	1.8449	1.24608	0.911328	0.788538	H3K4me3 (Xia et al.)
8C 3PN	31	2.64083	1.8591	1.25094	0.921573	0.791169	H3K4me3 (Xia et al.)
8C 3PN	32	2.66019	1.86383	1.25866	0.91303	0.794689	H3K4me3 (Xia et al.)
8C 3PN	33	2.6895	1.88255	1.21997	0.929744	0.797999	H3K4me3 (Xia et al.)
8C 3PN	34	2.7261	1.92158	1.19874	0.91579	0.800381	H3K4me3 (Xia et al.)
8C 3PN	35	2.77392	1.94041	1.18313	0.927843	0.803593	H3K4me3 (Xia et al.)
8C 3PN	36	2.82079	1.95415	1.18619	0.940016	0.802485	H3K4me3 (Xia et al.)
8C 3PN	37	2.86608	1.9506	1.16882	0.948686	0.802639	H3K4me3 (Xia et al.)
8C 3PN	38	2.91443	1.95914	1.18402	0.932965	0.802523	H3K4me3 (Xia et al.)
8C 3PN	39	2.96163	1.97322	1.22959	0.921674	0.801322	H3K4me3 (Xia et al.)
8C 3PN	40	2.99671	1.98522	1.27276	0.908414	0.805108	H3K4me3 (Xia et al.)
8C 3PN	41	3.01473	1.99199	1.30854	0.905282	0.803967	H3K4me3 (Xia et al.)
8C 3PN	42	3.04568	2.03771	1.30456	0.915347	0.802225	H3K4me3 (Xia et al.)
8C 3PN	43	3.0852	2.06776	1.32219	0.902351	0.806736	H3K4me3 (Xia et al.)
8C 3PN	44	3.10131	2.0763	1.32412	0.909614	0.809298	H3K4me3 (Xia et al.)
8C 3PN	45	3.1428	2.09452	1.34815	0.913492	0.808628	H3K4me3 (Xia et al.)
8C 3PN	46	3.189	2.13055	1.34419	0.916945	0.809753	H3K4me3 (Xia et al.)
8C 3PN	47	3.21917	2.12765	1.3193	0.913509	0.809456	H3K4me3 (Xia et al.)
8C 3PN	48	3.25696	2.13093	1.32382	0.924272	0.811873	H3K4me3 (Xia et al.)
8C 3PN	49	3.26534	2.12476	1.30814	0.930684	0.808794	H3K4me3 (Xia et al.)
8C 3PN	50	3.29451	2.12661	1.29716	0.932175	0.805851	H3K4me3 (Xia et al.)
8C 3PN	51	3.31136	2.15227	1.24597	0.945272	0.803264	H3K4me3 (Xia et al.)
8C 3PN	52	3.30309	2.15	1.26153	0.965727	0.804907	H3K4me3 (Xia et al.)
8C 3PN	53	3.30269	2.14538	1.25705	0.97566	0.809046	H3K4me3 (Xia et al.)
8C 3PN	54	3.26543	2.11522	1.25115	0.95801	0.806773	H3K4me3 (Xia et al.)
8C 3PN	55	3.23264	2.1076	1.24228	0.951052	0.809238	H3K4me3 (Xia et al.)
8C 3PN	56	3.15312	2.07192	1.25632	0.928632	0.812562	H3K4me3 (Xia et al.)
8C 3PN	57	3.04089	2.00959	1.25913	0.907008	0.813998	H3K4me3 (Xia et al.)
8C 3PN	58	2.93027	1.97167	1.2242	0.916442	0.816405	H3K4me3 (Xia et al.)
8C 3PN	59	2.80826	1.93046	1.20362	0.887048	0.814168	H3K4me3 (Xia et al.)
8C 3PN	60	2.69857	1.89701	1.22582	0.879084	0.812648	H3K4me3 (Xia et al.)
8C 3PN	61	2.61011	1.86597	1.24113	0.896395	0.810947	H3K4me3 (Xia et al.)
8C 3PN	62	2.57287	1.85765	1.23507	0.903053	0.810489	H3K4me3 (Xia et al.)
8C 3PN	63	2.56936	1.87385	1.22267	0.906148	0.809117	H3K4me3 (Xia et al.)
8C 3PN	64	2.60981	1.89259	1.22024	0.91009	0.804874	H3K4me3 (Xia et al.)
8C 3PN	65	2.67754	1.91245	1.23762	0.906889	0.800669	H3K4me3 (Xia et al.)
8C 3PN	66	2.76785	1.94973	1.24739	0.91009	0.803648	H3K4me3 (Xia et al.)
8C 3PN	67	2.85475	1.98	1.23641	0.927965	0.799178	H3K4me3 (Xia et al.)
8C 3PN	68	2.92183	1.99909	1.22609	0.953212	0.798668	H3K4me3 (Xia et al.)
8C 3PN	69	2.95981	2.0012	1.24137	0.971745	0.802662	H3K4me3 (Xia et al.)
8C 3PN	70	2.96516	1.99411	1.23645	0.987774	0.799681	H3K4me3 (Xia et al.)
8C 3PN	71	2.94847	1.99629	1.21898	0.982799	0.804053	H3K4me3 (Xia et al.)
8C 3PN	72	2.91389	1.97805	1.20022	0.977552	0.800672	H3K4me3 (Xia et al.)
8C 3PN	73	2.86776	1.96571	1.2026	0.983649	0.797623	H3K4me3 (Xia et al.)
8C 3PN	74	2.80757	1.94948	1.19682	0.953743	0.796991	H3K4me3 (Xia et al.)
8C 3PN	75	2.74767	1.92926	1.20125	0.93131	0.796393	H3K4me3 (Xia et al.)
8C 3PN	76	2.68761	1.91858	1.18874	0.924143	0.794047	H3K4me3 (Xia et al.)
8C 3PN	77	2.62996	1.88521	1.16809	0.926302	0.794136	H3K4me3 (Xia et al.)
8C 3PN	78	2.57066	1.85412	1.17862	0.933127	0.792206	H3K4me3 (Xia et al.)
8C 3PN	79	2.52109	1.83259	1.16073	0.948802	0.794919	H3K4me3 (Xia et al.)
8C 3PN	80	2.50046	1.8237	1.17611	0.960733	0.795206	H3K4me3 (Xia et al.)
8C 3PN	81	2.48588	1.81762	1.17078	0.963134	0.797082	H3K4me3 (Xia et al.)
8C 3PN	82	2.49123	1.81735	1.20012	0.941584	0.795653	H3K4me3 (Xia et al.)
8C 3PN	83	2.50852	1.83227	1.19716	0.927292	0.79316	H3K4me3 (Xia et al.)
8C 3PN	84	2.53466	1.85246	1.19506	0.912938	0.795875	H3K4me3 (Xia et al.)
8C 3PN	85	2.56254	1.87882	1.20031	0.932101	0.798276	H3K4me3 (Xia et al.)
8C 3PN	86	2.58579	1.87431	1.17364	0.928462	0.800924	H3K4me3 (Xia et al.)
8C 3PN	87	2.61303	1.87772	1.13743	0.906851	0.802414	H3K4me3 (Xia et al.)
8C 3PN	88	2.62245	1.86881	1.10896	0.926035	0.805649	H3K4me3 (Xia et al.)
8C 3PN	89	2.63022	1.85667	1.11381	0.918297	0.808502	H3K4me3 (Xia et al.)
8C 3PN	90	2.62454	1.83435	1.11928	0.932944	0.809154	H3K4me3 (Xia et al.)
8C 3PN	91	2.60086	1.82279	1.12437	0.924995	0.805209	H3K4me3 (Xia et al.)
8C 3PN	92	2.57314	1.79687	1.15824	0.925178	0.807349	H3K4me3 (Xia et al.)
8C 3PN	93	2.52993	1.77854	1.18539	0.941858	0.810452	H3K4me3 (Xia et al.)
8C 3PN	94	2.49763	1.77504	1.21422	0.943364	0.814697	H3K4me3 (Xia et al.)
8C 3PN	95	2.46246	1.77804	1.22243	0.919	0.814572	H3K4me3 (Xia et al.)
8C 3PN	96	2.42419	1.76573	1.20562	0.905173	0.815777	H3K4me3 (Xia et al.)
8C 3PN	97	2.38987	1.75378	1.18825	0.884245	0.81925	H3K4me3 (Xia et al.)
8C 3PN	98	2.36502	1.75757	1.1629	0.879163	0.818601	H3K4me3 (Xia et al.)
8C 3PN	99	2.34143	1.75945	1.14055	0.877542	0.815013	H3K4me3 (Xia et al.)
8C 3PN	100	2.32504	1.75693	1.13196	0.851658	0.809744	H3K4me3 (Xia et al.)
ICM 2PN	1	4.44556	3.27654	2.01913	1.09322	1.14482	H3K4me3 (Xia et al.)
ICM 2PN	2	4.50225	3.31074	1.9965	1.07084	1.14012	H3K4me3 (Xia et al.)
ICM 2PN	3	4.53949	3.29814	2.0408	1.05763	1.13929	H3K4me3 (Xia et al.)
ICM 2PN	4	4.57659	3.29202	1.98549	1.03489	1.14395	H3K4me3 (Xia et al.)
ICM 2PN	5	4.63098	3.27955	2.06311	1.04162	1.14807	H3K4me3 (Xia et al.)
ICM 2PN	6	4.67243	3.28275	2.11933	1.08223	1.14455	H3K4me3 (Xia et al.)
ICM 2PN	7	4.72807	3.29494	2.14228	1.13581	1.14567	H3K4me3 (Xia et al.)
ICM 2PN	8	4.75675	3.31537	2.1386	1.12929	1.14634	H3K4me3 (Xia et al.)
ICM 2PN	9	4.8133	3.40108	2.15081	1.10818	1.14966	H3K4me3 (Xia et al.)
ICM 2PN	10	4.86258	3.47479	2.24686	1.08691	1.14436	H3K4me3 (Xia et al.)
ICM 2PN	11	4.93613	3.52866	2.29591	1.08774	1.14165	H3K4me3 (Xia et al.)
ICM 2PN	12	5.02047	3.57835	2.2636	1.10338	1.13902	H3K4me3 (Xia et al.)
ICM 2PN	13	5.09443	3.61503	2.17835	1.07247	1.13148	H3K4me3 (Xia et al.)
ICM 2PN	14	5.17396	3.68556	2.16484	1.09323	1.13168	H3K4me3 (Xia et al.)
ICM 2PN	15	5.2641	3.70726	2.19093	1.09108	1.13672	H3K4me3 (Xia et al.)
ICM 2PN	16	5.34055	3.73276	2.0879	1.1093	1.14084	H3K4me3 (Xia et al.)
ICM 2PN	17	5.42597	3.75797	2.02738	1.13922	1.14009	H3K4me3 (Xia et al.)
ICM 2PN	18	5.5172	3.80131	2.02226	1.13726	1.13389	H3K4me3 (Xia et al.)
ICM 2PN	19	5.58847	3.83619	2.05383	1.13922	1.13747	H3K4me3 (Xia et al.)
ICM 2PN	20	5.66613	3.8909	2.08111	1.14953	1.14129	H3K4me3 (Xia et al.)
ICM 2PN	21	5.74989	3.96147	2.11479	1.1458	1.14271	H3K4me3 (Xia et al.)
ICM 2PN	22	5.82461	3.99247	2.16365	1.13849	1.14803	H3K4me3 (Xia et al.)
ICM 2PN	23	5.87303	4.04013	2.18519	1.12154	1.13975	H3K4me3 (Xia et al.)
ICM 2PN	24	5.90697	4.08616	2.24117	1.11986	1.13628	H3K4me3 (Xia et al.)
ICM 2PN	25	5.93998	4.1124	2.23299	1.12317	1.14444	H3K4me3 (Xia et al.)
ICM 2PN	26	5.97733	4.11146	2.25101	1.12971	1.14562	H3K4me3 (Xia et al.)
ICM 2PN	27	6.00512	4.0963	2.26973	1.17213	1.145	H3K4me3 (Xia et al.)
ICM 2PN	28	6.02219	4.11568	2.29617	1.18126	1.13743	H3K4me3 (Xia et al.)
ICM 2PN	29	6.08959	4.16085	2.28423	1.20698	1.13106	H3K4me3 (Xia et al.)
ICM 2PN	30	6.17816	4.17317	2.26835	1.19938	1.13984	H3K4me3 (Xia et al.)
ICM 2PN	31	6.26795	4.23709	2.27863	1.1705	1.1401	H3K4me3 (Xia et al.)
ICM 2PN	32	6.37512	4.2986	2.32308	1.16765	1.13846	H3K4me3 (Xia et al.)
ICM 2PN	33	6.50702	4.40606	2.27262	1.1525	1.13064	H3K4me3 (Xia et al.)
ICM 2PN	34	6.68367	4.48844	2.19778	1.11854	1.12492	H3K4me3 (Xia et al.)
ICM 2PN	35	6.88042	4.56995	2.12656	1.12796	1.12998	H3K4me3 (Xia et al.)
ICM 2PN	36	7.06983	4.66787	2.10558	1.14483	1.12751	H3K4me3 (Xia et al.)
ICM 2PN	37	7.26574	4.7631	2.07913	1.13389	1.12325	H3K4me3 (Xia et al.)
ICM 2PN	38	7.45296	4.91446	2.03115	1.11366	1.12604	H3K4me3 (Xia et al.)
ICM 2PN	39	7.63324	4.97241	2.09799	1.15921	1.13318	H3K4me3 (Xia et al.)
ICM 2PN	40	7.79843	5.03009	2.15447	1.16461	1.13038	H3K4me3 (Xia et al.)
ICM 2PN	41	7.94725	5.1426	2.28023	1.15582	1.13024	H3K4me3 (Xia et al.)
ICM 2PN	42	8.10767	5.2336	2.3878	1.19058	1.13359	H3K4me3 (Xia et al.)
ICM 2PN	43	8.30784	5.35284	2.51246	1.19629	1.12891	H3K4me3 (Xia et al.)
ICM 2PN	44	8.42959	5.36959	2.55833	1.16676	1.12362	H3K4me3 (Xia et al.)
ICM 2PN	45	8.61369	5.44714	2.71073	1.15023	1.12414	H3K4me3 (Xia et al.)
ICM 2PN	46	8.80316	5.58467	2.90388	1.1713	1.12032	H3K4me3 (Xia et al.)
ICM 2PN	47	8.89251	5.60541	2.88382	1.19841	1.11691	H3K4me3 (Xia et al.)
ICM 2PN	48	8.95879	5.67454	2.86833	1.19976	1.11554	H3K4me3 (Xia et al.)
ICM 2PN	49	8.89567	5.59653	2.87189	1.23308	1.11162	H3K4me3 (Xia et al.)
ICM 2PN	50	8.86209	5.56006	2.84249	1.26603	1.12182	H3K4me3 (Xia et al.)
ICM 2PN	51	8.73884	5.53737	2.68637	1.28973	1.12899	H3K4me3 (Xia et al.)
ICM 2PN	52	8.49731	5.44561	2.61006	1.28842	1.12972	H3K4me3 (Xia et al.)
ICM 2PN	53	8.26013	5.28234	2.53552	1.29498	1.1314	H3K4me3 (Xia et al.)
ICM 2PN	54	7.92388	5.10368	2.48193	1.29953	1.13525	H3K4me3 (Xia et al.)
ICM 2PN	55	7.57882	4.93357	2.46547	1.30425	1.15299	H3K4me3 (Xia et al.)
ICM 2PN	56	7.13476	4.70469	2.45917	1.28052	1.14871	H3K4me3 (Xia et al.)
ICM 2PN	57	6.60502	4.4177	2.51414	1.30147	1.13923	H3K4me3 (Xia et al.)
ICM 2PN	58	6.12357	4.22146	2.46164	1.30222	1.13524	H3K4me3 (Xia et al.)
ICM 2PN	59	5.69653	4.02467	2.46538	1.22477	1.14102	H3K4me3 (Xia et al.)
ICM 2PN	60	5.34629	3.89815	2.43507	1.22873	1.14114	H3K4me3 (Xia et al.)
ICM 2PN	61	5.0902	3.83315	2.45118	1.22461	1.13506	H3K4me3 (Xia et al.)
ICM 2PN	62	4.9826	3.81937	2.40668	1.22369	1.13075	H3K4me3 (Xia et al.)
ICM 2PN	63	5.00721	3.86462	2.33757	1.20603	1.1291	H3K4me3 (Xia et al.)
ICM 2PN	64	5.16768	3.98525	2.31601	1.25339	1.12799	H3K4me3 (Xia et al.)
ICM 2PN	65	5.42757	4.12038	2.31598	1.31707	1.12644	H3K4me3 (Xia et al.)
ICM 2PN	66	5.75123	4.2536	2.28422	1.36389	1.12363	H3K4me3 (Xia et al.)
ICM 2PN	67	6.09726	4.36542	2.2425	1.38029	1.12305	H3K4me3 (Xia et al.)
ICM 2PN	68	6.39502	4.48656	2.24815	1.39398	1.13007	H3K4me3 (Xia et al.)
ICM 2PN	69	6.61016	4.54945	2.32103	1.35715	1.12689	H3K4me3 (Xia et al.)
ICM 2PN	70	6.71861	4.61765	2.3062	1.30055	1.12938	H3K4me3 (Xia et al.)
ICM 2PN	71	6.73276	4.62506	2.28182	1.28336	1.12886	H3K4me3 (Xia et al.)
ICM 2PN	72	6.6745	4.58667	2.23885	1.25028	1.12852	H3K4me3 (Xia et al.)
ICM 2PN	73	6.53213	4.54391	2.25163	1.21585	1.12924	H3K4me3 (Xia et al.)
ICM 2PN	74	6.35132	4.45374	2.20351	1.20566	1.12855	H3K4me3 (Xia et al.)
ICM 2PN	75	6.15006	4.35828	2.16302	1.18293	1.12481	H3K4me3 (Xia et al.)
ICM 2PN	76	5.91994	4.23464	2.14651	1.2003	1.12739	H3K4me3 (Xia et al.)
ICM 2PN	77	5.66679	4.11298	2.14861	1.23228	1.1224	H3K4me3 (Xia et al.)
ICM 2PN	78	5.42894	4.00412	2.13249	1.25081	1.11507	H3K4me3 (Xia et al.)
ICM 2PN	79	5.221	3.89592	2.14112	1.31252	1.11662	H3K4me3 (Xia et al.)
ICM 2PN	80	5.05664	3.82027	2.11602	1.32462	1.11475	H3K4me3 (Xia et al.)
ICM 2PN	81	4.95748	3.73316	2.13833	1.29366	1.11953	H3K4me3 (Xia et al.)
ICM 2PN	82	4.92288	3.68704	2.0853	1.26617	1.12722	H3K4me3 (Xia et al.)
ICM 2PN	83	4.92944	3.72543	2.08203	1.2599	1.13119	H3K4me3 (Xia et al.)
ICM 2PN	84	4.98587	3.76561	2.07233	1.22156	1.13202	H3K4me3 (Xia et al.)
ICM 2PN	85	5.07666	3.81629	2.05335	1.19231	1.13427	H3K4me3 (Xia et al.)
ICM 2PN	86	5.20666	3.84361	1.99495	1.17296	1.12638	H3K4me3 (Xia et al.)
ICM 2PN	87	5.34658	3.88651	1.9297	1.195	1.11761	H3K4me3 (Xia et al.)
ICM 2PN	88	5.46644	3.94084	1.93082	1.21582	1.10727	H3K4me3 (Xia et al.)
ICM 2PN	89	5.56587	3.9566	1.93166	1.24711	1.10749	H3K4me3 (Xia et al.)
ICM 2PN	90	5.63131	3.97929	1.93061	1.25663	1.11099	H3K4me3 (Xia et al.)
ICM 2PN	91	5.66613	3.98417	1.91477	1.24517	1.12159	H3K4me3 (Xia et al.)
ICM 2PN	92	5.643	3.96895	1.93715	1.23858	1.12898	H3K4me3 (Xia et al.)
ICM 2PN	93	5.57313	3.95898	1.93697	1.21932	1.1403	H3K4me3 (Xia et al.)
ICM 2PN	94	5.466	3.93674	1.9694	1.22657	1.14572	H3K4me3 (Xia et al.)
ICM 2PN	95	5.33716	3.89189	1.9511	1.17753	1.15153	H3K4me3 (Xia et al.)
ICM 2PN	96	5.21055	3.84921	1.91169	1.1776	1.14819	H3K4me3 (Xia et al.)
ICM 2PN	97	5.08106	3.79992	1.89957	1.12563	1.1451	H3K4me3 (Xia et al.)
ICM 2PN	98	4.95565	3.75991	1.88725	1.15002	1.13675	H3K4me3 (Xia et al.)
ICM 2PN	99	4.85215	3.7123	1.90011	1.19212	1.13195	H3K4me3 (Xia et al.)
ICM 2PN	100	4.78051	3.6857	1.88987	1.20596	1.13058	H3K4me3 (Xia et al.)
8C 3PN	1	3.11706	2.5716	2.13217	2.09195	1.82087	H3K27ac (Xia et al.)
8C 3PN	2	3.12634	2.58172	2.13567	2.11057	1.82214	H3K27ac (Xia et al.)
8C 3PN	3	3.13636	2.58262	2.16459	2.09731	1.82386	H3K27ac (Xia et al.)
8C 3PN	4	3.14226	2.5968	2.16984	2.07507	1.82414	H3K27ac (Xia et al.)
8C 3PN	5	3.15283	2.61969	2.1542	2.08164	1.81985	H3K27ac (Xia et al.)
8C 3PN	6	3.16037	2.63354	2.1611	2.07225	1.82083	H3K27ac (Xia et al.)
8C 3PN	7	3.1699	2.6379	2.16581	2.10722	1.82231	H3K27ac (Xia et al.)
8C 3PN	8	3.18156	2.64069	2.19684	2.128	1.82298	H3K27ac (Xia et al.)
8C 3PN	9	3.19665	2.63376	2.19561	2.12508	1.82045	H3K27ac (Xia et al.)
8C 3PN	10	3.21981	2.63323	2.19362	2.13404	1.81899	H3K27ac (Xia et al.)
8C 3PN	11	3.23277	2.64065	2.19831	2.12403	1.81889	H3K27ac (Xia et al.)
8C 3PN	12	3.25044	2.66001	2.19574	2.15577	1.81989	H3K27ac (Xia et al.)
8C 3PN	13	3.27426	2.66916	2.19035	2.12392	1.82075	H3K27ac (Xia et al.)
8C 3PN	14	3.30175	2.67941	2.16855	2.13089	1.82495	H3K27ac (Xia et al.)
8C 3PN	15	3.3287	2.68644	2.17591	2.12946	1.82352	H3K27ac (Xia et al.)
8C 3PN	16	3.36485	2.71278	2.17403	2.11745	1.82292	H3K27ac (Xia et al.)
8C 3PN	17	3.40279	2.72854	2.16015	2.12925	1.82249	H3K27ac (Xia et al.)
8C 3PN	18	3.43481	2.72008	2.16001	2.13786	1.81728	H3K27ac (Xia et al.)
8C 3PN	19	3.46288	2.72333	2.16714	2.14424	1.81649	H3K27ac (Xia et al.)
8C 3PN	20	3.48326	2.7334	2.18405	2.14474	1.81997	H3K27ac (Xia et al.)
8C 3PN	21	3.50177	2.74398	2.17618	2.13412	1.81963	H3K27ac (Xia et al.)
8C 3PN	22	3.51752	2.75624	2.19348	2.13204	1.82096	H3K27ac (Xia et al.)
8C 3PN	23	3.52955	2.7526	2.19935	2.15168	1.82248	H3K27ac (Xia et al.)
8C 3PN	24	3.5456	2.77061	2.20142	2.14311	1.82487	H3K27ac (Xia et al.)
8C 3PN	25	3.56394	2.77464	2.22908	2.10318	1.82359	H3K27ac (Xia et al.)
8C 3PN	26	3.58173	2.79333	2.25627	2.093	1.82061	H3K27ac (Xia et al.)
8C 3PN	27	3.59831	2.79623	2.25207	2.12263	1.81993	H3K27ac (Xia et al.)
8C 3PN	28	3.61017	2.80145	2.23772	2.12556	1.82333	H3K27ac (Xia et al.)
8C 3PN	29	3.62817	2.81657	2.26265	2.12092	1.82499	H3K27ac (Xia et al.)
8C 3PN	30	3.64747	2.82109	2.29708	2.14513	1.82334	H3K27ac (Xia et al.)
8C 3PN	31	3.67698	2.8341	2.27977	2.141	1.82208	H3K27ac (Xia et al.)
8C 3PN	32	3.70829	2.84264	2.2576	2.12596	1.82045	H3K27ac (Xia et al.)
8C 3PN	33	3.74022	2.8555	2.25207	2.12104	1.82458	H3K27ac (Xia et al.)
8C 3PN	34	3.77163	2.86231	2.24738	2.12168	1.82506	H3K27ac (Xia et al.)
8C 3PN	35	3.80614	2.86287	2.22399	2.11489	1.82021	H3K27ac (Xia et al.)
8C 3PN	36	3.84574	2.88464	2.20077	2.12137	1.81703	H3K27ac (Xia et al.)
8C 3PN	37	3.878	2.89535	2.17203	2.13021	1.81845	H3K27ac (Xia et al.)
8C 3PN	38	3.90042	2.91461	2.18102	2.14156	1.8178	H3K27ac (Xia et al.)
8C 3PN	39	3.92986	2.93256	2.17254	2.13815	1.81738	H3K27ac (Xia et al.)
8C 3PN	40	3.95364	2.94269	2.20446	2.13509	1.82112	H3K27ac (Xia et al.)
8C 3PN	41	3.95384	2.95092	2.2456	2.13229	1.82307	H3K27ac (Xia et al.)
8C 3PN	42	3.95097	2.96603	2.2741	2.17175	1.82602	H3K27ac (Xia et al.)
8C 3PN	43	3.96324	2.97816	2.32207	2.20322	1.82899	H3K27ac (Xia et al.)
8C 3PN	44	3.93517	2.96523	2.30949	2.18197	1.8272	H3K27ac (Xia et al.)
8C 3PN	45	3.927	2.96281	2.32281	2.22167	1.82983	H3K27ac (Xia et al.)
8C 3PN	46	3.91417	2.96647	2.36451	2.21163	1.82569	H3K27ac (Xia et al.)
8C 3PN	47	3.88741	2.95494	2.3693	2.20052	1.82664	H3K27ac (Xia et al.)
8C 3PN	48	3.86208	2.95096	2.38729	2.2078	1.82946	H3K27ac (Xia et al.)
8C 3PN	49	3.81137	2.92658	2.39222	2.1913	1.82734	H3K27ac (Xia et al.)
8C 3PN	50	3.78479	2.93647	2.41765	2.19509	1.82419	H3K27ac (Xia et al.)
8C 3PN	51	3.74338	2.93028	2.41775	2.22592	1.82478	H3K27ac (Xia et al.)
8C 3PN	52	3.69325	2.91266	2.38399	2.23033	1.82545	H3K27ac (Xia et al.)
8C 3PN	53	3.6515	2.894	2.33608	2.22027	1.82392	H3K27ac (Xia et al.)
8C 3PN	54	3.58393	2.84635	2.29687	2.1656	1.82295	H3K27ac (Xia et al.)
8C 3PN	55	3.52625	2.82475	2.3017	2.12626	1.82402	H3K27ac (Xia et al.)
8C 3PN	56	3.44096	2.77599	2.30675	2.10741	1.82361	H3K27ac (Xia et al.)
8C 3PN	57	3.33281	2.73539	2.2765	2.09559	1.82425	H3K27ac (Xia et al.)
8C 3PN	58	3.23497	2.70944	2.30285	2.10873	1.82234	H3K27ac (Xia et al.)
8C 3PN	59	3.12644	2.67072	2.30468	2.09822	1.82092	H3K27ac (Xia et al.)
8C 3PN	60	3.03514	2.65826	2.30754	2.10473	1.81895	H3K27ac (Xia et al.)
8C 3PN	61	2.9643	2.63167	2.31612	2.13924	1.81695	H3K27ac (Xia et al.)
8C 3PN	62	2.92353	2.62668	2.32811	2.14374	1.81924	H3K27ac (Xia et al.)
8C 3PN	63	2.90272	2.61868	2.34123	2.14635	1.81935	H3K27ac (Xia et al.)
8C 3PN	64	2.91261	2.62168	2.34022	2.17456	1.821	H3K27ac (Xia et al.)
8C 3PN	65	2.94288	2.6259	2.33121	2.16805	1.82112	H3K27ac (Xia et al.)
8C 3PN	66	2.98514	2.63691	2.32714	2.16523	1.81843	H3K27ac (Xia et al.)
8C 3PN	67	3.0345	2.6525	2.30218	2.19281	1.81807	H3K27ac (Xia et al.)
8C 3PN	68	3.06897	2.6575	2.29875	2.19663	1.81857	H3K27ac (Xia et al.)
8C 3PN	69	3.09904	2.65057	2.2898	2.18833	1.81505	H3K27ac (Xia et al.)
8C 3PN	70	3.11181	2.6617	2.2881	2.13613	1.81561	H3K27ac (Xia et al.)
8C 3PN	71	3.11094	2.67063	2.27754	2.12302	1.81647	H3K27ac (Xia et al.)
8C 3PN	72	3.09701	2.6605	2.277	2.11759	1.8205	H3K27ac (Xia et al.)
8C 3PN	73	3.07064	2.65293	2.28952	2.12016	1.82087	H3K27ac (Xia et al.)
8C 3PN	74	3.04076	2.64691	2.26456	2.10221	1.82438	H3K27ac (Xia et al.)
8C 3PN	75	3.00645	2.64713	2.26778	2.09369	1.82338	H3K27ac (Xia et al.)
8C 3PN	76	2.97323	2.63136	2.29053	2.12245	1.82567	H3K27ac (Xia et al.)
8C 3PN	77	2.94165	2.61119	2.29935	2.10805	1.82772	H3K27ac (Xia et al.)
8C 3PN	78	2.90575	2.59785	2.30546	2.10239	1.8304	H3K27ac (Xia et al.)
8C 3PN	79	2.87922	2.58099	2.31911	2.08446	1.83106	H3K27ac (Xia et al.)
8C 3PN	80	2.86072	2.56439	2.31051	2.07082	1.83008	H3K27ac (Xia et al.)
8C 3PN	81	2.85125	2.55254	2.32039	2.05323	1.83011	H3K27ac (Xia et al.)
8C 3PN	82	2.85105	2.55193	2.27855	2.05395	1.82671	H3K27ac (Xia et al.)
8C 3PN	83	2.84983	2.55801	2.24687	2.05028	1.82645	H3K27ac (Xia et al.)
8C 3PN	84	2.85927	2.567	2.23448	2.04336	1.82455	H3K27ac (Xia et al.)
8C 3PN	85	2.86963	2.56812	2.23437	2.05819	1.82599	H3K27ac (Xia et al.)
8C 3PN	86	2.88112	2.57113	2.21755	2.05398	1.82887	H3K27ac (Xia et al.)
8C 3PN	87	2.89098	2.58142	2.21012	2.03306	1.83092	H3K27ac (Xia et al.)
8C 3PN	88	2.89149	2.57971	2.19905	2.03563	1.82958	H3K27ac (Xia et al.)
8C 3PN	89	2.89154	2.57874	2.19976	2.04116	1.82811	H3K27ac (Xia et al.)
8C 3PN	90	2.88843	2.57739	2.19715	2.05082	1.82824	H3K27ac (Xia et al.)
8C 3PN	91	2.87358	2.57111	2.19093	2.07254	1.82937	H3K27ac (Xia et al.)
8C 3PN	92	2.86585	2.55484	2.20997	2.07151	1.82468	H3K27ac (Xia et al.)
8C 3PN	93	2.85356	2.5464	2.22928	2.08597	1.82315	H3K27ac (Xia et al.)
8C 3PN	94	2.84007	2.53327	2.22849	2.09415	1.82332	H3K27ac (Xia et al.)
8C 3PN	95	2.82706	2.53509	2.21175	2.07102	1.82364	H3K27ac (Xia et al.)
8C 3PN	96	2.81251	2.53795	2.17795	2.06271	1.82013	H3K27ac (Xia et al.)
8C 3PN	97	2.80089	2.54882	2.17629	2.0592	1.82187	H3K27ac (Xia et al.)
8C 3PN	98	2.79933	2.55079	2.16964	2.06915	1.82194	H3K27ac (Xia et al.)
8C 3PN	99	2.80042	2.54561	2.15947	2.05922	1.82465	H3K27ac (Xia et al.)
8C 3PN	100	2.79986	2.53772	2.1674	2.05008	1.82785	H3K27ac (Xia et al.)
ICM	1	5.82474	4.80307	3.82142	3.69177	3.53893	H3K27ac (Xia et al.)
ICM	2	5.83721	4.80253	3.8551	3.70567	3.5329	H3K27ac (Xia et al.)
ICM	3	5.85218	4.80514	3.92233	3.69467	3.54165	H3K27ac (Xia et al.)
ICM	4	5.86316	4.81175	3.91051	3.66863	3.5346	H3K27ac (Xia et al.)
ICM	5	5.89095	4.81937	3.89804	3.68921	3.53751	H3K27ac (Xia et al.)
ICM	6	5.90338	4.83147	3.902	3.63587	3.53543	H3K27ac (Xia et al.)
ICM	7	5.92203	4.84562	3.9894	3.64112	3.53373	H3K27ac (Xia et al.)
ICM	8	5.92967	4.82736	4.0321	3.63062	3.53976	H3K27ac (Xia et al.)
ICM	9	5.93787	4.82083	3.98141	3.6315	3.54166	H3K27ac (Xia et al.)
ICM	10	5.97104	4.82982	4.00706	3.67433	3.54277	H3K27ac (Xia et al.)
ICM	11	6.01483	4.83164	4.07099	3.69878	3.54226	H3K27ac (Xia et al.)
ICM	12	6.05028	4.86096	4.10009	3.74493	3.54442	H3K27ac (Xia et al.)
ICM	13	6.07953	4.85393	4.03642	3.76327	3.54679	H3K27ac (Xia et al.)
ICM	14	6.1286	4.88518	3.97564	3.72681	3.54896	H3K27ac (Xia et al.)
ICM	15	6.17176	4.90604	3.97631	3.71936	3.54817	H3K27ac (Xia et al.)
ICM	16	6.20757	4.9272	3.97343	3.70677	3.54433	H3K27ac (Xia et al.)
ICM	17	6.24725	4.94942	4.00364	3.72	3.54193	H3K27ac (Xia et al.)
ICM	18	6.27527	4.97264	3.98723	3.67519	3.53378	H3K27ac (Xia et al.)
ICM	19	6.30455	4.98559	3.97956	3.7072	3.53349	H3K27ac (Xia et al.)
ICM	20	6.33309	5.00455	3.97111	3.67035	3.54205	H3K27ac (Xia et al.)
ICM	21	6.33829	5.00645	3.8734	3.66051	3.53493	H3K27ac (Xia et al.)
ICM	22	6.36965	4.99336	3.88133	3.64737	3.54066	H3K27ac (Xia et al.)
ICM	23	6.39117	4.97015	3.92633	3.65181	3.55666	H3K27ac (Xia et al.)
ICM	24	6.40898	4.96869	3.94514	3.66177	3.56146	H3K27ac (Xia et al.)
ICM	25	6.42937	4.98641	3.89937	3.72383	3.55691	H3K27ac (Xia et al.)
ICM	26	6.44515	5.02352	3.89764	3.77827	3.55661	H3K27ac (Xia et al.)
ICM	27	6.4603	5.02824	3.93672	3.78122	3.55086	H3K27ac (Xia et al.)
ICM	28	6.46389	5.05133	3.96373	3.73724	3.5488	H3K27ac (Xia et al.)
ICM	29	6.47625	5.06847	3.93699	3.76057	3.54359	H3K27ac (Xia et al.)
ICM	30	6.49228	5.067	3.90608	3.73156	3.54016	H3K27ac (Xia et al.)
ICM	31	6.52098	5.08641	3.8812	3.70875	3.54093	H3K27ac (Xia et al.)
ICM	32	6.55568	5.07545	3.89614	3.68406	3.54957	H3K27ac (Xia et al.)
ICM	33	6.5887	5.09163	3.90489	3.65215	3.5502	H3K27ac (Xia et al.)
ICM	34	6.62823	5.11808	3.94007	3.6685	3.55179	H3K27ac (Xia et al.)
ICM	35	6.67773	5.11792	3.95322	3.6771	3.55341	H3K27ac (Xia et al.)
ICM	36	6.71862	5.14926	3.93039	3.6484	3.55226	H3K27ac (Xia et al.)
ICM	37	6.74069	5.15949	3.92427	3.66442	3.54846	H3K27ac (Xia et al.)
ICM	38	6.76013	5.1633	3.87104	3.61283	3.53735	H3K27ac (Xia et al.)
ICM	39	6.7884	5.1524	3.86067	3.62542	3.53186	H3K27ac (Xia et al.)
ICM	40	6.79902	5.16069	3.87327	3.62835	3.54297	H3K27ac (Xia et al.)
ICM	41	6.77879	5.16102	3.92947	3.60017	3.54555	H3K27ac (Xia et al.)
ICM	42	6.77983	5.1848	3.99031	3.67032	3.55163	H3K27ac (Xia et al.)
ICM	43	6.80235	5.21018	4.05184	3.71288	3.55326	H3K27ac (Xia et al.)
ICM	44	6.7847	5.21606	4.04055	3.69189	3.56297	H3K27ac (Xia et al.)
ICM	45	6.80088	5.25358	4.06303	3.65413	3.56237	H3K27ac (Xia et al.)
ICM	46	6.85188	5.26107	4.11738	3.69424	3.55649	H3K27ac (Xia et al.)
ICM	47	6.88099	5.25712	4.10266	3.71275	3.54935	H3K27ac (Xia et al.)
ICM	48	6.92647	5.24934	4.12394	3.75032	3.54482	H3K27ac (Xia et al.)
ICM	49	6.91654	5.24623	4.08631	3.74971	3.54392	H3K27ac (Xia et al.)
ICM	50	6.96852	5.2715	4.13103	3.77742	3.53816	H3K27ac (Xia et al.)
ICM	51	7.02272	5.30747	4.13757	3.74815	3.54376	H3K27ac (Xia et al.)
ICM	52	7.03319	5.32863	4.143	3.79812	3.54177	H3K27ac (Xia et al.)
ICM	53	7.04726	5.34017	4.14158	3.81034	3.53552	H3K27ac (Xia et al.)
ICM	54	7.0094	5.31997	4.09188	3.81953	3.53572	H3K27ac (Xia et al.)
ICM	55	6.98464	5.30574	4.12873	3.8301	3.5432	H3K27ac (Xia et al.)
ICM	56	6.88864	5.23713	4.06381	3.81142	3.54429	H3K27ac (Xia et al.)
ICM	57	6.71804	5.13726	4.02768	3.82587	3.54274	H3K27ac (Xia et al.)
ICM	58	6.53923	5.09055	4.04893	3.83091	3.54031	H3K27ac (Xia et al.)
ICM	59	6.34514	5.02094	4.07278	3.81455	3.54097	H3K27ac (Xia et al.)
ICM	60	6.15393	4.96582	4.102	3.8119	3.54353	H3K27ac (Xia et al.)
ICM	61	6.00171	4.9424	4.15222	3.83616	3.54347	H3K27ac (Xia et al.)
ICM	62	5.89674	4.92004	4.12189	3.82633	3.54299	H3K27ac (Xia et al.)
ICM	63	5.85704	4.8966	4.12876	3.76664	3.54511	H3K27ac (Xia et al.)
ICM	64	5.87871	4.92127	4.12178	3.72539	3.54292	H3K27ac (Xia et al.)
ICM	65	5.96252	4.93127	4.15701	3.72268	3.54157	H3K27ac (Xia et al.)
ICM	66	6.08031	4.96896	4.16114	3.7512	3.54219	H3K27ac (Xia et al.)
ICM	67	6.22034	4.9813	4.16055	3.8034	3.54586	H3K27ac (Xia et al.)
ICM	68	6.32731	5.01495	4.12	3.7798	3.54859	H3K27ac (Xia et al.)
ICM	69	6.41322	5.04797	4.06003	3.8044	3.55011	H3K27ac (Xia et al.)
ICM	70	6.46259	5.03755	4.08957	3.84646	3.5467	H3K27ac (Xia et al.)
ICM	71	6.47729	5.041	4.08282	3.8469	3.54451	H3K27ac (Xia et al.)
ICM	72	6.46941	5.03701	4.07339	3.86397	3.53633	H3K27ac (Xia et al.)
ICM	73	6.4165	5.05688	4.12394	3.83895	3.53335	H3K27ac (Xia et al.)
ICM	74	6.35226	5.04723	4.11769	3.80952	3.52822	H3K27ac (Xia et al.)
ICM	75	6.2737	5.03387	4.11706	3.81507	3.53681	H3K27ac (Xia et al.)
ICM	76	6.17517	5.00247	4.11257	3.83032	3.53352	H3K27ac (Xia et al.)
ICM	77	6.07929	4.99357	4.11527	3.80653	3.53779	H3K27ac (Xia et al.)
ICM	78	5.98717	4.95065	4.15969	3.75251	3.54546	H3K27ac (Xia et al.)
ICM	79	5.91334	4.89824	4.12919	3.74019	3.54438	H3K27ac (Xia et al.)
ICM	80	5.86451	4.88965	4.1307	3.72435	3.53582	H3K27ac (Xia et al.)
ICM	81	5.83065	4.89765	4.15217	3.71347	3.53585	H3K27ac (Xia et al.)
ICM	82	5.83764	4.88963	4.15568	3.70035	3.54049	H3K27ac (Xia et al.)
ICM	83	5.85431	4.88839	4.0993	3.67444	3.54577	H3K27ac (Xia et al.)
ICM	84	5.8903	4.90041	4.07461	3.69022	3.54993	H3K27ac (Xia et al.)
ICM	85	5.93198	4.92929	4.09005	3.69958	3.54865	H3K27ac (Xia et al.)
ICM	86	5.98603	4.91575	4.03228	3.7572	3.54803	H3K27ac (Xia et al.)
ICM	87	6.03438	4.93593	4.03492	3.77148	3.55073	H3K27ac (Xia et al.)
ICM	88	6.05713	4.94144	4.00449	3.7929	3.54127	H3K27ac (Xia et al.)
ICM	89	6.07604	4.92614	3.97229	3.78352	3.54063	H3K27ac (Xia et al.)
ICM	90	6.07936	4.9379	3.96098	3.75088	3.53942	H3K27ac (Xia et al.)
ICM	91	6.08337	4.93081	3.95502	3.73363	3.53922	H3K27ac (Xia et al.)
ICM	92	6.06613	4.92109	3.94738	3.75645	3.54378	H3K27ac (Xia et al.)
ICM	93	6.03698	4.91032	3.97139	3.71926	3.53542	H3K27ac (Xia et al.)
ICM	94	6.00662	4.8917	3.99556	3.69058	3.5369	H3K27ac (Xia et al.)
ICM	95	5.9636	4.87061	4.01619	3.68509	3.52666	H3K27ac (Xia et al.)
ICM	96	5.90725	4.84818	3.98002	3.65184	3.53029	H3K27ac (Xia et al.)
ICM	97	5.8698	4.83508	3.97676	3.64449	3.53456	H3K27ac (Xia et al.)
ICM	98	5.84401	4.82583	3.92018	3.6722	3.53622	H3K27ac (Xia et al.)
ICM	99	5.82336	4.80636	3.93609	3.68243	3.54065	H3K27ac (Xia et al.)
ICM	100	5.80306	4.82198	3.95036	3.67638	3.54794	H3K27ac (Xia et al.)

[truncated: 23 more sheets: Fig. 3B, Fig. 3C, Fig. 4A, Fig. 4B, Fig. 4C, Fig. 4D, Fig. 5B, Fig. 5C, Fig. 5D, Fig. 5E, Fig. 5F, Fig. 5G, Fig. 5H, Fig. 5I, Fig. 6A, Fig. 6B, Fig. 6C, Fig. 6E, Fig. 7A, Fig. 7B …]
